# Supplementary material for: Multiple ParA/MinD ATPases coordinate the positioning of disparate cargos in a bacterial cell
Source: Nat Commun. 2023 Jun 5;14:3255. doi: 10.1038/s41467-023-39019-x (PMC10241942; doi:10.1038/s41467-023-39019-x)
Supplement: Supplementary file 4 — Supplementary Data 1 [file 41467_2023_39019_MOESM4_ESM.xlsx]

## Sheet: Consensus tBLASTn Overall Stats
Total number of reference sequences (as of 4 feb 2021) -> 12569
tBLASTn (Refseq representative genomes; E-valu 0.0001; Consensus sequence query for ParA, ParC, MinD, FlhG & McdA) used for generating the following data stats
	% of Bacterial Species from RefSeq DataBase	# of Bacterial Species
No A/D ATPase hits	0.0397009	499
At least 1 A/D ATPase	0.960299	12070
At least 2 A/D ATPase	0.344419	4329
At least 3 A/D ATPase	0.168987	2124
At least 4 A/D ATPase	0.0810725	1019
At least 5 A/D ATPase	0.0420081	528
At least 6 A/D ATPase	0.0216405	272
At least 7 A/D ATPase	0.0108203	136
Ratio stats: Number of ParA hits - numer of genetic elements + 1
	% of Bacterial Species from RefSeq DataBase	# of Bacterial Species
At least 2 A/D ATPase	0.347522	4368
At least 3 A/D ATPase	0.146312	1839
At least 4 A/D ATPase	0.0597502	751
At least 5 A/D ATPase	0.0245843	309
At least 6 A/D ATPase	0.00978598	123
At least 7 A/D ATPase	0.0036598	46
At least 8 A/D ATPase	0.00135253	17
At least 9 A/D ATPase	0.000477365	6
At least 10 A/D ATPase	0.000238682	3
At least 11 A/D ATPase	0.000238682	3
At least 12 A/D ATPase	0.000159122	2

## Sheet: Compiled List
Phylum	Organism	Total number of A/D ATPases	Number of genetic elements	Number of unique A/D ATPases
Firmicutes	Acutalibacter muris	13	1	13
Firmicutes	Schaedlerella arabinosiphila	12	1	12
Cyanobacteria	Nostoc flagelliforme	18	8	11
Firmicutes	Pseudobacteroides cellulosolvens	11	1	11
Proteobacteria	Desulfovibrio gigas	12	2	11
Proteobacteria	Desulfovibrio carbinolicus	11	2	10
Proteobacteria	Desulfosarcina ovata	11	2	10
Firmicutes	Roseburia intestinalis	9	1	9
Proteobacteria	Methylobacterium currus	10	2	9
Proteobacteria	Oleiphilus messinensis	9	1	9
Proteobacteria	Desulfosarcina widdelii	9	1	9
Chloroflexi	Bellilinea caldifistulae	8	1	8
Proteobacteria	Desulfovibrio magneticus	10	3	8
Proteobacteria	Sedimenticola thiotaurini	9	2	8
Proteobacteria	Pararhodospirillum photometricum	8	1	8
Proteobacteria	Pseudomonas sihuiensis	8	1	8
Proteobacteria	Methylomonas denitrificans	8	1	8
Proteobacteria	Delftia tsuruhatensis	8	1	8
Proteobacteria	Sulfuritortus calidifontis	8	1	8
Proteobacteria	Thioalkalivibrio sulfidiphilus	8	1	8
Proteobacteria	Methylomarinum vadi	8	1	8
Proteobacteria	Xanthomonas hyacinthi	8	1	8
Proteobacteria	Pseudomonas jessenii	8	1	8
Proteobacteria	Desulfobacter postgatei	8	1	8
Actinobacteria	Frankia casuarinae	7	1	7
Actinobacteria	Amycolatopsis nigrescens	7	1	7
Actinobacteria	Solirubrobacter pauli	7	1	7
Chloroflexi	Anaerolinea thermolimosa	7	1	7
Chloroflexi	Anaerolinea thermophila	7	1	7
Cyanobacteria	Anabaena cylindrica	11	5	7
Firmicutes	Mediterraneibacter butyricigenes	7	1	7
Firmicutes	Roseburia hominis	7	1	7
Firmicutes	Ruminococcus	7	1	7
Proteobacteria	Methylobacterium nodulans	9	3	7
Proteobacteria	Desulfovibrio carbinoliphilus	9	3	7
Proteobacteria	Xanthomonas cassavae	8	2	7
Proteobacteria	Marinobacter adhaerens	8	2	7
Proteobacteria	Hydrocarboniclastica marina	8	2	7
Proteobacteria	Delftia lacustris	8	2	7
Proteobacteria	Burkholderia stabilis	8	2	7
Proteobacteria	Thioalkalivibrio versutus	7	1	7
Proteobacteria	Methylosarcina fibrata	7	1	7
Proteobacteria	Pseudomonas psychrophila	7	1	7
Proteobacteria	Marinobacter salarius	7	1	7
Proteobacteria	Methylocaldum marinum	7	1	7
Proteobacteria	Diaphorobacter polyhydroxybutyrativorans	7	1	7
Proteobacteria	Pseudomonas lini	7	1	7
Proteobacteria	Acidihalobacter ferrooxydans	7	1	7
Proteobacteria	Pseudomonas versuta	7	1	7
Proteobacteria	Alicycliphilus denitrificans	7	1	7
Proteobacteria	Marinobacter salinus	7	1	7
Proteobacteria	Desulfobacter hydrogenophilus	7	1	7
Proteobacteria	Marinobacter fonticola	7	1	7
Proteobacteria	Methylomonas rhizoryzae	7	1	7
Proteobacteria	Acidihalobacter aeolianus	7	1	7
Proteobacteria	Marinobacter psychrophilus	7	1	7
Proteobacteria	Desulfovibrio marinus	7	1	7
Proteobacteria	Halothiobacillus neapolitanus	7	1	7
Proteobacteria	Desulfosarcina alkanivorans	7	1	7
Proteobacteria	Desulfobacula toluolica	7	1	7
Proteobacteria	Thiocystis violascens	7	1	7
Spirochaetes	Borreliella bissettii	20	14	7
Actinobacteria	Amycolatopsis benzoatilytica	6	1	6
Actinobacteria	Amycolatopsis balhimycina	6	1	6
Actinobacteria	Amycolatopsis mediterranei	6	1	6
Actinobacteria	Amycolatopsis lexingtonensis	6	1	6
Actinobacteria	Mycobacterium novum	6	1	6
Actinobacteria	Nakamurella multipartita	6	1	6
Bacteroidetes	Spirosoma pollinicola	6	1	6
Cyanobacteria	Calothrix parasitica	10	5	6
Cyanobacteria	Pseudanabaena biceps	10	5	6
Cyanobacteria	Chamaesiphon minutus	7	2	6
Firmicutes	Oscillibacter valericigenes	7	2	6
Firmicutes	Coprobacillus cateniformis	6	1	6
Firmicutes	Coprococcus phoceensis	6	1	6
Firmicutes	Syntrophomonas wolfei	6	1	6
Firmicutes	Dehalobacterium formicoaceticum	6	1	6
Proteobacteria	Azospirillum thermophilum	9	4	6
Proteobacteria	Indioceanicola profundi	9	4	6
Proteobacteria	Nitrobacter hamburgensis	9	4	6
Proteobacteria	Moraxella osloensis	9	4	6
Proteobacteria	Cupriavidus basilensis	9	4	6
Proteobacteria	Methylomicrobium alcaliphilum	7	2	6
Proteobacteria	Methylomicrobium alcaliphilum	7	2	6
Proteobacteria	Desulfovibrio sulfodismutans	7	2	6
Proteobacteria	Pseudomonas furukawaii	7	2	6
Proteobacteria	Serpentinomonas mccroryi	7	2	6
Proteobacteria	Vibrio tapetis	7	2	6
Proteobacteria	Desulfobacterium autotrophicum	7	2	6
Proteobacteria	Bermanella marisrubri	7	2	6
Proteobacteria	Pseudomonas syringae	7	2	6
Proteobacteria	Allochromatium vinosum	7	2	6
Proteobacteria	Pseudoxanthomonas spadix	6	1	6
Proteobacteria	Halorhodospira halochloris	6	1	6
Proteobacteria	Marinobacter hydrocarbonoclasticus	6	1	6
Proteobacteria	Pseudomonas pseudoalcaligenes	6	1	6
Proteobacteria	Corallococcus macrosporus	6	1	6
Proteobacteria	Pseudomonas putida	6	1	6
Proteobacteria	Pseudomonas kunmingensis	6	1	6
Proteobacteria	Myxococcus stipitatus	6	1	6
Proteobacteria	Xanthomonas oryzae	6	1	6
Proteobacteria	Pseudomonas grimontii	6	1	6
Proteobacteria	Marinobacter excellens	6	1	6
Proteobacteria	Pseudodesulfovibrio piezophilus	6	1	6
Proteobacteria	Algiphilus aromaticivorans	6	1	6
Proteobacteria	Magnetospirillum gryphiswaldense	6	1	6
Proteobacteria	Marinobacter halotolerans	6	1	6
Proteobacteria	Marinobacter subterrani	6	1	6
Proteobacteria	Marinobacter confluentis	6	1	6
Proteobacteria	Chitinibacter fontanus	6	1	6
Proteobacteria	Methylomagnum ishizawai	6	1	6
Proteobacteria	Sulfuriflexus mobilis	6	1	6
Proteobacteria	Pseudomonas mediterranea	6	1	6
Proteobacteria	Pseudomonas silesiensis	6	1	6
Proteobacteria	Alkalilimnicola ehrlichii	6	1	6
Proteobacteria	Ketobacter alkanivorans	6	1	6
Proteobacteria	Pseudomonas umsongensis	6	1	6
Proteobacteria	Saccharospirillum mangrovi	6	1	6
Proteobacteria	Methylobacterium terrae	6	1	6
Proteobacteria	Spartinivicinus ruber	6	1	6
Proteobacteria	Methylomicrobium kenyense	6	1	6
Proteobacteria	Methylomicrobium kenyense	6	1	6
Proteobacteria	Aquisalimonas sp	6	1	6
Proteobacteria	Paraburkholderia youngii	6	1	6
Proteobacteria	Pseudomonas fluorescens	6	1	6
Proteobacteria	Pseudomonas simiae	6	1	6
Proteobacteria	Magnetospirillum magneticum	6	1	6
Proteobacteria	Halorhodospira halophila	6	1	6
Proteobacteria	Pseudomonas entomophila	6	1	6
Proteobacteria	Gallionella capsiferriformans	6	1	6
Proteobacteria	Pseudomonas reinekei	6	1	6
Proteobacteria	Pseudomonas moorei	6	1	6
Proteobacteria	Steroidobacter denitrificans	6	1	6
Proteobacteria	Pseudomonas agarici	6	1	6
Proteobacteria	Pseudomonas sabulinigri	6	1	6
Proteobacteria	Pseudomonas synxantha	6	1	6
Proteobacteria	Pseudomonas taetrolens	6	1	6
Proteobacteria	Guyparkeria halophila	6	1	6
Proteobacteria	Pseudomonas xinjiangensis	6	1	6
Proteobacteria	Cellvibrio japonicus	6	1	6
Proteobacteria	Thiohalobacter thiocyanaticus	6	1	6
Proteobacteria	Desulfurivibrio alkaliphilus	6	1	6
Proteobacteria	Pseudomonas cedrina	6	1	6
Proteobacteria	Pseudomonas knackmussii	6	1	6
Proteobacteria	Pseudomonas composti	6	1	6
Proteobacteria	Pseudomonas baetica	6	1	6
Proteobacteria	Methylobacter tundripaludum	6	1	6
Proteobacteria	Pseudomonas arsenicoxydans	6	1	6
Proteobacteria	Pseudomonas plecoglossicida	6	1	6
Proteobacteria	Pseudomonas veronii	6	1	6
Proteobacteria	Pseudomonas mosselii	6	1	6
Proteobacteria	Pseudomonas gessardii	6	1	6
Proteobacteria	Pseudomonas litoralis	6	1	6
Proteobacteria	Salinimonas lutimaris	6	1	6
Proteobacteria	Alcanivorax dieselolei	6	1	6
Proteobacteria	Desulfonatronum lacustre	6	1	6
Proteobacteria	Pseudomonas vancouverensis	6	1	6
Actinobacteria	Saccharomonospora glauca	6	2	5
Actinobacteria	Amycolatopsis methanolica	5	1	5
Actinobacteria	Amycolatopsis thermoflava	5	1	5
Actinobacteria	Amycolatopsis alba	5	1	5
Actinobacteria	Amycolatopsis viridis	5	1	5
Actinobacteria	Amycolatopsis granulosa	5	1	5
Actinobacteria	Frankia alni	5	1	5
Actinobacteria	Prauserella rugosa	5	1	5
Actinobacteria	Prauserella marina	5	1	5
Actinobacteria	Marisediminicola antarctica	5	1	5
Actinobacteria	Amycolatopsis thermoflava	5	1	5
Actinobacteria	Saccharomonospora azurea	5	1	5
Actinobacteria	Saccharomonospora cyanea	5	1	5
Actinobacteria	Saccharomonospora marina	5	1	5
Actinobacteria	Patulibacter minatonensis	5	1	5
Actinobacteria	Rhodococcus koreensis	5	1	5
Chloroflexi	Thermosporothrix hazakensis	5	1	5
Cyanobacteria	Oscillatoria nigro	9	5	5
Cyanobacteria	Crinalium epipsammum	7	3	5
Cyanobacteria	Planktothrix agardhii	7	3	5
Cyanobacteria	Oscillatoria acuminata	7	3	5
Cyanobacteria	Nostoc sphaeroides	6	2	5
Cyanobacteria	Nodosilinea nodulosa	5	1	5
Cyanobacteria	Dactylococcopsis salina	5	1	5
Cyanobacteria	Limnospira fusiformis	5	1	5
Cyanobacteria	Lyngbya confervoides	5	1	5
Cyanobacteria	Halomicronema hongdechloris	5	1	5
Cyanobacteria	Nostoc commune	5	1	5
Cyanobacteria	Limnospira indica	5	1	5
Cyanobacteria	Moorea bouillonii	5	1	5
Deinococcus-Thermus	Deinococcus puniceus	5	1	5
Firmicutes	Virgibacillus halodenitrificans	6	2	5
Firmicutes	Enterocloster bolteae	6	2	5
Firmicutes	Ruminococcus bicirculans	5	1	5
Firmicutes	Clostridium pasteurianum	5	1	5
Firmicutes	Acetoanaerobium sticklandii	5	1	5
Firmicutes	Clostridium	5	1	5
Firmicutes	Blautia coccoides	5	1	5
Firmicutes	Limnochorda pilosa	5	1	5
Firmicutes	Paenibacillus naphthalenovorans	5	1	5
Firmicutes	Paenibacillus stellifer	5	1	5
Firmicutes	Bacillus freudenreichii	5	1	5
Firmicutes	Lachnoclostridium phocaeense	5	1	5
Firmicutes	Faecalimonas umbilicata	5	1	5
Firmicutes	Methylomusa anaerophila	5	1	5
Firmicutes	Massilistercora timonensis	5	1	5
Firmicutes	Lawsonibacter asaccharolyticus	5	1	5
Firmicutes	Petrocella atlantisensis	5	1	5
Firmicutes	Heliorestis convoluta	5	1	5
Firmicutes	Clostridium	5	1	5
Firmicutes	Paenibacillus durus	5	1	5
Firmicutes	Desulfofarcimen acetoxidans	5	1	5
Firmicutes	Clostridium	5	1	5
Firmicutes	Cellulosilyticum lentocellum	5	1	5
Firmicutes	Syntrophothermus lipocalidus	5	1	5
Planctomycetes	Tautonia plasticadhaerens	9	5	5
Planctomycetes	Frigoriglobus tundricola	6	2	5
Proteobacteria	Paracoccus liaowanqingii	10	6	5
Proteobacteria	Azospirillum humicireducens	9	5	5
Proteobacteria	Microvirga ossetica	9	5	5
Proteobacteria	Celeribacter indicus	8	4	5
Proteobacteria	Piscirickettsia salmonis	8	4	5
Proteobacteria	Niveispirillum cyanobacteriorum	7	3	5
Proteobacteria	Paraburkholderia aromaticivorans	7	3	5
Proteobacteria	Pseudomonas mandelii	6	2	5
Proteobacteria	Moritella marina	6	2	5
Proteobacteria	Ancylobacter pratisalsi	6	2	5
Proteobacteria	Acidibrevibacterium fodinaquatile	6	2	5
Proteobacteria	Desulfovibrio ferrophilus	6	2	5
Proteobacteria	Vibrio ponticus	6	2	5
Proteobacteria	Pseudomonas stutzeri	6	2	5
Proteobacteria	Desulfohalobium retbaense	6	2	5
Proteobacteria	Xanthomonas fragariae	6	2	5
Proteobacteria	Desulfovibrio vulgaris	6	2	5
Proteobacteria	Vitreoscilla filiformis	6	2	5
Proteobacteria	Vibrio mediterranei	6	2	5
Proteobacteria	Aromatoleum aromaticum	6	2	5
Proteobacteria	Rhodoferax antarcticus	6	2	5
Proteobacteria	Methylovulum miyakonense	5	1	5
Proteobacteria	Pseudomonas balearica	5	1	5
Proteobacteria	Silanimonas lenta	5	1	5
Proteobacteria	Pseudomonas protegens	5	1	5
Proteobacteria	Corallococcus coralloides	5	1	5
Proteobacteria	Pseudomonas prosekii	5	1	5
Proteobacteria	Halomonas huangheensis	5	1	5
Proteobacteria	Desulfatitalea tepidiphila	5	1	5
Proteobacteria	Pseudomonas mendocina	5	1	5
Proteobacteria	Pseudomonas guangdongensis	5	1	5
Proteobacteria	Luteimonas abyssi	5	1	5
Proteobacteria	Stenotrophomonas acidaminiphila	5	1	5
Proteobacteria	Myxococcus hansupus	5	1	5
Proteobacteria	Pseudomonas brenneri	5	1	5
Proteobacteria	Thalassolituus oleivorans	5	1	5
Proteobacteria	Pseudomonas soli	5	1	5
Proteobacteria	Desulfohalovibrio reitneri	5	1	5
Proteobacteria	Vulgatibacter incomptus	5	1	5
Proteobacteria	Polycyclovorans algicola	5	1	5
Proteobacteria	Oceanisphaera profunda	5	1	5
Proteobacteria	Pseudomonas granadensis	5	1	5
Proteobacteria	Pseudomonas salegens	5	1	5
Proteobacteria	Xanthomonas phaseoli	5	1	5
Proteobacteria	Pseudomonas cichorii	5	1	5
Proteobacteria	Serpentinomonas raichei	5	1	5
Proteobacteria	Pseudomonas saudimassiliensis	5	1	5
Proteobacteria	Zhongshania aliphaticivorans	5	1	5
Proteobacteria	Thiogranum longum	5	1	5
Proteobacteria	Pseudomonas coleopterorum	5	1	5
Proteobacteria	Pseudomonas lactis	5	1	5
Proteobacteria	Pseudomonas kribbensis	5	1	5
Proteobacteria	Thalassotalea euphylliae	5	1	5
Proteobacteria	Pseudomonas costantinii	5	1	5
Proteobacteria	Pseudomonas sediminis	5	1	5
Proteobacteria	Pseudomonas extremorientalis	5	1	5
Proteobacteria	Catenovulum sediminis	5	1	5
Proteobacteria	Pseudomonas glycinae	5	1	5
Proteobacteria	Cupriavidus nantongensis	5	1	5
Proteobacteria	Marinobacterium aestuarii	5	1	5
Proteobacteria	Pseudomonas humi	5	1	5
Proteobacteria	Rhodoferax koreense	5	1	5
Proteobacteria	Mesorhizobium sediminum	5	1	5
Proteobacteria	Alteromonas pelagimontana	5	1	5
Proteobacteria	Pseudomonas palleroniana	5	1	5
Proteobacteria	Sulfurivermis fontis	5	1	5
Proteobacteria	Pseudomonas koreensis	5	1	5
Proteobacteria	Pseudomonas trivialis	5	1	5
Proteobacteria	Desulfovibrio alaskensis	5	1	5
Proteobacteria	Pseudomonas rhizosphaerae	5	1	5
Proteobacteria	Desulfatibacillum aliphaticivorans	5	1	5
Proteobacteria	Pseudomonas antarctica	5	1	5
Proteobacteria	Pseudomonas proteolytica	5	1	5
Proteobacteria	Methylobacterium durans	5	1	5
Proteobacteria	Pseudomonas asiatica	5	1	5
Proteobacteria	Skermanella pratensis	5	1	5
Proteobacteria	Shewanella psychrophila	5	1	5
Proteobacteria	Gallaecimonas mangrovi	5	1	5
Proteobacteria	Salinimonas sediminis	5	1	5
Proteobacteria	Pseudomonas alkylphenolica	5	1	5
Proteobacteria	Myxococcus xanthus	5	1	5
Proteobacteria	Aliarcobacter cibarius	5	1	5
Proteobacteria	Reinekea thalattae	5	1	5
Proteobacteria	Chitinimonas arctica	5	1	5
Proteobacteria	Shewanella marisflavi	5	1	5
Proteobacteria	Pseudomonas lalkuanensis	5	1	5
Proteobacteria	Thiosulfatimonas sediminis	5	1	5
Proteobacteria	Pseudomonas xanthomarina	5	1	5
Proteobacteria	Desulfolutivibrio sulfoxidireducens	5	1	5
Proteobacteria	Burkholderia cepacia	5	1	5
Proteobacteria	Xanthomonas albilineans	5	1	5
Proteobacteria	Pseudomonas panacis	5	1	5
Proteobacteria	Aliivibrio salmonicida	5	1	5
Proteobacteria	Thermochromatium tepidum	5	1	5
Proteobacteria	Pseudomonas otitidis	5	1	5
Proteobacteria	Pseudomonas moraviensis	5	1	5
Proteobacteria	Azotobacter vinelandii	5	1	5
Proteobacteria	Shewanella loihica	5	1	5
Proteobacteria	Pseudomonas viridiflava	5	1	5
Proteobacteria	Parashewanella spongiae	5	1	5
Proteobacteria	Hahella chejuensis	5	1	5
Proteobacteria	Pseudomonas extremaustralis	5	1	5
Proteobacteria	Xanthomonas campestris	5	1	5
Proteobacteria	Pseudomonas pohangensis	5	1	5
Proteobacteria	Alcanivorax pacificus	5	1	5
Proteobacteria	Alcanivorax borkumensis	5	1	5
Proteobacteria	Leptothrix cholodnii	5	1	5
Proteobacteria	Pseudomonas mohnii	5	1	5
Proteobacteria	Acidovorax citrulli	5	1	5
Proteobacteria	Pseudomonas marincola	5	1	5
Proteobacteria	Xanthomonas perforans	5	1	5
Proteobacteria	Desulfovibrio fairfieldensis	5	1	5
Proteobacteria	Pseudomonas mucidolens	5	1	5
Proteobacteria	Pseudomonas azotoformans	5	1	5
Proteobacteria	Pseudomonas corrugata	5	1	5
Proteobacteria	Marinobacter zhejiangensis	5	1	5
Proteobacteria	Pseudomonas fuscovaginae	5	1	5
Proteobacteria	Pseudomonas yamanorum	5	1	5
Proteobacteria	Desulfomicrobium baculatum	5	1	5
Proteobacteria	Pseudomonas anguilliseptica	5	1	5
Proteobacteria	Pseudomonas asplenii	5	1	5
Proteobacteria	Pseudomonas citronellolis	5	1	5
Proteobacteria	Ferrimonas balearica	5	1	5
Proteobacteria	Acidovorax carolinensis	5	1	5
Proteobacteria	Pseudomonas tolaasii	5	1	5
Proteobacteria	Xanthomonas cucurbitae	5	1	5
Proteobacteria	Xanthomonas hortorum	5	1	5
Proteobacteria	Pseudomonas amygdali	5	1	5
Proteobacteria	Desulfobulbus propionicus	5	1	5
Proteobacteria	Pseudomonas chlororaphis	5	1	5
Proteobacteria	Starkeya novella	5	1	5
Proteobacteria	Pseudodesulfovibrio aespoeensis	5	1	5
Proteobacteria	Photobacterium gaetbulicola	5	1	5
Proteobacteria	Acetobacter aceti	5	1	5
Proteobacteria	Methylobacter marinus	5	1	5
Proteobacteria	Chitinolyticbacter meiyuanensis	5	1	5
Proteobacteria	Desulfocurvibacter africanus	5	1	5
Proteobacteria	Moritella yayanosii	5	1	5
Proteobacteria	Noviherbaspirillum autotrophicum	5	1	5
Proteobacteria	Methylophaga nitratireducenticrescens	5	1	5
Proteobacteria	Acinetobacter indicus	5	1	5
Proteobacteria	Ectothiorhodospira haloalkaliphila	5	1	5
Proteobacteria	Pseudomonas orientalis	5	1	5
Proteobacteria	Pseudomonas monteilii	5	1	5
Proteobacteria	Pseudomonas rhodesiae	5	1	5
Proteobacteria	Helicobacter typhlonius	5	1	5
Proteobacteria	Pseudomonas migulae	5	1	5
Proteobacteria	Pseudomonas lundensis	5	1	5
Proteobacteria	Pseudomonas thivervalensis	5	1	5
Proteobacteria	Pseudomonas deceptionensis	5	1	5
Proteobacteria	Thiomonas intermedia	5	1	5
Proteobacteria	Pseudomonas brassicacearum	5	1	5
Proteobacteria	Pseudomonas multiresinivorans	5	1	5
Proteobacteria	Methylomicrobium buryatense	5	1	5
Proteobacteria	Methylomicrobium buryatense	5	1	5
Proteobacteria	Pseudomonas aeruginosa	5	1	5
Spirochaetes	Borreliella valaisiana	13	9	5
Spirochaetes	Borrelia turicatae	12	8	5
Spirochaetes	Leptospira mayottensis	5	1	5
Acidobacteria	Chloracidobacterium thermophilum	4	1	4
Actinobacteria	Mycobacterium tuberculosis	4	1	4
Actinobacteria	Rhodococcus aetherivorans	6	3	4
Actinobacteria	Mycobacterium marinum	5	2	4
Actinobacteria	Gordonia bronchialis	5	2	4
Actinobacteria	Gordonia iterans	4	1	4
Actinobacteria	Microlunatus phosphovorus	4	1	4
Actinobacteria	Rhodococcus pyridinivorans	4	1	4
Actinobacteria	Mycobacterium canettii	4	1	4
Actinobacteria	Janibacter alkaliphilus	4	1	4
Actinobacteria	Corynebacterium uterequi	4	1	4
Actinobacteria	Kribbella shirazensis	4	1	4
Actinobacteria	Nocardioides perillae	4	1	4
Actinobacteria	Mycolicibacterium hassiacum	4	1	4
Actinobacteria	Amycolatopsis cihanbeyliensis	4	1	4
Actinobacteria	Pseudonocardia hierapolitana	4	1	4
Actinobacteria	Saccharomonospora amisosensis	4	1	4
Actinobacteria	Gordonia phthalatica	4	1	4
Actinobacteria	Conyzicola lurida	4	1	4
Actinobacteria	Amycolatopsis jiangsuensis	4	1	4
Actinobacteria	Tetrasphaera australiensis	4	1	4
Actinobacteria	Tetrasphaera jenkinsii	4	1	4
Actinobacteria	Mycolicibacterium mucogenicum	4	1	4
Actinobacteria	Okibacterium fritillariae	4	1	4
Actinobacteria	Kocuria rosea	4	1	4
Actinobacteria	Janibacter cremeus	4	1	4
Actinobacteria	Amycolatopsis keratiniphila	4	1	4
Actinobacteria	Nocardioides dokdonensis	4	1	4
Actinobacteria	Pseudonocardia sediminis	4	1	4
Actinobacteria	Cellulomonas massiliensis	4	1	4
Actinobacteria	Actinoalloteichus hoggarensis	4	1	4
Actinobacteria	Conyzicola nivalis	4	1	4
Actinobacteria	Rhodococcus biphenylivorans	4	1	4
Actinobacteria	Plantibacter flavus	4	1	4
Actinobacteria	Cellulomonas hominis	4	1	4
Actinobacteria	Nocardioides ungokensis	4	1	4
Actinobacteria	Actinomyces israelii	4	1	4
Actinobacteria	Citricoccus muralis	4	1	4
Actinobacteria	Aeromicrobium choanae	4	1	4
Actinobacteria	Mycobacterium cookii	4	1	4
Actinobacteria	Mycolicibacterium chitae	4	1	4
Actinobacteria	Nocardioides baekrokdamisoli	4	1	4
Actinobacteria	Amycolatopsis albispora	4	1	4
Actinobacteria	Nocardia otitidiscaviarum	4	1	4
Actinobacteria	Rhodococcus rhodochrous	4	1	4
Actinobacteria	Rhodoglobus vestalii	4	1	4
Actinobacteria	Nocardioides aromaticivorans	4	1	4
Actinobacteria	Tropheryma whipplei	4	1	4
Actinobacteria	Aeromicrobium erythreum	4	1	4
Actinobacteria	Janibacter massiliensis	4	1	4
Actinobacteria	Saccharothrix australiensis	4	1	4
Actinobacteria	Amycolatopsis japonica	4	1	4
Actinobacteria	Amycolatopsis tolypomycina	4	1	4
Actinobacteria	Mycolicibacterium madagascariense	4	1	4
Actinobacteria	Rhodococcus gordoniae	4	1	4
Actinobacteria	Mycobacterium pseudokansasii	4	1	4
Actinobacteria	Kribbella solani	4	1	4
Actinobacteria	Kribbella jejuensis	4	1	4
Actinobacteria	Gordonia insulae	4	1	4
Actinobacteria	Nocardioides euryhalodurans	4	1	4
Actinobacteria	Microbacterium wangchenii	4	1	4
Actinobacteria	Kitasatospora gansuensis	4	1	4
Actinobacteria	Janibacter melonis	4	1	4
Actinobacteria	Saccharopolyspora coralli	4	1	4
Actinobacteria	Glaciihabitans arcticus	4	1	4
Actinobacteria	Nesterenkonia lutea	4	1	4
Actinobacteria	Mycobacterium shimoidei	4	1	4
Actinobacteria	Schaalia hyovaginalis	4	1	4
Actinobacteria	Frankia inefficax	4	1	4
Actinobacteria	Amycolatopsis orientalis	4	1	4
Actinobacteria	Clavibacter michiganensis	4	1	4
Actinobacteria	Amycolatopsis umgeniensis	4	1	4
Actinobacteria	Microbacterium immunditiarum	4	1	4
Actinobacteria	Microbacterium aurum	4	1	4
Actinobacteria	Gordonia rubripertincta	4	1	4
Actinobacteria	Amycolatopsis niigatensis	4	1	4
Actinobacteria	Microbacterium pygmaeum	4	1	4
Actinobacteria	Nocardioides marinus	4	1	4
Actinobacteria	Aeromicrobium tamlense	4	1	4
Actinobacteria	Rhodococcus opacus	4	1	4
Actinobacteria	Rhodococcus coprophilus	4	1	4
Actinobacteria	Mycolicibacterium poriferae	4	1	4
Actinobacteria	Nocardioides exalbidus	4	1	4
Actinobacteria	Mycobacterium branderi	4	1	4
Actinobacteria	Nocardioides mesophilus	4	1	4
Actinobacteria	Rhodococcus hoagii	4	1	4
Actinobacteria	Rhodococcus wratislaviensis	4	1	4
Actinobacteria	Saccharopolyspora gloriosae	4	1	4
Actinobacteria	Mycobacterium noviomagense	4	1	4
Actinobacteria	Actinomadura luteofluorescens	4	1	4
Actinobacteria	Saccharomonospora viridis	4	1	4
Actinobacteria	Baekduia soli	4	1	4
Actinobacteria	Microbacterium invictum	4	1	4
Actinobacteria	Terracoccus luteus	4	1	4
Actinobacteria	Amycolatopsis australiensis	4	1	4
Actinobacteria	Haloechinothrix halophila	4	1	4
Actinobacteria	Cellulomonas gilvus	4	1	4
Actinobacteria	Phytohabitans suffuscus	4	1	4
Actinobacteria	Marmoricola scoriae	4	1	4
Actinobacteria	Nocardioides panaciterrulae	4	1	4
Actinobacteria	Actinomycetospora corticicola	4	1	4
Actinobacteria	Saccharomonospora piscinae	4	1	4
Actinobacteria	Gordonia alkanivorans	4	1	4
Actinobacteria	Janibacter indicus	4	1	4
Actinobacteria	Amycolatopsis endophytica	4	1	4
Actinobacteria	Saccharomonospora xinjiangensis	4	1	4
Aquificae	Persephonella marina	4	1	4
Aquificae	Thermovibrio guaymasensis	4	1	4
Bacteroidetes	Salisaeta longa	4	1	4
Bacteroidetes	Bacteroides bouchesdurhonensis	4	1	4
Bacteroidetes	Flammeovirga pectinis	4	1	4
Bacteroidetes	Bacteroides vulgatus	4	1	4
Chlorobi	Prosthecochloris aestuarii	5	2	4
Chlorobi	Chlorobaculum limnaeum	4	1	4
Chlorobi	Chlorobaculum parvum	4	1	4
Chloroflexi	Ktedonosporobacter rubrisoli	4	1	4
Chloroflexi	Chloroflexus aggregans	4	1	4
Chloroflexi	Longilinea arvoryzae	4	1	4
Chloroflexi	Roseiflexus castenholzii	4	1	4
Cyanobacteria	Gloeothece verrucosa	8	5	4
Cyanobacteria	Nostoc punctiforme	8	5	4
Cyanobacteria	Calothrix sp	7	4	4
Cyanobacteria	Anabaenopsis circularis	6	3	4
Cyanobacteria	Tolypothrix tenuis	6	3	4
Cyanobacteria	Spirulina subsalsa	4	1	4
Cyanobacteria	Thermosynechococcus elongatus	4	1	4
Cyanobacteria	Thermosynechococcus vulcanus	4	1	4
Cyanobacteria	Trichodesmium erythraeum	4	1	4
Cyanobacteria	Mastigocladopsis repens	4	1	4
Cyanobacteria	Nostoc piscinale	4	1	4
Cyanobacteria	Microcystis aeruginosa	4	1	4
Cyanobacteria	Fortiea contorta	4	1	4
Cyanobacteria	Arthrospira platensis	4	1	4
Cyanobacteria	Crocosphaera subtropica	4	1	4
Deinococcus-Thermus	Deinococcus gobiensis	8	5	4
Deinococcus-Thermus	Deinococcus geothermalis	6	3	4
Deinococcus-Thermus	Deinococcus radiodurans	5	2	4
Deinococcus-Thermus	Deinococcus wulumuqiensis	4	1	4
Deinococcus-Thermus	Deinococcus soli	4	1	4
Firmicutes	Eubacterium maltosivorans	4	1	4
Firmicutes	Enterococcus wangshanyuanii	6	3	4
Firmicutes	Peptoclostridium acidaminophilum	5	2	4
Firmicutes	Clostridium carboxidivorans	5	2	4
Firmicutes	Clostridium saccharoperbutylacetonicum	5	2	4
Firmicutes	Pectinatus sottacetonis	4	1	4
Firmicutes	Paenibacillus riograndensis	4	1	4
Firmicutes	Paenibacillus panacisoli	4	1	4
Firmicutes	Lysinibacillus varians	4	1	4
Firmicutes	Tumebacillus algifaecis	4	1	4
Firmicutes	Ruminiclostridium josui	4	1	4
Firmicutes	Clostridium autoethanogenum	4	1	4
Firmicutes	Clostridium saccharobutylicum	4	1	4
Firmicutes	Tepidibacillus decaturensis	4	1	4
Firmicutes	Geosporobacter ferrireducens	4	1	4
Firmicutes	Novibacillus thermophilus	4	1	4
Firmicutes	Aneurinibacillus soli	4	1	4
Firmicutes	Anaerobacillus isosaccharinicus	4	1	4
Firmicutes	Paenibacillus physcomitrellae	4	1	4
Firmicutes	Thermoanaerosceptrum fracticalcis	4	1	4
Firmicutes	Clostridium thermarum	4	1	4
Firmicutes	Eubacterium limosum	4	1	4
Firmicutes	Massilibacillus massiliensis	4	1	4
Firmicutes	Paenibacillus graminis	4	1	4
Firmicutes	Paenibacillus odorifer	4	1	4
Firmicutes	Paenibacillus elgii	4	1	4
Firmicutes	Paenibacillus barcinonensis	4	1	4
Firmicutes	Massilicoli timonensis	4	1	4
Firmicutes	Clostridium cagae	4	1	4
Firmicutes	Lysinibacillus timonensis	4	1	4
Firmicutes	Clostridium tetani	4	1	4
Firmicutes	Psychrobacillus glaciei	4	1	4
Firmicutes	Paenibacillus oralis	4	1	4
Firmicutes	Cohnella abietis	4	1	4
Firmicutes	Paenibacillus antarcticus	4	1	4
Firmicutes	Paenibacillus rhizovicinus	4	1	4
Firmicutes	Alkaliphilus metalliredigens	4	1	4
Firmicutes	Virgibacillus dokdonensis	4	1	4
Firmicutes	Clostridium drakei	4	1	4
Firmicutes	Aeribacillus pallidus	4	1	4
Firmicutes	Desulfotomaculum reducens	4	1	4
Firmicutes	Alkaliphilus oremlandii	4	1	4
Firmicutes	Pelosinus fermentans	4	1	4
Firmicutes	Ruminiclostridium cellulolyticum	4	1	4
Firmicutes	Subdoligranulum variabile	4	1	4
Firmicutes	Paenibacillus donghaensis	4	1	4
Firmicutes	Tissierella praeacuta	4	1	4
Firmicutes	Anaerocolumna cellulosilytica	4	1	4
Firmicutes	Aminipila butyrica	4	1	4
Firmicutes	Natranaerobius thermophilus	4	1	4
Firmicutes	Heliobacterium modesticaldum	4	1	4
Firmicutes	Butyricicoccus pullicaecorum	4	1	4
Firmicutes	Eubacterium callanderi	4	1	4
Firmicutes	Blautia hansenii	4	1	4
Firmicutes	Clostridium cellulovorans	4	1	4
Firmicutes	Acetohalobium arabaticum	4	1	4
Firmicutes	Christensenella minuta	4	1	4
Firmicutes	Syntrophobotulus glycolicus	4	1	4
Firmicutes	Ethanoligenens harbinense	4	1	4
Firmicutes	Desulfotomaculum ruminis	4	1	4
Firmicutes	Desulfitobacterium dehalogenans	4	1	4
Firmicutes	Desulfallas gibsoniae	4	1	4
Firmicutes	Desulfosporosinus meridiei	4	1	4
Firmicutes	Desulfosporosinus orientis	4	1	4
Firmicutes	Desulfosporosinus youngiae	4	1	4
Firmicutes	Pseudoclostridium thermosuccinogenes	4	1	4
Firmicutes	Faecalibacterium prausnitzii	4	1	4
Firmicutes	Thermoanaerobacterium xylanolyticum	4	1	4
Firmicutes	Desulfitobacterium metallireducens	4	1	4
Firmicutes	Centipeda periodontii	4	1	4
Firmicutes	Paenibacillus terrae	4	1	4
Firmicutes	Anaerotignum propionicum	4	1	4
Firmicutes	Paenibacillus mucilaginosus	4	1	4
Planctomycetes	Fuerstia marisgermanicae	4	1	4
Planctomycetes	Anaerohalosphaera lusitana	4	1	4
Planctomycetes	Gemmata obscuriglobus	4	1	4
Planctomycetes	Crateriforma conspicua	4	1	4
Proteobacteria	Pelagibaca abyssi	10	7	4
Proteobacteria	Azospirillum oryzae	9	6	4
Proteobacteria	Rhizobium acidisoli	8	5	4
Proteobacteria	Sphaerotilus natans	7	4	4
Proteobacteria	Paraburkholderia sprentiae	7	4	4
Proteobacteria	Vibrio tubiashii	6	3	4
Proteobacteria	Acinetobacter schindleri	6	3	4
Proteobacteria	Paracoccus yeei	6	3	4
Proteobacteria	Rhizorhabdus dicambivorans	6	3	4
Proteobacteria	Tardibacter chloracetimidivorans	6	3	4
Proteobacteria	Labrenzia alexandrii	6	3	4
Proteobacteria	Paraburkholderia phymatum	6	3	4
Proteobacteria	Tistrella mobilis	5	2	4
Proteobacteria	Sulfuricella denitrificans	5	2	4
Proteobacteria	Desulfocapsa sulfexigens	5	2	4
Proteobacteria	Aquabacterium olei	5	2	4
Proteobacteria	Ralstonia pseudosolanacearum	5	2	4
Proteobacteria	Bordetella pseudohinzii	5	2	4
Proteobacteria	Sphingopyxis fribergensis	5	2	4
Proteobacteria	Haematospirillum jordaniae	5	2	4
Proteobacteria	Shewanella bicestrii	5	2	4
Proteobacteria	Xanthomonas euroxanthea	5	2	4
Proteobacteria	Rhizobium oryzihabitans	5	2	4
Proteobacteria	Bradyrhizobium betae	5	2	4
Proteobacteria	Paraburkholderia acidophila	5	2	4
Proteobacteria	Paracoccus denitrificans	5	2	4
Proteobacteria	Xylophilus rhododendri	5	2	4
Proteobacteria	Mesorhizobium terrae	5	2	4
Proteobacteria	Campylobacter helveticus	5	2	4
Proteobacteria	Denitratisoma oestradiolicum	5	2	4
Proteobacteria	Pelobacter propionicus	5	2	4
Proteobacteria	Thiomonas arsenitoxydans	5	2	4
Proteobacteria	Sphingobium japonicum	5	2	4
Proteobacteria	Vibrio scophthalmi	5	2	4
Proteobacteria	Burkholderia contaminans	5	2	4
Proteobacteria	Vibrio azureus	5	2	4
Proteobacteria	Paraburkholderia caribensis	5	2	4
Proteobacteria	Thioflavicoccus mobilis	5	2	4
Proteobacteria	Polymorphum gilvum	5	2	4
Proteobacteria	Vibrio sonorensis	4	1	4
Proteobacteria	Burkholderia ubonensis	4	1	4
Proteobacteria	Neptunomonas concharum	4	1	4
Proteobacteria	Rhodospirillum rubrum	4	1	4
Proteobacteria	Vibrio alfacsensis	4	1	4
Proteobacteria	Rhodovibrio salinarum	4	1	4
Proteobacteria	Methylobacter luteus	4	1	4
Proteobacteria	Noviherbaspirillum massiliense	4	1	4
Proteobacteria	Chromobacterium vaccinii	4	1	4
Proteobacteria	Novosphingobium fuchskuhlense	4	1	4
Proteobacteria	Defluviicoccus vanus	4	1	4
Proteobacteria	Desulfovibrio hydrothermalis	4	1	4
Proteobacteria	Pelobacter seleniigenes	4	1	4
Proteobacteria	Spongiibacter tropicus	4	1	4
Proteobacteria	Thiobacillus thioparus	4	1	4
Proteobacteria	Thiomicrorhabdus chilensis	4	1	4
Proteobacteria	Hydrogenovibrio halophilus	4	1	4
Proteobacteria	Thauera humireducens	4	1	4
Proteobacteria	Alteromonas stellipolaris	4	1	4
Proteobacteria	Hydrogenovibrio kuenenii	4	1	4
Proteobacteria	Hydrocarboniphaga effusa	4	1	4
Proteobacteria	Luteimonas granuli	4	1	4
Proteobacteria	Granulosicoccus antarcticus	4	1	4
Proteobacteria	Vibrio natriegens	4	1	4
Proteobacteria	Acetobacter papayae	4	1	4
Proteobacteria	Acetobacter okinawensis	4	1	4
Proteobacteria	Pseudohongiella spirulinae	4	1	4
Proteobacteria	Thioalkalivibrio nitratireducens	4	1	4
Proteobacteria	Lysobacter panacisoli	4	1	4
Proteobacteria	Succinimonas amylolytica	4	1	4
Proteobacteria	Vibrio jasicida	4	1	4
Proteobacteria	Methylohalobius crimeensis	4	1	4
Proteobacteria	Pseudoxanthomonas mexicana	4	1	4
Proteobacteria	Diaphorobacter aerolatus	4	1	4
Proteobacteria	Dechloromonas agitata	4	1	4
Proteobacteria	Desulfotignum balticum	4	1	4
Proteobacteria	Pseudomaricurvus alkylphenolicus	4	1	4
Proteobacteria	Pseudomonas kilonensis	4	1	4
Proteobacteria	Reinekea forsetii	4	1	4
Proteobacteria	Acinetobacter harbinensis	4	1	4
Proteobacteria	Pseudomonas oryzae	4	1	4
Proteobacteria	Porticoccus hydrocarbonoclasticus	4	1	4
Proteobacteria	Methyloprofundus sedimenti	4	1	4
Proteobacteria	Vibrio cholerae	4	1	4
Proteobacteria	Cetia pacifica	4	1	4
Proteobacteria	Vibrio tritonius	4	1	4
Proteobacteria	Vibrio metoecus	4	1	4
Proteobacteria	Vibrio astriarenae	4	1	4
Proteobacteria	Tamilnaduibacter salinus	4	1	4
Proteobacteria	Shewanella livingstonensis	4	1	4
Proteobacteria	Burkholderia stagnalis	4	1	4
Proteobacteria	Vibrio antiquarius	4	1	4
Proteobacteria	Permianibacter aggregans	4	1	4
Proteobacteria	Pseudohongiella acticola	4	1	4
Proteobacteria	Helicobacter sanguini	4	1	4
Proteobacteria	Neptunomonas phycophila	4	1	4
Proteobacteria	Sulfuricaulis limicola	4	1	4
Proteobacteria	Rheinheimera salexigens	4	1	4
Proteobacteria	Pseudoalteromonas translucida	4	1	4
Proteobacteria	Sulfurifustis variabilis	4	1	4
Proteobacteria	Colwellia psychrerythraea	4	1	4
Proteobacteria	Paraburkholderia terricola	4	1	4
Proteobacteria	Vibrio kanaloae	4	1	4
Proteobacteria	Sulfuriferula plumbiphila	4	1	4
Proteobacteria	Agarilytica rhodophyticola	4	1	4
Proteobacteria	Marinomonas primoryensis	4	1	4
Proteobacteria	Grimontia celer	4	1	4
Proteobacteria	Herminiimonas arsenitoxidans	4	1	4
Proteobacteria	Orrella dioscoreae	4	1	4
Proteobacteria	Perlucidibaca aquatica	4	1	4
Proteobacteria	Pistricoccus aurantiacus	4	1	4
Proteobacteria	Chromobacterium sphagni	4	1	4
Proteobacteria	Oceanisphaera avium	4	1	4
Proteobacteria	Salinivibrio kushneri	4	1	4
Proteobacteria	Vibrio rotiferianus	4	1	4
Proteobacteria	Vibrio spartinae	4	1	4
Proteobacteria	Pseudomonas laurylsulfativorans	4	1	4
Proteobacteria	Shewanella khirikhana	4	1	4
Proteobacteria	Colwellia beringensis	4	1	4
Proteobacteria	Noviherbaspirillum denitrificans	4	1	4
Proteobacteria	Terasakiispira papahanaumokuakeensis	4	1	4
Proteobacteria	Luteimonas chenhongjianii	4	1	4
Proteobacteria	Vibrio qinghaiensis	4	1	4
Proteobacteria	Saccharophagus degradans	4	1	4
Proteobacteria	Massilia violaceinigra	4	1	4
Proteobacteria	Stenotrophomonas lactitubi	4	1	4
Proteobacteria	Stenotrophomonas indicatrix	4	1	4
Proteobacteria	Kerstersia gyiorum	4	1	4
Proteobacteria	Azoarcus pumilus	4	1	4
Proteobacteria	Massilia armeniaca	4	1	4
Proteobacteria	Simplicispira suum	4	1	4
Proteobacteria	Shewanella oneidensis	4	1	4
Proteobacteria	Pulveribacter suum	4	1	4
Proteobacteria	Helicobacter cinaedi	4	1	4
Proteobacteria	Thermomonas brevis	4	1	4
Proteobacteria	Stenotrophomonas rhizophila	4	1	4
Proteobacteria	Chromobacterium phragmitis	4	1	4
Proteobacteria	Alcanivorax indicus	4	1	4
Proteobacteria	Thiomicrorhabdus aquaedulcis	4	1	4
Proteobacteria	Pseudogemmobacter bohemicus	4	1	4
Proteobacteria	Shewanella piezotolerans	4	1	4
Proteobacteria	Nitrosomonas europaea	4	1	4
Proteobacteria	Shewanella donghaensis	4	1	4
Proteobacteria	Methylococcus capsulatus	4	1	4
Proteobacteria	Chromobacterium violaceum	4	1	4
Proteobacteria	Parashewanella tropica	4	1	4
Proteobacteria	Luteimonas yindakuii	4	1	4
Proteobacteria	Shewanella decolorationis	4	1	4
Proteobacteria	Vibrio taketomensis	4	1	4
Proteobacteria	Vibrio aquimaris	4	1	4
Proteobacteria	Shewanella polaris	4	1	4
Proteobacteria	Luteibacter pinisoli	4	1	4
Proteobacteria	Chromobacterium paludis	4	1	4
Proteobacteria	Hydrogenovibrio thermophilus	4	1	4
Proteobacteria	Paraburkholderia xenovorans	4	1	4
Proteobacteria	Steroidobacter agariperforans	4	1	4
Proteobacteria	Wolinella succinogenes	4	1	4
Proteobacteria	Rhodoferax fermentans	4	1	4
Proteobacteria	Vibrio metschnikovii	4	1	4
Proteobacteria	Alteromonas addita	4	1	4
Proteobacteria	Hydrogenovibrio marinus	4	1	4
Proteobacteria	Chromohalobacter salexigens	4	1	4
Proteobacteria	Enterovibrio coralii	4	1	4
Proteobacteria	Vibrio furnissii	4	1	4
Proteobacteria	Vibrio navarrensis	4	1	4
Proteobacteria	Vibrio europaeus	4	1	4
Proteobacteria	Alteromonas mediterranea	4	1	4
Proteobacteria	Congregibacter litoralis	4	1	4
Proteobacteria	Hydrogenovibrio crunogenus	4	1	4
Proteobacteria	Shewanella denitrificans	4	1	4
Proteobacteria	Shewanella frigidimarina	4	1	4
Proteobacteria	Shewanella putrefaciens	4	1	4
Proteobacteria	Phenylobacterium immobile	4	1	4
Proteobacteria	Nitrobacter winogradskyi	4	1	4
Proteobacteria	Shewanella amazonensis	4	1	4
Proteobacteria	Rhodoferax ferrireducens	4	1	4
Proteobacteria	Zobellella denitrificans	4	1	4
Proteobacteria	Azotobacter chroococcum	4	1	4
Proteobacteria	Sphingomonas ginsengisoli	4	1	4
Proteobacteria	Cupriavidus malaysiensis	4	1	4
Proteobacteria	Janthinobacterium svalbardensis	4	1	4
Proteobacteria	Photobacterium damselae	4	1	4
Proteobacteria	Shewanella algae	4	1	4
Proteobacteria	Marinomonas arctica	4	1	4
Proteobacteria	Shewanella woodyi	4	1	4
Proteobacteria	Chromobacterium haemolyticum	4	1	4
Proteobacteria	Methylocapsa acidiphila	4	1	4
Proteobacteria	Cellvibrio mixtus	4	1	4
Proteobacteria	Methylomicrobium agile	4	1	4
Proteobacteria	Bradyrhizobium elkanii	4	1	4
Proteobacteria	Paraburkholderia phytofirmans	4	1	4
Proteobacteria	Shewanella pealeana	4	1	4
Proteobacteria	Parvibaculum lavamentivorans	4	1	4
Proteobacteria	Stenotrophomonas maltophilia	4	1	4
Proteobacteria	Aquisalimonas asiatica	4	1	4
Proteobacteria	Azoarcus olearius	4	1	4
Proteobacteria	Litoricola lipolytica	4	1	4
Proteobacteria	Shewanella sediminis	4	1	4
Proteobacteria	Sorangium cellulosum	4	1	4
Proteobacteria	Legionella feeleii	4	1	4
Proteobacteria	Lysobacter soli	4	1	4
Proteobacteria	Anaeromyxobacter dehalogenans	4	1	4
Proteobacteria	Shewanella halifaxensis	4	1	4
Proteobacteria	Vibrio cyclitrophicus	4	1	4
Proteobacteria	Burkholderia metallica	4	1	4
Proteobacteria	Burkholderia seminalis	4	1	4
Proteobacteria	Marinomonas posidonica	4	1	4
Proteobacteria	Haliangium ochraceum	4	1	4
Proteobacteria	Allochromatium humboldtianum	4	1	4
Proteobacteria	Vibrio diabolicus	4	1	4
Proteobacteria	Aquitalea denitrificans	4	1	4
Proteobacteria	Chondromyces crocatus	4	1	4
Proteobacteria	Sphaerotilus montanus	4	1	4
Proteobacteria	Desulfovibrio salexigens	4	1	4
Proteobacteria	Variovorax paradoxus	4	1	4
Proteobacteria	Vibrio anguillarum	4	1	4
Proteobacteria	Pseudomonas saponiphila	4	1	4
Proteobacteria	Photobacterium iliopiscarium	4	1	4
Proteobacteria	Bilophila wadsworthia	4	1	4
Proteobacteria	Marinobacter antarcticus	4	1	4
Proteobacteria	Xanthomonas arboricola	4	1	4
Proteobacteria	Sideroxydans lithotrophicus	4	1	4
Proteobacteria	Alteromonas australica	4	1	4
Proteobacteria	Pseudomonas peli	4	1	4
Proteobacteria	Methylosinus trichosporium	4	1	4
Proteobacteria	Nautilia profundicola	4	1	4
Proteobacteria	Burkholderia pyrrocinia	4	1	4
Proteobacteria	Shewanella violacea	4	1	4
Proteobacteria	Aeromonas hydrophila	4	1	4
Proteobacteria	Desulfovibrio termitidis	4	1	4
Proteobacteria	Aeromonas salmonicida	4	1	4
Proteobacteria	Aeromonas caviae	4	1	4
Proteobacteria	Marinobacter daqiaonensis	4	1	4
Proteobacteria	Aeromonas media	4	1	4
Proteobacteria	Aeromonas veronii	4	1	4
Proteobacteria	Cycloclasticus pugetii	4	1	4
Proteobacteria	Aeromonas allosaccharophila	4	1	4
Proteobacteria	Vibrio alginolyticus	4	1	4
Proteobacteria	Rhodanobacter denitrificans	4	1	4
Proteobacteria	Vibrio harveyi	4	1	4
Proteobacteria	Vibrio parahaemolyticus	4	1	4
Proteobacteria	Vibrio vulnificus	4	1	4
Proteobacteria	Vibrio cincinnatiensis	4	1	4
Proteobacteria	Vibrio mimicus	4	1	4
Proteobacteria	Gilvimarinus agarilyticus	4	1	4
Proteobacteria	Vibrio campbellii	4	1	4
Proteobacteria	Methylomicrobium album	4	1	4
Proteobacteria	Vibrio atlanticus	4	1	4
Proteobacteria	Shewanella baltica	4	1	4
Proteobacteria	Vibrio owensii	4	1	4
Proteobacteria	Azotobacter salinestris	4	1	4
Proteobacteria	Thioalkalivibrio paradoxus	4	1	4
Proteobacteria	Thioalkalivibrio thiocyanodenitrificans	4	1	4
Proteobacteria	Alteromonas naphthalenivorans	4	1	4
Proteobacteria	Oceanicoccus sagamiensis	4	1	4
Proteobacteria	Thiomicrospira aerophila	4	1	4
Proteobacteria	Marinomonas mediterranea	4	1	4
Proteobacteria	Aeromonas encheleia	4	1	4
Proteobacteria	Marichromatium purpuratum	4	1	4
Proteobacteria	Halomonas elongata	4	1	4
Proteobacteria	Photobacterium indicum	4	1	4
Proteobacteria	Microvirga lotononidis	4	1	4
Proteobacteria	Aliidiomarina minuta	4	1	4
Proteobacteria	Desulfomicrobium orale	4	1	4
Proteobacteria	Xanthomonas vesicatoria	4	1	4
Proteobacteria	Pandoraea pnomenusa	4	1	4
Proteobacteria	Shewanella japonica	4	1	4
Proteobacteria	Bordetella petrii	4	1	4
Proteobacteria	Burkholderia cenocepacia	4	1	4
Proteobacteria	Desulfococcus oleovorans	4	1	4
Proteobacteria	Burkholderia multivorans	4	1	4
Spirochaetes	Borreliella mayonii	14	11	4
Spirochaetes	Borreliella afzelii	12	9	4
Spirochaetes	Borreliella turdi	12	9	4
Spirochaetes	Borreliella finlandensis	11	8	4
Spirochaetes	Borrelia turcica	8	5	4
Spirochaetes	Leptospira interrogans	5	2	4
Spirochaetes	Treponema succinifaciens	5	2	4
Spirochaetes	Salinispira pacifica	4	1	4
Spirochaetes	Leptospira andrefontaineae	4	1	4
Spirochaetes	Treponema azotonutricium	4	1	4
Spirochaetes	Spirochaeta thermophila	4	1	4
Spirochaetes	Leptonema illini	4	1	4
Actinobacteria	Mycobacterium paragordonae	6	4	3
Actinobacteria	Mycolicibacterium frederiksbergense	4	2	3
Actinobacteria	Mycobacterium kubicae	4	2	3
Actinobacteria	Streptomyces parvulus	4	2	3
Actinobacteria	Streptomyces dengpaensis	4	2	3
Actinobacteria	Arthrobacter dokdonellae	4	2	3
Actinobacteria	Rhodococcus qingshengii	4	2	3
Actinobacteria	Arthrobacter crystallopoietes	4	2	3
Actinobacteria	Tessaracoccus flavescens	4	2	3
Actinobacteria	Hoyosella subflava	4	2	3
Actinobacteria	Nocardia wallacei	4	2	3
Actinobacteria	Tsukamurella paurometabola	4	2	3
Actinobacteria	Arthrobacter alpinus	4	2	3
Actinobacteria	Rothia nasimurium	4	2	3
Actinobacteria	Microbacterium sediminis	4	2	3
Actinobacteria	Kutzneria kofuensis	3	1	3
Actinobacteria	Saccharothrix syringae	3	1	3
Actinobacteria	Saccharothrix texasensis	3	1	3
Actinobacteria	Microbacterium foliorum	3	1	3
Actinobacteria	Arthrobacter cupressi	3	1	3
Actinobacteria	Nocardioides lianchengensis	3	1	3
Actinobacteria	Sporichthya polymorpha	3	1	3
Actinobacteria	Actinopolyspora mortivallis	3	1	3
Actinobacteria	Streptomyces bottropensis	3	1	3
Actinobacteria	Mycolicibacillus koreensis	3	1	3
Actinobacteria	Microbacterium lemovicicum	3	1	3
Actinobacteria	Micromonospora kangleipakensis	3	1	3
Actinobacteria	Actinopolyspora halophila	3	1	3
Actinobacteria	Nakamurella panacisegetis	3	1	3
Actinobacteria	Saccharothrix ecbatanensis	3	1	3
Actinobacteria	Gordonia polyisoprenivorans	3	1	3
Actinobacteria	Mycolicibacter minnesotensis	3	1	3
Actinobacteria	Corynebacterium capitovis	3	1	3
Actinobacteria	Corynebacterium halotolerans	3	1	3
Actinobacteria	Kribbella soli	3	1	3
Actinobacteria	Luteimicrobium xylanilyticum	3	1	3
Actinobacteria	Mycobacterium paraintracellulare	3	1	3
Actinobacteria	Diaminobutyricimonas aerilata	3	1	3
Actinobacteria	Actinopolymorpha singaporensis	3	1	3
Actinobacteria	Streptomyces globisporus	3	1	3
Actinobacteria	Streptomyces harbinensis	3	1	3
Actinobacteria	Saccharothrix espanaensis	3	1	3
Actinobacteria	Phycicoccus elongatus	3	1	3
Actinobacteria	Tetrasphaera japonica	3	1	3
Actinobacteria	Mycobacterium haemophilum	3	1	3
Actinobacteria	Corynebacterium maris	3	1	3
Actinobacteria	Enterorhabdus caecimuris	3	1	3
Actinobacteria	Actinoplanes friuliensis	3	1	3
Actinobacteria	Mycolicibacterium celeriflavum	3	1	3
Actinobacteria	Mycolicibacterium doricum	3	1	3
Actinobacteria	Dermacoccus nishinomiyaensis	3	1	3
Actinobacteria	Spelaeicoccus albus	3	1	3
Actinobacteria	Zhihengliuella flava	3	1	3
Actinobacteria	Mycolicibacterium sediminis	3	1	3
Actinobacteria	Mycolicibacterium arabiense	3	1	3
Actinobacteria	Mycolicibacter algericus	3	1	3
Actinobacteria	Ornithinimicrobium flavum	3	1	3
Actinobacteria	Isoptericola dokdonensis	3	1	3
Actinobacteria	Schaalia turicensis	3	1	3
Actinobacteria	Rhodococcus jostii	3	1	3
Actinobacteria	Mycolicibacterium goodii	3	1	3
Actinobacteria	Mycolicibacterium vaccae	3	1	3
Actinobacteria	Streptomyces pluripotens	3	1	3
Actinobacteria	Blastococcus saxobsidens	3	1	3
Actinobacteria	Adlercreutzia equolifaciens	3	1	3
Actinobacteria	Leifsonia xyli	3	1	3
Actinobacteria	Thermomonospora cellulosilytica	3	1	3
Actinobacteria	Mycobacterium lentiflavum	3	1	3
Actinobacteria	Mycolicibacterium anyangense	3	1	3
Actinobacteria	Corynebacterium aquilae	3	1	3
Actinobacteria	Mycolicibacterium aromaticivorans	3	1	3
Actinobacteria	Streptacidiphilus oryzae	3	1	3
Actinobacteria	Kutzneria albida	3	1	3
Actinobacteria	Mycolicibacterium boenickei	3	1	3
Actinobacteria	Mycobacteroides chelonae	3	1	3
Actinobacteria	Streptomyces stelliscabiei	3	1	3
Actinobacteria	Corynebacterium simulans	3	1	3
Actinobacteria	Mycobacterium persicum	3	1	3
Actinobacteria	Leifsonia shinshuensis	3	1	3
Actinobacteria	Mycobacterium	3	1	3
Actinobacteria	Jiangella mangrovi	3	1	3
Actinobacteria	Microbacterium endophyticum	3	1	3
Actinobacteria	Mycolicibacterium sarraceniae	3	1	3
Actinobacteria	Mycolicibacterium helvum	3	1	3
Actinobacteria	Kribbella italica	3	1	3
Actinobacteria	Kribbella qitaiheensis	3	1	3
Actinobacteria	Mycobacterium grossiae	3	1	3
Actinobacteria	Blastococcus colisei	3	1	3
Actinobacteria	Corynebacterium riegelii	3	1	3
Actinobacteria	Microbacterium proteolyticum	3	1	3
Actinobacteria	Mycobacteroides saopaulense	3	1	3
Actinobacteria	Lentzea guizhouensis	3	1	3
Actinobacteria	Nesterenkonia populi	3	1	3
Actinobacteria	Bifidobacterium lemurum	3	1	3
Actinobacteria	Actinoalloteichus fjordicus	3	1	3
Actinobacteria	Corynebacterium camporealensis	3	1	3
Actinobacteria	Microbacterium hominis	3	1	3
Actinobacteria	Actinomyces viscosus	3	1	3
Actinobacteria	Actinobaculum suis	3	1	3
Actinobacteria	Trueperella pyogenes	3	1	3
Actinobacteria	Egicoccus halophilus	3	1	3
Actinobacteria	Egibacter rhizosphaerae	3	1	3
Actinobacteria	Bifidobacterium adolescentis	3	1	3
Actinobacteria	Actinomyces urinae	3	1	3
Actinobacteria	Streptomyces spongiicola	3	1	3
Actinobacteria	Mycobacterium lacus	3	1	3
Actinobacteria	Cellulosimicrobium cellulans	3	1	3
Actinobacteria	Rothia aeria	3	1	3
Actinobacteria	Phycicoccus duodecadis	3	1	3
Actinobacteria	Streptomyces rectiverticillatus	3	1	3
Actinobacteria	Propionibacterium freudenreichii	3	1	3
Actinobacteria	Mycolicibacterium fortuitum	3	1	3
Actinobacteria	Actinophytocola algeriensis	3	1	3
Actinobacteria	Mycolicibacterium phlei	3	1	3
Actinobacteria	Mycolicibacterium smegmatis	3	1	3
Actinobacteria	Glutamicibacter mishrai	3	1	3
Actinobacteria	Phytoactinopolyspora alkaliphila	3	1	3
Actinobacteria	Streptomyces qaidamensis	3	1	3
Actinobacteria	Mycobacterium simiae	3	1	3
Actinobacteria	Leucobacter triazinivorans	3	1	3
Actinobacteria	Mycolicibacter terrae	3	1	3
Actinobacteria	Microbacterium ulmi	3	1	3
Actinobacteria	Mycolicibacterium aurum	3	1	3
Actinobacteria	Mycolicibacterium fallax	3	1	3
Actinobacteria	Mycolicibacterium gadium	3	1	3
Actinobacteria	Mycolicibacterium thermoresistibile	3	1	3
Actinobacteria	Mycolicibacterium aichiense	3	1	3
Actinobacteria	Mycolicibacterium gilvum	3	1	3
Actinobacteria	Nocardia asteroides	3	1	3
Actinobacteria	Rhodococcus ruber	3	1	3
Actinobacteria	Rhodococcus erythropolis	3	1	3
Actinobacteria	Saccharopolyspora hordei	3	1	3
Actinobacteria	Mycobacterium rhizamassiliense	3	1	3
Actinobacteria	Mycobacterium numidiamassiliense	3	1	3
Actinobacteria	Mycobacterium parmense	3	1	3
Actinobacteria	Amycolatopsis deserti	3	1	3
Actinobacteria	Eggerthella timonensis	3	1	3
Actinobacteria	Actinomyces mediterranea	3	1	3
Actinobacteria	Corynebacterium glaucum	3	1	3
Actinobacteria	Micromonospora viridifaciens	3	1	3
Actinobacteria	Epidermidibacterium keratini	3	1	3
Actinobacteria	Streptomyces anulatus	3	1	3
Actinobacteria	Streptomyces fodineus	3	1	3
Actinobacteria	Nocardioides thalensis	3	1	3
Actinobacteria	Streptomyces rimosus	3	1	3
Actinobacteria	Glutamicibacter halophytocola	3	1	3
Actinobacteria	Streptomyces violaceoruber	3	1	3
Actinobacteria	Microbacterium paraoxydans	3	1	3
Actinobacteria	Plantibacter cousiniae	3	1	3
Actinobacteria	Marmoricola endophyticus	3	1	3
Actinobacteria	Pimelobacter simplex	3	1	3
Actinobacteria	Brachybacterium timonense	3	1	3
Actinobacteria	Gordonia terrae	3	1	3
Actinobacteria	Salinibacterium amurskyense	3	1	3
Actinobacteria	Mycetocola zhujimingii	3	1	3
Actinobacteria	Mycobacterium basiliense	3	1	3
Actinobacteria	Allokutzneria albata	3	1	3
Actinobacteria	Paenarthrobacter nitroguajacolicus	3	1	3
Actinobacteria	Acidipropionibacterium timonense	3	1	3
Actinobacteria	Mycolicibacterium psychrotolerans	3	1	3
Actinobacteria	Streptomyces tirandamycinicus	3	1	3
Actinobacteria	Mycobacterium saskatchewanense	3	1	3
Actinobacteria	Cryobacterium soli	3	1	3
Actinobacteria	Nesterenkonia halotolerans	3	1	3
Actinobacteria	Nesterenkonia xinjiangensis	3	1	3
Actinobacteria	Micromonospora eburnea	3	1	3
Actinobacteria	Streptomyces avermitilis	3	1	3
Actinobacteria	Micromonospora craniellae	3	1	3
Actinobacteria	Rhodoluna limnophila	3	1	3
Actinobacteria	Nocardia yunnanensis	3	1	3
Actinobacteria	Gryllotalpicola protaetiae	3	1	3
Actinobacteria	Streptomyces cyaneochromogenes	3	1	3
Actinobacteria	Senegalimassilia faecalis	3	1	3
Actinobacteria	Microbacterium protaetiae	3	1	3
Actinobacteria	Nocardioides seonyuensis	3	1	3
Actinobacteria	Nocardioides eburneiflavus	3	1	3
Actinobacteria	Glutamicibacter mysorens	3	1	3
Actinobacteria	Nocardioides sambongensis	3	1	3
Actinobacteria	Corynebacterium sanguinis	3	1	3
Actinobacteria	Nocardioides anomalus	3	1	3
Actinobacteria	Microbacterium excoecariae	3	1	3
Actinobacteria	Nesterenkonia sandarakina	3	1	3
Actinobacteria	Microbacterium oleivorans	3	1	3
Actinobacteria	Chryseoglobus indicus	3	1	3
Actinobacteria	Corynebacterium haemomassiliense	3	1	3
Actinobacteria	Streptomyces buecherae	3	1	3
Actinobacteria	Streptomyces ambofaciens	3	1	3
Actinobacteria	Mycolicibacterium confluentis	3	1	3
Actinobacteria	Arcanobacterium haemolyticum	3	1	3
Actinobacteria	Streptomyces fulvorobeus	3	1	3
Actinobacteria	Streptomyces agglomeratus	3	1	3
Actinobacteria	Kitasatospora atroaurantiaca	3	1	3
Actinobacteria	Streptomyces nitrosporeus	3	1	3
Actinobacteria	Micromonospora rifamycinica	3	1	3
Actinobacteria	Mycobacterium florentinum	3	1	3
Actinobacteria	Mycolicibacter hiberniae	3	1	3
Actinobacteria	Thermoleophilum album	3	1	3
Actinobacteria	Frankia saprophytica	3	1	3
Actinobacteria	Micromonospora narathiwatensis	3	1	3
Actinobacteria	Rhodococcus triatomae	3	1	3
Actinobacteria	Amycolatopsis lurida	3	1	3
Actinobacteria	Mycolicibacterium phocaicum	3	1	3
Actinobacteria	Mycolicibacterium aubagnense	3	1	3
Actinobacteria	Streptomyces lasalocidi	3	1	3
Actinobacteria	Rhodococcus globerulus	3	1	3
Actinobacteria	Rathayibacter rathayi	3	1	3
Actinobacteria	Streptomyces galilaeus	3	1	3
Actinobacteria	Actinoalloteichus hymeniacidonis	3	1	3
Actinobacteria	Microbacterium pumilum	3	1	3
Actinobacteria	Nocardioides kongjuensis	3	1	3
Actinobacteria	Mycolicibacterium vanbaalenii	3	1	3
Actinobacteria	Acidothermus cellulolyticus	3	1	3
Actinobacteria	Micromonospora coxensis	3	1	3
Actinobacteria	Corynebacterium pilosum	3	1	3
Actinobacteria	Corynebacterium cystitidis	3	1	3
Actinobacteria	Mycobacteroides abscessus	3	1	3
Actinobacteria	Mycolicibacterium agri	3	1	3
Actinobacteria	Mycolicibacterium pulveris	3	1	3
Actinobacteria	Mycolicibacterium rutilum	3	1	3
Actinobacteria	Zhihengliuella halotolerans	3	1	3
Actinobacteria	Nocardia seriolae	3	1	3
Actinobacteria	Kineococcus aurantiacus	3	1	3
Actinobacteria	Arthrobacter agilis	3	1	3
Actinobacteria	Glutamicibacter nicotianae	3	1	3
Actinobacteria	Paenarthrobacter ureafaciens	3	1	3
Actinobacteria	Corynebacterium mycetoides	3	1	3
Actinobacteria	Rhodococcus rhodnii	3	1	3
Actinobacteria	Mycobacterium seoulense	3	1	3
Actinobacteria	Rothia terrae	3	1	3
Actinobacteria	Mycolicibacterium duvalii	3	1	3
Actinobacteria	Mycobacterium gallinarum	3	1	3
Actinobacteria	Mycolicibacterium moriokaense	3	1	3
Actinobacteria	Mycolicibacterium parafortuitum	3	1	3
Actinobacteria	Mycolicibacterium tokaiense	3	1	3
Actinobacteria	Mycobacterium shinjukuense	3	1	3
Actinobacteria	Agrococcus jejuensis	3	1	3
Actinobacteria	Corynebacterium ureicelerivorans	3	1	3
Actinobacteria	Lapillicoccus jejuensis	3	1	3
Actinobacteria	Mycobacteroides salmoniphilum	3	1	3
Actinobacteria	Streptomyces xiamenensis	3	1	3
Actinobacteria	Saccharothrix violaceirubra	3	1	3
Actinobacteria	Actinopolyspora erythraea	3	1	3
Actinobacteria	Nocardioides marinisabuli	3	1	3
Actinobacteria	Jiangella alkaliphila	3	1	3
Actinobacteria	Microbacterium marinum	3	1	3
Actinobacteria	Actinosynnema pretiosum	3	1	3
Actinobacteria	Chryseoglobus frigidaquae	3	1	3
Actinobacteria	Streptomyces collinus	3	1	3
Actinobacteria	Crossiella cryophila	3	1	3
Actinobacteria	Cryobacterium mesophilum	3	1	3
Actinobacteria	Jonesia denitrificans	3	1	3
Actinobacteria	Mycobacterium avium	3	1	3
Actinobacteria	Mycobacterium conspicuum	3	1	3
Actinobacteria	Flavimobilis soli	3	1	3
Actinobacteria	Pedococcus dokdonensis	3	1	3
Actinobacteria	Mycolicibacterium insubricum	3	1	3
Actinobacteria	Actinosynnema mirum	3	1	3
Actinobacteria	Cellulomonas flavigena	3	1	3
Actinobacteria	Nocardioides humi	3	1	3
Actinobacteria	Streptomyces sviceus	3	1	3
Actinobacteria	Agrococcus jenensis	3	1	3
Actinobacteria	Conexibacter woesei	3	1	3
Actinobacteria	Mycobacterium stomatepiae	3	1	3
Actinobacteria	Tsukamurella pulmonis	3	1	3
Actinobacteria	Mycobacterium triplex	3	1	3
Actinobacteria	Micromonospora citrea	3	1	3
Actinobacteria	Micromonospora echinofusca	3	1	3
Actinobacteria	Micromonospora inositola	3	1	3
Actinobacteria	Micromonospora peucetia	3	1	3
Actinobacteria	Micromonospora purpureochromogenes	3	1	3
Actinobacteria	Kribbella flavida	3	1	3
Actinobacteria	Eggerthella lenta	3	1	3
Actinobacteria	Mycobacterium dioxanotrophicus	3	1	3
Actinobacteria	Streptomyces viridifaciens	3	1	3
Actinobacteria	Mycobacterium intracellulare	3	1	3
Actinobacteria	Nocardiopsis sinuspersici	3	1	3
Actinobacteria	Actinopolymorpha cephalotaxi	3	1	3
Actinobacteria	Actinokineospora alba	3	1	3
Actinobacteria	Actinomyces howellii	3	1	3
Actinobacteria	Rhodoluna lacicola	3	1	3
Actinobacteria	Mycobacterium heidelbergense	3	1	3
Actinobacteria	Mycolicibacterium mageritense	3	1	3
Actinobacteria	Saccharothrix variisporea	3	1	3
Actinobacteria	Paraoerskovia marina	3	1	3
Actinobacteria	Microbacterium ginsengiterrae	3	1	3
Actinobacteria	Mobiluncus curtisii	3	1	3
Actinobacteria	Neomicrococcus aestuarii	3	1	3
Actinobacteria	Serinibacter salmoneus	3	1	3
Actinobacteria	Mycobacterium kansasii	3	1	3
Actinobacteria	Mycobacterium mantenii	3	1	3
Actinobacteria	Micrococcus yunnanensis	3	1	3
Actinobacteria	Micromonospora rhizosphaerae	3	1	3
Actinobacteria	Microbacterium esteraromaticum	3	1	3
Actinobacteria	Saccharothrix saharensis	3	1	3
Actinobacteria	Luteipulveratus mongoliensis	3	1	3
Actinobacteria	Slackia isoflavoniconvertens	3	1	3
Actinobacteria	Agrococcus terreus	3	1	3
Actinobacteria	Tsukamurella tyrosinosolvens	3	1	3
Actinobacteria	Aeromicrobium marinum	3	1	3
Actinobacteria	Pseudoclavibacter chungangensis	3	1	3
Actinobacteria	Micromonospora pisi	3	1	3
Actinobacteria	Mycobacterium paraseoulense	3	1	3
Actinobacteria	Cellulomonas fimi	3	1	3
Actinobacteria	Kribbella sandramycini	3	1	3
Actinobacteria	Ornithinibacter aureus	3	1	3
Actinobacteria	Pseudonocardia kunmingensis	3	1	3
Actinobacteria	Nocardioides daedukensis	3	1	3
Actinobacteria	Microbacterium pseudoresistens	3	1	3
Actinobacteria	Pedococcus badiiscoriae	3	1	3
Actinobacteria	Allocatelliglobosispora scoriae	3	1	3
Actinobacteria	Corynebacterium kroppenstedtii	3	1	3
Actinobacteria	Mycolicibacterium hippocampi	3	1	3
Actinobacteria	Mycolicibacterium alvei	3	1	3
Actinobacteria	Branchiibius hedensis	3	1	3
Actinobacteria	Pseudonocardia dioxanivorans	3	1	3
Actinobacteria	Streptomyces glomeroaurantiacus	3	1	3
Actinobacteria	Leucobacter denitrificans	3	1	3
Actinobacteria	Micromonospora yangpuensis	3	1	3
Actinobacteria	Agrococcus carbonis	3	1	3
Actinobacteria	Gordonia humi	3	1	3
Actinobacteria	Microbacterium schleiferi	3	1	3
Actinobacteria	Mycobacterium marseillense	3	1	3
Actinobacteria	Aurantimicrobium minutum	3	1	3
Actinobacteria	Intrasporangium calvum	3	1	3
Actinobacteria	Mycobacterium shigaense	3	1	3
Actinobacteria	Pseudarthrobacter equi	3	1	3
Actinobacteria	Streptomyces seoulensis	3	1	3
Actinobacteria	Neomicrococcus lactis	3	1	3
Actinobacteria	Isoptericola variabilis	3	1	3
Actinobacteria	Micropruina glycogenica	3	1	3
Actinobacteria	Mycolicibacterium litorale	3	1	3
Actinobacteria	Amycolatopsis sulphurea	3	1	3
Actinobacteria	Mycobacterium europaeum	3	1	3
Actinobacteria	Promicromonospora thailandica	3	1	3
Actinobacteria	Serinicoccus chungangensis	3	1	3
Actinobacteria	Ornithinicoccus hortensis	3	1	3
Actinobacteria	Microbacterium oxydans	3	1	3
Actinobacteria	Mycobacteroides immunogenum	3	1	3
Actinobacteria	Mycobacterium botniense	3	1	3
Actinobacteria	Williamsia muralis	3	1	3
Actinobacteria	Mycolicibacterium monacense	3	1	3
Actinobacteria	Kibdelosporangium phytohabitans	3	1	3
Actinobacteria	Glutamicibacter arilaitensis	3	1	3
Actinobacteria	Parascardovia denticolens	3	1	3
Actinobacteria	Marmoricola aurantiacus	3	1	3
Actinobacteria	Mycolicibacter sinensis	3	1	3
Actinobacteria	Pseudoclavibacter caeni	3	1	3
Actinobacteria	Cellulomonas soli	3	1	3
Actinobacteria	Cellulomonas oligotrophica	3	1	3
Actinobacteria	Microbacterium amylolyticum	3	1	3
Actinobacteria	Amycolatopsis bartoniae	3	1	3
Actinobacteria	Jiangella gansuensis	3	1	3
Aquificae	Thermosulfidibacter takaii	3	1	3
Aquificae	Thermocrinis albus	3	1	3
Aquificae	Thermocrinis ruber	3	1	3
Bacteroidetes	Haliscomenobacter hydrossis	4	2	3
Bacteroidetes	Salinibacter ruber	3	1	3
Bacteroidetes	Bacteroides ndongoniae	3	1	3
Bacteroidetes	Bacteroides ilei	3	1	3
Bacteroidetes	Prevotella marseillensis	3	1	3
Bacteroidetes	Alistipes dispar	3	1	3
Bacteroidetes	Alistipes putredinis	3	1	3
Bacteroidetes	Reichenbachiella faecimaris	3	1	3
Bacteroidetes	Alistipes shahii	3	1	3
Bacteroidetes	Flammeovirga pacifica	3	1	3
Bacteroidetes	Adhaeribacter aquaticus	3	1	3
Chlorobi	Chlorobaculum tepidum	3	1	3
Chlorobi	Chlorobium phaeobacteroides	3	1	3
Chlorobi	Chlorobium phaeovibrioides	3	1	3
Chlorobi	Pelodictyon luteolum	3	1	3
Chlorobi	Pelodictyon phaeoclathratiforme	3	1	3
Chlorobi	Chloroherpeton thalassium	3	1	3
Chloroflexi	Thermomicrobium roseum	4	2	3
Chloroflexi	Thermogemmatispora carboxidivorans	3	1	3
Chloroflexi	Flexilinea flocculi	3	1	3
Chloroflexi	Tengunoibacter tsumagoiensis	3	1	3
Chloroflexi	Dictyobacter vulcani	3	1	3
Chloroflexi	Chloroflexus aurantiacus	3	1	3
Chloroflexi	Thermanaerothrix daxensis	3	1	3
Chloroflexi	Pelolinea submarina	3	1	3
Chloroflexi	Caldilinea aerophila	3	1	3
Cyanobacteria	Fremyella diplosiphon	13	11	3
Cyanobacteria	Calothrix brevissima	10	8	3
Cyanobacteria	Acaryochloris marina	8	6	3
Cyanobacteria	Nostoc edaphicum	7	5	3
Cyanobacteria	Trichormus variabilis	7	5	3
Cyanobacteria	Stanieria cyanosphaera	6	4	3
Cyanobacteria	Gloeothece citriformis	6	4	3
Cyanobacteria	Cylindrospermum stagnale	5	3	3
Cyanobacteria	Nostoc carneum	4	2	3
Cyanobacteria	Cylindrospermopsis curvispora	4	2	3
Cyanobacteria	Rippkaea orientalis	4	2	3
Cyanobacteria	Brasilonema sennae	4	2	3
Cyanobacteria	Brasilonema octagenarum	4	2	3
Cyanobacteria	Geminocystis herdmanii	3	1	3
Cyanobacteria	Pleurocapsa sp	3	1	3
Cyanobacteria	Gloeomargarita lithophora	3	1	3
Cyanobacteria	Planktothrix prolifica	3	1	3
Cyanobacteria	Synechococcus lividus	3	1	3
Cyanobacteria	Nodularia spumigena	3	1	3
Deinococcus-Thermus	Deinococcus swuensis	3	1	3
Deinococcus-Thermus	Deinococcus actinosclerus	3	1	3
Deinococcus-Thermus	Deinococcus koreensis	3	1	3
Deinococcus-Thermus	Deinococcus maricopensis	3	1	3
Firmicutes	Bacillus subtilis	3	1	3
Firmicutes	Levilactobacillus suantsaii	5	3	3
Firmicutes	Clostridium taeniosporum	5	3	3
Firmicutes	Butyrivibrio proteoclasticus	5	3	3
Firmicutes	Liquorilactobacillus nagelii	5	3	3
Firmicutes	Planococcus dechangensis	4	2	3
Firmicutes	Bombilactobacillus mellifer	4	2	3
Firmicutes	Lactiplantibacillus pentosus	4	2	3
Firmicutes	Carboxydocella thermautotrophica	4	2	3
Firmicutes	Thermoactinomyces vulgaris	4	2	3
Firmicutes	Geobacillus kaustophilus	4	2	3
Firmicutes	Staphylospora marina	4	2	3
Firmicutes	Clostridium argentinense	4	2	3
Firmicutes	Exiguobacterium mexicanum	4	2	3
Firmicutes	Terribacillus goriensis	4	2	3
Firmicutes	Megamonas funiformis	4	2	3
Firmicutes	Eubacterium	4	2	3
Firmicutes	Alicyclobacillus acidocaldarius	4	2	3
Firmicutes	Desulfosporosinus acidiphilus	4	2	3
Firmicutes	Ruminococcus albus	4	2	3
Firmicutes	Lacticaseibacillus manihotivorans	4	2	3
Firmicutes	Clostridium acetobutylicum	4	2	3
Firmicutes	Rummeliibacillus pycnus	3	1	3
Firmicutes	Planococcus plakortidis	3	1	3
Firmicutes	Thermicanus aegyptius	3	1	3
Firmicutes	Thermacetogenium phaeum	3	1	3
Firmicutes	Brevibacillus laterosporus	3	1	3
Firmicutes	Clostridium intestinale	3	1	3
Firmicutes	Thermoclostridium stercorarium	3	1	3
Firmicutes	Tepidibacter thalassicus	3	1	3
Firmicutes	Paenibacillus beijingensis	3	1	3
Firmicutes	Paenibacillus swuensis	3	1	3
Firmicutes	Bacillus xiamenensis	3	1	3
Firmicutes	Planococcus antarcticus	3	1	3
Firmicutes	Neobacillus mesonae	3	1	3
Firmicutes	Tepidanaerobacter acetatoxydans	3	1	3
Firmicutes	Planococcus halocryophilus	3	1	3
Firmicutes	Clostridium bornimense	3	1	3
Firmicutes	Priestia abyssalis	3	1	3
Firmicutes	Fictibacillus phosphorivorans	3	1	3
Firmicutes	Caldicellulosiruptor changbaiensis	3	1	3
Firmicutes	Anaerostipes rhamnosivorans	3	1	3
Firmicutes	Oceanobacillus kimchii	3	1	3
Firmicutes	Paenibacillus sabinae	3	1	3
Firmicutes	Paenibacillus brasilensis	3	1	3
Firmicutes	Clostridium	3	1	3
Firmicutes	Geobacillus subterraneus	3	1	3
Firmicutes	Gracilibacillus boraciitolerans	3	1	3
Firmicutes	Mesobacillus jeotgali	3	1	3
Firmicutes	Clostridium	3	1	3
Firmicutes	Anoxybacter fermentans	3	1	3
Firmicutes	Paucilactobacillus wasatchensis	3	1	3
Firmicutes	Paenibacillus lentus	3	1	3
Firmicutes	Clostridium massiliamazoniense	3	1	3
Firmicutes	Peribacillus simplex	3	1	3
Firmicutes	Bacillus infantis	3	1	3
Firmicutes	Planococcus kocurii	3	1	3
Firmicutes	Kroppenstedtia pulmonis	3	1	3
Firmicutes	Geobacillus vulcani	3	1	3
Firmicutes	Caldicellulosiruptor morganii	3	1	3
Firmicutes	Caldicellulosiruptor danielii	3	1	3
Firmicutes	Bacillus amyloliquefaciens	3	1	3
Firmicutes	Brevibacillus brevis	3	1	3
Firmicutes	Bacillus circulans	3	1	3
Firmicutes	Exiguobacterium marinum	3	1	3
Firmicutes	Priestia filamentosa	3	1	3
Firmicutes	Priestia megaterium	3	1	3
Firmicutes	Paenibacillus polymyxa	3	1	3
Firmicutes	Lysinibacillus sphaericus	3	1	3
Firmicutes	Parageobacillus thermoglucosidasius	3	1	3
Firmicutes	Bacillus gobiensis	3	1	3
Firmicutes	Sporosarcina globispora	3	1	3
Firmicutes	Paenibacillus yonginensis	3	1	3
Firmicutes	Lederbergia lentus	3	1	3
Firmicutes	Paenibacillus guangzhouensis	3	1	3
Firmicutes	Paenibacillus larvae	3	1	3
Firmicutes	Sporosarcina pasteurii	3	1	3
Firmicutes	Sporosarcina psychrophila	3	1	3
Firmicutes	Bacillus smithii	3	1	3
Firmicutes	Clostridium botulinum	3	1	3
Firmicutes	Clostridium butyricum	3	1	3
Firmicutes	Clostridium cochlearium	3	1	3
Firmicutes	Clostridioides difficile	3	1	3
Firmicutes	Clostridium formicaceticum	3	1	3
Firmicutes	Bacillus andreraoultii	3	1	3
Firmicutes	Planococcus massiliensis	3	1	3
Firmicutes	Clostridium septicum	3	1	3
Firmicutes	Jeotgalibacillus malaysiensis	3	1	3
Firmicutes	Clostridium sporogenes	3	1	3
Firmicutes	Clostridium tyrobutyricum	3	1	3
Firmicutes	Clostridium beijerinckii	3	1	3
Firmicutes	Bacillus niameyensis	3	1	3
Firmicutes	Numidum massiliense	3	1	3
Firmicutes	Moorella thermoacetica	3	1	3
Firmicutes	Bacillus atrophaeus	3	1	3
Firmicutes	Bacillus weihaiensis	3	1	3
Firmicutes	Clostridium scatologenes	3	1	3
Firmicutes	Clostridium estertheticum	3	1	3
Firmicutes	Clostridium tetanomorphum	3	1	3
Firmicutes	Sporosarcina ureae	3	1	3
Firmicutes	Alkalihalobacillus macyae	3	1	3
Firmicutes	Planococcus faecalis	3	1	3
Firmicutes	Paenibacillus borealis	3	1	3
Firmicutes	Paenibacillus bovis	3	1	3
Firmicutes	Bacillus testis	3	1	3
Firmicutes	Clostridium niameyense	3	1	3
Firmicutes	Agathobaculum butyriciproducens	3	1	3
Firmicutes	Weissella jogaejeotgali	3	1	3
Firmicutes	Massilibacterium senegalense	3	1	3
Firmicutes	Cytobacillus solani	3	1	3
Firmicutes	Virgibacillus necropolis	3	1	3
Firmicutes	Bacillus paralicheniformis	3	1	3
Firmicutes	Clostridium phoceensis	3	1	3
Firmicutes	Desnuesiella massiliensis	3	1	3
Firmicutes	Niameybacter massiliensis	3	1	3
Firmicutes	Bacillus glycinifermentans	3	1	3
Firmicutes	Bacillus ciccensis	3	1	3
Firmicutes	Anaerotruncus massiliensis	3	1	3
Firmicutes	Acetivibrio saccincola	3	1	3
Firmicutes	Peribacillus loiseleuriae	3	1	3
Firmicutes	Herbinix luporum	3	1	3
Firmicutes	Intestinimonas timonensis	3	1	3
Firmicutes	Paenibacillus baekrokdamisoli	3	1	3
Firmicutes	Anaerococcus rubeinfantis	3	1	3
Firmicutes	Eisenbergiella massiliensis	3	1	3
Firmicutes	Senegalia massiliensis	3	1	3
Firmicutes	Paenibacillus kribbensis	3	1	3
Firmicutes	Bacillus dafuensis	3	1	3
Firmicutes	Paenibacillus psychroresistens	3	1	3
Firmicutes	Thermodesulfobium acidiphilum	3	1	3
Firmicutes	Blautia caecimuris	3	1	3
Firmicutes	Clostridium nigeriense	3	1	3
Firmicutes	Clostridium mediterraneense	3	1	3
Firmicutes	Bacillus mediterraneensis	3	1	3
Firmicutes	Bacillus massilionigeriensis	3	1	3
Firmicutes	Christensenella timonensis	3	1	3
Firmicutes	Paenibacillus tuaregi	3	1	3
Firmicutes	Bacillus tuaregi	3	1	3
Firmicutes	Gracilibacillus timonensis	3	1	3
Firmicutes	Paenibacillus aceti	3	1	3
Firmicutes	Clostridium isatidis	3	1	3
Firmicutes	Desulfotomaculum ferrireducens	3	1	3
Firmicutes	Paenibacillus ihbetae	3	1	3
Firmicutes	Paenibacillus bouchesdurhonensis	3	1	3
Firmicutes	Massilioclostridium coli	3	1	3
Firmicutes	Angelakisella massiliensis	3	1	3
Firmicutes	Negativibacillus massiliensis	3	1	3
Firmicutes	Tumebacillus avium	3	1	3
Firmicutes	Blautia argi	3	1	3
Firmicutes	Pygmaiobacter massiliensis	3	1	3
Firmicutes	Planococcus maritimus	3	1	3
Firmicutes	Sediminibacillus massiliensis	3	1	3
Firmicutes	Bacillus sinesaloumensis	3	1	3
Firmicutes	Oceanobacillus timonensis	3	1	3
Firmicutes	Butyricicoccus porcorum	3	1	3
Firmicutes	Anoxybacillus gonensis	3	1	3
Firmicutes	Planococcus rifietoensis	3	1	3
Firmicutes	Alteribacter populi	3	1	3
Firmicutes	Kyrpidia spormannii	3	1	3
Firmicutes	Clostridium fermenticellae	3	1	3
Firmicutes	Dysosmobacter welbionis	3	1	3
Firmicutes	Bacillus acidicola	3	1	3
Firmicutes	Clostridium fessum	3	1	3
Firmicutes	Geobacillus zalihae	3	1	3
Firmicutes	Ruminococcus champanellensis	3	1	3
Firmicutes	Neobacillus drentensis	3	1	3
Firmicutes	Neobacillus novalis	3	1	3
Firmicutes	Neobacillus soli	3	1	3
Firmicutes	Oceanobacillus iheyensis	3	1	3
Firmicutes	Clostridium diolis	3	1	3
Firmicutes	Bacillus tequilensis	3	1	3
Firmicutes	Biomaibacter acetigenes	3	1	3
Firmicutes	Thermoanaerobacter kivui	3	1	3
Firmicutes	Sporomusa termitida	3	1	3
Firmicutes	Desulfofundulus salinum	3	1	3
Firmicutes	Carboxydothermus hydrogenoformans	3	1	3
Firmicutes	Anoxybacillus caldiproteolyticus	3	1	3
Firmicutes	Lachnoanaerobaculum gingivalis	3	1	3
Firmicutes	Paenibacillus albus	3	1	3
Firmicutes	Blautia faecicola	3	1	3
Firmicutes	Paenibacillus protaetiae	3	1	3
Firmicutes	Clostridium cuniculi	3	1	3
Firmicutes	Brevibacillus antibioticus	3	1	3
Firmicutes	Saccharibacillus brassicae	3	1	3
Firmicutes	Radiobacillus deserti	3	1	3
Firmicutes	Bacillus halotolerans	3	1	3
Firmicutes	Cohnella candidum	3	1	3
Firmicutes	Halobacillus ihumii	3	1	3
Firmicutes	Sporolactobacillus terrae	3	1	3
Firmicutes	Paenibacillus lycopersici	3	1	3
Firmicutes	Paenibacillus lutimineralis	3	1	3
Firmicutes	Bacillus halodurans	3	1	3
Firmicutes	Desulfitobacterium hafniense	3	1	3
Firmicutes	Caldanaerobacter subterraneus	3	1	3
Firmicutes	Bacillus licheniformis	3	1	3
Firmicutes	Lysinibacillus fusiformis	3	1	3
Firmicutes	Symbiobacterium thermophilum	3	1	3
Firmicutes	Bacillus altitudinis	3	1	3
Firmicutes	Lacrimispora sphenoides	3	1	3
Firmicutes	Clostridium thermobutyricum	3	1	3
Firmicutes	Saccharococcus thermophilus	3	1	3
Firmicutes	Anoxybacillus amylolyticus	3	1	3
Firmicutes	Sporosarcina ureilytica	3	1	3
Firmicutes	Litchfieldia alkalitelluris	3	1	3
Firmicutes	Blautia producta	3	1	3
Firmicutes	Bacillus cohnii	3	1	3
Firmicutes	Geobacillus thermocatenulatus	3	1	3
Firmicutes	Geobacillus thermoleovorans	3	1	3
Firmicutes	Thermoanaerobacter pseudethanolicus	3	1	3
Firmicutes	Caldicellulosiruptor saccharolyticus	3	1	3
Firmicutes	Lachnoclostridium phytofermentans	3	1	3
Firmicutes	Bacillus thermoamylovorans	3	1	3
Firmicutes	Anaerotignum neopropionicum	3	1	3
Firmicutes	Halothermothrix orenii	3	1	3
Firmicutes	Clostridium novyi	3	1	3
Firmicutes	Faecalicatena contorta	3	1	3
Firmicutes	Bacillus pseudofirmus	3	1	3
Firmicutes	Priestia aryabhattai	3	1	3
Firmicutes	Planococcus donghaensis	3	1	3
Firmicutes	Peribacillus butanolivorans	3	1	3
Firmicutes	Bacillus polygoni	3	1	3
Firmicutes	Alkalihalobacillus alkalinitrilicus	3	1	3
Firmicutes	Ammonifex degensii	3	1	3
Firmicutes	Paenibacillus macerans	3	1	3
Firmicutes	Clostridium chauvoei	3	1	3
Firmicutes	Thermoanaerobacterium aotearoense	3	1	3
Firmicutes	Paenibacillus castaneae	3	1	3
Firmicutes	Bacillus velezensis	3	1	3
Firmicutes	Paenibacillus thiaminolyticus	3	1	3
Firmicutes	Hungateiclostridium cellulolyticum	3	1	3
Firmicutes	Thermoanaerobacter ethanolicus	3	1	3
Firmicutes	Thermoanaerobacter brockii	3	1	3
Firmicutes	Brevibacillus agri	3	1	3
Firmicutes	Caldicellulosiruptor bescii	3	1	3
Firmicutes	Bacillus pseudomycoides	3	1	3
Firmicutes	Oceanobacillus oncorhynchi	3	1	3
Firmicutes	Filifactor alocis	3	1	3
Firmicutes	Selenomonas sputigena	3	1	3
Firmicutes	Thermosediminibacter oceani	3	1	3
Firmicutes	Moorella glycerini	3	1	3
Firmicutes	Bacillus safensis	3	1	3
Firmicutes	Paenibacillus cellulositrophicus	3	1	3
Firmicutes	Kyrpidia tusciae	3	1	3
Firmicutes	Halanaerobium praevalens	3	1	3
Firmicutes	Hungateiclostridium thermocellum	3	1	3
Firmicutes	Thermoanaerobacterium thermosaccharolyticum	3	1	3
Firmicutes	Thermoanaerobacter italicus	3	1	3
Firmicutes	Clostridium kluyveri	3	1	3
Firmicutes	Thermoanaerobacter mathranii	3	1	3
Firmicutes	Paenibacillus glucanolyticus	3	1	3
Firmicutes	Caldicellulosiruptor obsidiansis	3	1	3
Firmicutes	Caldicellulosiruptor hydrothermalis	3	1	3
Firmicutes	Caldicellulosiruptor kristjanssonii	3	1	3
Firmicutes	Caldicellulosiruptor kronotskyensis	3	1	3
Firmicutes	Caldicellulosiruptor lactoaceticus	3	1	3
Firmicutes	Caldicellulosiruptor owensensis	3	1	3
Firmicutes	Bacillus beveridgei	3	1	3
Firmicutes	Thermaerobacter marianensis	3	1	3
Firmicutes	Bacillus cellulosilyticus	3	1	3
Firmicutes	Paenibacillus jilunlii	3	1	3
Firmicutes	Paenibacillus ihumii	3	1	3
Firmicutes	Desulfotomaculum nigrificans	3	1	3
Firmicutes	Mahella australiensis	3	1	3
Firmicutes	Thermoanaerobacter wiegelii	3	1	3
Firmicutes	Amphibacillus xylanus	3	1	3
Firmicutes	Thermanaeromonas toyohensis	3	1	3
Firmicutes	Kroppenstedtia eburnea	3	1	3
Firmicutes	Thermobacillus composti	3	1	3
Firmicutes	Hungateiclostridium clariflavum	3	1	3
Firmicutes	Bacillus mojavensis	3	1	3
Firmicutes	Bacillus vallismortis	3	1	3
Firmicutes	Thermodesulfobium narugense	3	1	3
Firmicutes	Clostridium ljungdahlii	3	1	3
Firmicutes	Solibacillus silvestris	3	1	3
Firmicutes	Salipaludibacillus agaradhaerens	3	1	3
Firmicutes	Pelotomaculum schinkii	3	1	3
Firmicutes	Paenibacillus chitinolyticus	3	1	3
Firmicutes	Bacillus halmapalus	3	1	3
Firmicutes	Clostridium aceticum	3	1	3
Firmicutes	Cytobacillus kochii	3	1	3
Firmicutes	Cytobacillus gottheilii	3	1	3
Firmicutes	Pasteuria penetrans	3	1	3
Firmicutes	Pectinatus brassicae	3	1	3
Firmicutes	Priestia flexa	3	1	3
Firmicutes	Desulfitobacterium dichloroeliminans	3	1	3
Firmicutes	Thermoanaerobacter siderophilus	3	1	3
Firmicutes	Lachnoanaerobaculum saburreum	3	1	3
Firmicutes	Saccharibacillus sacchari	3	1	3
Firmicutes	Sulfobacillus thermosulfidooxidans	3	1	3
Firmicutes	Lactobacillus farciminis	3	1	3
Firmicutes	Thermobrachium celere	3	1	3
Firmicutes	Cohnella panacarvi	3	1	3
Firmicutes	Clostridium putrefaciens	3	1	3
Planctomycetes	Singulisphaera acidiphila	6	4	3
Planctomycetes	Paludisphaera borealis	4	2	3
Planctomycetes	Thermogutta terrifontis	3	1	3
Planctomycetes	Algisphaera agarilytica	3	1	3
Planctomycetes	Bythopirellula goksoyri	3	1	3
Planctomycetes	Posidoniimonas corsicana	3	1	3
Planctomycetes	Rhodopirellula baltica	3	1	3
Planctomycetes	Aureliella helgolandensis	3	1	3
Planctomycetes	Gimesia alba	3	1	3
Planctomycetes	Stieleria neptunia	3	1	3
Planctomycetes	Symmachiella dynata	3	1	3
Planctomycetes	Lignipirellula cremea	3	1	3
Planctomycetes	Pirellula staleyi	3	1	3
Planctomycetes	Rhodopirellula islandica	3	1	3
Planctomycetes	Tuwongella immobilis	3	1	3
Planctomycetes	Mariniblastus fucicola	3	1	3
Proteobacteria	Haematobacter massiliensis	10	8	3
Proteobacteria	Polaromonas naphthalenivorans	9	7	3
Proteobacteria	Sphingobium cloacae	8	6	3
Proteobacteria	Paracoccus zhejiangensis	7	5	3
Proteobacteria	Rhizobium favelukesii	7	5	3
Proteobacteria	Azospirillum ramasamyi	7	5	3
Proteobacteria	Lawsonia intracellularis	6	4	3
Proteobacteria	Rhizobium hidalgonense	6	4	3
Proteobacteria	Sinorhizobium americanum	6	4	3
Proteobacteria	Komagataeibacter saccharivorans	6	4	3
Proteobacteria	Mesorhizobium huakuii	6	4	3
Proteobacteria	Ensifer mexicanus	6	4	3
Proteobacteria	Pandoraea oxalativorans	6	4	3
Proteobacteria	Sphingobium herbicidovorans	6	4	3
Proteobacteria	Ensifer adhaerens	5	3	3
Proteobacteria	Acinetobacter bereziniae	5	3	3
Proteobacteria	Sinorhizobium fredii	5	3	3
Proteobacteria	Sinorhizobium meliloti	5	3	3
Proteobacteria	Defluviimonas alba	5	3	3
Proteobacteria	Methylocystis parvus	5	3	3
Proteobacteria	Acinetobacter chinensis	5	3	3
Proteobacteria	Acinetobacter cumulans	5	3	3
Proteobacteria	Sulfuriferula nivalis	5	3	3
Proteobacteria	Legionella anisa	5	3	3
Proteobacteria	Paracoccus aminovorans	5	3	3
Proteobacteria	Afipia carboxidovorans	5	3	3
Proteobacteria	Pandoraea faecigallinarum	5	3	3
Proteobacteria	Ensifer sojae	5	3	3
Proteobacteria	Caballeronia insecticola	5	3	3
Proteobacteria	Mycetohabitans rhizoxinica	5	3	3
Proteobacteria	Acidiphilium multivorum	5	3	3
Proteobacteria	Neorhizobium galegae	4	2	3
Proteobacteria	Sphingobium barthaii	4	2	3
Proteobacteria	Nitrosococcus watsonii	4	2	3
Proteobacteria	Sphingomonas sanxanigenens	4	2	3
Proteobacteria	Massilia putida	4	2	3
Proteobacteria	Legionella fallonii	4	2	3
Proteobacteria	Altererythrobacter atlanticus	4	2	3
Proteobacteria	Paracoccus kondratievae	4	2	3
Proteobacteria	Nitrosomonas stercoris	4	2	3
Proteobacteria	Conchiformibius steedae	4	2	3
Proteobacteria	Blastomonas fulva	4	2	3
Proteobacteria	Sphingomonas hengshuiensis	4	2	3
Proteobacteria	Sphingobium hydrophobicum	4	2	3
Proteobacteria	Ensifer alkalisoli	4	2	3
Proteobacteria	Pseudoalteromonas agarivorans	4	2	3
Proteobacteria	Acinetobacter defluvii	4	2	3
Proteobacteria	Sphingopyxis lindanitolerans	4	2	3
Proteobacteria	Acetobacter oryzoeni	4	2	3
Proteobacteria	Lichenihabitans psoromatis	4	2	3
Proteobacteria	Methylobacterium brachiatum	4	2	3
Proteobacteria	Legionella sainthelensi	4	2	3
Proteobacteria	Komagataeibacter xylinus	4	2	3
Proteobacteria	Ralstonia solanacearum	4	2	3
Proteobacteria	Nitrosococcus oceani	4	2	3
Proteobacteria	Burkholderia glumae	4	2	3
Proteobacteria	Methylibium petroleiphilum	4	2	3
Proteobacteria	Pseudoalteromonas luteoviolacea	4	2	3
Proteobacteria	Legionella hackeliae	4	2	3
Proteobacteria	Phenylobacterium zucineum	4	2	3
Proteobacteria	Nitrosococcus halophilus	4	2	3
Proteobacteria	Pseudodesulfovibrio profundus	4	2	3
Proteobacteria	Methylovorus glucosetrophus	4	2	3
Proteobacteria	Paraburkholderia graminis	4	2	3
Proteobacteria	Pseudoalteromonas donghaensis	4	2	3
Proteobacteria	Methylocystis bryophila	4	2	3
Proteobacteria	Pandoraea vervacti	4	2	3
Proteobacteria	Neokomagataea tanensis	4	2	3
Proteobacteria	Desulfomonile tiedjei	4	2	3
Proteobacteria	Methylophaga frappieri	4	2	3
Proteobacteria	Vibrio rumoiensis	4	2	3
Proteobacteria	Ketogulonicigenium vulgare	4	2	3
Proteobacteria	Pandoraea apista	4	2	3
Proteobacteria	Cupriavidus oxalaticus	4	2	3
Proteobacteria	Leisingera methylohalidivorans	4	2	3
Proteobacteria	Methylophaga aminisulfidivorans	3	1	3
Proteobacteria	Arcobacter skirrowii	3	1	3
Proteobacteria	Arcobacter thereius	3	1	3
Proteobacteria	Bradyrhizobium japonicum	3	1	3
Proteobacteria	Helicobacter pylori	3	1	3
Proteobacteria	Acinetobacter guillouiae	3	1	3
Proteobacteria	Nitratiruptor tergarcus	3	1	3
Proteobacteria	Pseudoalteromonas ulvae	3	1	3
Proteobacteria	Herbaspirillum rubrisubalbicans	3	1	3
Proteobacteria	Halomonas socia	3	1	3
Proteobacteria	Glaciecola nitratireducens	3	1	3
Proteobacteria	Geminicoccus roseus	3	1	3
Proteobacteria	Sphingomonas phyllosphaerae	3	1	3
Proteobacteria	Fluoribacter dumoffii	3	1	3
Proteobacteria	Methylosarcina lacus	3	1	3
Proteobacteria	Pseudoalteromonas arctica	3	1	3
Proteobacteria	Pseudoalteromonas spongiae	3	1	3
Proteobacteria	Simiduia agarivorans	3	1	3
Proteobacteria	Methyloversatilis discipulorum	3	1	3
Proteobacteria	Aliagarivorans marinus	3	1	3
Proteobacteria	Niveispirillum irakense	3	1	3
Proteobacteria	Campylobacter cuniculorum	3	1	3
Proteobacteria	Gemmobacter nectariphilus	3	1	3
Proteobacteria	Derxia gummosa	3	1	3
Proteobacteria	Enterovibrio calviensis	3	1	3
Proteobacteria	Henriciella marina	3	1	3
Proteobacteria	Marinobacterium litorale	3	1	3
Proteobacteria	Nevskia ramosa	3	1	3
Proteobacteria	Perlucidibaca piscinae	3	1	3
Proteobacteria	Thiomicrospira pelophila	3	1	3
Proteobacteria	Nitrosomonas cryotolerans	3	1	3
Proteobacteria	Sulfurospirillum multivorans	3	1	3
Proteobacteria	Herbaspirillum lusitanum	3	1	3
Proteobacteria	Helicobacter cetorum	3	1	3
Proteobacteria	Sphingosinicella ginsenosidimutans	3	1	3
Proteobacteria	Sulfurospirillum halorespirans	3	1	3
Proteobacteria	Ensifer sesbaniae	3	1	3
Proteobacteria	Acinetobacter soli	3	1	3
Proteobacteria	Vibrio proteolyticus	3	1	3
Proteobacteria	Sulfuritalea hydrogenivorans	3	1	3
Proteobacteria	Helicobacter canadensis	3	1	3
Proteobacteria	Bacterioplanes sanyensis	3	1	3
Proteobacteria	Spiribacter salinus	3	1	3
Proteobacteria	Desulfospira joergensenii	3	1	3
Proteobacteria	Thiobaca trueperi	3	1	3
Proteobacteria	Hyphomonas adhaerens	3	1	3
Proteobacteria	Tolumonas lignilytica	3	1	3
Proteobacteria	Melittangium boletus	3	1	3
Proteobacteria	Teredinibacter turnerae	3	1	3
Proteobacteria	Pseudoalteromonas espejiana	3	1	3
Proteobacteria	Pseudidiomarina planktonica	3	1	3
Proteobacteria	Pseudomonas salina	3	1	3
Proteobacteria	Bradyrhizobium zhanjiangense	3	1	3
Proteobacteria	Idiomarina aquatica	3	1	3
Proteobacteria	Spiribacter curvatus	3	1	3
Proteobacteria	Burkholderia mallei	3	1	3
Proteobacteria	Acinetobacter brisouii	3	1	3
Proteobacteria	Acinetobacter nosocomialis	3	1	3
Proteobacteria	Paraburkholderia fungorum	3	1	3
Proteobacteria	Methyloversatilis thermotolerans	3	1	3
Proteobacteria	Pseudoalteromonas piratica	3	1	3
Proteobacteria	Janthinobacterium agaricidamnosum	3	1	3
Proteobacteria	Helicobacter apodemus	3	1	3
Proteobacteria	Photobacterium piscicola	3	1	3
Proteobacteria	Pseudomonas taeanensis	3	1	3
Proteobacteria	Bradyrhizobium amphicarpaeae	3	1	3
Proteobacteria	Glycocaulis alkaliphilus	3	1	3
Proteobacteria	Gynuella sunshinyii	3	1	3
Proteobacteria	Campylobacter corcagiensis	3	1	3
Proteobacteria	Stenotrophomonas bentonitica	3	1	3
Proteobacteria	Halomonas alimentaria	3	1	3
Proteobacteria	Rhodoferax saidenbachensis	3	1	3
Proteobacteria	Methyloterricola oryzae	3	1	3
Proteobacteria	Pseudomonas saudiphocaensis	3	1	3
Proteobacteria	Emcibacter nanhaiensis	3	1	3
Proteobacteria	Geobacter soli	3	1	3
Proteobacteria	Pigmentiphaga kullae	3	1	3
Proteobacteria	Pseudoalteromonas issachenkonii	3	1	3
Proteobacteria	Acinetobacter seifertii	3	1	3
Proteobacteria	Pararheinheimera mesophila	3	1	3
Proteobacteria	Woeseia oceani	3	1	3
Proteobacteria	Bradymonas sediminis	3	1	3
Proteobacteria	Comamonas piscis	3	1	3
Proteobacteria	Mesorhizobium hungaricum	3	1	3
Proteobacteria	Magnetococcus marinus	3	1	3
Proteobacteria	Helicobacter winghamensis	3	1	3
Proteobacteria	Kushneria marisflavi	3	1	3
Proteobacteria	Dechloromonas aromatica	3	1	3
Proteobacteria	Helicobacter himalayensis	3	1	3
Proteobacteria	Pseudoalteromonas phenolica	3	1	3
Proteobacteria	Pseudomonas paralactis	3	1	3
Proteobacteria	Rhizobium azooxidifex	3	1	3
Proteobacteria	Pseudomonas fildesensis	3	1	3
Proteobacteria	Caulobacter flavus	3	1	3
Proteobacteria	Paraburkholderia hospita	3	1	3
Proteobacteria	Pseudomonas yangmingensis	3	1	3
Proteobacteria	Desulfovibrio senegalensis	3	1	3
Proteobacteria	Oryzomicrobium terrae	3	1	3
Proteobacteria	Inmirania thermothiophila	3	1	3
Proteobacteria	Paraburkholderia caffeinilytica	3	1	3
Proteobacteria	Hydrogenophaga crassostreae	3	1	3
Proteobacteria	Salinicola tamaricis	3	1	3
Proteobacteria	Desulfotalea psychrophila	3	1	3
Proteobacteria	Corallincola luteus	3	1	3
Proteobacteria	Acinetobacter proteolyticus	3	1	3
Proteobacteria	Caballeronia arationis	3	1	3
Proteobacteria	Acinetobacter lactucae	3	1	3
Proteobacteria	Acinetobacter larvae	3	1	3
Proteobacteria	Anaerobiospirillum thomasii	3	1	3
Proteobacteria	Immundisolibacter cernigliae	3	1	3
Proteobacteria	Nitrosococcus wardiae	3	1	3
Proteobacteria	Neisseria musculi	3	1	3
Proteobacteria	Halomonas massiliensis	3	1	3
Proteobacteria	Dyella nitratireducens	3	1	3
Proteobacteria	Salinibius halmophilus	3	1	3
Proteobacteria	Spiribacter roseus	3	1	3
Proteobacteria	Legionella clemsonensis	3	1	3
Proteobacteria	Marinobacter litoralis	3	1	3
Proteobacteria	Pseudomonas sivasensis	3	1	3
Proteobacteria	Enterovibrio norvegicus	3	1	3
Proteobacteria	Pandoraea fibrosis	3	1	3
Proteobacteria	Thalassospira indica	3	1	3
Proteobacteria	Poseidonibacter lekithochrous	3	1	3
Proteobacteria	Acidovorax monticola	3	1	3
Proteobacteria	Arcobacter	3	1	3
Proteobacteria	Pigmentiphaga aceris	3	1	3
Proteobacteria	Aeromonas dhakensis	3	1	3
Proteobacteria	Sneathiella limimaris	3	1	3
Proteobacteria	Vibrio fujianensis	3	1	3
Proteobacteria	Henriciella pelagia	3	1	3
Proteobacteria	Niveispirillum lacus	3	1	3
Proteobacteria	Mangrovitalea sediminis	3	1	3
Proteobacteria	Marinospirillum perlucidum	3	1	3
Proteobacteria	Aerosticca soli	3	1	3
Proteobacteria	Ahniella affigens	3	1	3
Proteobacteria	Parasphingopyxis algicola	3	1	3
Proteobacteria	Paremcibacter congregatus	3	1	3
Proteobacteria	Azospirillum palustre	3	1	3
Proteobacteria	Sphingosinicella humi	3	1	3
Proteobacteria	Roseomonas mucosa	3	1	3
Proteobacteria	Paracoccus indicus	3	1	3
Proteobacteria	Pseudodesulfovibrio hydrargyri	3	1	3
Proteobacteria	Helicobacter fennelliae	3	1	3
Proteobacteria	Paraburkholderia agricolaris	3	1	3
Proteobacteria	Schlegelella thermodepolymerans	3	1	3
Proteobacteria	Helicobacter muridarum	3	1	3
Proteobacteria	Algicoccus marinus	3	1	3
Proteobacteria	Alginatibacterium sediminis	3	1	3
Proteobacteria	Altererythrobacter insulae	3	1	3
Proteobacteria	Helicobacter mustelae	3	1	3
Proteobacteria	Saliniradius amylolyticus	3	1	3
Proteobacteria	Thauera hydrothermalis	3	1	3
Proteobacteria	Marinobacter bohaiensis	3	1	3
Proteobacteria	Photobacterium malacitanum	3	1	3
Proteobacteria	Photobacterium andalusiense	3	1	3
Proteobacteria	Lujinxingia litoralis	3	1	3
Proteobacteria	Paraburkholderia dokdonella	3	1	3
Proteobacteria	Vibrio maerlii	3	1	3
Proteobacteria	Methylorubrum populi	3	1	3
Proteobacteria	Bradyrhizobium diazoefficiens	3	1	3
Proteobacteria	Comamonas kerstersii	3	1	3
Proteobacteria	Hyphomonas neptunium	3	1	3
Proteobacteria	Crenobacter cavernae	3	1	3
Proteobacteria	Persicimonas caeni	3	1	3
Proteobacteria	Alcanivorax profundi	3	1	3
Proteobacteria	Helicobacter hepaticus	3	1	3
Proteobacteria	Pseudomonas lutea	3	1	3
Proteobacteria	Lujinxingia sediminis	3	1	3
Proteobacteria	Pseudomonas nitrititolerans	3	1	3
Proteobacteria	Aurantiacibacter spongiae	3	1	3
Proteobacteria	Enterovibrio baiacu	3	1	3
Proteobacteria	Steroidobacter soli	3	1	3
Proteobacteria	Aestuariirhabdus litorea	3	1	3
Proteobacteria	Luteimonas lumbrici	3	1	3
Proteobacteria	Pseudomonas atacamensis	3	1	3
Proteobacteria	Limnobacter alexandrii	3	1	3
Proteobacteria	Gluconobacter thailandicus	3	1	3
Proteobacteria	Rhodoferax bucti	3	1	3
Proteobacteria	Acinetobacter pullicarnis	3	1	3
Proteobacteria	Methylophilus medardicus	3	1	3
Proteobacteria	Pseudomonas haemolytica	3	1	3
Proteobacteria	Pseudomonas saxonica	3	1	3
Proteobacteria	Hypericibacter adhaerens	3	1	3
Proteobacteria	Pseudomonas piscis	3	1	3
Proteobacteria	Lysobacter gummosus	3	1	3
Proteobacteria	Zymomonas mobilis	3	1	3
Proteobacteria	Methylobacillus flagellatus	3	1	3
Proteobacteria	Acinetobacter wanghuae	3	1	3
Proteobacteria	Photobacterium lipolyticum	3	1	3
Proteobacteria	Pseudoalteromonas marina	3	1	3
Proteobacteria	Thiosulfativibrio zosterae	3	1	3
Proteobacteria	Terricaulis silvestris	3	1	3
Proteobacteria	Nitratiruptor labii	3	1	3
Proteobacteria	Kineobactrum salinum	3	1	3
Proteobacteria	Acinetobacter shaoyimingii	3	1	3
Proteobacteria	Sulfurimicrobium lacus	3	1	3
Proteobacteria	Burkholderia thailandensis	3	1	3
Proteobacteria	Pseudomonas cremoris	3	1	3
Proteobacteria	Teredinibacter franksiae	3	1	3
Proteobacteria	Legionella birminghamensis	3	1	3
Proteobacteria	Legionella cincinnatiensis	3	1	3
Proteobacteria	Legionella wadsworthii	3	1	3
Proteobacteria	Trinickia caryophylli	3	1	3
Proteobacteria	Cobetia marina	3	1	3
Proteobacteria	Idiomarina loihiensis	3	1	3
Proteobacteria	Burkholderia pseudomallei	3	1	3
Proteobacteria	Beggiatoa leptomitoformis	3	1	3
Proteobacteria	Pseudomonas argentinensis	3	1	3
Proteobacteria	Acinetobacter haemolyticus	3	1	3
Proteobacteria	Syntrophotalea acetylenica	3	1	3
Proteobacteria	Janthinobacterium lividum	3	1	3
Proteobacteria	Pseudomonas marginalis	3	1	3
Proteobacteria	Herminiimonas fonticola	3	1	3
Proteobacteria	Marinimicrobium koreense	3	1	3
Proteobacteria	Nitrococcus mobilis	3	1	3
Proteobacteria	Pseudoalteromonas tunicata	3	1	3
Proteobacteria	Comamonas terrigena	3	1	3
Proteobacteria	Massilia dura	3	1	3
Proteobacteria	Massilia albidiflava	3	1	3
Proteobacteria	Massilia lutea	3	1	3
Proteobacteria	Limnohabitans curvus	3	1	3
Proteobacteria	Sphingosinicella microcystinivorans	3	1	3
Proteobacteria	Syntrophobacter fumaroxidans	3	1	3
Proteobacteria	Pelobacter carbinolicus	3	1	3
Proteobacteria	Burkholderia dolosa	3	1	3
Proteobacteria	Geobacter uraniireducens	3	1	3
Proteobacteria	Bordetella holmesii	3	1	3
Proteobacteria	Tepidicella xavieri	3	1	3
Proteobacteria	Shewanella morhuae	3	1	3
Proteobacteria	Sulfurospirillum cavolei	3	1	3
Proteobacteria	Thiohalophilus thiocyanatoxydans	3	1	3
Proteobacteria	Helicobacter acinonychis	3	1	3
Proteobacteria	Moraxella bovoculi	3	1	3
Proteobacteria	Caminibacter mediatlanticus	3	1	3
Proteobacteria	Verminephrobacter eiseniae	3	1	3
Proteobacteria	Inhella inkyongensis	3	1	3
Proteobacteria	Sphingorhabdus lacus	3	1	3
Proteobacteria	Beggiatoa alba	3	1	3
Proteobacteria	Legionella moravica	3	1	3
Proteobacteria	Undibacterium parvum	3	1	3
Proteobacteria	Acinetobacter junii	3	1	3
Proteobacteria	Paraburkholderia caballeronis	3	1	3
Proteobacteria	Burkholderia plantarii	3	1	3
Proteobacteria	Desulfoluna spongiiphila	3	1	3
Proteobacteria	Methylorubrum extorquens	3	1	3
Proteobacteria	Pseudoxanthomonas indica	3	1	3
Proteobacteria	Lysobacter capsici	3	1	3
Proteobacteria	Pseudoalteromonas tetraodonis	3	1	3
Proteobacteria	Acinetobacter oleivorans	3	1	3
Proteobacteria	Burkholderia oklahomensis	3	1	3
Proteobacteria	Thauera aromatica	3	1	3
Proteobacteria	Pandoraea thiooxydans	3	1	3
Proteobacteria	Dyella thiooxydans	3	1	3
Proteobacteria	Nitrosomonas ureae	3	1	3
Proteobacteria	Legionella pneumophila	3	1	3
Proteobacteria	Acetobacter senegalensis	3	1	3
Proteobacteria	Fluoribacter bozemanae	3	1	3
Proteobacteria	Campylobacter canadensis	3	1	3
Proteobacteria	Legionella donaldsonii	3	1	3
Proteobacteria	Legionella geestiana	3	1	3
Proteobacteria	Legionella gratiana	3	1	3
Proteobacteria	Legionella lansingensis	3	1	3
Proteobacteria	Legionella londiniensis	3	1	3
Proteobacteria	Legionella parisiensis	3	1	3
Proteobacteria	Legionella quateirensis	3	1	3
Proteobacteria	Legionella quinlivanii	3	1	3
Proteobacteria	Legionella worsleiensis	3	1	3
Proteobacteria	Tatlockia micdadei	3	1	3
Proteobacteria	Legionella spiritensis	3	1	3
Proteobacteria	Legionella israelensis	3	1	3
Proteobacteria	Desulfonema ishimotonii	3	1	3
Proteobacteria	Legionella steigerwaltii	3	1	3
Proteobacteria	Fluoribacter gormanii	3	1	3
Proteobacteria	Legionella maceachernii	3	1	3
Proteobacteria	Rickettsia hoogstraalii	3	1	3
Proteobacteria	Acinetobacter baumannii	3	1	3
Proteobacteria	Acinetobacter calcoaceticus	3	1	3
Proteobacteria	Massilia timonae	3	1	3
Proteobacteria	Halomonas beimenensis	3	1	3
Proteobacteria	Altererythrobacter ishigakiensis	3	1	3
Proteobacteria	Pseudomonas straminea	3	1	3
Proteobacteria	Oleibacter marinus	3	1	3
Proteobacteria	Marinobacter mobilis	3	1	3
Proteobacteria	Pseudomonas chengduensis	3	1	3
Proteobacteria	Neisseria canis	3	1	3
Proteobacteria	Alcaligenes faecalis	3	1	3
Proteobacteria	Pontibaca methylaminivorans	3	1	3
Proteobacteria	Pigmentiphaga litoralis	3	1	3
Proteobacteria	Pseudomonas massiliensis	3	1	3
Proteobacteria	Pleionea mediterranea	3	1	3
Proteobacteria	Sulfurospirillum deleyianum	3	1	3
Proteobacteria	Halopeptonella vilamensis	3	1	3
Proteobacteria	Lysobacter xinjiangensis	3	1	3
Proteobacteria	Pseudomonas toyotomiensis	3	1	3
Proteobacteria	Pseudomonas benzenivorans	3	1	3
Proteobacteria	Dickeya chrysanthemi	3	1	3
Proteobacteria	Sphingomonas ursincola	3	1	3
Proteobacteria	Syntrophus aciditrophicus	3	1	3
Proteobacteria	Henriciella litoralis	3	1	3
Proteobacteria	Amaricoccus macauensis	3	1	3
Proteobacteria	Endozoicomonas montiporae	3	1	3
Proteobacteria	Oxalicibacterium faecigallinarum	3	1	3
Proteobacteria	Hirschia baltica	3	1	3
Proteobacteria	Methylotenera mobilis	3	1	3
Proteobacteria	Helicobacter ganmani	3	1	3
Proteobacteria	Shewanella algidipiscicola	3	1	3
Proteobacteria	Neptunomonas antarctica	3	1	3
Proteobacteria	Acinetobacter baylyi	3	1	3
Proteobacteria	Methylophaga thiooxydans	3	1	3
Proteobacteria	Pseudomonas seleniipraecipitans	3	1	3
Proteobacteria	Marinobacter oulmenensis	3	1	3
Proteobacteria	Grimontia marina	3	1	3
Proteobacteria	Sphingomonas haloaromaticamans	3	1	3
Proteobacteria	Photobacterium angustum	3	1	3
Proteobacteria	Halomonas titanicae	3	1	3
Proteobacteria	Prosthecomicrobium hirschii	3	1	3
Proteobacteria	Aliivibrio fischeri	3	1	3
Proteobacteria	Legionella waltersii	3	1	3
Proteobacteria	Grimontia hollisae	3	1	3
Proteobacteria	Methylocaldum szegediense	3	1	3
Proteobacteria	Vibrio orientalis	3	1	3
Proteobacteria	Photobacterium swingsii	3	1	3
Proteobacteria	Parasphingopyxis lamellibrachiae	3	1	3
Proteobacteria	Thalassospira permensis	3	1	3
Proteobacteria	Lysobacter enzymogenes	3	1	3
Proteobacteria	Thiocapsa rosea	3	1	3
Proteobacteria	Desulfurella acetivorans	3	1	3
Proteobacteria	Kushneria konosiri	3	1	3
Proteobacteria	Acinetobacter dispersus	3	1	3
Proteobacteria	Photobacterium profundum	3	1	3
Proteobacteria	Paraperlucidibaca baekdonensis	3	1	3
Proteobacteria	Pseudomonas libanensis	3	1	3
Proteobacteria	Hippea maritima	3	1	3
Proteobacteria	Sulfurospirillum barnesii	3	1	3
Proteobacteria	Derxia lacustris	3	1	3
Proteobacteria	Roseateles depolymerans	3	1	3
Proteobacteria	Frateuria aurantia	3	1	3
Proteobacteria	Parerythrobacter jejuensis	3	1	3
Proteobacteria	Delftia acidovorans	3	1	3
Proteobacteria	Cupriavidus gilardii	3	1	3
[truncated: 9,986 more rows]

## Sheet: Acidobacteria
Phylum	Organism	Total number of A/D ATPases	Number of genetic elements	Number of unique A/D ATPases
Acidobacteria	Chloracidobacterium thermophilum	4	1	4
Acidobacteria	Paludibaculum fermentans	2	1	2
Acidobacteria	Acidipila dinghuensis	2	1	2
Acidobacteria	Luteitalea pratensis	2	1	2
Acidobacteria	Acidobacterium capsulatum	2	1	2
Acidobacteria	Edaphobacter modestus	2	1	2
Acidobacteria	Holophaga foetida	2	1	2
Acidobacteria	Occallatibacter savannae	1	1	1
Acidobacteria	Edaphobacter aggregans	1	1	1
Acidobacteria	Geothrix fermentans	1	1	1
Acidobacteria	Granulicella tundricola	1	1	1
Acidobacteria	Thermoanaerobaculum aquaticum	1	1	1
Acidobacteria	Bryobacter aggregatus	1	1	1
Acidobacteria	Acidobacterium ailaaui	1	1	1
Acidobacteria	Edaphobacter dinghuensis	1	1	1
Acidobacteria	Silvibacterium bohemicum	1	1	1
Acidobacteria	Terracidiphilus gabretensis	1	1	1
Acidobacteria	Terriglobus albidus	1	1	1
Acidobacteria	Edaphobacter acidisoli	1	1	1
Acidobacteria	Edaphobacter lichenicola	1	1	1
Acidobacteria	Acidisarcina polymorpha	1	1	1
Acidobacteria	Granulicella sibirica	1	1	1
Acidobacteria	Terriglobus saanensis	1	1	1
Acidobacteria	Pyrinomonas methylaliphatogenes	1	1	1
Acidobacteria	Granulicella aggregans	1	1	1
Acidobacteria	Granulicella pectinivorans	1	1	1
Acidobacteria	Granulicella rosea	1	1	1
Acidobacteria	Granulicella mallensis	1	1	1
Acidobacteria	Acidipila rosea	1	1	1
Acidobacteria	Bryocella elongata	1	1	1
Acidobacteria	Terriglobus roseus	1	1	1
Acidobacteria	Granulicella arctica	1	1	1

## Sheet: Actinobacteria
Phylum	Organism	Total number of A/D ATPases	Number of genetic elements	Number of unique A/D ATPases
Actinobacteria	Mycobacterium tuberculosis	4	1	4
Actinobacteria	Streptomyces chryseus	2	1	2
Actinobacteria	Corynebacterium silvaticum	1	1	1
Actinobacteria	Streptomyces cattleya	1	1	1
Actinobacteria	Frankia casuarinae	7	1	7
Actinobacteria	Amycolatopsis nigrescens	7	1	7
Actinobacteria	Solirubrobacter pauli	7	1	7
Actinobacteria	Amycolatopsis benzoatilytica	6	1	6
Actinobacteria	Amycolatopsis balhimycina	6	1	6
Actinobacteria	Amycolatopsis mediterranei	6	1	6
Actinobacteria	Amycolatopsis lexingtonensis	6	1	6
Actinobacteria	Mycobacterium novum	6	1	6
Actinobacteria	Nakamurella multipartita	6	1	6
Actinobacteria	Saccharomonospora glauca	6	2	5
Actinobacteria	Rhodococcus aetherivorans	6	3	4
Actinobacteria	Mycobacterium paragordonae	6	4	3
Actinobacteria	Amycolatopsis methanolica	5	1	5
Actinobacteria	Amycolatopsis thermoflava	5	1	5
Actinobacteria	Amycolatopsis alba	5	1	5
Actinobacteria	Amycolatopsis viridis	5	1	5
Actinobacteria	Amycolatopsis granulosa	5	1	5
Actinobacteria	Frankia alni	5	1	5
Actinobacteria	Prauserella rugosa	5	1	5
Actinobacteria	Prauserella marina	5	1	5
Actinobacteria	Marisediminicola antarctica	5	1	5
Actinobacteria	Amycolatopsis thermoflava	5	1	5
Actinobacteria	Saccharomonospora azurea	5	1	5
Actinobacteria	Saccharomonospora cyanea	5	1	5
Actinobacteria	Saccharomonospora marina	5	1	5
Actinobacteria	Patulibacter minatonensis	5	1	5
Actinobacteria	Rhodococcus koreensis	5	1	5
Actinobacteria	Mycobacterium marinum	5	2	4
Actinobacteria	Gordonia bronchialis	5	2	4
Actinobacteria	Gordonia iterans	4	1	4
Actinobacteria	Microlunatus phosphovorus	4	1	4
Actinobacteria	Rhodococcus pyridinivorans	4	1	4
Actinobacteria	Mycobacterium canettii	4	1	4
Actinobacteria	Janibacter alkaliphilus	4	1	4
Actinobacteria	Corynebacterium uterequi	4	1	4
Actinobacteria	Kribbella shirazensis	4	1	4
Actinobacteria	Nocardioides perillae	4	1	4
Actinobacteria	Mycolicibacterium hassiacum	4	1	4
Actinobacteria	Amycolatopsis cihanbeyliensis	4	1	4
Actinobacteria	Pseudonocardia hierapolitana	4	1	4
Actinobacteria	Saccharomonospora amisosensis	4	1	4
Actinobacteria	Gordonia phthalatica	4	1	4
Actinobacteria	Conyzicola lurida	4	1	4
Actinobacteria	Amycolatopsis jiangsuensis	4	1	4
Actinobacteria	Tetrasphaera australiensis	4	1	4
Actinobacteria	Tetrasphaera jenkinsii	4	1	4
Actinobacteria	Mycolicibacterium mucogenicum	4	1	4
Actinobacteria	Okibacterium fritillariae	4	1	4
Actinobacteria	Kocuria rosea	4	1	4
Actinobacteria	Janibacter cremeus	4	1	4
Actinobacteria	Amycolatopsis keratiniphila	4	1	4
Actinobacteria	Nocardioides dokdonensis	4	1	4
Actinobacteria	Pseudonocardia sediminis	4	1	4
Actinobacteria	Cellulomonas massiliensis	4	1	4
Actinobacteria	Actinoalloteichus hoggarensis	4	1	4
Actinobacteria	Conyzicola nivalis	4	1	4
Actinobacteria	Rhodococcus biphenylivorans	4	1	4
Actinobacteria	Plantibacter flavus	4	1	4
Actinobacteria	Cellulomonas hominis	4	1	4
Actinobacteria	Nocardioides ungokensis	4	1	4
Actinobacteria	Actinomyces israelii	4	1	4
Actinobacteria	Citricoccus muralis	4	1	4
Actinobacteria	Aeromicrobium choanae	4	1	4
Actinobacteria	Mycobacterium cookii	4	1	4
Actinobacteria	Mycolicibacterium chitae	4	1	4
Actinobacteria	Nocardioides baekrokdamisoli	4	1	4
Actinobacteria	Amycolatopsis albispora	4	1	4
Actinobacteria	Nocardia otitidiscaviarum	4	1	4
Actinobacteria	Rhodococcus rhodochrous	4	1	4
Actinobacteria	Rhodoglobus vestalii	4	1	4
Actinobacteria	Nocardioides aromaticivorans	4	1	4
Actinobacteria	Tropheryma whipplei	4	1	4
Actinobacteria	Aeromicrobium erythreum	4	1	4
Actinobacteria	Janibacter massiliensis	4	1	4
Actinobacteria	Saccharothrix australiensis	4	1	4
Actinobacteria	Amycolatopsis japonica	4	1	4
Actinobacteria	Amycolatopsis tolypomycina	4	1	4
Actinobacteria	Mycolicibacterium madagascariense	4	1	4
Actinobacteria	Rhodococcus gordoniae	4	1	4
Actinobacteria	Mycobacterium pseudokansasii	4	1	4
Actinobacteria	Kribbella solani	4	1	4
Actinobacteria	Kribbella jejuensis	4	1	4
Actinobacteria	Gordonia insulae	4	1	4
Actinobacteria	Nocardioides euryhalodurans	4	1	4
Actinobacteria	Microbacterium wangchenii	4	1	4
Actinobacteria	Kitasatospora gansuensis	4	1	4
Actinobacteria	Janibacter melonis	4	1	4
Actinobacteria	Saccharopolyspora coralli	4	1	4
Actinobacteria	Glaciihabitans arcticus	4	1	4
Actinobacteria	Nesterenkonia lutea	4	1	4
Actinobacteria	Mycobacterium shimoidei	4	1	4
Actinobacteria	Schaalia hyovaginalis	4	1	4
Actinobacteria	Frankia inefficax	4	1	4
Actinobacteria	Amycolatopsis orientalis	4	1	4
Actinobacteria	Clavibacter michiganensis	4	1	4
Actinobacteria	Amycolatopsis umgeniensis	4	1	4
Actinobacteria	Microbacterium immunditiarum	4	1	4
Actinobacteria	Microbacterium aurum	4	1	4
Actinobacteria	Gordonia rubripertincta	4	1	4
Actinobacteria	Amycolatopsis niigatensis	4	1	4
Actinobacteria	Microbacterium pygmaeum	4	1	4
Actinobacteria	Nocardioides marinus	4	1	4
Actinobacteria	Aeromicrobium tamlense	4	1	4
Actinobacteria	Rhodococcus opacus	4	1	4
Actinobacteria	Rhodococcus coprophilus	4	1	4
Actinobacteria	Mycolicibacterium poriferae	4	1	4
Actinobacteria	Nocardioides exalbidus	4	1	4
Actinobacteria	Mycobacterium branderi	4	1	4
Actinobacteria	Nocardioides mesophilus	4	1	4
Actinobacteria	Rhodococcus hoagii	4	1	4
Actinobacteria	Rhodococcus wratislaviensis	4	1	4
Actinobacteria	Saccharopolyspora gloriosae	4	1	4
Actinobacteria	Mycobacterium noviomagense	4	1	4
Actinobacteria	Actinomadura luteofluorescens	4	1	4
Actinobacteria	Saccharomonospora viridis	4	1	4
Actinobacteria	Baekduia soli	4	1	4
Actinobacteria	Microbacterium invictum	4	1	4
Actinobacteria	Terracoccus luteus	4	1	4
Actinobacteria	Amycolatopsis australiensis	4	1	4
Actinobacteria	Haloechinothrix halophila	4	1	4
Actinobacteria	Cellulomonas gilvus	4	1	4
Actinobacteria	Phytohabitans suffuscus	4	1	4
Actinobacteria	Marmoricola scoriae	4	1	4
Actinobacteria	Nocardioides panaciterrulae	4	1	4
Actinobacteria	Actinomycetospora corticicola	4	1	4
Actinobacteria	Saccharomonospora piscinae	4	1	4
Actinobacteria	Gordonia alkanivorans	4	1	4
Actinobacteria	Janibacter indicus	4	1	4
Actinobacteria	Amycolatopsis endophytica	4	1	4
Actinobacteria	Saccharomonospora xinjiangensis	4	1	4
Actinobacteria	Mycolicibacterium frederiksbergense	4	2	3
Actinobacteria	Mycobacterium kubicae	4	2	3
Actinobacteria	Streptomyces parvulus	4	2	3
Actinobacteria	Streptomyces dengpaensis	4	2	3
Actinobacteria	Arthrobacter dokdonellae	4	2	3
Actinobacteria	Rhodococcus qingshengii	4	2	3
Actinobacteria	Arthrobacter crystallopoietes	4	2	3
Actinobacteria	Tessaracoccus flavescens	4	2	3
Actinobacteria	Hoyosella subflava	4	2	3
Actinobacteria	Nocardia wallacei	4	2	3
Actinobacteria	Tsukamurella paurometabola	4	2	3
Actinobacteria	Arthrobacter alpinus	4	2	3
Actinobacteria	Rothia nasimurium	4	2	3
Actinobacteria	Microbacterium sediminis	4	2	3
Actinobacteria	Kutzneria kofuensis	3	1	3
Actinobacteria	Saccharothrix syringae	3	1	3
Actinobacteria	Saccharothrix texasensis	3	1	3
Actinobacteria	Microbacterium foliorum	3	1	3
Actinobacteria	Arthrobacter cupressi	3	1	3
Actinobacteria	Nocardioides lianchengensis	3	1	3
Actinobacteria	Sporichthya polymorpha	3	1	3
Actinobacteria	Actinopolyspora mortivallis	3	1	3
Actinobacteria	Streptomyces bottropensis	3	1	3
Actinobacteria	Mycolicibacillus koreensis	3	1	3
Actinobacteria	Microbacterium lemovicicum	3	1	3
Actinobacteria	Micromonospora kangleipakensis	3	1	3
Actinobacteria	Actinopolyspora halophila	3	1	3
Actinobacteria	Nakamurella panacisegetis	3	1	3
Actinobacteria	Saccharothrix ecbatanensis	3	1	3
Actinobacteria	Gordonia polyisoprenivorans	3	1	3
Actinobacteria	Mycolicibacter minnesotensis	3	1	3
Actinobacteria	Corynebacterium capitovis	3	1	3
Actinobacteria	Corynebacterium halotolerans	3	1	3
Actinobacteria	Kribbella soli	3	1	3
Actinobacteria	Luteimicrobium xylanilyticum	3	1	3
Actinobacteria	Mycobacterium paraintracellulare	3	1	3
Actinobacteria	Diaminobutyricimonas aerilata	3	1	3
Actinobacteria	Actinopolymorpha singaporensis	3	1	3
Actinobacteria	Streptomyces globisporus	3	1	3
Actinobacteria	Streptomyces harbinensis	3	1	3
Actinobacteria	Saccharothrix espanaensis	3	1	3
Actinobacteria	Phycicoccus elongatus	3	1	3
Actinobacteria	Tetrasphaera japonica	3	1	3
Actinobacteria	Mycobacterium haemophilum	3	1	3
Actinobacteria	Corynebacterium maris	3	1	3
Actinobacteria	Enterorhabdus caecimuris	3	1	3
Actinobacteria	Actinoplanes friuliensis	3	1	3
Actinobacteria	Mycolicibacterium celeriflavum	3	1	3
Actinobacteria	Mycolicibacterium doricum	3	1	3
Actinobacteria	Dermacoccus nishinomiyaensis	3	1	3
Actinobacteria	Spelaeicoccus albus	3	1	3
Actinobacteria	Zhihengliuella flava	3	1	3
Actinobacteria	Mycolicibacterium sediminis	3	1	3
Actinobacteria	Mycolicibacterium arabiense	3	1	3
Actinobacteria	Mycolicibacter algericus	3	1	3
Actinobacteria	Ornithinimicrobium flavum	3	1	3
Actinobacteria	Isoptericola dokdonensis	3	1	3
Actinobacteria	Schaalia turicensis	3	1	3
Actinobacteria	Rhodococcus jostii	3	1	3
Actinobacteria	Mycolicibacterium goodii	3	1	3
Actinobacteria	Mycolicibacterium vaccae	3	1	3
Actinobacteria	Streptomyces pluripotens	3	1	3
Actinobacteria	Blastococcus saxobsidens	3	1	3
Actinobacteria	Adlercreutzia equolifaciens	3	1	3
Actinobacteria	Leifsonia xyli	3	1	3
Actinobacteria	Thermomonospora cellulosilytica	3	1	3
Actinobacteria	Mycobacterium lentiflavum	3	1	3
Actinobacteria	Mycolicibacterium anyangense	3	1	3
Actinobacteria	Corynebacterium aquilae	3	1	3
Actinobacteria	Mycolicibacterium aromaticivorans	3	1	3
Actinobacteria	Streptacidiphilus oryzae	3	1	3
Actinobacteria	Kutzneria albida	3	1	3
Actinobacteria	Mycolicibacterium boenickei	3	1	3
Actinobacteria	Mycobacteroides chelonae	3	1	3
Actinobacteria	Streptomyces stelliscabiei	3	1	3
Actinobacteria	Corynebacterium simulans	3	1	3
Actinobacteria	Mycobacterium persicum	3	1	3
Actinobacteria	Leifsonia shinshuensis	3	1	3
Actinobacteria	Mycobacterium	3	1	3
Actinobacteria	Jiangella mangrovi	3	1	3
Actinobacteria	Microbacterium endophyticum	3	1	3
Actinobacteria	Mycolicibacterium sarraceniae	3	1	3
Actinobacteria	Mycolicibacterium helvum	3	1	3
Actinobacteria	Kribbella italica	3	1	3
Actinobacteria	Kribbella qitaiheensis	3	1	3
Actinobacteria	Mycobacterium grossiae	3	1	3
Actinobacteria	Blastococcus colisei	3	1	3
Actinobacteria	Corynebacterium riegelii	3	1	3
Actinobacteria	Microbacterium proteolyticum	3	1	3
Actinobacteria	Mycobacteroides saopaulense	3	1	3
Actinobacteria	Lentzea guizhouensis	3	1	3
Actinobacteria	Nesterenkonia populi	3	1	3
Actinobacteria	Bifidobacterium lemurum	3	1	3
Actinobacteria	Actinoalloteichus fjordicus	3	1	3
Actinobacteria	Corynebacterium camporealensis	3	1	3
Actinobacteria	Microbacterium hominis	3	1	3
Actinobacteria	Actinomyces viscosus	3	1	3
Actinobacteria	Actinobaculum suis	3	1	3
Actinobacteria	Trueperella pyogenes	3	1	3
Actinobacteria	Egicoccus halophilus	3	1	3
Actinobacteria	Egibacter rhizosphaerae	3	1	3
Actinobacteria	Bifidobacterium adolescentis	3	1	3
Actinobacteria	Actinomyces urinae	3	1	3
Actinobacteria	Streptomyces spongiicola	3	1	3
Actinobacteria	Mycobacterium lacus	3	1	3
Actinobacteria	Cellulosimicrobium cellulans	3	1	3
Actinobacteria	Rothia aeria	3	1	3
Actinobacteria	Phycicoccus duodecadis	3	1	3
Actinobacteria	Streptomyces rectiverticillatus	3	1	3
Actinobacteria	Propionibacterium freudenreichii	3	1	3
Actinobacteria	Mycolicibacterium fortuitum	3	1	3
Actinobacteria	Actinophytocola algeriensis	3	1	3
Actinobacteria	Mycolicibacterium phlei	3	1	3
Actinobacteria	Mycolicibacterium smegmatis	3	1	3
Actinobacteria	Glutamicibacter mishrai	3	1	3
Actinobacteria	Phytoactinopolyspora alkaliphila	3	1	3
Actinobacteria	Streptomyces qaidamensis	3	1	3
Actinobacteria	Mycobacterium simiae	3	1	3
Actinobacteria	Leucobacter triazinivorans	3	1	3
Actinobacteria	Mycolicibacter terrae	3	1	3
Actinobacteria	Microbacterium ulmi	3	1	3
Actinobacteria	Mycolicibacterium aurum	3	1	3
Actinobacteria	Mycolicibacterium fallax	3	1	3
Actinobacteria	Mycolicibacterium gadium	3	1	3
Actinobacteria	Mycolicibacterium thermoresistibile	3	1	3
Actinobacteria	Mycolicibacterium aichiense	3	1	3
Actinobacteria	Mycolicibacterium gilvum	3	1	3
Actinobacteria	Nocardia asteroides	3	1	3
Actinobacteria	Rhodococcus ruber	3	1	3
Actinobacteria	Rhodococcus erythropolis	3	1	3
Actinobacteria	Saccharopolyspora hordei	3	1	3
Actinobacteria	Mycobacterium rhizamassiliense	3	1	3
Actinobacteria	Mycobacterium numidiamassiliense	3	1	3
Actinobacteria	Mycobacterium parmense	3	1	3
Actinobacteria	Amycolatopsis deserti	3	1	3
Actinobacteria	Eggerthella timonensis	3	1	3
Actinobacteria	Actinomyces mediterranea	3	1	3
Actinobacteria	Corynebacterium glaucum	3	1	3
Actinobacteria	Micromonospora viridifaciens	3	1	3
Actinobacteria	Epidermidibacterium keratini	3	1	3
Actinobacteria	Streptomyces anulatus	3	1	3
Actinobacteria	Streptomyces fodineus	3	1	3
Actinobacteria	Nocardioides thalensis	3	1	3
Actinobacteria	Streptomyces rimosus	3	1	3
Actinobacteria	Glutamicibacter halophytocola	3	1	3
Actinobacteria	Streptomyces violaceoruber	3	1	3
Actinobacteria	Microbacterium paraoxydans	3	1	3
Actinobacteria	Plantibacter cousiniae	3	1	3
Actinobacteria	Marmoricola endophyticus	3	1	3
Actinobacteria	Pimelobacter simplex	3	1	3
Actinobacteria	Brachybacterium timonense	3	1	3
Actinobacteria	Gordonia terrae	3	1	3
Actinobacteria	Salinibacterium amurskyense	3	1	3
Actinobacteria	Mycetocola zhujimingii	3	1	3
Actinobacteria	Mycobacterium basiliense	3	1	3
Actinobacteria	Allokutzneria albata	3	1	3
Actinobacteria	Paenarthrobacter nitroguajacolicus	3	1	3
Actinobacteria	Acidipropionibacterium timonense	3	1	3
Actinobacteria	Mycolicibacterium psychrotolerans	3	1	3
Actinobacteria	Streptomyces tirandamycinicus	3	1	3
Actinobacteria	Mycobacterium saskatchewanense	3	1	3
Actinobacteria	Cryobacterium soli	3	1	3
Actinobacteria	Nesterenkonia halotolerans	3	1	3
Actinobacteria	Nesterenkonia xinjiangensis	3	1	3
Actinobacteria	Micromonospora eburnea	3	1	3
Actinobacteria	Streptomyces avermitilis	3	1	3
Actinobacteria	Micromonospora craniellae	3	1	3
Actinobacteria	Rhodoluna limnophila	3	1	3
Actinobacteria	Nocardia yunnanensis	3	1	3
Actinobacteria	Gryllotalpicola protaetiae	3	1	3
Actinobacteria	Streptomyces cyaneochromogenes	3	1	3
Actinobacteria	Senegalimassilia faecalis	3	1	3
Actinobacteria	Microbacterium protaetiae	3	1	3
Actinobacteria	Nocardioides seonyuensis	3	1	3
Actinobacteria	Nocardioides eburneiflavus	3	1	3
Actinobacteria	Glutamicibacter mysorens	3	1	3
Actinobacteria	Nocardioides sambongensis	3	1	3
Actinobacteria	Corynebacterium sanguinis	3	1	3
Actinobacteria	Nocardioides anomalus	3	1	3
Actinobacteria	Microbacterium excoecariae	3	1	3
Actinobacteria	Nesterenkonia sandarakina	3	1	3
Actinobacteria	Microbacterium oleivorans	3	1	3
Actinobacteria	Chryseoglobus indicus	3	1	3
Actinobacteria	Corynebacterium haemomassiliense	3	1	3
Actinobacteria	Streptomyces buecherae	3	1	3
Actinobacteria	Streptomyces ambofaciens	3	1	3
Actinobacteria	Mycolicibacterium confluentis	3	1	3
Actinobacteria	Arcanobacterium haemolyticum	3	1	3
Actinobacteria	Streptomyces fulvorobeus	3	1	3
Actinobacteria	Streptomyces agglomeratus	3	1	3
Actinobacteria	Kitasatospora atroaurantiaca	3	1	3
Actinobacteria	Streptomyces nitrosporeus	3	1	3
Actinobacteria	Micromonospora rifamycinica	3	1	3
Actinobacteria	Mycobacterium florentinum	3	1	3
Actinobacteria	Mycolicibacter hiberniae	3	1	3
Actinobacteria	Thermoleophilum album	3	1	3
Actinobacteria	Frankia saprophytica	3	1	3
Actinobacteria	Micromonospora narathiwatensis	3	1	3
Actinobacteria	Rhodococcus triatomae	3	1	3
Actinobacteria	Amycolatopsis lurida	3	1	3
Actinobacteria	Mycolicibacterium phocaicum	3	1	3
Actinobacteria	Mycolicibacterium aubagnense	3	1	3
Actinobacteria	Streptomyces lasalocidi	3	1	3
Actinobacteria	Rhodococcus globerulus	3	1	3
Actinobacteria	Rathayibacter rathayi	3	1	3
Actinobacteria	Streptomyces galilaeus	3	1	3
Actinobacteria	Actinoalloteichus hymeniacidonis	3	1	3
Actinobacteria	Microbacterium pumilum	3	1	3
Actinobacteria	Nocardioides kongjuensis	3	1	3
Actinobacteria	Mycolicibacterium vanbaalenii	3	1	3
Actinobacteria	Acidothermus cellulolyticus	3	1	3
Actinobacteria	Micromonospora coxensis	3	1	3
Actinobacteria	Corynebacterium pilosum	3	1	3
Actinobacteria	Corynebacterium cystitidis	3	1	3
Actinobacteria	Mycobacteroides abscessus	3	1	3
Actinobacteria	Mycolicibacterium agri	3	1	3
Actinobacteria	Mycolicibacterium pulveris	3	1	3
Actinobacteria	Mycolicibacterium rutilum	3	1	3
Actinobacteria	Zhihengliuella halotolerans	3	1	3
Actinobacteria	Nocardia seriolae	3	1	3
Actinobacteria	Kineococcus aurantiacus	3	1	3
Actinobacteria	Arthrobacter agilis	3	1	3
Actinobacteria	Glutamicibacter nicotianae	3	1	3
Actinobacteria	Paenarthrobacter ureafaciens	3	1	3
Actinobacteria	Corynebacterium mycetoides	3	1	3
Actinobacteria	Rhodococcus rhodnii	3	1	3
Actinobacteria	Mycobacterium seoulense	3	1	3
Actinobacteria	Rothia terrae	3	1	3
Actinobacteria	Mycolicibacterium duvalii	3	1	3
Actinobacteria	Mycobacterium gallinarum	3	1	3
Actinobacteria	Mycolicibacterium moriokaense	3	1	3
Actinobacteria	Mycolicibacterium parafortuitum	3	1	3
Actinobacteria	Mycolicibacterium tokaiense	3	1	3
Actinobacteria	Mycobacterium shinjukuense	3	1	3
Actinobacteria	Agrococcus jejuensis	3	1	3
Actinobacteria	Corynebacterium ureicelerivorans	3	1	3
Actinobacteria	Lapillicoccus jejuensis	3	1	3
Actinobacteria	Mycobacteroides salmoniphilum	3	1	3
Actinobacteria	Streptomyces xiamenensis	3	1	3
Actinobacteria	Saccharothrix violaceirubra	3	1	3
Actinobacteria	Actinopolyspora erythraea	3	1	3
Actinobacteria	Nocardioides marinisabuli	3	1	3
Actinobacteria	Jiangella alkaliphila	3	1	3
Actinobacteria	Microbacterium marinum	3	1	3
Actinobacteria	Actinosynnema pretiosum	3	1	3
Actinobacteria	Chryseoglobus frigidaquae	3	1	3
Actinobacteria	Streptomyces collinus	3	1	3
Actinobacteria	Crossiella cryophila	3	1	3
Actinobacteria	Cryobacterium mesophilum	3	1	3
Actinobacteria	Jonesia denitrificans	3	1	3
Actinobacteria	Mycobacterium avium	3	1	3
Actinobacteria	Mycobacterium conspicuum	3	1	3
Actinobacteria	Flavimobilis soli	3	1	3
Actinobacteria	Pedococcus dokdonensis	3	1	3
Actinobacteria	Mycolicibacterium insubricum	3	1	3
Actinobacteria	Actinosynnema mirum	3	1	3
Actinobacteria	Cellulomonas flavigena	3	1	3
Actinobacteria	Nocardioides humi	3	1	3
Actinobacteria	Streptomyces sviceus	3	1	3
Actinobacteria	Agrococcus jenensis	3	1	3
Actinobacteria	Conexibacter woesei	3	1	3
Actinobacteria	Mycobacterium stomatepiae	3	1	3
Actinobacteria	Tsukamurella pulmonis	3	1	3
Actinobacteria	Mycobacterium triplex	3	1	3
Actinobacteria	Micromonospora citrea	3	1	3
Actinobacteria	Micromonospora echinofusca	3	1	3
Actinobacteria	Micromonospora inositola	3	1	3
Actinobacteria	Micromonospora peucetia	3	1	3
Actinobacteria	Micromonospora purpureochromogenes	3	1	3
Actinobacteria	Kribbella flavida	3	1	3
Actinobacteria	Eggerthella lenta	3	1	3
Actinobacteria	Mycobacterium dioxanotrophicus	3	1	3
Actinobacteria	Streptomyces viridifaciens	3	1	3
Actinobacteria	Mycobacterium intracellulare	3	1	3
Actinobacteria	Nocardiopsis sinuspersici	3	1	3
Actinobacteria	Actinopolymorpha cephalotaxi	3	1	3
Actinobacteria	Actinokineospora alba	3	1	3
Actinobacteria	Actinomyces howellii	3	1	3
Actinobacteria	Rhodoluna lacicola	3	1	3
Actinobacteria	Mycobacterium heidelbergense	3	1	3
Actinobacteria	Mycolicibacterium mageritense	3	1	3
Actinobacteria	Saccharothrix variisporea	3	1	3
Actinobacteria	Paraoerskovia marina	3	1	3
Actinobacteria	Microbacterium ginsengiterrae	3	1	3
Actinobacteria	Mobiluncus curtisii	3	1	3
Actinobacteria	Neomicrococcus aestuarii	3	1	3
Actinobacteria	Serinibacter salmoneus	3	1	3
Actinobacteria	Mycobacterium kansasii	3	1	3
Actinobacteria	Mycobacterium mantenii	3	1	3
Actinobacteria	Micrococcus yunnanensis	3	1	3
Actinobacteria	Micromonospora rhizosphaerae	3	1	3
Actinobacteria	Microbacterium esteraromaticum	3	1	3
Actinobacteria	Saccharothrix saharensis	3	1	3
Actinobacteria	Luteipulveratus mongoliensis	3	1	3
Actinobacteria	Slackia isoflavoniconvertens	3	1	3
Actinobacteria	Agrococcus terreus	3	1	3
Actinobacteria	Tsukamurella tyrosinosolvens	3	1	3
Actinobacteria	Aeromicrobium marinum	3	1	3
Actinobacteria	Pseudoclavibacter chungangensis	3	1	3
Actinobacteria	Micromonospora pisi	3	1	3
Actinobacteria	Mycobacterium paraseoulense	3	1	3
Actinobacteria	Cellulomonas fimi	3	1	3
Actinobacteria	Kribbella sandramycini	3	1	3
Actinobacteria	Ornithinibacter aureus	3	1	3
Actinobacteria	Pseudonocardia kunmingensis	3	1	3
Actinobacteria	Nocardioides daedukensis	3	1	3
Actinobacteria	Microbacterium pseudoresistens	3	1	3
Actinobacteria	Pedococcus badiiscoriae	3	1	3
Actinobacteria	Allocatelliglobosispora scoriae	3	1	3
Actinobacteria	Corynebacterium kroppenstedtii	3	1	3
Actinobacteria	Mycolicibacterium hippocampi	3	1	3
Actinobacteria	Mycolicibacterium alvei	3	1	3
Actinobacteria	Branchiibius hedensis	3	1	3
Actinobacteria	Pseudonocardia dioxanivorans	3	1	3
Actinobacteria	Streptomyces glomeroaurantiacus	3	1	3
Actinobacteria	Leucobacter denitrificans	3	1	3
Actinobacteria	Micromonospora yangpuensis	3	1	3
Actinobacteria	Agrococcus carbonis	3	1	3
Actinobacteria	Gordonia humi	3	1	3
Actinobacteria	Microbacterium schleiferi	3	1	3
Actinobacteria	Mycobacterium marseillense	3	1	3
Actinobacteria	Aurantimicrobium minutum	3	1	3
Actinobacteria	Intrasporangium calvum	3	1	3
Actinobacteria	Mycobacterium shigaense	3	1	3
Actinobacteria	Pseudarthrobacter equi	3	1	3
Actinobacteria	Streptomyces seoulensis	3	1	3
Actinobacteria	Neomicrococcus lactis	3	1	3
Actinobacteria	Isoptericola variabilis	3	1	3
Actinobacteria	Micropruina glycogenica	3	1	3
Actinobacteria	Mycolicibacterium litorale	3	1	3
Actinobacteria	Amycolatopsis sulphurea	3	1	3
Actinobacteria	Mycobacterium europaeum	3	1	3
Actinobacteria	Promicromonospora thailandica	3	1	3
Actinobacteria	Serinicoccus chungangensis	3	1	3
Actinobacteria	Ornithinicoccus hortensis	3	1	3
Actinobacteria	Microbacterium oxydans	3	1	3
Actinobacteria	Mycobacteroides immunogenum	3	1	3
Actinobacteria	Mycobacterium botniense	3	1	3
Actinobacteria	Williamsia muralis	3	1	3
Actinobacteria	Mycolicibacterium monacense	3	1	3
Actinobacteria	Kibdelosporangium phytohabitans	3	1	3
Actinobacteria	Glutamicibacter arilaitensis	3	1	3
Actinobacteria	Parascardovia denticolens	3	1	3
Actinobacteria	Marmoricola aurantiacus	3	1	3
Actinobacteria	Mycolicibacter sinensis	3	1	3
Actinobacteria	Pseudoclavibacter caeni	3	1	3
Actinobacteria	Cellulomonas soli	3	1	3
Actinobacteria	Cellulomonas oligotrophica	3	1	3
Actinobacteria	Microbacterium amylolyticum	3	1	3
Actinobacteria	Amycolatopsis bartoniae	3	1	3
Actinobacteria	Jiangella gansuensis	3	1	3
Actinobacteria	Rathayibacter festucae	3	2	2
Actinobacteria	Dietzia psychralcaliphila	3	2	2
Actinobacteria	Corynebacterium glyciniphilum	3	2	2
Actinobacteria	Xylanimonas allomyrinae	3	2	2
Actinobacteria	Kineococcus radiotolerans	3	2	2
Actinobacteria	Kocuria turfanensis	3	2	2
Actinobacteria	Cryobacterium roopkundense	2	1	2
Actinobacteria	Micromonospora maris	2	1	2
Actinobacteria	Streptomyces sp	2	1	2
Actinobacteria	Nocardioides szechwanensis	2	1	2
Actinobacteria	Nocardioides psychrotolerans	2	1	2
Actinobacteria	Microlunatus terrae	2	1	2
Actinobacteria	Enteractinococcus coprophilus	2	1	2
Actinobacteria	Aeromicrobium massiliense	2	1	2
Actinobacteria	Actinomyces urogenitalis	2	1	2
Actinobacteria	Streptomyces xinghaiensis	2	1	2
Actinobacteria	Streptomonospora salina	2	1	2
Actinobacteria	Demequina mangrovi	2	1	2
Actinobacteria	Compostimonas suwonensis	2	1	2
Actinobacteria	Corynebacterium epidermidicanis	2	1	2
Actinobacteria	Salinispora oceanensis	2	1	2
Actinobacteria	Janibacter terrae	2	1	2
Actinobacteria	Streptacidiphilus neutrinimicus	2	1	2
Actinobacteria	Streptomyces purpureus	2	1	2
Actinobacteria	Nitriliruptor alkaliphilus	2	1	2
Actinobacteria	Brachybacterium squillarum	2	1	2
Actinobacteria	Phytohabitans flavus	2	1	2
Actinobacteria	Phytohabitans rumicis	2	1	2
Actinobacteria	Phytohabitans houttuyneae	2	1	2
Actinobacteria	Dietzia alimentaria	2	1	2
Actinobacteria	Streptomyces hundungensis	2	1	2
Actinobacteria	Serinicoccus profundi	2	1	2
Actinobacteria	Leucobacter chromiiresistens	2	1	2
Actinobacteria	Haloglycomyces albus	2	1	2
Actinobacteria	Demequina flava	2	1	2
Actinobacteria	Timonella senegalensis	2	1	2
Actinobacteria	Segeticoccus rhizosphaerae	2	1	2
Actinobacteria	Mycobacterium heckeshornense	2	1	2
Actinobacteria	Gordonia rhizosphera	2	1	2
Actinobacteria	Actinomyces radicidentis	2	1	2
Actinobacteria	Kineosphaera limosa	2	1	2
Actinobacteria	Thermomonospora umbrina	2	1	2
Actinobacteria	Schaalia suimastitidis	2	1	2
Actinobacteria	Agrococcus lahaulensis	2	1	2
Actinobacteria	Arthrobacter castelli	2	1	2
Actinobacteria	Haematomicrobium sanguinis	2	1	2
Actinobacteria	Bifidobacterium minimum	2	1	2
Actinobacteria	Corynebacterium callunae	2	1	2
Actinobacteria	Corynebacterium caspium	2	1	2
Actinobacteria	Corynebacterium freiburgense	2	1	2
Actinobacteria	Demetria terragena	2	1	2
Actinobacteria	Enterorhabdus mucosicola	2	1	2
Actinobacteria	Gordonia shandongensis	2	1	2
Actinobacteria	Jonesia quinghaiensis	2	1	2
Actinobacteria	Microbacterium luticocti	2	1	2
Actinobacteria	Nocardioides halotolerans	2	1	2
Actinobacteria	Streptomyces flavidovirens	2	1	2
Actinobacteria	Nonomuraea muscovyensis	2	1	2
Actinobacteria	Corynebacterium pyruviciproducens	2	1	2
Actinobacteria	Actinoplanes derwentensis	2	1	2
Actinobacteria	Actinoplanes lobatus	2	1	2
Actinobacteria	Brevibacterium siliguriense	2	1	2
Actinobacteria	Geodermatophilus normandii	2	1	2
Actinobacteria	Geodermatophilus africanus	2	1	2
Actinobacteria	Sediminihabitans luteus	2	1	2
Actinobacteria	Nocardia arizonensis	2	1	2
Actinobacteria	Bifidobacterium asteroides	2	1	2
Actinobacteria	Bifidobacterium dentium	2	1	2
Actinobacteria	Bifidobacterium scardovii	2	1	2
Actinobacteria	Scardovia inopinata	2	1	2
Actinobacteria	Pontimonas salivibrio	2	1	2
Actinobacteria	Streptomyces coeruleorubidus	2	1	2
Actinobacteria	Homoserinimonas aerilata	2	1	2
Actinobacteria	Mycetocola zhadangensis	2	1	2
Actinobacteria	Nocardioides glacieisoli	2	1	2
Actinobacteria	Cutibacterium avidum	2	1	2
Actinobacteria	Nocardioides albertanoniae	2	1	2
Actinobacteria	Modestobacter roseus	2	1	2
Actinobacteria	Corynebacterium aquatimens	2	1	2
Actinobacteria	Streptomyces chilikensis	2	1	2
Actinobacteria	Streptomyces wuyuanensis	2	1	2
Actinobacteria	Microbacterium barkeri	2	1	2
Actinobacteria	Propionibacterium australiense	2	1	2
Actinobacteria	Corynebacterium terpenotabidum	2	1	2
Actinobacteria	Subtercola boreus	2	1	2
Actinobacteria	Corynebacterium timonense	2	1	2
Actinobacteria	Salana multivorans	2	1	2
Actinobacteria	Nocardia higoensis	2	1	2
Actinobacteria	Nocardia jiangxiensis	2	1	2
Actinobacteria	Nocardia niigatensis	2	1	2
Actinobacteria	Nocardia takedensis	2	1	2
Actinobacteria	Nocardia veterana	2	1	2
Actinobacteria	Gordonia namibiensis	2	1	2
Actinobacteria	Nocardia inohanensis	2	1	2
Actinobacteria	Nocardia miyunensis	2	1	2
Actinobacteria	Streptomyces davaonensis	2	1	2
Actinobacteria	Janibacter limosus	2	1	2
Actinobacteria	Corynebacterium humireducens	2	1	2
Actinobacteria	Gordonia hydrophobica	2	1	2
Actinobacteria	Gordonia malaquae	2	1	2
Actinobacteria	Gordonia soli	2	1	2
Actinobacteria	Corynebacterium marinum	2	1	2
Actinobacteria	Corynebacterium vitaeruminis	2	1	2
Actinobacteria	Microbacterium gorillae	2	1	2
Actinobacteria	Corynebacterium ihumii	2	1	2
Actinobacteria	Nocardiopsis gilva	2	1	2
Actinobacteria	Microbacterium phyllosphaerae	2	1	2
Actinobacteria	Ornithinimicrobium humiphilum	2	1	2
Actinobacteria	Arthrobacter ruber	2	1	2
Actinobacteria	Mycobacterium fragae	2	1	2
Actinobacteria	Streptosporangium sandarakinum	2	1	2
Actinobacteria	Brevibacterium jeotgali	2	1	2
Actinobacteria	Garicola koreensis	2	1	2
Actinobacteria	Microbacterium kyungheense	2	1	2
Actinobacteria	Galbitalea soli	2	1	2
Actinobacteria	Mycobacterium bourgelatii	2	1	2
Actinobacteria	Kytococcus sedentarius	2	1	2
Actinobacteria	Micromonospora violae	2	1	2
Actinobacteria	Flaviflexus salsibiostraticola	2	1	2
Actinobacteria	Micromonospora polyrhachis	2	1	2
Actinobacteria	Tessaracoccus defluvii	2	1	2
Actinobacteria	Corynebacterium freneyi	2	1	2
Actinobacteria	Micromonospora jinlongensis	2	1	2
Actinobacteria	Streptomyces fulvissimus	2	1	2
Actinobacteria	Streptomyces albofaciens	2	1	2
Actinobacteria	Streptomyces chrestomyceticus	2	1	2
Actinobacteria	Streptomyces thermolilacinus	2	1	2
Actinobacteria	Arcanobacterium phocae	2	1	2
Actinobacteria	Streptomyces prunicolor	2	1	2
Actinobacteria	Ilumatobacter coccineus	2	1	2
Actinobacteria	Micromonospora taraxaci	2	1	2
Actinobacteria	Streptomyces fradiae	2	1	2
Actinobacteria	Streptomonospora nanhaiensis	2	1	2
Actinobacteria	Streptomyces fuscichromogenes	2	1	2
Actinobacteria	Streptomyces alboniger	2	1	2
Actinobacteria	Sinomonas susongensis	2	1	2
Actinobacteria	Rathayibacter caricis	2	1	2
Actinobacteria	Brachybacterium ginsengisoli	2	1	2
Actinobacteria	Tessaracoccus aquimaris	2	1	2
Actinobacteria	Gordonibacter urolithinfaciens	2	1	2
Actinobacteria	Bifidobacterium indicum	2	1	2
Actinobacteria	Streptomyces rapamycinicus	2	1	2
Actinobacteria	Naumannella cuiyingiana	2	1	2
Actinobacteria	Corynebacterium argentoratense	2	1	2
Actinobacteria	Kitasatospora cheerisanensis	2	1	2
Actinobacteria	Mumia flava	2	1	2
Actinobacteria	Zimmermannella	2	1	2
Actinobacteria	Streptomyces roseochromogenus	2	1	2
Actinobacteria	Nocardia cyriacigeorgica	2	1	2
Actinobacteria	Actinoplanes octamycinicus	2	1	2
Actinobacteria	Kocuria polaris	2	1	2
Actinobacteria	Corynebacterium testudinoris	2	1	2
Actinobacteria	Knoellia sinensis	2	1	2
Actinobacteria	Knoellia subterranea	2	1	2
Actinobacteria	Bifidobacterium breve	2	1	2
Actinobacteria	Cellulomonas bogoriensis	2	1	2
Actinobacteria	Corynebacterium lactis	2	1	2
Actinobacteria	Thermomonospora amylolytica	2	1	2
Actinobacteria	Streptomyces ferrugineus	2	1	2
Actinobacteria	Micromonospora profundi	2	1	2
Actinobacteria	Tessaracoccus lapidicaptus	2	1	2
Actinobacteria	Streptomyces humi	2	1	2
Actinobacteria	Streptomyces gilvigriseus	2	1	2
Actinobacteria	Mycobacterium decipiens	2	1	2
Actinobacteria	Brachybacterium aquaticum	2	1	2
Actinobacteria	Bifidobacterium porcinum	2	1	2
Actinobacteria	Bifidobacterium psychraerophilum	2	1	2
Actinobacteria	Nesterenkonia aurantiaca	2	1	2
Actinobacteria	Streptomyces leeuwenhoekii	2	1	2
Actinobacteria	Bifidobacterium actinocoloniiforme	2	1	2
Actinobacteria	Corynebacterium sphenisci	2	1	2
Actinobacteria	Corynebacterium frankenforstense	2	1	2
Actinobacteria	Corynebacterium afermentans	2	1	2
Actinobacteria	Kitasatospora mediocidica	2	1	2
Actinobacteria	Streptacidiphilus albus	2	1	2
Actinobacteria	Streptomyces yeochonensis	2	1	2
Actinobacteria	Prauserella shujinwangii	2	1	2
Actinobacteria	Micromonospora pallida	2	1	2
Actinobacteria	Micromonospora nigra	2	1	2
Actinobacteria	Mycolicibacterium neworleansense	2	1	2
Actinobacteria	Mycolicibacterium houstonense	2	1	2
Actinobacteria	Micromonospora palomenae	2	1	2
Actinobacteria	Leucobacter japonicus	2	1	2
Actinobacteria	Streptomyces graminilatus	2	1	2
Actinobacteria	Streptomyces griseofuscus	2	1	2
Actinobacteria	Prauserella isguenensis	2	1	2
Actinobacteria	Corynebacterium pelargi	2	1	2
Actinobacteria	Nocardiopsis mwathae	2	1	2
Actinobacteria	Senegalimassilia anaerobia	2	1	2
Actinobacteria	Arthrobacter liuii	2	1	2
Actinobacteria	Stackebrandtia endophytica	2	1	2
Actinobacteria	Streptomyces lacrimifluminis	2	1	2
Actinobacteria	Leifsonia naganoensis	2	1	2
Actinobacteria	Halopolyspora algeriensis	2	1	2
Actinobacteria	Flaviflexus massiliensis	2	1	2
Actinobacteria	Labedella endophytica	2	1	2
Actinobacteria	Microbacterium halimionae	2	1	2
Actinobacteria	Lawsonella clevelandensis	2	1	2
Actinobacteria	Arthrobacter echini	2	1	2
Actinobacteria	Pseudoclavibacter terrae	2	1	2
Actinobacteria	Sinomonas mesophila	2	1	2
Actinobacteria	Rarobacter incanus	2	1	2
Actinobacteria	Demequina iriomotensis	2	1	2
Actinobacteria	Microbacterium aerolatum	2	1	2
Actinobacteria	Nocardia donostiensis	2	1	2
Actinobacteria	Georgenia muralis	2	1	2
Actinobacteria	Marmoricola solisilvae	2	1	2
Actinobacteria	Plantactinospora soyae	2	1	2
Actinobacteria	Frankia coriariae	2	1	2
Actinobacteria	Blastococcus xanthinilyticus	2	1	2
Actinobacteria	Corynebacterium imitans	2	1	2
Actinobacteria	Pseudoglutamicibacter cumminsii	2	1	2
Actinobacteria	Arthrobacter woluwensis	2	1	2
Actinobacteria	Subtercola lobariae	2	1	2
Actinobacteria	Pseudarthrobacter scleromae	2	1	2
Actinobacteria	Gordonia westfalica	2	1	2
Actinobacteria	Cellulosimicrobium aquatile	2	1	2
Actinobacteria	Streptomyces formicae	2	1	2
Actinobacteria	Corynebacterium phocae	2	1	2
Actinobacteria	Corynebacterium singulare	2	1	2
Actinobacteria	Dietzia natronolimnaea	2	1	2
Actinobacteria	Cnuibacter physcomitrellae	2	1	2
Actinobacteria	Georgenia subflava	2	1	2
Actinobacteria	Streptomyces albiflavescens	2	1	2
Actinobacteria	Glutamicibacter creatinolyticus	2	1	2
Actinobacteria	Dermabacter vaginalis	2	1	2
Actinobacteria	Luteipulveratus halotolerans	2	1	2
Actinobacteria	Microbacterium rhizomatis	2	1	2
Actinobacteria	Brevibacterium ihuae	2	1	2
Actinobacteria	Demequina gelatinilytica	2	1	2
Actinobacteria	Demequina phytophila	2	1	2
Actinobacteria	Demequina maris	2	1	2
Actinobacteria	Demequina rhizosphaerae	2	1	2
Actinobacteria	Demequina soli	2	1	2
Actinobacteria	Demequina silvatica	2	1	2
Actinobacteria	Demequina subtropica	2	1	2
Actinobacteria	Lysinibacter cavernae	2	1	2
Actinobacteria	Streptomyces niveiscabiei	2	1	2
Actinobacteria	Streptomyces alfalfae	2	1	2
Actinobacteria	Streptomyces puniciscabiei	2	1	2
Actinobacteria	Psychromicrobium silvestre	2	1	2
Actinobacteria	Corynebacterium crudilactis	2	1	2
Actinobacteria	Dermabacter jinjuensis	2	1	2
Actinobacteria	Arthrobacter citreus	2	1	2
Actinobacteria	Pseudarthrobacter oxydans	2	1	2
Actinobacteria	Rathayibacter tanaceti	2	1	2
Actinobacteria	Pseudarthrobacter polychromogenes	2	1	2
Actinobacteria	Actinomadura algeriensis	2	1	2
Actinobacteria	Bifidobacterium coryneforme	2	1	2
Actinobacteria	Cellulomonas timonensis	2	1	2
Actinobacteria	Bifidobacterium pseudolongum	2	1	2
Actinobacteria	Corynebacterium ammoniagenes	2	1	2
Actinobacteria	Arthrobacter gandavensis	2	1	2
Actinobacteria	Brevibacterium linens	2	1	2
Actinobacteria	Corynebacterium stationis	2	1	2
Actinobacteria	Cellulomonas gelida	2	1	2
Actinobacteria	Cellulomonas uda	2	1	2
Actinobacteria	Microbacterium telephonicum	2	1	2
Actinobacteria	Corynebacterium diphtheriae	2	1	2
Actinobacteria	Corynebacterium bouchesdurhonense	2	1	2
Actinobacteria	Actinomyces provencensis	2	1	2
Actinobacteria	Corynebacterium renale	2	1	2
Actinobacteria	Corynebacterium xerosis	2	1	2
Actinobacteria	Brachybacterium paraconglomeratum	2	1	2
Actinobacteria	Corynebacterium provencense	2	1	2
Actinobacteria	Acidipropionibacterium acidipropionici	2	1	2
Actinobacteria	Acidipropionibacterium jensenii	2	1	2
Actinobacteria	Pseudopropionibacterium propionicum	2	1	2
Actinobacteria	Propioniferax innocua	2	1	2
Actinobacteria	Brachybacterium massiliense	2	1	2
Actinobacteria	Hoyosella rhizosphaerae	2	1	2
Actinobacteria	Gordonia paraffinivorans	2	1	2
Actinobacteria	Serinicoccus hydrothermalis	2	1	2
Actinobacteria	Friedmanniella endophytica	2	1	2
Actinobacteria	Bifidobacterium eulemuris	2	1	2
Actinobacteria	Mycobacterium leprae	2	1	2
Actinobacteria	Pseudoclavibacter endophyticus	2	1	2
Actinobacteria	Pauljensenia hongkongensis	2	1	2
Actinobacteria	Mycobacterium xenopi	2	1	2
Actinobacteria	Mycolicibacter icosiumassiliensis	2	1	2
Actinobacteria	Nocardiopsis metallicus	2	1	2
Actinobacteria	Mycolicibacterium chubuense	2	1	2
Actinobacteria	Mycolicibacterium farcinogenes	2	1	2
Actinobacteria	Microbacterium faecale	2	1	2
Actinobacteria	Nesterenkonia sphaerica	2	1	2
Actinobacteria	Olsenella timonensis	2	1	2
Actinobacteria	Streptosporangium becharense	2	1	2
Actinobacteria	Corynebacterium pacaense	2	1	2
Actinobacteria	Streptomyces nigra	2	1	2
Actinobacteria	Enteractinococcus helveticum	2	1	2
Actinobacteria	Micromonospora parathelypteridis	2	1	2
Actinobacteria	Actinomyces bouchesdurhonensis	2	1	2
Actinobacteria	Raoultibacter massiliensis	2	1	2
Actinobacteria	Varibaculum massiliense	2	1	2
Actinobacteria	Actinomyces marseillensis	2	1	2
Actinobacteria	Actinomyces pacaensis	2	1	2
Actinobacteria	Corynebacterium urinapleomorphum	2	1	2
Actinobacteria	Olsenella provencensis	2	1	2
Actinobacteria	Corynebacterium fournieri	2	1	2
Actinobacteria	Propionicimonas paludicola	2	1	2
Actinobacteria	Actinomyces vulturis	2	1	2
Actinobacteria	Corynebacterium choanis	2	1	2
Actinobacteria	Dermatophilus congolensis	2	1	2
Actinobacteria	Actinoplanes digitatis	2	1	2
Actinobacteria	Arcanobacterium urinimassiliense	2	1	2
Actinobacteria	Parolsenella massiliensis	2	1	2
Actinobacteria	Micromonospora echinospora	2	1	2
Actinobacteria	Micromonospora olivasterospora	2	1	2
Actinobacteria	Tersicoccus solisilvae	2	1	2
Actinobacteria	Nesterenkonia cremea	2	1	2
Actinobacteria	Streptomyces sp	2	1	2
Actinobacteria	Streptomyces koyangensis	2	1	2
Actinobacteria	Allostreptomyces psammosilenae	2	1	2
Actinobacteria	Streptomyces atratus	2	1	2
Actinobacteria	Kitasatospora aureofaciens	2	1	2
Actinobacteria	Streptomyces clavuligerus	2	1	2
Actinobacteria	Boudabousia tangfeifanii	2	1	2
Actinobacteria	Micromonospora terminaliae	2	1	2
Actinobacteria	Streptomyces lincolnensis	2	1	2
Actinobacteria	Corynebacterium atypicum	2	1	2
Actinobacteria	Nocardioides cavernae	2	1	2
Actinobacteria	Actinomyces culturomici	2	1	2
Actinobacteria	Kocuria massiliensis	2	1	2
Actinobacteria	Nocardioides litoris	2	1	2
Actinobacteria	Leucobacter muris	2	1	2
Actinobacteria	Phoenicibacter congonensis	2	1	2
Actinobacteria	Streptomyces rubrogriseus	2	1	2
Actinobacteria	Streptomyces vinaceus	2	1	2
Actinobacteria	Actinomyces gaoshouyii	2	1	2
Actinobacteria	Corynebacterium efficiens	2	1	2
Actinobacteria	Varibaculum timonense	2	1	2
Actinobacteria	Mycobacterium ahvazicum	2	1	2
Actinobacteria	Streptomyces kanamyceticus	2	1	2
Actinobacteria	Streptomyces chartreusis	2	1	2
Actinobacteria	Sanguibacter massiliensis	2	1	2
Actinobacteria	Streptomyces ficellus	2	1	2
Actinobacteria	Phytoactinopolyspora halophila	2	1	2
Actinobacteria	Phytoactinopolyspora halotolerans	2	1	2
Actinobacteria	Arthrobacter koreensis	2	1	2
Actinobacteria	Brevibacterium luteolum	2	1	2
Actinobacteria	Nocardiopsis dassonvillei	2	1	2
Actinobacteria	Brachybacterium vulturis	2	1	2
Actinobacteria	Brachybacterium avium	2	1	2
Actinobacteria	Bifidobacterium margollesii	2	1	2
Actinobacteria	Geodermatophilus daqingensis	2	1	2
Actinobacteria	Arthrobacter silviterrae	2	1	2
Actinobacteria	Actinobaculum massiliense	2	1	2
Actinobacteria	Microbacterium testaceum	2	1	2
Actinobacteria	Geodermatophilus chilensis	2	1	2
Actinobacteria	Curtobacterium citreum	2	1	2
Actinobacteria	Nocardioides immobilis	2	1	2
Actinobacteria	Mobiluncus mulieris	2	1	2
Actinobacteria	Bifidobacterium scaligerum	2	1	2
Actinobacteria	Amycolatopsis rhizosphaerae	2	1	2
Actinobacteria	Acidipropionibacterium virtanenii	2	1	2
Actinobacteria	Actinomyces qiguomingii	2	1	2
Actinobacteria	Streptomyces geranii	2	1	2
Actinobacteria	Streptomyces populi	2	1	2
Actinobacteria	Pseudonocardia autotrophica	2	1	2
Actinobacteria	Nocardia suismassiliense	2	1	2
Actinobacteria	Corynebacterium geronticis	2	1	2
Actinobacteria	Corynebacterium neomassiliense	2	1	2
Actinobacteria	Corynebacterium senegalense	2	1	2
Actinobacteria	Corynebacterium pseudopelargi	2	1	2
Actinobacteria	Microbacterium timonense	2	1	2
Actinobacteria	Streptomyces dioscori	2	1	2
Actinobacteria	Streptomyces kaniharaensis	2	1	2
Actinobacteria	Streptacidiphilus bronchialis	2	1	2
Actinobacteria	Planctomonas deserti	2	1	2
Actinobacteria	Tessaracoccus timonensis	2	1	2
Actinobacteria	Bifidobacterium longum	2	1	2
Actinobacteria	Blastococcus litoris	2	1	2
Actinobacteria	Nesterenkonia natronophila	2	1	2
Actinobacteria	Ancrocorticia populi	2	1	2
Actinobacteria	Aeriscardovia aeriphila	2	1	2
Actinobacteria	Streptomyces triticisoli	2	1	2
Actinobacteria	Nocardioides silvaticus	2	1	2
Actinobacteria	Nocardiopsis aegyptia	2	1	2
Actinobacteria	Nocardia mangyaensis	2	1	2
Actinobacteria	Streptacidiphilus pinicola	2	1	2
Actinobacteria	Pseudopropionibacterium massiliense	2	1	2
Actinobacteria	Frankia elaeagni	2	1	2
Actinobacteria	Ornithinimicrobium cerasi	2	1	2
Actinobacteria	Amycolatopsis eburnea	2	1	2
Actinobacteria	Streptomyces paludis	2	1	2
Actinobacteria	Xylanibacterium ulmi	2	1	2
Actinobacteria	Arthrobacter silvisoli	2	1	2
Actinobacteria	Streptomyces triticagri	2	1	2
Actinobacteria	Cellulomonas rhizosphaerae	2	1	2
Actinobacteria	Micromonospora endolithica	2	1	2
Actinobacteria	Serinicoccus sediminis	2	1	2
Actinobacteria	Paraeggerthella hongkongensis	2	1	2
Actinobacteria	Cellulomonas xylanilytica	2	1	2
Actinobacteria	Streptacidiphilus jiangxiensis	2	1	2
Actinobacteria	Varibaculum vaginae	2	1	2
Actinobacteria	Pseudonocardia antarctica	2	1	2
Actinobacteria	Streptomyces tibetensis	2	1	2
Actinobacteria	Protaetiibacter intestinalis	2	1	2
Actinobacteria	Klugiella xanthotipulae	2	1	2
Actinobacteria	Nocardia farcinica	2	1	2
Actinobacteria	Georgenia faecalis	2	1	2
Actinobacteria	Kocuria soli	2	1	2
Actinobacteria	Corynebacterium endometrii	2	1	2
Actinobacteria	Streptomyces glebosus	2	1	2
Actinobacteria	Streptomyces cacaoi	2	1	2
Actinobacteria	Labedella phragmitis	2	1	2
Actinobacteria	Labedella populi	2	1	2
Actinobacteria	Corynebacterium suranareeae	2	1	2
Actinobacteria	Agromyces protaetiae	2	1	2
Actinobacteria	Myceligenerans xiligouense	2	1	2
Actinobacteria	Amycolatopsis alkalitolerans	2	1	2
Actinobacteria	Arthrobacter crusticola	2	1	2
Actinobacteria	Streptomyces aquilus	2	1	2
Actinobacteria	Pseudoclavibacter helvolus	2	1	2
Actinobacteria	Naasia lichenicola	2	1	2
Actinobacteria	Cellulomonas shaoxiangyii	2	1	2
Actinobacteria	Gulosibacter molinativorax	2	1	2
Actinobacteria	Nakamurella flava	2	1	2
Actinobacteria	Mycolicibacterium cosmeticum	2	1	2
Actinobacteria	Ornithinimicrobium pratense	2	1	2
Actinobacteria	Arthrobacter bussei	2	1	2
Actinobacteria	Amycolatopsis acidicola	2	1	2
Actinobacteria	Streptomyces qinzhouensis	2	1	2
Actinobacteria	Frankia soli	2	1	2
Actinobacteria	Microbacterium algeriense	2	1	2
Actinobacteria	Micromonospora auratinigra	2	1	2
Actinobacteria	Cellulosimicrobium funkei	2	1	2
Actinobacteria	Phytoactinopolyspora mesophila	2	1	2
Actinobacteria	Streptomyces triticiradicis	2	1	2
Actinobacteria	Streptomyces phaeolivaceus	2	1	2
Actinobacteria	Nonomuraea nitratireducens	2	1	2
Actinobacteria	Cellulomonas composti	2	1	2
Actinobacteria	Streptomyces fagopyri	2	1	2
Actinobacteria	Streptomyces carminius	2	1	2
Actinobacteria	Nocardioides speluncae	2	1	2
Actinobacteria	Cutibacterium acnes	2	1	2
Actinobacteria	Fodinicola acaciae	2	1	2
Actinobacteria	Streptomyces broussonetiae	2	1	2
Actinobacteria	Thermobifida fusca	2	1	2
Actinobacteria	Gardnerella vaginalis	2	1	2
Actinobacteria	Cellulosimicrobium arenosum	2	1	2
Actinobacteria	Lysinimonas yzui	2	1	2
Actinobacteria	Arthrobacter pigmenti	2	1	2
Actinobacteria	Motilibacter deserti	2	1	2
Actinobacteria	Corynebacterium rouxii	2	1	2
Actinobacteria	Brevibacterium aurantiacum	2	1	2
Actinobacteria	Nocardioides oleivorans	2	1	2
Actinobacteria	Peptidiphaga gingivicola	2	1	2
Actinobacteria	Aeromicrobium phoceense	2	1	2
Actinobacteria	Microbacterium ureisolvens	2	1	2
Actinobacteria	Actinomarinicola tropica	2	1	2
Actinobacteria	Gardnerella piotii	2	1	2
Actinobacteria	Microcella alkaliphila	2	1	2
Actinobacteria	Bifidobacterium pseudocatenulatum	2	1	2
Actinobacteria	Corynebacterium flavescens	2	1	2
Actinobacteria	Mycobacterium celatum	2	1	2
Actinobacteria	Kitasatospora viridis	2	1	2
Actinobacteria	Leucobacter aridicollis	2	1	2
Actinobacteria	Streptomyces olivoreticuli	2	1	2
Actinobacteria	Streptomyces violaceorubidus	2	1	2
Actinobacteria	Flavimobilis marinus	2	1	2
Actinobacteria	Streptomyces gelaticus	2	1	2
Actinobacteria	Streptomyces rubrolavendulae	2	1	2
Actinobacteria	Streptomyces caniferus	2	1	2
Actinobacteria	Streptomyces coelicoflavus	2	1	2
Actinobacteria	Streptomyces asterosporus	2	1	2
Actinobacteria	Micromonospora coriariae	2	1	2
Actinobacteria	Agromyces hippuratus	2	1	2
Actinobacteria	Renibacterium salmoninarum	2	1	2
Actinobacteria	Arthrobacter psychrochitiniphilus	2	1	2
Actinobacteria	Nocardioides plantarum	2	1	2
Actinobacteria	Streptomyces griseoluteus	2	1	2
Actinobacteria	Paenarthrobacter nicotinovorans	2	1	2
Actinobacteria	Oryzihumus leptocrescens	2	1	2
Actinobacteria	Micromonospora siamensis	2	1	2
Actinobacteria	Microbacterium maritypicum	2	1	2
Actinobacteria	Isoptericola halotolerans	2	1	2
Actinobacteria	Nocardioides kribbensis	2	1	2
Actinobacteria	Micromonospora krabiensis	2	1	2
Actinobacteria	Cellulomonas terrae	2	1	2
Actinobacteria	Trueperella bialowiezensis	2	1	2
Actinobacteria	Streptomyces noursei	2	1	2
Actinobacteria	Nesterenkonia jeotgali	2	1	2
Actinobacteria	Quadrisphaera granulorum	2	1	2
Actinobacteria	Brevibacterium iodinum	2	1	2
Actinobacteria	Sphaerisporangium rubeum	2	1	2
Actinobacteria	Demequina aestuarii	2	1	2
Actinobacteria	Streptomyces albidochromogenes	2	1	2
Actinobacteria	Cutibacterium granulosum	2	1	2
Actinobacteria	Saccharopolyspora pogona	2	1	2
Actinobacteria	Actinomadura hallensis	2	1	2
Actinobacteria	Rathayibacter tritici	2	1	2
Actinobacteria	Brevibacterium casei	2	1	2
Actinobacteria	Mycobacterium interjectum	2	1	2
Actinobacteria	Streptomyces murinus	2	1	2
Actinobacteria	Streptomyces murinus	2	1	2
Actinobacteria	Streptomyces murinus	2	1	2
Actinobacteria	Streptomyces murinus	2	1	2
Actinobacteria	Streptomyces murinus	2	1	2
Actinobacteria	Streptomyces murinus	2	1	2
Actinobacteria	Streptomyces murinus	2	1	2
Actinobacteria	Streptomyces murinus	2	1	2
Actinobacteria	Streptomyces murinus	2	1	2
Actinobacteria	Streptomyces murinus	2	1	2
Actinobacteria	Streptomyces murinus	2	1	2
Actinobacteria	Streptomyces murinus	2	1	2
Actinobacteria	Streptomyces murinus	2	1	2
Actinobacteria	Streptomyces murinus	2	1	2
Actinobacteria	Streptomyces murinus	2	1	2
Actinobacteria	Streptomyces murinus	2	1	2
Actinobacteria	Streptomyces murinus	2	1	2
Actinobacteria	Streptomyces murinus	2	1	2
Actinobacteria	Streptomyces murinus	2	1	2
Actinobacteria	Streptomyces murinus	2	1	2
Actinobacteria	Streptomyces murinus	2	1	2
Actinobacteria	Streptomyces murinus	2	1	2
Actinobacteria	Streptomyces murinus	2	1	2
Actinobacteria	Streptomyces murinus	2	1	2
Actinobacteria	Streptomyces murinus	2	1	2
Actinobacteria	Streptomyces murinus	2	1	2
Actinobacteria	Streptomyces murinus	2	1	2
Actinobacteria	Bifidobacterium thermophilum	2	1	2
Actinobacteria	Pseudonocardia alni	2	1	2
Actinobacteria	Luteococcus japonicus	2	1	2
Actinobacteria	Krasilnikovia cinnamomea	2	1	2
Actinobacteria	Thermostaphylospora chromogena	2	1	2
Actinobacteria	Micromonospora chokoriensis	2	1	2
Actinobacteria	Corynebacterium kutscheri	2	1	2
Actinobacteria	Bifidobacterium choerinum	2	1	2
Actinobacteria	Planobispora rosea	2	1	2
Actinobacteria	Streptomyces rubellomurinus	2	1	2
Actinobacteria	Streptomyces vietnamensis	2	1	2
Actinobacteria	Microbacterium thalassium	2	1	2
Actinobacteria	Frankia discariae	2	1	2
Actinobacteria	Streptomyces caelestis	2	1	2
Actinobacteria	Streptomyces subrutilus	2	1	2
Actinobacteria	Salinispora tropica	2	1	2
Actinobacteria	Sinomonas albida	2	1	2
Actinobacteria	Sanguibacter antarcticus	2	1	2
Actinobacteria	Nocardiopsis terrae	2	1	2
Actinobacteria	Nocardia brasiliensis	2	1	2
Actinobacteria	Streptomyces pluricolorescens	2	1	2
Actinobacteria	Rothia kristinae	2	1	2
Actinobacteria	Glutamicibacter protophormiae	2	1	2
Actinobacteria	Corynebacterium jeikeium	2	1	2
Actinobacteria	Streptomyces pristinaespiralis	2	1	2
Actinobacteria	Corynebacterium minutissimum	2	1	2
Actinobacteria	Corynebacterium tuberculostearicum	2	1	2
Actinobacteria	Micrococcus flavus	2	1	2
Actinobacteria	Salinibacterium xinjiangense	2	1	2
Actinobacteria	Frondihabitans australicus	2	1	2
Actinobacteria	Labedella gwakjiensis	2	1	2
Actinobacteria	Salinispora arenicola	2	1	2
Actinobacteria	Microterricola gilva	2	1	2
Actinobacteria	Mycolicibacterium porcinum	2	1	2
Actinobacteria	Bifidobacterium bifidum	2	1	2
Actinobacteria	Pseudonocardia endophytica	2	1	2
Actinobacteria	Streptomyces hainanensis	2	1	2
Actinobacteria	Streptomyces nodosus	2	1	2
Actinobacteria	Microbacterium hatanonis	2	1	2
Actinobacteria	Streptacidiphilus anmyonensis	2	1	2
Actinobacteria	Saccharopolyspora erythraea	2	1	2
Actinobacteria	Knoellia remsis	2	1	2
Actinobacteria	Arthrobacter oryzae	2	1	2
Actinobacteria	Streptacidiphilus melanogenes	2	1	2
Actinobacteria	Cellulosimicrobium terreum	2	1	2
Actinobacteria	Microterricola viridarii	2	1	2
Actinobacteria	Marihabitans asiaticum	2	1	2
Actinobacteria	Aeromicrobium flavum	2	1	2
Actinobacteria	Brevibacterium marinum	2	1	2
Actinobacteria	Calidifontibacter indicus	2	1	2
Actinobacteria	Streptomyces acidiscabies	2	1	2
Actinobacteria	Rubrobacter radiotolerans	2	1	2
Actinobacteria	Streptomyces chromofuscus	2	1	2
Actinobacteria	Modestobacter versicolor	2	1	2
Actinobacteria	Demequina lutea	2	1	2
Actinobacteria	Paenarthrobacter aurescens	2	1	2
Actinobacteria	Paenarthrobacter histidinolovorans	2	1	2
Actinobacteria	Cellulomonas cellasea	2	1	2
Actinobacteria	Oerskovia enterophila	2	1	2
Actinobacteria	Corynebacterium matruchotii	2	1	2
Actinobacteria	Corynebacterium striatum	2	1	2
Actinobacteria	Corynebacterium urealyticum	2	1	2
Actinobacteria	Brachybacterium faecium	2	1	2
Actinobacteria	Sanguibacter keddieii	2	1	2
Actinobacteria	Stackebrandtia nassauensis	2	1	2
Actinobacteria	Xylanimonas cellulosilytica	2	1	2
Actinobacteria	Actinopolymorpha rutila	2	1	2
Actinobacteria	Kocuria flava	2	1	2
Actinobacteria	Microbacterium profundi	2	1	2
Actinobacteria	Kitasatospora sp	2	1	2
Actinobacteria	Agromyces aureus	2	1	2
Actinobacteria	Saccharopolyspora antimicrobica	2	1	2
Actinobacteria	Micrococcus endophyticus	2	1	2
Actinobacteria	Streptomyces griseus	2	1	2
Actinobacteria	Actinoplanes teichomyceticus	2	1	2
Actinobacteria	Streptomyces himastatinicus	2	1	2
Actinobacteria	Microbacterium aquimaris	2	1	2
Actinobacteria	Actinomadura citrea	2	1	2
Actinobacteria	Actinomadura coerulea	2	1	2
Actinobacteria	Actinomadura verrucosospora	2	1	2
Actinobacteria	Nonomuraea africana	2	1	2
Actinobacteria	Nonomuraea angiospora	2	1	2
Actinobacteria	Nonomuraea polychroma	2	1	2
Actinobacteria	Nonomuraea rubra	2	1	2
Actinobacteria	Micrococcus luteus	2	1	2
Actinobacteria	Ilumatobacter fluminis	2	1	2
Actinobacteria	Thermobispora bispora	2	1	2
Actinobacteria	Gordonibacter pamelaeae	2	1	2
Actinobacteria	Thermomonospora curvata	2	1	2
Actinobacteria	Beutenbergia cavernae	2	1	2
Actinobacteria	Schumannella luteola	2	1	2
Actinobacteria	Devriesea agamarum	2	1	2
Actinobacteria	Streptomyces cyaneogriseus	2	1	2
Actinobacteria	Streptomyces aurantiacus	2	1	2
Actinobacteria	Streptomyces lydicus	2	1	2
Actinobacteria	Brachybacterium nesterenkovii	2	1	2
Actinobacteria	Micromonospora carbonacea	2	1	2
Actinobacteria	Micromonospora chersina	2	1	2
Actinobacteria	Micromonospora echinaurantiaca	2	1	2
Actinobacteria	Micromonospora sagamiensis	2	1	2
Actinobacteria	Brevibacterium ravenspurgense	2	1	2
Actinobacteria	Actinospica robiniae	2	1	2
Actinobacteria	Streptosporangium roseum	2	1	2
Actinobacteria	Catenulispora acidiphila	2	1	2
Actinobacteria	Kutzneria viridogrisea	2	1	2
Actinobacteria	Mycobacterium kyorinense	2	1	2
Actinobacteria	Citricoccus zhacaiensis	2	1	2
Actinobacteria	Amycolatopsis marina	2	1	2
Actinobacteria	Dietzia timorensis	2	1	2
Actinobacteria	Nocardiopsis arvandica	2	1	2
Actinobacteria	Geodermatophilus ruber	2	1	2
Actinobacteria	Actinoplanes missouriensis	2	1	2
Actinobacteria	Cellulomonas aerilata	2	1	2
Actinobacteria	Bifidobacterium angulatum	2	1	2
Actinobacteria	Helcobacillus massiliensis	2	1	2
Actinobacteria	Corynebacterium lipophiloflavum	2	1	2
Actinobacteria	Acidimicrobium ferrooxidans	2	1	2
Actinobacteria	Geodermatophilus obscurus	2	1	2
Actinobacteria	Krasilnikoviella flava	2	1	2
Actinobacteria	Actinoplanes brasiliensis	2	1	2
Actinobacteria	Actinomyces denticolens	2	1	2
Actinobacteria	Schaalia meyeri	2	1	2
Actinobacteria	Actinomyces slackii	2	1	2
Actinobacteria	Catellatospora citrea	2	1	2
Actinobacteria	Asanoa ferruginea	2	1	2
Actinobacteria	Corynebacterium coyleae	2	1	2
Actinobacteria	Streptomyces cinnamoneus	2	1	2
Actinobacteria	Streptomyces venezuelae	2	1	2
Actinobacteria	Dietzia lutea	2	1	2
Actinobacteria	Friedmanniella luteola	2	1	2
Actinobacteria	Microlunatus sagamiharensis	2	1	2
Actinobacteria	Corynebacterium aurimucosum	2	1	2
Actinobacteria	Corynebacterium glucuronolyticum	2	1	2
Actinobacteria	Isoptericola jiangsuensis	2	1	2
Actinobacteria	Microbacterium lindanitolerans	2	1	2
Actinobacteria	Rothia mucilaginosa	2	1	2
Actinobacteria	Streptomyces gilvosporeus	2	1	2
Actinobacteria	Brachybacterium saurashtrense	2	1	2
Actinobacteria	Propionibacterium acidifaciens	2	1	2
Actinobacteria	Corynebacterium doosanense	2	1	2
Actinobacteria	Kineococcus rhizosphaerae	2	1	2
Actinobacteria	Leucobacter komagatae	2	1	2
Actinobacteria	Bogoriella caseilytica	2	1	2
Actinobacteria	Jiangella alba	2	1	2
Actinobacteria	Bifidobacterium catenulatum	2	1	2
Actinobacteria	Corynebacterium mucifaciens	2	1	2
Actinobacteria	Corynebacterium mustelae	2	1	2
Actinobacteria	Demequina salsinemoris	2	1	2
Actinobacteria	Isoptericola chiayiensis	2	1	2
Actinobacteria	Actinocorallia herbida	2	1	2
Actinobacteria	Actinomadura viridis	2	1	2
Actinobacteria	Leifsonia soli	2	1	2
Actinobacteria	Microbacterium azadirachtae	2	1	2
Actinobacteria	Streptomyces haliclonae	2	1	2
Actinobacteria	Streptomyces platensis	2	1	2
Actinobacteria	Kitasatospora kifunensis	2	1	2
Actinobacteria	Actinokineospora cianjurensis	2	1	2
Actinobacteria	Corynebacterium genitalium	2	1	2
Actinobacteria	Yimella lutea	2	1	2
Actinobacteria	Gordonia spumicola	2	1	2
Actinobacteria	Gordonia crocea	2	1	2
Actinobacteria	Amycolatopsis xylanica	2	1	2
Actinobacteria	Streptomyces viridochromogenes	2	1	2
Actinobacteria	Kytococcus aerolatus	2	1	2
Actinobacteria	Agromyces atrinae	2	1	2
Actinobacteria	Rothia koreensis	2	1	2
Actinobacteria	Actinotignum schaalii	2	1	2
Actinobacteria	Dietzia aerolata	2	1	2
Actinobacteria	Rathayibacter iranicus	2	1	2
Actinobacteria	Saccharopolyspora spinosa	2	1	2
Actinobacteria	Corynebacterium durum	2	1	2
Actinobacteria	Longispora fulva	2	1	2
Actinobacteria	Luteimicrobium subarcticum	2	1	2
Actinobacteria	Mycobacterium simulans	2	1	2
Actinobacteria	Brevibacterium sandarakinum	2	1	2
Actinobacteria	Microbacterium agarici	2	1	2
Actinobacteria	Microlunatus soli	2	1	2
Actinobacteria	Georgenia soli	2	1	2
Actinobacteria	Segniliparus rotundus	2	1	2
Actinobacteria	Microbacterium humi	2	1	2
Actinobacteria	Nocardioides rubriscoriae	2	1	2
Actinobacteria	Micromonospora aurantiaca	2	1	2
Actinobacteria	Gordonia neofelifaecis	2	1	2
Actinobacteria	Propionibacterium cyclohexanicum	2	1	2
Actinobacteria	Actinopolymorpha pittospori	2	1	2
Actinobacteria	Pseudonocardia eucalypti	2	1	2
Actinobacteria	Haloactinobacterium album	2	1	2
Actinobacteria	Corynebacterium ulcerans	2	1	2
Actinobacteria	Corynebacterium ulcerans	2	1	2
Actinobacteria	Corynebacterium ulcerans	2	1	2
Actinobacteria	Corynebacterium ulcerans	2	1	2
Actinobacteria	Corynebacterium ulcerans	2	1	2
Actinobacteria	Corynebacterium ulcerans	2	1	2
Actinobacteria	Corynebacterium ulcerans	2	1	2
Actinobacteria	Corynebacterium ulcerans	2	1	2
Actinobacteria	Nonomuraea dietziae	2	1	2
Actinobacteria	Marmoricola ginsengisoli	2	1	2
Actinobacteria	Marmoricola pocheonensis	2	1	2
Actinobacteria	Nocardioides ginsengisegetis	2	1	2
Actinobacteria	Corynebacterium resistens	2	1	2
Actinobacteria	Streptomyces humiferus	2	1	2
Actinobacteria	Streptomyces hiroshimensis	2	1	2
Actinobacteria	Streptomyces parvus	2	1	2
Actinobacteria	Microbacterium mitrae	2	1	2
Actinobacteria	Amycolatopsis pithecellobii	2	1	2
Actinobacteria	Saccharopolyspora phatthalungensis	2	1	2
Actinobacteria	Streptomyces albovinaceus	2	1	2
Actinobacteria	Streptomyces gardneri	2	1	2
Actinobacteria	Cryobacterium arcticum	2	1	2
Actinobacteria	Leifsonia psychrotolerans	2	1	2
Actinobacteria	Arthrobacter livingstonensis	2	1	2
Actinobacteria	Paeniglutamicibacter cryotolerans	2	1	2
Actinobacteria	Microbacterium yannicii	2	1	2
Actinobacteria	Streptomyces cavourensis	2	1	2
Actinobacteria	Streptomyces cinereoruber	2	1	2
Actinobacteria	Streptomyces bobili	2	1	2
Actinobacteria	Streptomyces filamentosus	2	1	2
Actinobacteria	Streptomyces fragilis	2	1	2
Actinobacteria	Streptomyces griseorubiginosus	2	1	2
Actinobacteria	Streptomyces hawaiiensis	2	1	2
Actinobacteria	Streptomyces melanosporofaciens	2	1	2
Actinobacteria	Streptomyces misionensis	2	1	2
Actinobacteria	Streptomyces pseudovenezuelae	2	1	2
Actinobacteria	Streptomyces californicus	2	1	2
Actinobacteria	Streptomyces recifensis	2	1	2
Actinobacteria	Streptomyces resistomycificus	2	1	2
Actinobacteria	Streptomyces rubiginosohelvolus	2	1	2
Actinobacteria	Streptomyces sindenensis	2	1	2
Actinobacteria	Streptomyces violaceochromogenes	2	1	2
Actinobacteria	Streptomyces violascens	2	1	2
Actinobacteria	Auraticoccus monumenti	2	1	2
Actinobacteria	Demequina oxidasica	2	1	2
Actinobacteria	Demequina aurantiaca	2	1	2
Actinobacteria	Demequina globuliformis	2	1	2
Actinobacteria	Corynebacterium canis	2	1	2
Actinobacteria	Streptomyces scabiei	2	1	2
Actinobacteria	Corynebacterium pseudotuberculosis	2	1	2
Actinobacteria	Kitasatospora albolonga	2	1	2
Actinobacteria	Streptomyces anthocyanicus	2	1	2
Actinobacteria	Streptomyces antimycoticus	2	1	2
Actinobacteria	Streptomyces avellaneus	2	1	2
Actinobacteria	Streptomyces bacillaris	2	1	2
Actinobacteria	Streptomyces capillispiralis	2	1	2
Actinobacteria	Streptomyces coelescens	2	1	2
Actinobacteria	Streptomyces fungicidicus	2	1	2
Actinobacteria	Streptomyces globosus	2	1	2
Actinobacteria	Streptomyces griseochromogenes	2	1	2
Actinobacteria	Streptomyces iakyrus	2	1	2
Actinobacteria	Streptomyces inusitatus	2	1	2
Actinobacteria	Streptomyces katrae	2	1	2
Actinobacteria	Streptomyces longwoodensis	2	1	2
Actinobacteria	Streptomyces luteogriseus	2	1	2
Actinobacteria	Streptomyces pactum	2	1	2
Actinobacteria	Streptomyces poonensis	2	1	2
Actinobacteria	Streptomyces rishiriensis	2	1	2
Actinobacteria	Streptomyces spectabilis	2	1	2
Actinobacteria	Streptomyces sulfonofaciens	2	1	2
Actinobacteria	Streptomyces tauricus	2	1	2
Actinobacteria	Streptomyces tuirus	2	1	2
Actinobacteria	Streptomyces zaomyceticus	2	1	2
Actinobacteria	Microlunatus parietis	2	1	2
Actinobacteria	Arthrobacter nitrophenolicus	2	1	2
Actinobacteria	Spinactinospora alkalitolerans	2	1	2
Actinobacteria	Streptomyces echinoruber	2	1	2
Actinobacteria	Microbacterium saperdae	2	1	2
Actinobacteria	Microbacterium trichothecenolyticum	2	1	2
Actinobacteria	Thermasporomyces composti	2	1	2
Actinobacteria	Amycolatopsis roodepoortensis	2	1	2
Actinobacteria	Micromonospora ureilytica	2	1	2
Actinobacteria	Micromonospora vinacea	2	1	2
Actinobacteria	Micromonospora cremea	2	1	2
Actinobacteria	Micromonospora zamorensis	2	1	2
Actinobacteria	Arthrobacter rhombi	2	1	2
Actinobacteria	Kocuria palustris	2	1	2
Actinobacteria	Microbacterium oryzae	2	1	2
Actinobacteria	Adlercreutzia caecicola	2	1	2
Actinobacteria	Alpinimonas psychrophila	2	1	2
Actinobacteria	Streptomyces bingchenggensis	2	1	2
Actinobacteria	Streptomyces autolyticus	2	1	2
Actinobacteria	Nocardia amikacinitolerans	2	1	2
Actinobacteria	Rothia dentocariosa	2	1	2
Actinobacteria	Sphaerisporangium krabiense	2	1	2
Actinobacteria	Pseudokineococcus lusitanus	2	1	2
Actinobacteria	Cellulomonas persica	2	1	2
Actinobacteria	Microbacterium kitamiense	2	1	2
Actinobacteria	Bifidobacterium subtile	2	1	2
Actinobacteria	Bifidobacterium boum	2	1	2
Actinobacteria	Frankia irregularis	2	1	2
Actinobacteria	Sphaerisporangium siamense	2	1	2
Actinobacteria	Streptomyces tsukubensis	2	1	2
Actinobacteria	Microbacterium chocolatum	2	1	2
Actinobacteria	Pseudarthrobacter chlorophenolicus	2	1	2
Actinobacteria	Scardovia wiggsiae	2	1	2
Actinobacteria	Microbacterium hydrothermale	2	1	2
Actinobacteria	Georgenia satyanarayanai	2	1	2
Actinobacteria	Nocardioides panzhihuensis	2	1	2
Actinobacteria	Pseudarthrobacter siccitolerans	2	1	2
Actinobacteria	Corynebacterium nuruki	2	1	2
Actinobacteria	Streptomyces kebangsaanensis	2	1	2
Actinobacteria	Kitasatospora niigatensis	2	1	2
Actinobacteria	Herbiconiux flava	2	1	2
Actinobacteria	Saccharomonospora saliphila	2	1	2
Actinobacteria	Actinoplanes abujensis	2	1	2
Actinobacteria	Nonomuraea jabiensis	2	1	2
Actinobacteria	Pseudonocardia cypriaca	2	1	2
Actinobacteria	Gleimia europaea	2	1	2
Actinobacteria	Promicromonospora sukumoe	2	1	2
Actinobacteria	Williamsia phyllosphaerae	2	1	2
Actinobacteria	Streptomyces brevispora	2	1	2
Actinobacteria	Mobiluncus holmesii	2	1	2
Actinobacteria	Schaalia cardiffensis	2	1	2
Actinobacteria	Knoellia flava	2	1	2
Actinobacteria	Arthrobacter psychrolactophilus	2	1	2
Actinobacteria	Streptomyces malaysiensis	2	1	2
Actinobacteria	Promicromonospora kroppenstedtii	2	1	2
Actinobacteria	Cryptosporangium arvum	2	1	2
Actinobacteria	Microbacterium ketosireducens	2	1	2
Actinobacteria	Corynebacterium deserti	2	1	2
Actinobacteria	Mycobacteroides franklinii	2	1	2
Actinobacteria	Actinomadura catellatispora	2	1	2
Actinobacteria	Streptacidiphilus rugosus	2	1	2
Actinobacteria	Arthrobacter luteolus	2	1	2
Actinobacteria	Microbacterium enclense	2	1	2
Actinobacteria	Micrococcus cohnii	2	1	2
Actinobacteria	Actinopolyspora saharensis	2	1	2
Actinobacteria	Kribbella amoyensis	2	1	2
Actinobacteria	Salinispora pacifica	2	1	2
Actinobacteria	Salinispora vitiensis	2	1	2
Actinobacteria	Salinispora mooreana	2	1	2
Actinobacteria	Barrientosiimonas humi	2	1	2
Actinobacteria	Curtobacterium flaccumfaciens	2	2	1
Actinobacteria	Saccharopolyspora lacisalsi	1	1	1
Actinobacteria	Austwickia chelonae	1	1	1
Actinobacteria	Gaiella occulta	1	1	1
Actinobacteria	Schaalia canis	1	1	1
Actinobacteria	Streptomyces ipomoeae	1	1	1
Actinobacteria	Nonomuraea soli	1	1	1
Actinobacteria	Brevibacterium senegalense	1	1	1
Actinobacteria	Nocardioides soli	1	1	1
Actinobacteria	Microlunatus flavus	1	1	1
Actinobacteria	Actinoplanes atraurantiacus	1	1	1
Actinobacteria	Lentzea flava	1	1	1
Actinobacteria	Thermopolyspora flexuosa	1	1	1
Actinobacteria	Nonomuraea turkmeniaca	1	1	1
Actinobacteria	Kocuria sediminis	1	1	1
Actinobacteria	Mycobacterium colombiense	1	1	1
Actinobacteria	Streptomyces zagrosensis	1	1	1
Actinobacteria	Kutzneria buriramensis	1	1	1
Actinobacteria	Nocardioides daejeonensis	1	1	1
Actinobacteria	Streptomyces uncialis	1	1	1
Actinobacteria	Kocuria indica	1	1	1
Actinobacteria	Rhodococcus enclensis	1	1	1
Actinobacteria	Ornithinimicrobium murale	1	1	1
Actinobacteria	Saccharothrix tamanrassetensis	1	1	1
Actinobacteria	Klenkia soli	1	1	1
Actinobacteria	Streptacidiphilus carbonis	1	1	1
Actinobacteria	Streptosporangium subroseum	1	1	1
Actinobacteria	Geodermatophilus nigrescens	1	1	1
Actinobacteria	Thermocatellispora tengchongensis	1	1	1
Actinobacteria	Gordonia araii	1	1	1
Actinobacteria	Gordonia amarae	1	1	1
Actinobacteria	Streptomyces oceani	1	1	1
Actinobacteria	Glycomyces artemisiae	1	1	1
Actinobacteria	Arthrobacter globiformis	1	1	1
Actinobacteria	Gordonia effusa	1	1	1
Actinobacteria	Microbacterium murale	1	1	1
Actinobacteria	Corynebacterium falsenii	1	1	1
Actinobacteria	Thermoactinospora rubra	1	1	1
Actinobacteria	Mobilicoccus pelagius	1	1	1
Actinobacteria	Demequina sediminicola	1	1	1
Actinobacteria	Patulibacter medicamentivorans	1	1	1
Actinobacteria	Gordonia otitidis	1	1	1
Actinobacteria	Mycolicibacter longobardus	1	1	1
Actinobacteria	Agreia bicolorata	1	1	1
Actinobacteria	Flaviflexus huanghaiensis	1	1	1
Actinobacteria	Corynebacterium sputi	1	1	1
Actinobacteria	Glycomyces tenuis	1	1	1
Actinobacteria	Thermocrispum municipale	1	1	1
Actinobacteria	Thermocrispum agreste	1	1	1
Actinobacteria	Actinoalloteichus spitiensis	1	1	1
Actinobacteria	Actinomadura fibrosa	1	1	1
Actinobacteria	Enorma massiliensis	1	1	1
Actinobacteria	Acaricomes phytoseiuli	1	1	1
Actinobacteria	Actinoalloteichus cyanogriseus	1	1	1
Actinobacteria	Actinokineospora enzanensis	1	1	1
Actinobacteria	Actinokineospora inagensis	1	1	1
Actinobacteria	Actinomadura atramentaria	1	1	1
Actinobacteria	Actinomadura rifamycini	1	1	1
Actinobacteria	Actinomadura pelletieri	1	1	1
Actinobacteria	Actinomyces dentalis	1	1	1
Actinobacteria	Schaalia georgiae	1	1	1
Actinobacteria	Actinomyces gerencseriae	1	1	1
Actinobacteria	Schaalia vaccimaxillae	1	1	1
Actinobacteria	Actinomycetospora chiangmaiensis	1	1	1
Actinobacteria	Actinoplanes globisporus	1	1	1
Actinobacteria	Actinopolymorpha alba	1	1	1
Actinobacteria	Aestuariimicrobium kwangyangense	1	1	1
Actinobacteria	Agromyces italicus	1	1	1
Actinobacteria	Agromyces subbeticus	1	1	1
Actinobacteria	Amycolatopsis taiwanensis	1	1	1
Actinobacteria	Arsenicicoccus bolidensis	1	1	1
Actinobacteria	Atopobium fossor	1	1	1
Actinobacteria	Bifidobacterium magnum	1	1	1
Actinobacteria	Bifidobacterium thermacidophilum	1	1	1
Actinobacteria	Bifidobacterium tsurumiense	1	1	1
Actinobacteria	Brevibacterium album	1	1	1
Actinobacteria	Catelliglobosispora koreensis	1	1	1
Actinobacteria	Corynebacterium ciconiae	1	1	1
Actinobacteria	Corynebacterium lubricantis	1	1	1
Actinobacteria	Corynebacterium massiliense	1	1	1
Actinobacteria	Corynebacterium mastitidis	1	1	1
Actinobacteria	Corynebacterium pseudodiphtheriticum	1	1	1
Actinobacteria	Corynebacterium ulceribovis	1	1	1
Actinobacteria	Gryllotalpicola ginsengisoli	1	1	1
Actinobacteria	Ferrimicrobium acidiphilum	1	1	1
Actinobacteria	Ferrithrix thermotolerans	1	1	1
Actinobacteria	Glaciibacter superstes	1	1	1
Actinobacteria	Glycomyces arizonensis	1	1	1
Actinobacteria	Gordonia hirsuta	1	1	1
Actinobacteria	Granulicoccus phenolivorans	1	1	1
Actinobacteria	Hamadaea tsunoensis	1	1	1
Actinobacteria	Humibacter albus	1	1	1
Actinobacteria	Kribbella catacumbae	1	1	1
Actinobacteria	Leucobacter chironomi	1	1	1
Actinobacteria	Longispora albida	1	1	1
Actinobacteria	Marinactinospora thermotolerans	1	1	1
Actinobacteria	Alloscardovia criceti	1	1	1
Actinobacteria	Microbacterium gubbeenense	1	1	1
Actinobacteria	Microbacterium indicum	1	1	1
Actinobacteria	Nesterenkonia alba	1	1	1
Actinobacteria	Nocardioides alkalitolerans	1	1	1
Actinobacteria	Nocardioides insulae	1	1	1
Actinobacteria	Nonomuraea coxensis	1	1	1
Actinobacteria	Ornithinimicrobium pekingense	1	1	1
Actinobacteria	Patulibacter americanus	1	1	1
Actinobacteria	Acidipropionibacterium thoenii	1	1	1
Actinobacteria	Propionicicella superfundia	1	1	1
Actinobacteria	Propionimicrobium lymphophilum	1	1	1
Actinobacteria	Pseudoclavibacter soli	1	1	1
Actinobacteria	Pseudonocardia acaciae	1	1	1
Actinobacteria	Pseudonocardia asaccharolytica	1	1	1
Actinobacteria	Pseudonocardia spinosispora	1	1	1
Actinobacteria	Ruania albidiflava	1	1	1
Actinobacteria	Nakamurella lactea	1	1	1
Actinobacteria	Sciscionella marina	1	1	1
Actinobacteria	Serinicoccus marinus	1	1	1
Actinobacteria	Smaragdicoccus niigatensis	1	1	1
Actinobacteria	Solirubrobacter soli	1	1	1
Actinobacteria	Embleya scabrispora	1	1	1
Actinobacteria	Streptomyces sulphureus	1	1	1
Actinobacteria	Streptomyces vitaminophilus	1	1	1
Actinobacteria	Tessaracoccus bendigoensis	1	1	1
Actinobacteria	Varibaculum cambriense	1	1	1
Actinobacteria	Yaniella halotolerans	1	1	1
Actinobacteria	Amycolatopsis rubida	1	1	1
Actinobacteria	Kribbella sindirgiensis	1	1	1
Actinobacteria	Olsenella profusa	1	1	1
Actinobacteria	Actinoplanes campanulatus	1	1	1
Actinobacteria	Actinoplanes italicus	1	1	1
Actinobacteria	Actinoplanes rectilineatus	1	1	1
Actinobacteria	Mycobacterium pseudoshottsii	1	1	1
Actinobacteria	Salinispora fenicalii	1	1	1
Actinobacteria	Geodermatophilus tzadiensis	1	1	1
Actinobacteria	Geodermatophilus siccatus	1	1	1
Actinobacteria	Geodermatophilus saharensis	1	1	1
Actinobacteria	Nocardia vulneris	1	1	1
Actinobacteria	Streptomyces hoynatensis	1	1	1
Actinobacteria	Micromonospora phaseoli	1	1	1
Actinobacteria	Nonomuraea solani	1	1	1
Actinobacteria	Allonocardiopsis opalescens	1	1	1
Actinobacteria	Streptomyces pharetrae	1	1	1
Actinobacteria	Streptomyces javensis	1	1	1
Actinobacteria	Streptomyces rhizosphaericus	1	1	1
Actinobacteria	Micromonospora lupini	1	1	1
Actinobacteria	Amycolatopsis sacchari	1	1	1
Actinobacteria	Alloscardovia macacae	1	1	1
Actinobacteria	Streptomyces auratus	1	1	1
Actinobacteria	Corynebacterium appendicis	1	1	1
Actinobacteria	Rhodococcus imtechensis	1	1	1
Actinobacteria	Actinomyces massiliensis	1	1	1
Actinobacteria	Kocuria dechangensis	1	1	1
Actinobacteria	Saccharopolyspora dendranthemae	1	1	1
Actinobacteria	Micromonospora wenchangensis	1	1	1
Actinobacteria	Geodermatophilus telluris	1	1	1
Actinobacteria	Actinokineospora bangkokensis	1	1	1
Actinobacteria	Ornithinimicrobium tianjinense	1	1	1
Actinobacteria	Micromonospora avicenniae	1	1	1
Actinobacteria	Jatrophihabitans endophyticus	1	1	1
Actinobacteria	Nocardia aobensis	1	1	1
Actinobacteria	Nocardia asiatica	1	1	1
Actinobacteria	Nocardia araoensis	1	1	1
Actinobacteria	Nocardia abscessus	1	1	1
Actinobacteria	Nocardia brevicatena	1	1	1
Actinobacteria	Nocardia exalbida	1	1	1
Actinobacteria	Nocardia paucivorans	1	1	1
Actinobacteria	Nocardia pneumoniae	1	1	1
Actinobacteria	Nocardia testacea	1	1	1
Actinobacteria	Nocardia thailandica	1	1	1
Actinobacteria	Nocardia concava	1	1	1
Actinobacteria	Nocardia vinacea	1	1	1
Actinobacteria	Piscicoccus intestinalis	1	1	1
Actinobacteria	Janibacter hoylei	1	1	1
Actinobacteria	Nocardia africana	1	1	1
Actinobacteria	Nocardia acidivorans	1	1	1
Actinobacteria	Nocardia alba	1	1	1
Actinobacteria	Nocardia altamirensis	1	1	1
Actinobacteria	Nocardia anaemiae	1	1	1
Actinobacteria	Nocardia amamiensis	1	1	1
Actinobacteria	Nocardia arthritidis	1	1	1
Actinobacteria	Nocardia beijingensis	1	1	1
Actinobacteria	Nocardia salmonicida	1	1	1
Actinobacteria	Nocardia harenae	1	1	1
Actinobacteria	Nocardia kruczakiae	1	1	1
Actinobacteria	Nocardia gamkensis	1	1	1
Actinobacteria	Nocardia lijiangensis	1	1	1
Actinobacteria	Nocardia shimofusensis	1	1	1
Actinobacteria	Nocardia jejuensis	1	1	1
Actinobacteria	Nocardia ninae	1	1	1
Actinobacteria	Nocardia sienata	1	1	1
Actinobacteria	Nocardia pseudovaccinii	1	1	1
Actinobacteria	Nocardia vermiculata	1	1	1
Actinobacteria	Nocardia vaccinii	1	1	1
Actinobacteria	Nocardia yamanashiensis	1	1	1
Actinobacteria	Nocardia uniformis	1	1	1
Actinobacteria	Nocardia xishanensis	1	1	1
Actinobacteria	Pseudarthrobacter sulfonivorans	1	1	1
Actinobacteria	Microbacterium saccharophilum	1	1	1
Actinobacteria	Actinocrispum wychmicini	1	1	1
Actinobacteria	Streptomyces chumphonensis	1	1	1
Actinobacteria	Nocardia bhagyanarayanae	1	1	1
Actinobacteria	Micromonospora matsumotoense	1	1	1
Actinobacteria	Catellatospora methionotrophica	1	1	1
Actinobacteria	Janibacter anophelis	1	1	1
Actinobacteria	Janibacter corallicola	1	1	1
Actinobacteria	Rhodococcus corynebacterioides	1	1	1
Actinobacteria	Rhodococcus maanshanensis	1	1	1
Actinobacteria	Rhodococcus marinonascens	1	1	1
Actinobacteria	Rhodococcus yunnanensis	1	1	1
Actinobacteria	Rhodococcus zopfii	1	1	1
Actinobacteria	Millisia brevis	1	1	1
Actinobacteria	Nocardia flavorosea	1	1	1
Actinobacteria	Actinomadura hibisca	1	1	1
Actinobacteria	Actinomadura kijaniata	1	1	1
Actinobacteria	Actinomadura latina	1	1	1
Actinobacteria	Actinomadura macra	1	1	1
Actinobacteria	Actinomadura rubrobrunea	1	1	1
Actinobacteria	Gordonia aichiensis	1	1	1
Actinobacteria	Herbiconiux solani	1	1	1
Actinobacteria	Gordonia jacobaea	1	1	1
Actinobacteria	Nocardia niwae	1	1	1
Actinobacteria	Microbacterium resistens	1	1	1
Actinobacteria	Cellulomonas iranensis	1	1	1
Actinobacteria	Pseudonocardia sulfidoxydans	1	1	1
Actinobacteria	Curtobacterium ammoniigenes	1	1	1
Actinobacteria	Dietzia cinnamea	1	1	1
Actinobacteria	Sanguibacter suarezii	1	1	1
Actinobacteria	Kribbia dieselivorans	1	1	1
Actinobacteria	Microbacterium hydrocarbonoxydans	1	1	1
Actinobacteria	Skermania piniformis	1	1	1
Actinobacteria	Gordonia desulfuricans	1	1	1
Actinobacteria	Gordonia sihwensis	1	1	1
Actinobacteria	Nocardia grenadensis	1	1	1
Actinobacteria	Nocardia rhamnosiphila	1	1	1
Actinobacteria	Nocardia mikamii	1	1	1
Actinobacteria	Nocardia fusca	1	1	1
Actinobacteria	Actinoplanes ianthinogenes	1	1	1
Actinobacteria	Klenkia taihuensis	1	1	1
Actinobacteria	Nesterenkonia massiliensis	1	1	1
Actinobacteria	Enorma timonensis	1	1	1
Actinobacteria	Nocardiopsis baichengensis	1	1	1
Actinobacteria	Nocardiopsis ganjiahuensis	1	1	1
Actinobacteria	Amycolatopsis azurea	1	1	1
Actinobacteria	Leucobacter salsicius	1	1	1
Actinobacteria	Streptomyces natalensis	1	1	1
Actinobacteria	Nocardiopsis halophila	1	1	1
Actinobacteria	Nocardiopsis prasina	1	1	1
Actinobacteria	Nocardiopsis halotolerans	1	1	1
Actinobacteria	Nocardiopsis kunsanensis	1	1	1
Actinobacteria	Nocardiopsis valliformis	1	1	1
Actinobacteria	Nocardiopsis lucentensis	1	1	1
Actinobacteria	Nocardiopsis alkaliphila	1	1	1
Actinobacteria	Nocardiopsis xinjiangensis	1	1	1
Actinobacteria	Nocardiopsis chromatogenes	1	1	1
Actinobacteria	Nocardiopsis salina	1	1	1
Actinobacteria	Brachybacterium muris	1	1	1
Actinobacteria	Agrococcus casei	1	1	1
Actinobacteria	Streptomyces barkulensis	1	1	1
Actinobacteria	Cryobacterium ruanii	1	1	1
Actinobacteria	Cryobacterium zongtaii	1	1	1
Actinobacteria	Cryobacterium breve	1	1	1
Actinobacteria	Tamaricihabitans halophyticus	1	1	1
Actinobacteria	Mycobacterium asiaticum	1	1	1
Actinobacteria	Mycobacterium arosiense	1	1	1
Actinobacteria	Glaciihabitans tibetensis	1	1	1
Actinobacteria	Kribbella albertanoniae	1	1	1
Actinobacteria	Diaminobutyricibacter tongyongensis	1	1	1
Actinobacteria	Actinokineospora iranica	1	1	1
Actinobacteria	Kocuria varians	1	1	1
Actinobacteria	Micrococcus lylae	1	1	1
Actinobacteria	Paeniglutamicibacter gangotriensis	1	1	1
Actinobacteria	Zimmermannella	1	1	1
Actinobacteria	Acidithrix ferrooxidans	1	1	1
Actinobacteria	Saccharothrix carnea	1	1	1
Actinobacteria	Actinomyces haliotis	1	1	1
Actinobacteria	Amycolatopsis decaplanina	1	1	1
Actinobacteria	Actinoplanes lutulentus	1	1	1
Actinobacteria	Nonomuraea fuscirosea	1	1	1
Actinobacteria	Geodermatophilus amargosae	1	1	1
Actinobacteria	Olsenella scatoligenes	1	1	1
Actinobacteria	Streptomyces zhaozhouensis	1	1	1
Actinobacteria	Microbacterium nanhaiense	1	1	1
Actinobacteria	Nocardioides jensenii	1	1	1
Actinobacteria	Mycolicibacterium chlorophenolicum	1	1	1
Actinobacteria	Salinispora cortesiana	1	1	1
Actinobacteria	Streptomyces lucensis	1	1	1
Actinobacteria	Streptomyces naganishii	1	1	1
Actinobacteria	Streptomyces anandii	1	1	1
Actinobacteria	Streptomyces hokutonensis	1	1	1
Actinobacteria	Crossiella equi	1	1	1
Actinobacteria	Agromyces bauzanensis	1	1	1
Actinobacteria	Actinomyces bowdenii	1	1	1
Actinobacteria	Sanguibacter hominis	1	1	1
Actinobacteria	Ilumatobacter nonamiensis	1	1	1
Actinobacteria	Rhodococcus defluvii	1	1	1
Actinobacteria	Rarobacter faecitabidus	1	1	1
Actinobacteria	Actinomyces polynesiensis	1	1	1
Actinobacteria	Nocardioides massiliensis	1	1	1
Actinobacteria	Bifidobacterium aesculapii	1	1	1
Actinobacteria	Agrococcus pavilionensis	1	1	1
Actinobacteria	Bifidobacterium moukalabense	1	1	1
Actinobacteria	Geodermatophilus poikilotrophus	1	1	1
Actinobacteria	Sinomonas humi	1	1	1
Actinobacteria	Mycolicibacterium septicum	1	1	1
Actinobacteria	Bifidobacterium bombi	1	1	1
Actinobacteria	Williamsia sterculiae	1	1	1
Actinobacteria	Microbacterium mangrovi	1	1	1
Actinobacteria	Leifsonia rubra	1	1	1
Actinobacteria	Actinotalea caeni	1	1	1
Actinobacteria	Cryptosporangium aurantiacum	1	1	1
Actinobacteria	Nocardiopsis listeri	1	1	1
Actinobacteria	Nocardiopsis trehalosi	1	1	1
Actinobacteria	Actinomadura mexicana	1	1	1
Actinobacteria	Dermabacter hominis	1	1	1
Actinobacteria	Brevibacterium epidermidis	1	1	1
Actinobacteria	Zimmermannella	1	1	1
Actinobacteria	Nocardia fluminea	1	1	1
Actinobacteria	Allosalinactinospora lopnorensis	1	1	1
Actinobacteria	Actinoplanes awajinensis	1	1	1
Actinobacteria	Canibacter oris	1	1	1
Actinobacteria	Asanoa ishikariensis	1	1	1
Actinobacteria	Streptomyces hyaluromycini	1	1	1
Actinobacteria	Kytococcus schroeteri	1	1	1
Actinobacteria	Knoellia aerolata	1	1	1
Actinobacteria	Intrasporangium oryzae	1	1	1
Actinobacteria	Cellulomonas carbonis	1	1	1
Actinobacteria	Gordonia amicalis	1	1	1
Actinobacteria	Atopobium deltae	1	1	1
Actinobacteria	Actinomadura oligospora	1	1	1
Actinobacteria	Pseudoglutamicibacter albus	1	1	1
Actinobacteria	Corynebacterium tuscaniense	1	1	1
Actinobacteria	Mycobacterium genavense	1	1	1
Actinobacteria	Bifidobacterium merycicum	1	1	1
Actinobacteria	Corynebacterium jeddahense	1	1	1
Actinobacteria	Streptomyces odonnellii	1	1	1
Actinobacteria	Micromonospora orduensis	1	1	1
Actinobacteria	Streptomyces klenkii	1	1	1
Actinobacteria	Dactylosporangium sucinum	1	1	1
Actinobacteria	Cryobacterium flavum	1	1	1
Actinobacteria	Cryobacterium luteum	1	1	1
Actinobacteria	Actinomadura syzygii	1	1	1
Actinobacteria	Streptomyces malaysiense	1	1	1
Actinobacteria	Streptomyces mangrovisoli	1	1	1
Actinobacteria	Streptomyces colonosanans	1	1	1
Actinobacteria	Actinomadura rayongensis	1	1	1
Actinobacteria	Streptomyces bohaiensis	1	1	1
Actinobacteria	Streptomyces lushanensis	1	1	1
Actinobacteria	Bifidobacterium saguini	1	1	1
Actinobacteria	Bifidobacterium biavatii	1	1	1
Actinobacteria	Bifidobacterium reuteri	1	1	1
Actinobacteria	Bifidobacterium pullorum	1	1	1
Actinobacteria	Streptomyces scopuliridis	1	1	1
Actinobacteria	Cellulomonas humilata	1	1	1
Actinobacteria	Leifsonia aquatica	1	1	1
Actinobacteria	Rhodococcus fascians	1	1	1
Actinobacteria	Actinotignum sanguinis	1	1	1
Actinobacteria	Corynebacterium tapiri	1	1	1
Actinobacteria	Tomitella biformata	1	1	1
Actinobacteria	Kitasatospora azatica	1	1	1
Actinobacteria	Micromonospora globispora	1	1	1
Actinobacteria	Nocardia ignorata	1	1	1
Actinobacteria	Bifidobacterium faecale	1	1	1
Actinobacteria	Rathayibacter toxicus	1	1	1
Actinobacteria	Frigoribacterium faeni	1	1	1
Actinobacteria	Nocardioides zeae	1	1	1
Actinobacteria	Mycolicibacterium brisbanense	1	1	1
Actinobacteria	Catellatospora vulcania	1	1	1
Actinobacteria	Microbispora bryophytorum	1	1	1
Actinobacteria	Kocuria coralli	1	1	1
Actinobacteria	Leucobacter celer	1	1	1
Actinobacteria	Leucobacter musarum	1	1	1
Actinobacteria	Nesterenkonia alkaliphila	1	1	1
Actinobacteria	Kitasatospora	1	1	1
Actinobacteria	Micromonospora parva	1	1	1
Actinobacteria	Streptomyces curacoi	1	1	1
Actinobacteria	Streptomyces azureus	1	1	1
Actinobacteria	Streptomyces europaeiscabiei	1	1	1
Actinobacteria	Streptomyces reticuliscabiei	1	1	1
Actinobacteria	Streptomyces thermoautotrophicus	1	1	1
Actinobacteria	Actinokineospora mzabensis	1	1	1
Actinobacteria	Actinopolyspora biskrensis	1	1	1
Actinobacteria	Microbispora rosea	1	1	1
Actinobacteria	Amycolatopsis oliviviridis	1	1	1
Actinobacteria	Collinsella intestinalis	1	1	1
Actinobacteria	Streptomyces daqingensis	1	1	1
Actinobacteria	Streptomyces alkaliphilus	1	1	1
Actinobacteria	Nocardiopsis algeriensis	1	1	1
Actinobacteria	Streptomyces calidiresistens	1	1	1
Actinobacteria	Actinoallomurus bryophytorum	1	1	1
Actinobacteria	Agreia pratensis	1	1	1
Actinobacteria	Acrocarpospora macrocephala	1	1	1
Actinobacteria	Bifidobacterium commune	1	1	1
Actinobacteria	Streptomyces antioxidans	1	1	1
Actinobacteria	Nocardioides albidus	1	1	1
Actinobacteria	Gordonia jinhuaensis	1	1	1
Actinobacteria	Streptomyces pini	1	1	1
Actinobacteria	Mycolicibacterium holsaticum	1	1	1
Actinobacteria	Frigoribacterium endophyticum	1	1	1
Actinobacteria	Mobilicoccus massiliensis	1	1	1
Actinobacteria	Tessaracoccus massiliensis	1	1	1
Actinobacteria	Nigerium massiliense	1	1	1
Actinobacteria	Modestobacter caceresii	1	1	1
Actinobacteria	Geodermatophilus dictyosporus	1	1	1
Actinobacteria	Pseudactinotalea suaedae	1	1	1
Actinobacteria	Micromonospora costi	1	1	1
Actinobacteria	Saccharopolyspora subtropica	1	1	1
Actinobacteria	Streptomyces lunaelactis	1	1	1
Actinobacteria	Aeromicrobium camelliae	1	1	1
Actinobacteria	Mycobacterium palustre	1	1	1
Actinobacteria	Nocardioides solisilvae	1	1	1
Actinobacteria	Corynebacterium lowii	1	1	1
Actinobacteria	Corynebacterium oculi	1	1	1
Actinobacteria	Streptomyces tyrosinilyticus	1	1	1
Actinobacteria	Streptomyces lydicamycinicus	1	1	1
Actinobacteria	Mycobacterium montefiorense	1	1	1
Actinobacteria	Actinokineospora terrae	1	1	1
Actinobacteria	Actinokineospora auranticolor	1	1	1
Actinobacteria	Geodermatophilus sabuli	1	1	1
Actinobacteria	Geodermatophilus pulveris	1	1	1
Actinobacteria	Geodermatophilus aquaeductus	1	1	1
Actinobacteria	Streptomyces yunnanensis	1	1	1
Actinobacteria	Streptomyces xiaopingdaonensis	1	1	1
Actinobacteria	Mycolicibacterium komanii	1	1	1
Actinobacteria	Mycolicibacterium malmesburyense	1	1	1
Actinobacteria	Boudabousia marimammalium	1	1	1
Actinobacteria	Cutibacterium namnetense	1	1	1
Actinobacteria	Nocardiopsis composta	1	1	1
Actinobacteria	Corynebacterium alimapuense	1	1	1
Actinobacteria	Raineyella antarctica	1	1	1
Actinobacteria	Nonomuraea indica	1	1	1
Actinobacteria	Nocardioides deserti	1	1	1
Actinobacteria	Prauserella endophytica	1	1	1
Actinobacteria	Williamsia herbipolensis	1	1	1
Actinobacteria	Corynebacterium casei	1	1	1
Actinobacteria	Actinorugispora endophytica	1	1	1
Actinobacteria	Modestobacter muralis	1	1	1
Actinobacteria	Streptomyces adustus	1	1	1
Actinobacteria	Corynebacterium pollutisoli	1	1	1
Actinobacteria	Tessaracoccus flavus	1	1	1
Actinobacteria	Streptomyces kronopolitis	1	1	1
Actinobacteria	Planomonospora sphaerica	1	1	1
Actinobacteria	Microtetraspora malaysiensis	1	1	1
Actinobacteria	Nocardia camponoti	1	1	1
Actinobacteria	Streptomyces camponoticapitis	1	1	1
Actinobacteria	Catellatospora paridis	1	1	1
Actinobacteria	Jiangella endophytica	1	1	1
Actinobacteria	Specibacter cremeus	1	1	1
Actinobacteria	Antricoccus suffuscus	1	1	1
Actinobacteria	Bifidobacterium tissieri	1	1	1
Actinobacteria	Bifidobacterium myosotis	1	1	1
Actinobacteria	Bifidobacterium hapali	1	1	1
Actinobacteria	Bifidobacterium catulorum	1	1	1
Actinobacteria	Rathayibacter agropyri	1	1	1
Actinobacteria	Demequina pelophila	1	1	1
Actinobacteria	Nonomuraea zeae	1	1	1
Actinobacteria	Phytoactinopolyspora endophytica	1	1	1
Actinobacteria	Amycolatopsis nivea	1	1	1
Actinobacteria	Rhodococcus agglutinans	1	1	1
Actinobacteria	Nakamurella silvestris	1	1	1
Actinobacteria	Streptomyces yangpuensis	1	1	1
Actinobacteria	Streptomyces pathocidini	1	1	1
Actinobacteria	Bifidobacterium aquikefiri	1	1	1
Actinobacteria	Actinomyces naeslundii	1	1	1
Actinobacteria	Serinibacter arcticus	1	1	1
Actinobacteria	Micromonospora craterilacus	1	1	1
Actinobacteria	Actinomyces bovis	1	1	1
Actinobacteria	Schaalia odontolytica	1	1	1
Actinobacteria	Leekyejoonella antrihumi	1	1	1
Actinobacteria	Arthrobacter glacialis	1	1	1
Actinobacteria	Microbispora camponoti	1	1	1
Actinobacteria	Streptomyces monashensis	1	1	1
Actinobacteria	Streptomyces caatingaensis	1	1	1
Actinobacteria	Mumia xiangluensis	1	1	1
Actinobacteria	Rhodococcus tukisamuensis	1	1	1
Actinobacteria	Leucobacter massiliensis	1	1	1
Actinobacteria	Corynebacterium phoceense	1	1	1
Actinobacteria	Bifidobacterium cuniculi	1	1	1
Actinobacteria	Tessaracoccus rhinocerotis	1	1	1
Actinobacteria	Phycicoccus endophyticus	1	1	1
Actinobacteria	Nocardia rhizosphaerihabitans	1	1	1
Actinobacteria	Streptomyces palmae	1	1	1
Actinobacteria	Streptosporangium saharense	1	1	1
Actinobacteria	Cellulomonas biazotea	1	1	1
Actinobacteria	Brevibacterium paucivorans	1	1	1
Actinobacteria	Microbispora catharanthi	1	1	1
Actinobacteria	Nonomuraea rhodomycinica	1	1	1
Actinobacteria	Oerskovia turbata	1	1	1
Actinobacteria	Microlunatus endophyticus	1	1	1
Actinobacteria	Streptomyces jeddahensis	1	1	1
Actinobacteria	Corynebacterium glutamicum	1	1	1
Actinobacteria	Collinsella ihuae	1	1	1
Actinobacteria	Corynebacterium variabile	1	1	1
Actinobacteria	Nocardioides gilvus	1	1	1
Actinobacteria	Kocuria subflava	1	1	1
Actinobacteria	Streptomyces alboverticillatus	1	1	1
Actinobacteria	Pseudactinotalea terrae	1	1	1
Actinobacteria	Ornithinicoccus halotolerans	1	1	1
Actinobacteria	Nakamurella endophytica	1	1	1
Actinobacteria	Mangrovihabitans endophyticus	1	1	1
Actinobacteria	Verrucosispora sonchi	1	1	1
Actinobacteria	Streptomyces silvensis	1	1	1
Actinobacteria	Galliscardovia ingluviei	1	1	1
Actinobacteria	Bifidobacterium apri	1	1	1
Actinobacteria	Sediminivirga luteola	1	1	1
Actinobacteria	Streptomyces boluensis	1	1	1
Actinobacteria	Mycolicibacterium flavescens	1	1	1
Actinobacteria	Olegusella massiliensis	1	1	1
Actinobacteria	Isoptericola cucumis	1	1	1
Actinobacteria	Mycobacterium gastri	1	1	1
Actinobacteria	Mycobacterium gordonae	1	1	1
Actinobacteria	Mycobacterium malmoense	1	1	1
Actinobacteria	Mycolicibacter nonchromogenicus	1	1	1
Actinobacteria	Mycobacterium scrofulaceum	1	1	1
Actinobacteria	Lipingzhangella halophila	1	1	1
Actinobacteria	Streptomyces mexicanus	1	1	1
Actinobacteria	Mycolicibacterium sphagni	1	1	1
Actinobacteria	Mycobacterium szulgai	1	1	1
Actinobacteria	Lentzea pudingi	1	1	1
Actinobacteria	Flexivirga oryzae	1	1	1
Actinobacteria	Mycolicibacterium neoaurum	1	1	1
Actinobacteria	Mycolicibacter virginiensis	1	1	1
Actinobacteria	Adlercreutzia muris	1	1	1
Actinobacteria	Mycolicibacillus trivialis	1	1	1
Actinobacteria	Bifidobacterium aerophilum	1	1	1
Actinobacteria	Bifidobacterium avesanii	1	1	1
Actinobacteria	Bifidobacterium ramosum	1	1	1
Actinobacteria	Mycolicibacterium diernhoferi	1	1	1
Actinobacteria	Streptomyces phyllanthi	1	1	1
Actinobacteria	Actinomadura montaniterrae	1	1	1
Actinobacteria	Nesterenkonia salmonea	1	1	1
Actinobacteria	Mycolicibacterium obuense	1	1	1
Actinobacteria	Rothia aerolata	1	1	1
Actinobacteria	Sanguibacter gelidistatuariae	1	1	1
Actinobacteria	Actinokineospora fastidiosa	1	1	1
Actinobacteria	Agromyces binzhouensis	1	1	1
Actinobacteria	Actinomadura namibiensis	1	1	1
Actinobacteria	Frankia asymbiotica	1	1	1
Actinobacteria	Frankia canadensis	1	1	1
Actinobacteria	Saccharopolyspora hirsuta	1	1	1
Actinobacteria	Brevilactibacter sinopodophylli	1	1	1
Actinobacteria	Streptomonospora alba	1	1	1
Actinobacteria	Amycolatopsis anabasis	1	1	1
Actinobacteria	Nocardioides albus	1	1	1
Actinobacteria	Mycobacterium terramassiliense	1	1	1
Actinobacteria	Gordonibacter massiliensis	1	1	1
Actinobacteria	Nocardioides luteus	1	1	1
Actinobacteria	Nocardia caishijiensis	1	1	1
Actinobacteria	Pseudonocardia thermophila	1	1	1
Actinobacteria	Nonomuraea longispora	1	1	1
Actinobacteria	Nonomuraea deserti	1	1	1
Actinobacteria	Nonomuraea diastatica	1	1	1
Actinobacteria	Flexivirga endophytica	1	1	1
Actinobacteria	Rubrobacter taiwanensis	1	1	1
Actinobacteria	Olsenella phocaeensis	1	1	1
Actinobacteria	Amycolatopsis antarctica	1	1	1
Actinobacteria	Frankia torreyi	1	1	1
Actinobacteria	Brevibacterium sediminis	1	1	1
Actinobacteria	Corynebacterium spheniscorum	1	1	1
Actinobacteria	Mycobacterium talmoniae	1	1	1
Actinobacteria	Microbacterium sorbitolivorans	1	1	1
Actinobacteria	Nocardioides phosphati	1	1	1
Actinobacteria	Actinoplanes utahensis	1	1	1
Actinobacteria	Arabia massiliensis	1	1	1
Actinobacteria	Collinsella vaginalis	1	1	1
Actinobacteria	Actinotignum timonense	1	1	1
Actinobacteria	Collinsella phocaeensis	1	1	1
Actinobacteria	Enorma phocaeensis	1	1	1
Actinobacteria	Olsenella mediterranea	1	1	1
Actinobacteria	Olsenella urininfantis	1	1	1
Actinobacteria	Allorhizocola rhizosphaerae	1	1	1
Actinobacteria	Herbihabitans rhizosphaerae	1	1	1
Actinobacteria	Streptomyces hydrogenans	1	1	1
Actinobacteria	Micromonospora chalcea	1	1	1
Actinobacteria	Allobranchiibius huperziae	1	1	1
Actinobacteria	Amycolatopsis palatopharyngis	1	1	1
Actinobacteria	Cumulibacter manganitolerans	1	1	1
Actinobacteria	Streptomyces albogriseolus	1	1	1
Actinobacteria	Streptomyces albus	1	1	1
Actinobacteria	Mycolicibacter engbaekii	1	1	1
Actinobacteria	Streptomyces antibioticus	1	1	1
Actinobacteria	Rathayibacter oskolensis	1	1	1
Actinobacteria	Actinomyces glycerinitolerans	1	1	1
Actinobacteria	Micromonospora globbae	1	1	1
Actinobacteria	Micromonospora musae	1	1	1
Actinobacteria	Micromonospora radicis	1	1	1
Actinobacteria	Streptomyces avidinii	1	1	1
Actinobacteria	Streptomyces bikiniensis	1	1	1
Actinobacteria	Streptomyces cinnamonensis	1	1	1
Actinobacteria	Actinotignum urinale	1	1	1
Actinobacteria	Kribbella antibiotica	1	1	1
Actinobacteria	Streptomyces corchorusii	1	1	1
Actinobacteria	Streptomyces cyaneus	1	1	1
Actinobacteria	Streptomyces exfoliatus	1	1	1
Actinobacteria	Amycolatopsis vastitatis	1	1	1
Actinobacteria	Streptomyces glaucescens	1	1	1
Actinobacteria	Collinsella bouchesdurhonensis	1	1	1
Actinobacteria	Raoultibacter timonensis	1	1	1
Actinobacteria	Mycobacterium syngnathidarum	1	1	1
Actinobacteria	Streptomyces griseolus	1	1	1
Actinobacteria	Streptomyces griseosporeus	1	1	1
Actinobacteria	Actinophytocola xanthii	1	1	1
Actinobacteria	Streptomyces lavendulae	1	1	1
Actinobacteria	Streptomyces luteus	1	1	1
Actinobacteria	Streptomyces microflavus	1	1	1
Actinobacteria	Streptomyces olivaceoviridis	1	1	1
Actinobacteria	Boudabousia liubingyangii	1	1	1
Actinobacteria	Streptomyces plicatus	1	1	1
Actinobacteria	Streptomyces phaeochromogenes	1	1	1
Actinobacteria	Streptomyces lasiicapitis	1	1	1
Actinobacteria	Streptomyces purpurascens	1	1	1
Actinobacteria	Mycobacterium aquaticum	1	1	1
Actinobacteria	Streptomyces rochei	1	1	1
Actinobacteria	Streptomyces rubiginosus	1	1	1
Actinobacteria	Marinitenerispora sediminis	1	1	1
Actinobacteria	Gandjariella thermophila	1	1	1
Actinobacteria	Streptomyces tendae	1	1	1
Actinobacteria	Streptomyces thermovulgaris	1	1	1
Actinobacteria	Streptomyces aureus	1	1	1
Actinobacteria	Streptomyces niveus	1	1	1
Actinobacteria	Collinsella provencensis	1	1	1
Actinobacteria	Streptomyces albireticuli	1	1	1
Actinobacteria	Streptomyces goshikiensis	1	1	1
Actinobacteria	Streptomyces griseoruber	1	1	1
Actinobacteria	Streptomyces halstedii	1	1	1
Actinobacteria	Streptomyces jumonjinensis	1	1	1
Actinobacteria	Streptomyces kasugaensis	1	1	1
Actinobacteria	Streptomyces brasiliensis	1	1	1
Actinobacteria	Streptomyces cinereus	1	1	1
Actinobacteria	Actinomadura parvosata	1	1	1
Actinobacteria	Klenkia marina	1	1	1
Actinobacteria	Bifidobacterium italicum	1	1	1
Actinobacteria	Bifidobacterium criceti	1	1	1
Actinobacteria	Streptomyces virginiae	1	1	1
Actinobacteria	Streptomyces olivochromogenes	1	1	1
Actinobacteria	Catellatospora sichuanensis	1	1	1
Actinobacteria	Streptomyces morookaense	1	1	1
Actinobacteria	Corynebacterium kefirresidentii	1	1	1
Actinobacteria	Bifidobacterium vansinderenii	1	1	1
Actinobacteria	Actinomadura cremea	1	1	1
Actinobacteria	Thermomonospora echinospora	1	1	1
Actinobacteria	Actinomadura madurae	1	1	1
Actinobacteria	Microtetraspora fusca	1	1	1
Actinobacteria	Planomonospora venezuelensis	1	1	1
Actinobacteria	Streptosporangium amethystogenes	1	1	1
Actinobacteria	Actinomyces minihominis	1	1	1
Actinobacteria	Parolsenella catena	1	1	1
Actinobacteria	Lentzea fradiae	1	1	1
Actinobacteria	Lentzea flaviverrucosa	1	1	1
Actinobacteria	Corynebacterium dentalis	1	1	1
Actinobacteria	Corynebacterium belfantii	1	1	1
Actinobacteria	Streptomyces capitiformicae	1	1	1
Actinobacteria	Streptoalloteichus hindustanus	1	1	1
Actinobacteria	Lentzea cavernae	1	1	1
Actinobacteria	Bifidobacterium anseris	1	1	1
Actinobacteria	Bifidobacterium imperatoris	1	1	1
Actinobacteria	Corynebacterium hadale	1	1	1
Actinobacteria	Kibdelosporangium aridum	1	1	1
Actinobacteria	Mycobacterium palauense	1	1	1
Actinobacteria	Mycobacterium eburneum	1	1	1
Actinobacteria	Promicromonospora soli	1	1	1
Actinobacteria	Glycomyces xiaoerkulensis	1	1	1
Actinobacteria	Corynebacterium gottingense	1	1	1
Actinobacteria	Nonomuraea cavernae	1	1	1
Actinobacteria	Bifidobacterium primatium	1	1	1
[truncated: 731 more rows]

## Sheet: Aquificae
Phylum	Organism	Total number of A/D ATPases	Number of genetic elements	Number of unique A/D ATPases
Aquificae	Persephonella marina	4	1	4
Aquificae	Thermovibrio guaymasensis	4	1	4
Aquificae	Thermosulfidibacter takaii	3	1	3
Aquificae	Thermocrinis albus	3	1	3
Aquificae	Thermocrinis ruber	3	1	3
Aquificae	Aquifex aeolicus	3	2	2
Aquificae	Hydrogenothermus marinus	2	1	2
Aquificae	Persephonella hydrogeniphila	2	1	2
Aquificae	Sulfurihydrogenibium azorense	2	1	2
Aquificae	Hydrogenivirga caldilitoris	2	1	2
Aquificae	Thermocrinis minervae	2	1	2
Aquificae	Thermovibrio ammonificans	2	1	2
Aquificae	Sulfurihydrogenibium subterraneum	1	1	1
Aquificae	Desulfurobacterium indicum	1	1	1
Aquificae	Balnearium lithotrophicum	1	1	1
Aquificae	Desulfurobacterium atlanticum	1	1	1
Aquificae	Hydrogenobacter hydrogenophilus	1	1	1
Aquificae	Sulfurihydrogenibium yellowstonense	1	1	1
Aquificae	Hydrogenobacter thermophilus	1	1	1
Aquificae	Desulfurobacterium thermolithotrophum	1	1	1
Aquificae	Phorcysia thermohydrogeniphila	1	1	1

## Sheet: Bacteroidetes
Phylum	Organism	Total number of A/D ATPases	Number of genetic elements	Number of unique A/D ATPases
Bacteroidetes	Spirosoma pollinicola	6	1	6
Bacteroidetes	Duncaniella dubosii	5	4	2
Bacteroidetes	Salisaeta longa	4	1	4
Bacteroidetes	Bacteroides bouchesdurhonensis	4	1	4
Bacteroidetes	Flammeovirga pectinis	4	1	4
Bacteroidetes	Bacteroides vulgatus	4	1	4
Bacteroidetes	Haliscomenobacter hydrossis	4	2	3
Bacteroidetes	Runella slithyformis	4	4	1
Bacteroidetes	Salinibacter ruber	3	1	3
Bacteroidetes	Bacteroides ndongoniae	3	1	3
Bacteroidetes	Bacteroides ilei	3	1	3
Bacteroidetes	Prevotella marseillensis	3	1	3
Bacteroidetes	Alistipes dispar	3	1	3
Bacteroidetes	Alistipes putredinis	3	1	3
Bacteroidetes	Reichenbachiella faecimaris	3	1	3
Bacteroidetes	Alistipes shahii	3	1	3
Bacteroidetes	Flammeovirga pacifica	3	1	3
Bacteroidetes	Adhaeribacter aquaticus	3	1	3
Bacteroidetes	Adhaeribacter swui	3	2	2
Bacteroidetes	Adhaeribacter radiodurans	3	2	2
Bacteroidetes	Pontibacter akesuensis	3	2	2
Bacteroidetes	Phocaeicola salanitronis	3	2	2
Bacteroidetes	Hydrotalea sandarakina	2	1	2
Bacteroidetes	Dyadobacter arcticus	2	1	2
Bacteroidetes	Sediminibacterium goheungense	2	1	2
Bacteroidetes	Rudanella lutea	2	1	2
Bacteroidetes	Pontibacter roseus	2	1	2
Bacteroidetes	Spirosoma luteum	2	1	2
Bacteroidetes	Marinilabilia salmonicolor	2	1	2
Bacteroidetes	Prevotella jejuni	2	1	2
Bacteroidetes	Spirosoma montaniterrae	2	1	2
Bacteroidetes	Nitritalea halalkaliphila	2	1	2
Bacteroidetes	Salinivirga cyanobacteriivorans	2	1	2
Bacteroidetes	Pontibacter indicus	2	1	2
Bacteroidetes	Rufibacter immobilis	2	1	2
Bacteroidetes	Tamlana nanhaiensis	2	1	2
Bacteroidetes	Flagellimonas maritima	2	1	2
Bacteroidetes	Sediminibacterium salmoneum	2	1	2
Bacteroidetes	Dyadobacter tibetensis	2	1	2
Bacteroidetes	Lewinella xylanilytica	2	1	2
Bacteroidetes	Rufibacter quisquiliarum	2	1	2
Bacteroidetes	Reichenbachiella agariperforans	2	1	2
Bacteroidetes	Jiulongibacter sediminis	2	1	2
Bacteroidetes	Dyadobacter endophyticus	2	1	2
Bacteroidetes	Parabacteroides massiliensis	2	1	2
Bacteroidetes	Arcticibacterium luteifluviistationis	2	1	2
Bacteroidetes	Bacteroides caecimuris	2	1	2
Bacteroidetes	Flavivirga eckloniae	2	1	2
Bacteroidetes	Panacibacter ginsenosidivorans	2	1	2
Bacteroidetes	Lewinella aquimaris	2	1	2
Bacteroidetes	Culturomica massiliensis	2	1	2
Bacteroidetes	Tenacibaculum skagerrakense	2	1	2
Bacteroidetes	Bacteroides congonensis	2	1	2
Bacteroidetes	Bacteroides togonis	2	1	2
Bacteroidetes	Sediminibacterium roseum	2	1	2
Bacteroidetes	Dyadobacter luticola	2	1	2
Bacteroidetes	Adhaeribacter arboris	2	1	2
Bacteroidetes	Pontibacter oryzae	2	1	2
Bacteroidetes	Alistipes megaguti	2	1	2
Bacteroidetes	Bacteroides cellulosilyticus	2	1	2
Bacteroidetes	Chryseobacterium gleum	2	1	2
Bacteroidetes	Spirosoma sordidisoli	2	1	2
Bacteroidetes	Chryseobacterium indologenes	2	1	2
Bacteroidetes	Dyadobacter psychrotolerans	2	1	2
Bacteroidetes	Flavobacterium sandaracinum	2	1	2
Bacteroidetes	Flavivirga rizhaonensis	2	1	2
Bacteroidetes	Chryseobacterium mulctrae	2	1	2
Bacteroidetes	Alistipes onderdonkii	2	1	2
Bacteroidetes	Chitinophaga vietnamensis	2	1	2
Bacteroidetes	Rudanella paleaurantiibacter	2	1	2
Bacteroidetes	Spirosoma endbachense	2	1	2
Bacteroidetes	Pontibacter russatus	2	1	2
Bacteroidetes	Pontibacter pudoricolor	2	1	2
Bacteroidetes	Nibribacter ruber	2	1	2
Bacteroidetes	Rhodocytophaga rosea	2	1	2
Bacteroidetes	Bacteroides eggerthii	2	1	2
Bacteroidetes	Bacteroides ovatus	2	1	2
Bacteroidetes	Odoribacter splanchnicus	2	1	2
Bacteroidetes	Thermonema lapsum	2	1	2
Bacteroidetes	Pontibacter actiniarum	2	1	2
Bacteroidetes	Phocaeicola dorei	2	1	2
Bacteroidetes	Flammeovirga yaeyamensis	2	1	2
Bacteroidetes	Pontibacter korlensis	2	1	2
Bacteroidetes	Dyadobacter koreensis	2	1	2
Bacteroidetes	Ekhidna lutea	2	1	2
Bacteroidetes	Dyadobacter fermentans	2	1	2
Bacteroidetes	Leptobacterium flavescens	2	1	2
Bacteroidetes	Filimonas lacunae	2	1	2
Bacteroidetes	Chitinophaga pinensis	2	1	2
Bacteroidetes	Rufibacter tibetensis	2	1	2
Bacteroidetes	Rhodothermus marinus	2	1	2
Bacteroidetes	Solitalea koreensis	2	1	2
Bacteroidetes	Tenacibaculum jejuense	2	1	2
Bacteroidetes	Aquimarina agarilytica	2	1	2
Bacteroidetes	Marivirga tractuosa	2	1	2
Bacteroidetes	Leadbetterella byssophila	2	1	2
Bacteroidetes	Dyadobacter psychrophilus	2	1	2
Bacteroidetes	Spirosoma endophyticum	2	1	2
Bacteroidetes	Prevotella multisaccharivorax	2	1	2
Bacteroidetes	Ohtaekwangia koreensis	2	1	2
Bacteroidetes	Prevotella enoeca	2	1	2
Bacteroidetes	Parabacteroides chinchillae	2	1	2
Bacteroidetes	Solitalea canadensis	2	1	2
Bacteroidetes	Saprospira grandis	2	1	2
Bacteroidetes	Bacteroides nordii	2	1	2
Bacteroidetes	Chryseobacterium joostei	2	2	1
Bacteroidetes	Hymenobacter swuensis	2	2	1
Bacteroidetes	Bacteroides thetaiotaomicron	2	2	1
Bacteroidetes	Prevotella stercorea	1	1	1
Bacteroidetes	Thermoflexibacter ruber	1	1	1
Bacteroidetes	Chitinophaga sancti	1	1	1
Bacteroidetes	Muricauda taeanensis	1	1	1
Bacteroidetes	Myroides injenensis	1	1	1
Bacteroidetes	Sphingobacterium mizutaii	1	1	1
Bacteroidetes	Cryomorpha ignava	1	1	1
Bacteroidetes	Weeksella virosa	1	1	1
Bacteroidetes	Bergeyella zoohelcum	1	1	1
Bacteroidetes	Capnocytophaga gingivalis	1	1	1
Bacteroidetes	Capnocytophaga sputigena	1	1	1
Bacteroidetes	Polaribacter glomeratus	1	1	1
Bacteroidetes	Marivirga sericea	1	1	1
Bacteroidetes	Arenibacter hampyeongensis	1	1	1
Bacteroidetes	Aestuariibaculum suncheonense	1	1	1
Bacteroidetes	Gramella aestuarii	1	1	1
Bacteroidetes	Chitinophaga oryziterrae	1	1	1
Bacteroidetes	Alistipes timonensis	1	1	1
Bacteroidetes	Alistipes senegalensis	1	1	1
Bacteroidetes	Flavobacterium branchiophilum	1	1	1
Bacteroidetes	Parabacteroides chartae	1	1	1
Bacteroidetes	Chryseobacterium viscerum	1	1	1
Bacteroidetes	Aquimarina amphilecti	1	1	1
Bacteroidetes	Flavobacterium rakeshii	1	1	1
Bacteroidetes	Ochrovirga pacifica	1	1	1
Bacteroidetes	Tenacibaculum mesophilum	1	1	1
Bacteroidetes	Marivirga lumbricoides	1	1	1
Bacteroidetes	Chitinophaga japonensis	1	1	1
Bacteroidetes	Bizionia argentinensis	1	1	1
Bacteroidetes	Chitinophaga filiformis	1	1	1
Bacteroidetes	Anditalea andensis	1	1	1
Bacteroidetes	Muricauda antarctica	1	1	1
Bacteroidetes	Pedobacter kyungheensis	1	1	1
Bacteroidetes	Riemerella columbipharyngis	1	1	1
Bacteroidetes	Salegentibacter echinorum	1	1	1
Bacteroidetes	Algoriphagus zhangzhouensis	1	1	1
Bacteroidetes	Muricauda zhangzhouensis	1	1	1
Bacteroidetes	Tenacibaculum maritimum	1	1	1
Bacteroidetes	Catalinimonas alkaloidigena	1	1	1
Bacteroidetes	Bacteroides faecis	1	1	1
Bacteroidetes	Pontibacter lucknowensis	1	1	1
Bacteroidetes	Pseudarcicella hirudinis	1	1	1
Bacteroidetes	Hyunsoonleella pacifica	1	1	1
Bacteroidetes	Muricauda pacifica	1	1	1
Bacteroidetes	Prevotella pleuritidis	1	1	1
Bacteroidetes	Dyadobacter jejuensis	1	1	1
Bacteroidetes	Sinomicrobium pectinilyticum	1	1	1
Bacteroidetes	Winogradskyella jejuensis	1	1	1
Bacteroidetes	Winogradskyella eckloniae	1	1	1
Bacteroidetes	Flavobacterium indicum	1	1	1
Bacteroidetes	Chitinophaga cymbidii	1	1	1
Bacteroidetes	Flavobacterium aciduliphilum	1	1	1
Bacteroidetes	Flavobacterium enshiense	1	1	1
Bacteroidetes	Lutibacter agarilyticus	1	1	1
Bacteroidetes	Porphyromonas gulae	1	1	1
Bacteroidetes	Flavobacterium antarcticum	1	1	1
Bacteroidetes	Flavobacterium collinsii	1	1	1
Bacteroidetes	Flavobacterium plurextorum	1	1	1
Bacteroidetes	Flavobacterium tructae	1	1	1
Bacteroidetes	Flavobacterium piscis	1	1	1
Bacteroidetes	Prevotella baroniae	1	1	1
Bacteroidetes	Elizabethkingia anophelis	1	1	1
Bacteroidetes	Marinifilum flexuosum	1	1	1
Bacteroidetes	Cruoricaptor ignavus	1	1	1
Bacteroidetes	Aequorivita capsosiphonis	1	1	1
Bacteroidetes	Algoriphagus boritolerans	1	1	1
Bacteroidetes	Algoriphagus mannitolivorans	1	1	1
Bacteroidetes	Algoriphagus marincola	1	1	1
Bacteroidetes	Algoriphagus terrigena	1	1	1
Bacteroidetes	Algoriphagus vanfongensis	1	1	1
Bacteroidetes	Aquimarina latercula	1	1	1
Bacteroidetes	Arenibacter certesii	1	1	1
Bacteroidetes	Arenibacter latericius	1	1	1
Bacteroidetes	Bacteroides barnesiae	1	1	1
Bacteroidetes	Bacteroides gallinarum	1	1	1
Bacteroidetes	Bacteroides graminisolvens	1	1	1
Bacteroidetes	Bacteroides massiliensis	1	1	1
Bacteroidetes	Bacteroides propionicifaciens	1	1	1
Bacteroidetes	Butyricimonas synergistica	1	1	1
Bacteroidetes	Chryseobacterium bovis	1	1	1
Bacteroidetes	Chryseobacterium caeni	1	1	1
Bacteroidetes	Chryseobacterium daeguense	1	1	1
Bacteroidetes	Chryseobacterium gregarium	1	1	1
Bacteroidetes	Chryseobacterium palustre	1	1	1
Bacteroidetes	Cytophaga aurantiaca	1	1	1
Bacteroidetes	Dyadobacter alkalitolerans	1	1	1
Bacteroidetes	Dyadobacter beijingensis	1	1	1
Bacteroidetes	Dyadobacter crusticola	1	1	1
Bacteroidetes	Epilithonimonas tenax	1	1	1
Bacteroidetes	Eudoraea adriatica	1	1	1
Bacteroidetes	Flavisolibacter ginsengisoli	1	1	1
Bacteroidetes	Flavobacterium croceum	1	1	1
Bacteroidetes	Flavobacterium daejeonense	1	1	1
Bacteroidetes	Flavobacterium denitrificans	1	1	1
Bacteroidetes	Flavobacterium filum	1	1	1
Bacteroidetes	Flavobacterium frigidarium	1	1	1
Bacteroidetes	Flavobacterium gelidilacus	1	1	1
Bacteroidetes	Flavobacterium rivuli	1	1	1
Bacteroidetes	Flavobacterium sasangense	1	1	1
Bacteroidetes	Flavobacterium soli	1	1	1
Bacteroidetes	Flavobacterium subsaxonicum	1	1	1
Bacteroidetes	Flavobacterium suncheonense	1	1	1
Bacteroidetes	Flavobacterium tegetincola	1	1	1
Bacteroidetes	Eisenibacter elegans	1	1	1
Bacteroidetes	Hugenholtzia roseola	1	1	1
Bacteroidetes	Flexithrix dorotheae	1	1	1
Bacteroidetes	Gaetbulibacter saemankumensis	1	1	1
Bacteroidetes	Gelidibacter mesophilus	1	1	1
Bacteroidetes	Gramella echinicola	1	1	1
Bacteroidetes	Gramella portivictoriae	1	1	1
Bacteroidetes	Hymenobacter aerophilus	1	1	1
Bacteroidetes	Hymenobacter chitinivorans	1	1	1
Bacteroidetes	Hymenobacter daecheongensis	1	1	1
Bacteroidetes	Hymenobacter norwichensis	1	1	1
Bacteroidetes	Hymenobacter psychrotolerans	1	1	1
Bacteroidetes	Lewinella cohaerens	1	1	1
Bacteroidetes	Flavilitoribacter nigricans	1	1	1
Bacteroidetes	Lewinella persica	1	1	1
Bacteroidetes	Maribacter antarcticus	1	1	1
Bacteroidetes	Marinoscillum furvescens	1	1	1
Bacteroidetes	Mesoflavibacter zeaxanthinifaciens	1	1	1
Bacteroidetes	Niabella aurantiaca	1	1	1
Bacteroidetes	Olivibacter sitiensis	1	1	1
Bacteroidetes	Porphyromonas bennonis	1	1	1
Bacteroidetes	Porphyromonas levii	1	1	1
Bacteroidetes	Porphyromonas macacae	1	1	1
Bacteroidetes	Porphyromonas somerae	1	1	1
Bacteroidetes	Porphyromonas uenonis	1	1	1
Bacteroidetes	Prevotella albensis	1	1	1
Bacteroidetes	Prevotella corporis	1	1	1
Bacteroidetes	Prevotella falsenii	1	1	1
Bacteroidetes	Prevotella loescheii	1	1	1
Bacteroidetes	Prevotella nanceiensis	1	1	1
Bacteroidetes	Prevotella paludivivens	1	1	1
Bacteroidetes	Prevotella shahii	1	1	1
Bacteroidetes	Prevotella timonensis	1	1	1
Bacteroidetes	Proteiniphilum acetatigenes	1	1	1
Bacteroidetes	Psychroflexus tropicus	1	1	1
Bacteroidetes	Psychroserpens burtonensis	1	1	1
Bacteroidetes	Rhodonellum psychrophilum	1	1	1
Bacteroidetes	Riemerella columbina	1	1	1
Bacteroidetes	Runella limosa	1	1	1
Bacteroidetes	Runella zeae	1	1	1
Bacteroidetes	Salinimicrobium terrae	1	1	1
Bacteroidetes	Salinimicrobium xinjiangense	1	1	1
Bacteroidetes	Segetibacter koreensis	1	1	1
Bacteroidetes	Spirosoma panaciterrae	1	1	1
Bacteroidetes	Spirosoma spitsbergense	1	1	1
Bacteroidetes	Tenacibaculum ovolyticum	1	1	1
Bacteroidetes	Terrimonas ferruginea	1	1	1
Bacteroidetes	Flavobacterium fontis	1	1	1
Bacteroidetes	Nafulsella turpanensis	1	1	1
Bacteroidetes	Chryseobacterium carnipullorum	1	1	1
Bacteroidetes	Chryseobacterium frigidisoli	1	1	1
Bacteroidetes	Porphyromonas catoniae	1	1	1
Bacteroidetes	Prevotella saccharolytica	1	1	1
Bacteroidetes	Flavobacterium noncentrifugens	1	1	1
Bacteroidetes	Bacteroides reticulotermitis	1	1	1
Bacteroidetes	Xanthomarina gelatinilytica	1	1	1
Bacteroidetes	Polaribacter porphyrae	1	1	1
Bacteroidetes	Chryseobacterium taihuense	1	1	1
Bacteroidetes	Chryseobacterium populi	1	1	1
Bacteroidetes	Olleya namhaensis	1	1	1
Bacteroidetes	Sphingobacterium detergens	1	1	1
Bacteroidetes	Pedobacter agri	1	1	1
Bacteroidetes	Myroides guanonis	1	1	1
Bacteroidetes	Sinomicrobium oceani	1	1	1
Bacteroidetes	Arcticibacter svalbardensis	1	1	1
Bacteroidetes	Psychroflexus salarius	1	1	1
Bacteroidetes	Flavobacterium marinum	1	1	1
Bacteroidetes	Fibrella aestuarina	1	1	1
Bacteroidetes	Gillisia marina	1	1	1
Bacteroidetes	Draconibacterium orientale	1	1	1
Bacteroidetes	Tangfeifania diversioriginum	1	1	1
Bacteroidetes	Saccharicrinis carchari	1	1	1
Bacteroidetes	Niabella ginsenosidivorans	1	1	1
Bacteroidetes	Maribacter cobaltidurans	1	1	1
Bacteroidetes	Arenitalea lutea	1	1	1
Bacteroidetes	Pontibacter ramchanderi	1	1	1
Bacteroidetes	Aureivirga marina	1	1	1
Bacteroidetes	Zunongwangia atlantica	1	1	1
Bacteroidetes	Fibrisoma limi	1	1	1
Bacteroidetes	Cecembia calidifontis	1	1	1
Bacteroidetes	Indibacter alkaliphilus	1	1	1
Bacteroidetes	Psychroflexus gondwanensis	1	1	1
Bacteroidetes	Anaerorhabdus furcosa	1	1	1
Bacteroidetes	Wenyingzhuangia marina	1	1	1
Bacteroidetes	Mangrovimonas yunxiaonensis	1	1	1
Bacteroidetes	Prevotella conceptionensis	1	1	1
Bacteroidetes	Maribacter thermophilus	1	1	1
Bacteroidetes	Flavobacterium akiainvivens	1	1	1
Bacteroidetes	Phocaeicola abscessus	1	1	1
Bacteroidetes	Pedobacter arcticus	1	1	1
Bacteroidetes	Maribacter spongiicola	1	1	1
Bacteroidetes	Maribacter vaceletii	1	1	1
Bacteroidetes	Spirosoma aerolatum	1	1	1
Bacteroidetes	Alistipes ihumii	1	1	1
Bacteroidetes	Parabacteroides faecis	1	1	1
Bacteroidetes	Nonlabens arenilitoris	1	1	1
Bacteroidetes	Kordia antarctica	1	1	1
Bacteroidetes	Winogradskyella litoriviva	1	1	1
Bacteroidetes	Flavihumibacter petaseus	1	1	1
Bacteroidetes	Altibacter lentus	1	1	1
Bacteroidetes	Pustulibacterium marinum	1	1	1
Bacteroidetes	Cecembia lonarensis	1	1	1
Bacteroidetes	Siccationidurans arizonensis	1	1	1
Bacteroidetes	Robertkochia marina	1	1	1
Bacteroidetes	Sphingobacterium deserti	1	1	1
Bacteroidetes	Gramella flava	1	1	1
Bacteroidetes	Ichthyenterobacterium magnum	1	1	1
Bacteroidetes	Lacinutrix iliipiscaria	1	1	1
Bacteroidetes	Lunatimonas lonarensis	1	1	1
Bacteroidetes	Mucilaginibacter xinganensis	1	1	1
Bacteroidetes	Flavobacterium aquaticum	1	1	1
Bacteroidetes	Bacteroides paurosaccharolyticus	1	1	1
Bacteroidetes	Prevotella aurantiaca	1	1	1
Bacteroidetes	Prevotella dentasini	1	1	1
Bacteroidetes	Bacteroides rodentium	1	1	1
Bacteroidetes	Prevotella fusca	1	1	1
Bacteroidetes	Prevotella scopos	1	1	1
Bacteroidetes	Hymenobacter perfusus	1	1	1
Bacteroidetes	Marinifilum fragile	1	1	1
Bacteroidetes	Geofilum rubicundum	1	1	1
Bacteroidetes	Fulvivirga imtechensis	1	1	1
Bacteroidetes	Mariniradius saccharolyticus	1	1	1
Bacteroidetes	Pedobacter nutrimenti	1	1	1
Bacteroidetes	Chryseobacterium bernardetii	1	1	1
Bacteroidetes	Chryseobacterium carnis	1	1	1
Bacteroidetes	Chryseobacterium lactis	1	1	1
Bacteroidetes	Chryseobacterium nakagawai	1	1	1
Bacteroidetes	Flagellimonas pacifica	1	1	1
Bacteroidetes	Aquaticitalea lipolytica	1	1	1
Bacteroidetes	Arcticibacter pallidicorallinus	1	1	1
Bacteroidetes	Rufibacter glacialis	1	1	1
Bacteroidetes	Mangrovibacterium diazotrophicum	1	1	1
Bacteroidetes	Chryseobacterium camelliae	1	1	1
Bacteroidetes	Flavobacterium cutihirudinis	1	1	1
Bacteroidetes	Aurantibacter aestuarii	1	1	1
Bacteroidetes	Roseivirga pacifica	1	1	1
Bacteroidetes	Taibaiella koreensis	1	1	1
Bacteroidetes	Pedobacter jejuensis	1	1	1
Bacteroidetes	Flavobacterium spartansii	1	1	1
Bacteroidetes	Cesiribacter andamanensis	1	1	1
Bacteroidetes	Sphingobacterium arenae	1	1	1
Bacteroidetes	Winogradskyella undariae	1	1	1
Bacteroidetes	Niabella drilacis	1	1	1
Bacteroidetes	Zhouia amylolytica	1	1	1
Bacteroidetes	Chitinophaga polysaccharea	1	1	1
Bacteroidetes	Luteibaculum oceani	1	1	1
Bacteroidetes	Mucilaginibacter yixingensis	1	1	1
Bacteroidetes	Aquimarina pacifica	1	1	1
Bacteroidetes	Aquimarina megaterium	1	1	1
Bacteroidetes	Cyclobacterium xiamenense	1	1	1
Bacteroidetes	Bacteroides luti	1	1	1
Bacteroidetes	Flavobacterium urocaniciphilum	1	1	1
Bacteroidetes	Croceitalea dokdonensis	1	1	1
Bacteroidetes	Dokdonia donghaensis	1	1	1
Bacteroidetes	Polaribacter dokdonensis	1	1	1
Bacteroidetes	Chryseobacterium takakiae	1	1	1
Bacteroidetes	Chryseobacterium polytrichastri	1	1	1
Bacteroidetes	Mucilaginibacter polytrichastri	1	1	1
Bacteroidetes	Cnuella takakiae	1	1	1
Bacteroidetes	Chryseobacterium koreense	1	1	1
Bacteroidetes	Parapedobacter pyrenivorans	1	1	1
Bacteroidetes	Flavobacterium commune	1	1	1
Bacteroidetes	Thermonema rossianum	1	1	1
Bacteroidetes	Aquimarina atlantica	1	1	1
Bacteroidetes	Myroides indicus	1	1	1
Bacteroidetes	Belliella aquatica	1	1	1
Bacteroidetes	Chryseobacterium gallinarum	1	1	1
Bacteroidetes	Muriicola marianensis	1	1	1
Bacteroidetes	Myroides xuanwuensis	1	1	1
Bacteroidetes	Tenacibaculum caenipelagi	1	1	1
Bacteroidetes	Polaribacter atrinae	1	1	1
Bacteroidetes	Zunongwangia mangrovi	1	1	1
Bacteroidetes	Chitinophaga costaii	1	1	1
Bacteroidetes	Hallella seregens	1	1	1
Bacteroidetes	Flavobacterium cauense	1	1	1
Bacteroidetes	Flavobacterium limnosediminis	1	1	1
Bacteroidetes	Salinimicrobium sediminis	1	1	1
Bacteroidetes	Dysgonomonas macrotermitis	1	1	1
Bacteroidetes	Sphingobacterium paucimobilis	1	1	1
Bacteroidetes	Formosa agariphila	1	1	1
Bacteroidetes	Bacteroides neonati	1	1	1
Bacteroidetes	Kordia jejudonensis	1	1	1
Bacteroidetes	Cellulophaga baltica	1	1	1
Bacteroidetes	Flavihumibacter solisilvae	1	1	1
Bacteroidetes	Coprobacter fastidiosus	1	1	1
Bacteroidetes	Microbacter margulisiae	1	1	1
Bacteroidetes	Cyclobacterium qasimii	1	1	1
Bacteroidetes	Olleya marilimosa	1	1	1
Bacteroidetes	Flavobacterium lacus	1	1	1
Bacteroidetes	Flavobacterium faecale	1	1	1
Bacteroidetes	Aquimarina longa	1	1	1
Bacteroidetes	Spirosoma radiotolerans	1	1	1
Bacteroidetes	Flaviramulus ichthyoenteri	1	1	1
Bacteroidetes	Sphingobacterium gobiense	1	1	1
Bacteroidetes	Aequorivita sinensis	1	1	1
Bacteroidetes	Winogradskyella sediminis	1	1	1
Bacteroidetes	Aequorivita soesokkakensis	1	1	1
Bacteroidetes	Hymenobacter qilianensis	1	1	1
Bacteroidetes	Mucilaginibacter pineti	1	1	1
Bacteroidetes	Maribacter forsetii	1	1	1
Bacteroidetes	Flavobacterium daemonense	1	1	1
Bacteroidetes	Pedobacter ureilyticus	1	1	1
Bacteroidetes	Thermoflavifilum thermophilum	1	1	1
Bacteroidetes	Prevotella salivae	1	1	1
Bacteroidetes	Patiriisocius marinus	1	1	1
Bacteroidetes	Pontibacter diazotrophicus	1	1	1
Bacteroidetes	Ornithobacterium rhinotracheale	1	1	1
Bacteroidetes	Flavobacterium beibuense	1	1	1
Bacteroidetes	Crocinitomix catalasitica	1	1	1
Bacteroidetes	Sunxiuqinia dokdonensis	1	1	1
Bacteroidetes	Prevotella brevis	1	1	1
Bacteroidetes	Hymenobacter mucosus	1	1	1
Bacteroidetes	Hymenobacter latericoloratus	1	1	1
Bacteroidetes	Hymenobacter luteus	1	1	1
Bacteroidetes	Hymenobacter sedentarius	1	1	1
Bacteroidetes	Chryseobacterium artocarpi	1	1	1
Bacteroidetes	Chryseobacterium geocarposphaerae	1	1	1
Bacteroidetes	Chryseobacterium arachidis	1	1	1
Bacteroidetes	Chryseobacterium zeae	1	1	1
Bacteroidetes	Chitinophaga jiangningensis	1	1	1
Bacteroidetes	Chryseobacterium contaminans	1	1	1
Bacteroidetes	Pontibacter amylolyticus	1	1	1
Bacteroidetes	Salegentibacter salegens	1	1	1
Bacteroidetes	Zobellia uliginosa	1	1	1
Bacteroidetes	Arcticiflavibacter luteus	1	1	1
Bacteroidetes	Moheibacter sediminis	1	1	1
Bacteroidetes	Chishuiella changwenlii	1	1	1
Bacteroidetes	Taibaiella chishuiensis	1	1	1
Bacteroidetes	Arcticibacter eurypsychrophilus	1	1	1
Bacteroidetes	Tamlana sedimentorum	1	1	1
Bacteroidetes	Pontibacter chinhatensis	1	1	1
Bacteroidetes	Sphingobacterium yanglingense	1	1	1
Bacteroidetes	Winogradskyella wandonensis	1	1	1
Bacteroidetes	Algoriphagus boseongensis	1	1	1
Bacteroidetes	Aquimarina macrocephali	1	1	1
Bacteroidetes	Hanstruepera neustonica	1	1	1
Bacteroidetes	Maribacter caenipelagi	1	1	1
Bacteroidetes	Chryseobacterium haifense	1	1	1
Bacteroidetes	Flavobacterium aquatile	1	1	1
Bacteroidetes	Flavobacterium chungangense	1	1	1
Bacteroidetes	Siansivirga zeaxanthinifaciens	1	1	1
Bacteroidetes	Pedobacter borealis	1	1	1
Bacteroidetes	Nonlabens marinus	1	1	1
Bacteroidetes	Mucilaginibacter auburnensis	1	1	1
Bacteroidetes	Seonamhaeicola aphaedonensis	1	1	1
Bacteroidetes	Parafilimonas terrae	1	1	1
Bacteroidetes	Longimonas halophila	1	1	1
Bacteroidetes	Lacinutrix jangbogonensis	1	1	1
Bacteroidetes	Spirosoma oryzae	1	1	1
Bacteroidetes	Bacteroides timonensis	1	1	1
Bacteroidetes	Butyricimonas faecihominis	1	1	1
Bacteroidetes	Butyricimonas paravirosa	1	1	1
Bacteroidetes	Sphingobacterium griseoflavum	1	1	1
Bacteroidetes	Flavicella marina	1	1	1
Bacteroidetes	Chryseobacterium xixisoli	1	1	1
Bacteroidetes	Flavobacterium palustre	1	1	1
Bacteroidetes	Pedobacter xixiisoli	1	1	1
Bacteroidetes	Sphingobacterium paludis	1	1	1
Bacteroidetes	Labilibacter marinus	1	1	1
Bacteroidetes	Parapedobacter indicus	1	1	1
Bacteroidetes	Flavobacterium notoginsengisoli	1	1	1
Bacteroidetes	Spongiivirga citrea	1	1	1
Bacteroidetes	Mariniphaga anaerophila	1	1	1
Bacteroidetes	Psychroserpens jangbogonensis	1	1	1
Bacteroidetes	Cecembia rubra	1	1	1
Bacteroidetes	Lacinutrix venerupis	1	1	1
Bacteroidetes	Wenyingzhuangia heitensis	1	1	1
Bacteroidetes	Flavobacterium gilvum	1	1	1
Bacteroidetes	Flavobacterium seoulense	1	1	1
Bacteroidetes	Flavisolibacter tropicus	1	1	1
Bacteroidetes	Dyadobacter sediminis	1	1	1
Bacteroidetes	Chryseobacterium shandongense	1	1	1
Bacteroidetes	Bizionia arctica	1	1	1
Bacteroidetes	Filimonas endophytica	1	1	1
Bacteroidetes	Belliella buryatensis	1	1	1
Bacteroidetes	Flavobacterium gillisiae	1	1	1
Bacteroidetes	Pedobacter lusitanus	1	1	1
Bacteroidetes	Mesonia aquimarina	1	1	1
Bacteroidetes	Sphingobacterium nematocida	1	1	1
Bacteroidetes	Lewinella lacunae	1	1	1
Bacteroidetes	Pedobacter africanus	1	1	1
Bacteroidetes	Mesoflavibacter sabulilitoris	1	1	1
Bacteroidetes	Hymenobacter frigidus	1	1	1
Bacteroidetes	Mucilaginibacter psychrotolerans	1	1	1
Bacteroidetes	Phaeodactylibacter xiamenensis	1	1	1
Bacteroidetes	Hymenobacter wooponensis	1	1	1
Bacteroidetes	Planktosalinus lacus	1	1	1
Bacteroidetes	Psychroflexus salis	1	1	1
Bacteroidetes	Psychroflexus planctonicus	1	1	1
Bacteroidetes	Aequorivita antarctica	1	1	1
Bacteroidetes	Aequorivita lipolytica	1	1	1
Bacteroidetes	Emticicia aquatilis	1	1	1
Bacteroidetes	Balneicella halophila	1	1	1
Bacteroidetes	Dinghuibacter silviterrae	1	1	1
Bacteroidetes	Chitinophaga dinghuensis	1	1	1
Bacteroidetes	Flavobacterium endophyticum	1	1	1
Bacteroidetes	Prolixibacter denitrificans	1	1	1
Bacteroidetes	Flavobacterium jejuense	1	1	1
Bacteroidetes	Draconibacterium sediminis	1	1	1
Bacteroidetes	Sanguibacteroides justesenii	1	1	1
Bacteroidetes	Aequorivita aquimaris	1	1	1
Bacteroidetes	Chryseobacterium echinoideorum	1	1	1
Bacteroidetes	Mucilaginibacter gotjawali	1	1	1
Bacteroidetes	Leeuwenhoekiella polynyae	1	1	1
Bacteroidetes	Formosa haliotis	1	1	1
Bacteroidetes	Hymenobacter glacieicola	1	1	1
Bacteroidetes	Pedobacter nanyangensis	1	1	1
Bacteroidetes	Roseivirga misakiensis	1	1	1
Bacteroidetes	Phaeodactylibacter luteus	1	1	1
Bacteroidetes	Yeosuana marina	1	1	1
Bacteroidetes	Rufibacter roseus	1	1	1
Bacteroidetes	Chitinophaga qingshengii	1	1	1
Bacteroidetes	Phaeocystidibacter marisrubri	1	1	1
Bacteroidetes	Porphyromonas pasteri	1	1	1
Bacteroidetes	Bergeyella cardium	1	1	1
Bacteroidetes	Apibacter mensalis	1	1	1
Bacteroidetes	Dyadobacter jiangsuensis	1	1	1
Bacteroidetes	Spirosoma fluviale	1	1	1
Bacteroidetes	Prevotella pectinovora	1	1	1
Bacteroidetes	Chryseobacterium defluvii	1	1	1
Bacteroidetes	Dysgonomonas alginatilytica	1	1	1
Bacteroidetes	Algibacter amylolyticus	1	1	1
Bacteroidetes	Chryseobacterium senegalense	1	1	1
Bacteroidetes	Gelidibacter sediminis	1	1	1
Bacteroidetes	Chryseobacterium rhizoplanae	1	1	1
Bacteroidetes	Pontibacter ummariensis	1	1	1
Bacteroidetes	Chryseobacterium limigenitum	1	1	1
Bacteroidetes	Chryseobacterium arachidiradicis	1	1	1
Bacteroidetes	Flavobacterium nitrogenifigens	1	1	1
Bacteroidetes	Kordia zhangzhouensis	1	1	1
Bacteroidetes	Lutibacter profundi	1	1	1
Bacteroidetes	Dokdonia pacifica	1	1	1
Bacteroidetes	Lascolabacillus massiliensis	1	1	1
Bacteroidetes	Mariniphaga sediminis	1	1	1
Bacteroidetes	Empedobacter stercoris	1	1	1
Bacteroidetes	Mesonia hippocampi	1	1	1
Bacteroidetes	Hymenobacter terrenus	1	1	1
Bacteroidetes	Tenacibaculum holothuriorum	1	1	1
Bacteroidetes	Ancylomarina subtilis	1	1	1
Bacteroidetes	Mangrovibacterium marinum	1	1	1
Bacteroidetes	Williamwhitmania taraxaci	1	1	1
Bacteroidetes	Petrimonas mucosa	1	1	1
Bacteroidetes	Proteiniphilum saccharofermentans	1	1	1
Bacteroidetes	Aquimarina aggregata	1	1	1
Bacteroidetes	Mangrovimonas xylaniphaga	1	1	1
Bacteroidetes	Flavobacterium gossypii	1	1	1
Bacteroidetes	Chitinophaga barathri	1	1	1
Bacteroidetes	Wenyingzhuangia aestuarii	1	1	1
Bacteroidetes	Flavobacterium buctense	1	1	1
Bacteroidetes	Taibaiella soli	1	1	1
Bacteroidetes	Pontibacter mucosus	1	1	1
Bacteroidetes	Rhabdobacter roseus	1	1	1
Bacteroidetes	Leeuwenhoekiella nanhaiensis	1	1	1
Bacteroidetes	Maribacter flavus	1	1	1
Bacteroidetes	Massilibacteroides vaginae	1	1	1
Bacteroidetes	Prevotella rara	1	1	1
Bacteroidetes	Flavobacterium lutivivi	1	1	1
Bacteroidetes	Flavobacterium kingsejongi	1	1	1
Bacteroidetes	Lentimicrobium saccharophilum	1	1	1
Bacteroidetes	Apibacter adventoris	1	1	1
Bacteroidetes	Chryseobacterium sediminis	1	1	1
Bacteroidetes	Flavobacterium aquicola	1	1	1
Bacteroidetes	Chryseobacterium glaciei	1	1	1
Bacteroidetes	Flavobacterium tistrianum	1	1	1
Bacteroidetes	Confluentibacter lentus	1	1	1
Bacteroidetes	Prevotella colorans	1	1	1
Bacteroidetes	Marinirhabdus gelatinilytica	1	1	1
Bacteroidetes	Niastella vici	1	1	1
Bacteroidetes	Aequorivita vladivostokensis	1	1	1
Bacteroidetes	Labilibaculum antarcticum	1	1	1
Bacteroidetes	Seonamhaeicola algicola	1	1	1
Bacteroidetes	Elizabethkingia miricola	1	1	1
Bacteroidetes	Algoriphagus sanaruensis	1	1	1
Bacteroidetes	Algibacter alginicilyticus	1	1	1
Bacteroidetes	Brumimicrobium aurantiacum	1	1	1
Bacteroidetes	Filimonas zeae	1	1	1
Bacteroidetes	Pedobacter zeae	1	1	1
Bacteroidetes	Crocinitomix algicola	1	1	1
Bacteroidetes	Sphingobacterium chuzhouense	1	1	1
Bacteroidetes	Algoriphagus resistens	1	1	1
Bacteroidetes	Mongoliibacter ruber	1	1	1
Bacteroidetes	Arsenicibacter rosenii	1	1	1
Bacteroidetes	Solirubrum puertoriconensis	1	1	1
Bacteroidetes	Flavobacterium orientale	1	1	1
Bacteroidetes	Elizabethkingia bruuniana	1	1	1
Bacteroidetes	Elizabethkingia ursingii	1	1	1
Bacteroidetes	Roseivirga thermotolerans	1	1	1
Bacteroidetes	Euzebyella marina	1	1	1
Bacteroidetes	Flavobacterium crassostreae	1	1	1
Bacteroidetes	Cochleicola gelatinilyticus	1	1	1
Bacteroidetes	Pontibacter virosus	1	1	1
Bacteroidetes	Flavobacterium suaedae	1	1	1
Bacteroidetes	Sphingobacterium cellulitidis	1	1	1
Bacteroidetes	Hymenobacter crusticola	1	1	1
Bacteroidetes	Larkinella soli	1	1	1
Bacteroidetes	Polaribacter vadi	1	1	1
Bacteroidetes	Croceivirga lutea	1	1	1
Bacteroidetes	Polaribacter pacificus	1	1	1
Bacteroidetes	Hymenobacter gummosus	1	1	1
Bacteroidetes	Prevotella lascolaii	1	1	1
Bacteroidetes	Prevotella phocaeensis	1	1	1
Bacteroidetes	Rufibacter ruber	1	1	1
Bacteroidetes	Flavobacterium omnivorum	1	1	1
Bacteroidetes	Flavobacterium xinjiangense	1	1	1
Bacteroidetes	Flavobacterium arcticum	1	1	1
Bacteroidetes	Wenyingzhuangia fucanilytica	1	1	1
Bacteroidetes	Puia dinghuensis	1	1	1
Bacteroidetes	Mucilaginibacter pedocola	1	1	1
Bacteroidetes	Psychroflexus aestuariivivens	1	1	1
Bacteroidetes	Echinicola strongylocentroti	1	1	1
Bacteroidetes	Muribaculum intestinale	1	1	1
Bacteroidetes	Sphingobacterium humi	1	1	1
Bacteroidetes	Salinibacter altiplanensis	1	1	1
Bacteroidetes	Salibacter halophilus	1	1	1
Bacteroidetes	Flavobacterium limicola	1	1	1
Bacteroidetes	Chryseobacterium timonianum	1	1	1
Bacteroidetes	Echinicola rosea	1	1	1
Bacteroidetes	Oceanihabitans sediminis	1	1	1
Bacteroidetes	Mucilaginibacter phyllosphaerae	1	1	1
Bacteroidetes	Chryseobacterium cucumeris	1	1	1
Bacteroidetes	Alistipes provencensis	1	1	1
Bacteroidetes	Vaginella massiliensis	1	1	1
Bacteroidetes	Chryseobacterium phocaeense	1	1	1
Bacteroidetes	Fulvivirga lutimaris	1	1	1
Bacteroidetes	Reichenbachiella versicolor	1	1	1
Bacteroidetes	Pedobacter psychrophilus	1	1	1
Bacteroidetes	Flavihumibacter stibioxidans	1	1	1
Bacteroidetes	Pedobacter quisquiliarum	1	1	1
Bacteroidetes	Algoriphagus iocasae	1	1	1
Bacteroidetes	Bacteroides mediterraneensis	1	1	1
Bacteroidetes	Mediterranea massiliensis	1	1	1
Bacteroidetes	Pelobium manganitolerans	1	1	1
Bacteroidetes	Pedobacter psychrotolerans	1	1	1
Bacteroidetes	Capnocytophaga canis	1	1	1
Bacteroidetes	Capnocytophaga stomatis	1	1	1
Bacteroidetes	Saccharicrinis aurantiacus	1	1	1
Bacteroidetes	Algibacter aquaticus	1	1	1
Bacteroidetes	Hymenobacter nivis	1	1	1
Bacteroidetes	Urechidicola croceus	1	1	1
Bacteroidetes	Tenacibaculum todarodis	1	1	1
Bacteroidetes	Longibacter salinarum	1	1	1
Bacteroidetes	Bacteroides ihuae	1	1	1
Bacteroidetes	Prevotellamassilia timonensis	1	1	1
Bacteroidetes	Lutibacter oceani	1	1	1
Bacteroidetes	Maribacter arenosus	1	1	1
Bacteroidetes	Flavobacterium fluviatile	1	1	1
Bacteroidetes	Chitinophaga rhizosphaerae	1	1	1
Bacteroidetes	Hymenobacter aquaticus	1	1	1
Bacteroidetes	Elizabethkingia occulta	1	1	1
Bacteroidetes	Parabacteroides timonensis	1	1	1
Bacteroidetes	Millionella massiliensis	1	1	1
Bacteroidetes	Sphingobacterium alkalisoli	1	1	1
Bacteroidetes	Sphingobacterium bovisgrunnientis	1	1	1
Bacteroidetes	Maribacter aurantiacus	1	1	1
Bacteroidetes	Spirosoma lacussanchae	1	1	1
Bacteroidetes	Porphyromonas loveana	1	1	1
Bacteroidetes	Pseudoflavitalea rhizosphaerae	1	1	1
Bacteroidetes	Winogradskyella flava	1	1	1
Bacteroidetes	Arenibacter troitsensis	1	1	1
Bacteroidetes	Cellulophaga omnivescoria	1	1	1
Bacteroidetes	Polaribacter haliotis	1	1	1
Bacteroidetes	Pedobacter cryoconitis	1	1	1
Bacteroidetes	Hymenobacter coccineus	1	1	1
Bacteroidetes	Hymenobacter glacialis	1	1	1
Bacteroidetes	Hymenobacter lapidarius	1	1	1
Bacteroidetes	Pedobacter mendelii	1	1	1
Bacteroidetes	Pedobacter petrophilus	1	1	1
Bacteroidetes	Tenacibaculum agarivorans	1	1	1
Bacteroidetes	Confluentibacter flavum	1	1	1
Bacteroidetes	Seonamhaeicola marinus	1	1	1
Bacteroidetes	Bacteroides kribbi	1	1	1
Bacteroidetes	Bacteroides koreensis	1	1	1
Bacteroidetes	Gramella salexigens	1	1	1
Bacteroidetes	Sphingobacterium soli	1	1	1
Bacteroidetes	Roseivirga seohaensis	1	1	1
Bacteroidetes	Winogradskyella aurantia	1	1	1
Bacteroidetes	Nonlabens xylanidelens	1	1	1
Bacteroidetes	Prevotella ihumii	1	1	1
Bacteroidetes	Polaribacter tangerinus	1	1	1
Bacteroidetes	Flavobacterium sufflavum	1	1	1
Bacteroidetes	Chryseobacterium daecheongense	1	1	1
Bacteroidetes	Algoriphagus marinus	1	1	1
Bacteroidetes	Vicingus serpentipes	1	1	1
Bacteroidetes	Pedobacter kyonggii	1	1	1
Bacteroidetes	Pseudozobellia thermophila	1	1	1
Bacteroidetes	Kriegella aquimaris	1	1	1
Bacteroidetes	Croceivirga radicis	1	1	1
Bacteroidetes	Salegentibacter sediminis	1	1	1
Bacteroidetes	Mucilaginibacter limnophilus	1	1	1
Bacteroidetes	Parabacteroides bouchesdurhonensis	1	1	1
Bacteroidetes	Flavobacterium pokkalii	1	1	1
Bacteroidetes	Labilibaculum manganireducens	1	1	1
Bacteroidetes	Labilibaculum filiforme	1	1	1
Bacteroidetes	Parabacteroides provencensis	1	1	1
Bacteroidetes	Chryseobacterium mucoviscidosis	1	1	1
Bacteroidetes	Gelidibacter japonicus	1	1	1
Bacteroidetes	Geofilum rhodophaeum	1	1	1
Bacteroidetes	Spirosoma terrae	1	1	1
Bacteroidetes	Chryseobacterium candidae	1	1	1
Bacteroidetes	Robiginitalea sediminis	1	1	1
Bacteroidetes	Spirosoma agri	1	1	1
Bacteroidetes	Brumimicrobium glaciale	1	1	1
Bacteroidetes	Mucilaginibacter galii	1	1	1
Bacteroidetes	Hymenobacter amundsenii	1	1	1
Bacteroidetes	Confluentibacter citreus	1	1	1
Bacteroidetes	Algoriphagus formosus	1	1	1
Bacteroidetes	Avrilella dinanensis	1	1	1
Bacteroidetes	Raineya orbicola	1	1	1
Bacteroidetes	Flavobacterium cyanobacteriorum	1	1	1
Bacteroidetes	Flavobacterium aurantiibacter	1	1	1
Bacteroidetes	Winogradskyella tangerina	1	1	1
Bacteroidetes	Flavobacterium soyangense	1	1	1
Bacteroidetes	Bacteroides cutis	1	1	1
Bacteroidetes	Larkinella knui	1	1	1
Bacteroidetes	Larkinella terrae	1	1	1
Bacteroidetes	Larkinella rosea	1	1	1
Bacteroidetes	Hymenobacter jeollabukensis	1	1	1
Bacteroidetes	Hymenobacter persicinus	1	1	1
Bacteroidetes	Flavobacterium luteum	1	1	1
Bacteroidetes	Flavobacterium foetidum	1	1	1
Bacteroidetes	Mucilaginibacter rubeus	1	1	1
Bacteroidetes	Hymenobacter rubripertinctus	1	1	1
Bacteroidetes	Chitinophaga caeni	1	1	1
Bacteroidetes	Dysgonomonas massiliensis	1	1	1
Bacteroidetes	Pseudobizionia ponticola	1	1	1
Bacteroidetes	Hymenobacter cavernae	1	1	1
Bacteroidetes	Flavobacterium limi	1	1	1
Bacteroidetes	Parapedobacter defluvii	1	1	1
Bacteroidetes	Aquimarina algiphila	1	1	1
Bacteroidetes	Winogradskyella haliclonae	1	1	1
Bacteroidetes	Changchengzhania lutea	1	1	1
Bacteroidetes	Algoriphagus lacus	1	1	1
Bacteroidetes	Arenibacter catalasegens	1	1	1
Bacteroidetes	Antarcticibacterium flavum	1	1	1
Bacteroidetes	Chryseobacterium lacus	1	1	1
Bacteroidetes	Brumimicrobium salinarum	1	1	1
Bacteroidetes	Chryseolinea flava	1	1	1
Bacteroidetes	Arundinibacter roseus	1	1	1
Bacteroidetes	Aquimarina sediminis	1	1	1
Bacteroidetes	Hanstruepera crassostreae	1	1	1
Bacteroidetes	Adhaeribacter pallidiroseus	1	1	1
Bacteroidetes	Flavipsychrobacter stenotrophus	1	1	1
Bacteroidetes	Solitalea longa	1	1	1
Bacteroidetes	Flavobacterium alvei	1	1	1
Bacteroidetes	Parabacteroides pacaensis	1	1	1
Bacteroidetes	Butyricimonas faecalis	1	1	1
Bacteroidetes	Duncaniella muris	1	1	1
Bacteroidetes	Paramuribaculum intestinale	1	1	1
Bacteroidetes	Siphonobacter curvatus	1	1	1
Bacteroidetes	Sphingobacterium haloxyli	1	1	1
Bacteroidetes	Chryseobacterium aurantiacum	1	1	1
Bacteroidetes	Pedobacter yulinensis	1	1	1
Bacteroidetes	Gramella fulva	1	1	1
Bacteroidetes	Mesonia algae	1	1	1
Bacteroidetes	Flavobacterium circumlabens	1	1	1
Bacteroidetes	Flavobacterium cupreum	1	1	1
Bacteroidetes	Lutibacter citreus	1	1	1
Bacteroidetes	Alistipes finegoldii	1	1	1
Bacteroidetes	Flavobacterium magnum	1	1	1
Bacteroidetes	Marinilabilia rubra	1	1	1
Bacteroidetes	Chitinophaga deserti	1	1	1
Bacteroidetes	Croceibacter atlanticus	1	1	1
Bacteroidetes	Chryseobacterium molle	1	1	1
Bacteroidetes	Flavobacterium laiguense	1	1	1
Bacteroidetes	Flavobacterium psychrotolerans	1	1	1
Bacteroidetes	Chitinophaga parva	1	1	1
Bacteroidetes	Botryobacter ruber	1	1	1
Bacteroidetes	Flavobacterium pallidum	1	1	1
Bacteroidetes	Pararcticibacter amylolyticus	1	1	1
Bacteroidetes	Thermaurantimonas aggregans	1	1	1
Bacteroidetes	Flavobacterium album	1	1	1
Bacteroidetes	Flavobacterium crocinum	1	1	1
Bacteroidetes	Marinifilum breve	1	1	1
Bacteroidetes	Polaribacter butkevichii	1	1	1
Bacteroidetes	Flavobacterium sediminis	1	1	1
Bacteroidetes	Mucilaginibacter hurinus	1	1	1
Bacteroidetes	Flagellimonas aquimarina	1	1	1
Bacteroidetes	Chitinophaga varians	1	1	1
Bacteroidetes	Algoriphagus litoralis	1	1	1
Bacteroidetes	Pedobacter paludis	1	1	1
Bacteroidetes	Chitinophaga alhagiae	1	1	1
Bacteroidetes	Flavobacterium sharifuzzamanii	1	1	1
Bacteroidetes	Hymenobacter edaphi	1	1	1
Bacteroidetes	Algibacter lectus	1	1	1
Bacteroidetes	Algibacter lectus	1	1	1
Bacteroidetes	Algibacter lectus	1	1	1
Bacteroidetes	Algibacter lectus	1	1	1
Bacteroidetes	Algibacter lectus	1	1	1
Bacteroidetes	Algibacter lectus	1	1	1
Bacteroidetes	Algibacter lectus	1	1	1
Bacteroidetes	Algibacter lectus	1	1	1
Bacteroidetes	Flavobacterium hydrophilum	1	1	1
Bacteroidetes	Flavobacterium cheongpyeongense	1	1	1
Bacteroidetes	Robertkochia solimangrovi	1	1	1
Bacteroidetes	Flavobacterium aquariorum	1	1	1
Bacteroidetes	Hymenobacter sediminis	1	1	1
Bacteroidetes	Putridiphycobacter roseus	1	1	1
Bacteroidetes	Winogradskyella aurantiaca	1	1	1
Bacteroidetes	Flavobacterium tibetense	1	1	1
Bacteroidetes	Pedobacter chitinilyticus	1	1	1
Bacteroidetes	Leeuwenhoekiella aestuarii	1	1	1
Bacteroidetes	Aquiflexum aquatile	1	1	1
Bacteroidetes	Formosa algae	1	1	1
Bacteroidetes	Chitinophaga flava	1	1	1
Bacteroidetes	Pedobacter miscanthi	1	1	1
Bacteroidetes	Flavobacterium petrolei	1	1	1
Bacteroidetes	Dyadobacter luteus	1	1	1
Bacteroidetes	Algoriphagus halophilus	1	1	1
Bacteroidetes	Algoriphagus ornithinivorans	1	1	1
Bacteroidetes	Capnocytophaga felis	1	1	1
Bacteroidetes	Paracnuella aquatica	1	1	1
Bacteroidetes	Ulvibacter litoralis	1	1	1
Bacteroidetes	Pedobacter chinensis	1	1	1
Bacteroidetes	Ancylomarina euxinus	1	1	1
Bacteroidetes	Maribacter sedimenticola	1	1	1
Bacteroidetes	Maribacter orientalis	1	1	1
Bacteroidetes	Maribacter aquivivus	1	1	1
Bacteroidetes	Maribacter ulvicola	1	1	1
Bacteroidetes	Parabacteroides acidifaciens	1	1	1
Bacteroidetes	Chitinophaga silvisoli	1	1	1
Bacteroidetes	Deminuibacter soli	1	1	1
Bacteroidetes	Flavobacterium degerlachei	1	1	1
Bacteroidetes	Flavobacterium frigoris	1	1	1
Bacteroidetes	Flavobacterium micromati	1	1	1
Bacteroidetes	Pedobacter indicus	1	1	1
Bacteroidetes	Muricauda nanhaiensis	1	1	1
Bacteroidetes	Polaribacter aestuariivivens	1	1	1
Bacteroidetes	Chryseobacterium nematophagum	1	1	1
Bacteroidetes	Maribellus luteus	1	1	1
Bacteroidetes	Fibrisoma montanum	1	1	1
Bacteroidetes	Larkinella punicea	1	1	1
Bacteroidetes	Paraflavitalea soli	1	1	1
Bacteroidetes	Hymenobacter oligotrophus	1	1	1
Bacteroidetes	Chryseolinea soli	1	1	1
Bacteroidetes	Nonlabens xiamenensis	1	1	1
Bacteroidetes	Arachidicoccus soli	1	1	1
Bacteroidetes	Flavisolibacter nicotianae	1	1	1
Bacteroidetes	Chryseobacterium formosense	1	1	1
Bacteroidetes	Algoriphagus aquimarinus	1	1	1
Bacteroidetes	Algoriphagus chordae	1	1	1
Bacteroidetes	Cloacibacterium normanense	1	1	1
Bacteroidetes	Arenibacter palladensis	1	1	1
Bacteroidetes	Elizabethkingia meningoseptica	1	1	1
Bacteroidetes	Algoriphagus antarcticus	1	1	1
Bacteroidetes	Salegentibacter holothuriorum	1	1	1
Bacteroidetes	Ulvibacterium marinum	1	1	1
Bacteroidetes	Sphingobacterium puteale	1	1	1
Bacteroidetes	Ichthyobacterium seriolicida	1	1	1
Bacteroidetes	Chryseobacterium balustinum	1	1	1
Bacteroidetes	Empedobacter brevis	1	1	1
Bacteroidetes	Gynurincola endophyticus	1	1	1
Bacteroidetes	Dokdonia sinensis	1	1	1
Bacteroidetes	Amniculibacterium aquaticum	1	1	1
Bacteroidetes	Chryseotalea sanaruensis	1	1	1
Bacteroidetes	Chitinophaga extrema	1	1	1
Bacteroidetes	Rufibacter latericius	1	1	1
Bacteroidetes	Epilithonimonas vandammei	1	1	1
Bacteroidetes	Kaistella daneshvariae	1	1	1
Bacteroidetes	Aureibaculum marinum	1	1	1
Bacteroidetes	Chitinophaga lutea	1	1	1
Bacteroidetes	Flavobacterium tangerina	1	1	1
Bacteroidetes	Flavobacterium viscosus	1	1	1
Bacteroidetes	Flavobacterium macacae	1	1	1
Bacteroidetes	Pedobacter nototheniae	1	1	1
Bacteroidetes	Zobellia amurskyensis	1	1	1
Bacteroidetes	Arenibacter aquaticus	1	1	1
Bacteroidetes	Zobellia laminariae	1	1	1
Bacteroidetes	Prevotella koreensis	1	1	1
Bacteroidetes	Empedobacter tilapiae	1	1	1
Bacteroidetes	Mucilaginibacter terrigena	1	1	1
Bacteroidetes	Flavobacterium psychrolimnae	1	1	1
Bacteroidetes	Flavobacterium fryxellicola	1	1	1
Bacteroidetes	Flavobacterium zhairuonensis	1	1	1
Bacteroidetes	Hymenobacter metallilatus	1	1	1
Bacteroidetes	Mangrovimonas spongiae	1	1	1
Bacteroidetes	Nonlabens ponticola	1	1	1
Bacteroidetes	Chryseobacterium aureum	1	1	1
Bacteroidetes	Flavobacterium bomensis	1	1	1
Bacteroidetes	Maribacter algicola	1	1	1
Bacteroidetes	Edaphocola flava	1	1	1
Bacteroidetes	Apibacter raozihei	1	1	1
Bacteroidetes	Ancylomarina salipaludis	1	1	1
Bacteroidetes	Flaviaesturariibacter flavus	1	1	1
Bacteroidetes	Hymenobacter jejuensis	1	1	1
Bacteroidetes	Flavobacterium cerinum	1	1	1
Bacteroidetes	Flavobacterium piscinae	1	1	1
Bacteroidetes	Lacibacter luteus	1	1	1
Bacteroidetes	Filimonas effusa	1	1	1
Bacteroidetes	Prevotella brunnea	1	1	1
Bacteroidetes	Apibacter muscae	1	1	1
Bacteroidetes	Aquirufa nivalisilvae	1	1	1
Bacteroidetes	Aquirufa antheringensis	1	1	1
Bacteroidetes	Bacteroides caecimuri	1	1	1
Bacteroidetes	Flavobacterium sangjuense	1	1	1
Bacteroidetes	Prevotella hominis	1	1	1
Bacteroidetes	Puteibacter caeruleilacunae	1	1	1
Bacteroidetes	Pedobacter changchengzhani	1	1	1
Bacteroidetes	Fulvivirga aurantia	1	1	1
Bacteroidetes	Flavobacterium silvisoli	1	1	1
Bacteroidetes	Xanthovirga aplysinae	1	1	1
Bacteroidetes	Muricauda alvinocaridis	1	1	1
Bacteroidetes	Duncaniella freteri	1	1	1
Bacteroidetes	Chryseobacterium indoltheticum	1	1	1
Bacteroidetes	Flavobacterium cellulosilyticum	1	1	1
Bacteroidetes	Flavobacterium caseinilyticum	1	1	1
Bacteroidetes	Flavobacterium hiemivividum	1	1	1
Bacteroidetes	Sphingobacterium endophyticum	1	1	1
Bacteroidetes	Flavobacterium nackdongense	1	1	1
Bacteroidetes	Algoriphagus aquimaris	1	1	1
Bacteroidetes	Muricauda aquimarina	1	1	1
Bacteroidetes	Myroides odoratus	1	1	1
Bacteroidetes	Algoriphagus kandeliae	1	1	1
Bacteroidetes	Lewinella litorea	1	1	1
Bacteroidetes	Flavobacterium humi	1	1	1
Bacteroidetes	Pedobacter helvus	1	1	1
Bacteroidetes	Niastella caeni	1	1	1
Bacteroidetes	Labilibacter sediminis	1	1	1
Bacteroidetes	Sphingobacterium olei	1	1	1
Bacteroidetes	Dyadobacter bucti	1	1	1
Bacteroidetes	Pontibacter beigongshangensis	1	1	1
Bacteroidetes	Winogradskyella algicola	1	1	1
Bacteroidetes	Ilyomonas limi	1	1	1
Bacteroidetes	Dyadobacter frigoris	1	1	1
Bacteroidetes	Dyadobacter flavalbus	1	1	1
Bacteroidetes	Sphingobacterium spiritivorum	1	1	1
Bacteroidetes	Tamlana fucoidanivorans	1	1	1
Bacteroidetes	Flagellimonas algicola	1	1	1
Bacteroidetes	Gramella sabulilitoris	1	1	1
Bacteroidetes	Alistipes communis	1	1	1
Bacteroidetes	Flavicella sediminum	1	1	1
Bacteroidetes	Sphingobacterium thalpophilum	1	1	1
Bacteroidetes	Tenuifilum thalassicum	1	1	1
Bacteroidetes	Seonamhaeicola maritimus	1	1	1
Bacteroidetes	Formosa maritima	1	1	1
Bacteroidetes	Sphingobacterium cavernae	1	1	1
Bacteroidetes	Chryseobacterium binzhouense	1	1	1
Bacteroidetes	Formosa sediminum	1	1	1
Bacteroidetes	Maribacter luteus	1	1	1
Bacteroidetes	Flavobacterium microcysteis	1	1	1
Bacteroidetes	Mucilaginibacter corticis	1	1	1
Bacteroidetes	Fluviicola chungangensis	1	1	1
Bacteroidetes	Algibacter pacificus	1	1	1
Bacteroidetes	Flavobacterium alkalisoli	1	1	1
Bacteroidetes	Chryseobacterium vaccae	1	1	1
Bacteroidetes	Pareuzebyella sediminis	1	1	1
Bacteroidetes	Hymenobacter lapidiphilus	1	1	1
Bacteroidetes	Arenibacter lacus	1	1	1
Bacteroidetes	Aequorivita lutea	1	1	1
Bacteroidetes	Winogradskyella vidalii	1	1	1
Bacteroidetes	Hymenobacter baengnokdamensis	1	1	1
Bacteroidetes	Winogradskyella thalassocola	1	1	1
Bacteroidetes	Winogradskyella epiphytica	1	1	1
Bacteroidetes	Winogradskyella eximia	1	1	1
Bacteroidetes	Mariniflexile fucanivorans	1	1	1
Bacteroidetes	Prevotella ruminicola	1	1	1
Bacteroidetes	Maribacter sp	1	1	1
Bacteroidetes	Pedobacter puniceum	1	1	1
Bacteroidetes	Kaistella antarctica	1	1	1
Bacteroidetes	Kaistella jeonii	1	1	1
Bacteroidetes	Porphyromonas gingivicanis	1	1	1
Bacteroidetes	Chryseobacterium kwangjuense	1	1	1
Bacteroidetes	Mucilaginibacter endophyticus	1	1	1
Bacteroidetes	Elizabethkingia argenteiflava	1	1	1
Bacteroidetes	Winogradskyella endarachnes	1	1	1
Bacteroidetes	Hymenobacter polaris	1	1	1
Bacteroidetes	Aestuariibaculum marinum	1	1	1
Bacteroidetes	Winogradskyella ludwigii	1	1	1
Bacteroidetes	Winogradskyella forsetii	1	1	1
Bacteroidetes	Winogradskyella schleiferi	1	1	1
Bacteroidetes	Winogradskyella ursingii	1	1	1
Bacteroidetes	Labilibaculum euxinus	1	1	1
Bacteroidetes	Mesonia oceanica	1	1	1
Bacteroidetes	Spirosoma aureum	1	1	1
Bacteroidetes	Flavobacterium ajazii	1	1	1
Bacteroidetes	Winogradskyella wichelsiae	1	1	1
Bacteroidetes	Winogradskyella costae	1	1	1
Bacteroidetes	Winogradskyella helgolandensis	1	1	1
Bacteroidetes	Cytophaga hutchinsonii	1	1	1
Bacteroidetes	Flavobacterium bizetiae	1	1	1
Bacteroidetes	Flavihumibacter soli	1	1	1
Bacteroidetes	Mesoflavibacter profundi	1	1	1
Bacteroidetes	Capnocytophaga endodontalis	1	1	1
Bacteroidetes	Myroides pelagicus	1	1	1
Bacteroidetes	Salegentibacter mishustinae	1	1	1
Bacteroidetes	Gillisia mitskevichiae	1	1	1
Bacteroidetes	Flavobacterium weaverense	1	1	1
Bacteroidetes	Flavobacterium segetis	1	1	1
Bacteroidetes	Psychroflexus maritimus	1	1	1
Bacteroidetes	Cyclobacterium plantarum	1	1	1
Bacteroidetes	Paraflavitale devenefica	1	1	1
Bacteroidetes	Hymenobacter russus	1	1	1
Bacteroidetes	Hymenobacter terrestris	1	1	1
Bacteroidetes	Chryseobacterium manosquense	1	1	1
Bacteroidetes	Mucilaginibacter glaciei	1	1	1
Bacteroidetes	Mucilaginibacter pankratovii	1	1	1
Bacteroidetes	Tenacibaculum finnmarkense	1	1	1
Bacteroidetes	Aquimarina muelleri	1	1	1
Bacteroidetes	Roseivirga ehrenbergii	1	1	1
Bacteroidetes	Algoriphagus alkaliphilus	1	1	1
Bacteroidetes	Flavobacterium granuli	1	1	1
Bacteroidetes	Tannerella forsythia	1	1	1
Bacteroidetes	Bacteroides heparinolyticus	1	1	1
Bacteroidetes	Bacteroides zoogleoformans	1	1	1
Bacteroidetes	Porphyromonas endodontalis	1	1	1
Bacteroidetes	Prevotella buccae	1	1	1
Bacteroidetes	Prevotella denticola	1	1	1
Bacteroidetes	Prevotella disiens	1	1	1
Bacteroidetes	Prevotella intermedia	1	1	1
Bacteroidetes	Prevotella oris	1	1	1
Bacteroidetes	Capnocytophaga canimorsus	1	1	1
Bacteroidetes	Capnocytophaga cynodegmi	1	1	1
Bacteroidetes	Leeuwenhoekiella aequorea	1	1	1
Bacteroidetes	Bizionia paragorgiae	1	1	1
Bacteroidetes	Sphingobacterium multivorum	1	1	1
Bacteroidetes	Tenacibaculum lutimaris	1	1	1
Bacteroidetes	Salegentibacter flavus	1	1	1
Bacteroidetes	Yeosuana aromativorans	1	1	1
Bacteroidetes	Pedobacter caeni	1	1	1
Bacteroidetes	Subsaximicrobium wynnwilliamsii	1	1	1
Bacteroidetes	Bizionia myxarmorum	1	1	1
Bacteroidetes	Bizionia algoritergicola	1	1	1
Bacteroidetes	Bizionia gelidisalsuginis	1	1	1
Bacteroidetes	Bizionia saleffrena	1	1	1
Bacteroidetes	Gillisia hiemivivida	1	1	1
Bacteroidetes	Gelidibacter salicanalis	1	1	1
Bacteroidetes	Algoriphagus yeomjeoni	1	1	1
Bacteroidetes	Bacteroides salyersiae	1	1	1
Bacteroidetes	Chryseobacterium taichungense	1	1	1
Bacteroidetes	Porphyromonas circumdentaria	1	1	1
Bacteroidetes	Chitinophaga arvensicola	1	1	1
Bacteroidetes	Flavobacterium pectinovorum	1	1	1
Bacteroidetes	Flavobacterium saccharophilum	1	1	1
Bacteroidetes	Flavobacterium succinicans	1	1	1
Bacteroidetes	Flavobacterium cheniae	1	1	1
Bacteroidetes	Roseivirga echinicomitans	1	1	1
Bacteroidetes	Chryseobacterium shigense	1	1	1
Bacteroidetes	Algoriphagus locisalis	1	1	1
Bacteroidetes	Chryseobacterium vrystaatense	1	1	1
Bacteroidetes	Phocaeicola plebeius	1	1	1
Bacteroidetes	Bacteroides pyogenes	1	1	1
Bacteroidetes	Chryseobacterium soldanellicola	1	1	1
Bacteroidetes	Chryseobacterium taeanense	1	1	1
Bacteroidetes	Polaribacter irgensii	1	1	1
Bacteroidetes	Psychroflexus torquis	1	1	1
Bacteroidetes	Robiginitalea biformata	1	1	1
Bacteroidetes	Microscilla marina	1	1	1
Bacteroidetes	Prolixibacter bellariivorans	1	1	1
Bacteroidetes	Nonlabens sediminis	1	1	1
Bacteroidetes	Sediminicola luteus	1	1	1
Bacteroidetes	Cyclobacterium amurskyense	1	1	1
Bacteroidetes	Maribacter dokdonensis	1	1	1
Bacteroidetes	Lutibacter litoralis	1	1	1
Bacteroidetes	Tenacibaculum litoreum	1	1	1
Bacteroidetes	Nonlabens tegetincola	1	1	1
Bacteroidetes	Aquimarina brevivitae	1	1	1
Bacteroidetes	Psychroserpens mesophilus	1	1	1
Bacteroidetes	Capnocytophaga leadbetteri	1	1	1
Bacteroidetes	Parabacteroides goldsteinii	1	1	1
Bacteroidetes	Flavobacterium saliperosum	1	1	1
Bacteroidetes	Bacteroides intestinalis	1	1	1
Bacteroidetes	Nonlabens spongiae	1	1	1
Bacteroidetes	Chitinophaga skermanii	1	1	1
Bacteroidetes	Parapedobacter koreensis	1	1	1
Bacteroidetes	Pedobacter suwonensis	1	1	1
Bacteroidetes	Roseivirga spongicola	1	1	1
Bacteroidetes	Chryseobacterium piscium	1	1	1
Bacteroidetes	Hymenobacter rigui	1	1	1
Bacteroidetes	Pedobacter roseus	1	1	1
Bacteroidetes	Bacteroides finegoldii	1	1	1
Bacteroidetes	Pedobacter antarcticus	1	1	1
Bacteroidetes	Sphingobacterium faecium	1	1	1
Bacteroidetes	Lacinutrix algicola	1	1	1
Bacteroidetes	Lacinutrix mariniflava	1	1	1
Bacteroidetes	Costertonia aggregata	1	1	1
Bacteroidetes	Empedobacter falsenii	1	1	1
Bacteroidetes	Chryseobacterium greenlandense	1	1	1
Bacteroidetes	Salegentibacter agarivorans	1	1	1
Bacteroidetes	Muricauda eckloniae	1	1	1
Bacteroidetes	Echinicola pacifica	1	1	1
Bacteroidetes	Aquimarina intermedia	1	1	1
Bacteroidetes	Niastella yeongjuensis	1	1	1
Bacteroidetes	Mucilaginibacter lappiensis	1	1	1
Bacteroidetes	Chryseobacterium wanjuense	1	1	1
Bacteroidetes	Chryseobacterium hispanicum	1	1	1
Bacteroidetes	Tenacibaculum discolor	1	1	1
Bacteroidetes	Flavobacterium aquidurense	1	1	1
Bacteroidetes	Flavobacterium reichenbachii	1	1	1
Bacteroidetes	Sphingobacterium composti	1	1	1
Bacteroidetes	Chryseobacterium taiwanense	1	1	1
Bacteroidetes	Chitinophaga ginsengisoli	1	1	1
Bacteroidetes	Pedobacter panaciterrae	1	1	1
Bacteroidetes	Pedobacter ginsengisoli	1	1	1
Bacteroidetes	Porphyromonas cangingivalis	1	1	1
Bacteroidetes	Porphyromonas canoris	1	1	1
Bacteroidetes	Flaviramulus basaltis	1	1	1
Bacteroidetes	Mesonia mobilis	1	1	1
Bacteroidetes	Runella defluvii	1	1	1
Bacteroidetes	Flavobacterium defluvii	1	1	1
Bacteroidetes	Sphingobacterium daejeonense	1	1	1
Bacteroidetes	Bacteroides xylanisolvens	1	1	1
Bacteroidetes	Chryseobacterium ureilyticum	1	1	1
Bacteroidetes	Chryseobacterium gambrini	1	1	1
Bacteroidetes	Flammeovirga kamogawensis	1	1	1
Bacteroidetes	Flavobacterium johnsoniae	1	1	1
Bacteroidetes	Flavobacterium hibernum	1	1	1
Bacteroidetes	Sediminitomix flava	1	1	1
Bacteroidetes	Thermophagus xiamenensis	1	1	1
Bacteroidetes	Flavobacterium glaciei	1	1	1
Bacteroidetes	Flavobacterium hercynium	1	1	1
Bacteroidetes	Marixanthomonas ophiurae	1	1	1
Bacteroidetes	Cyclobacterium lianum	1	1	1
Bacteroidetes	Algoriphagus machipongonensis	1	1	1
Bacteroidetes	Pedobacter rhizosphaerae	1	1	1
Bacteroidetes	Pedobacter soli	1	1	1
Bacteroidetes	Salinimicrobium catena	1	1	1
Bacteroidetes	Kordia algicida	1	1	1
Bacteroidetes	Zeaxanthinibacter enoshimensis	1	1	1
Bacteroidetes	Nubsella zeaxanthinifaciens	1	1	1
Bacteroidetes	Nonlabens antarcticus	1	1	1
Bacteroidetes	Brumimicrobium mesophilum	1	1	1
Bacteroidetes	Chitinophaga ginsengisegetis	1	1	1
Bacteroidetes	Tamlana crocina	1	1	1
Bacteroidetes	Porphyromonas crevioricanis	1	1	1
Bacteroidetes	Chryseobacterium lathyri	1	1	1
Bacteroidetes	Chryseobacterium hagamense	1	1	1
Bacteroidetes	Chryseobacterium elymi	1	1	1
Bacteroidetes	Chryseobacterium rhizosphaerae	1	1	1
Bacteroidetes	Fulvivirga kasyanovii	1	1	1
Bacteroidetes	Mucilaginibacter ginsenosidivorans	1	1	1
Bacteroidetes	Leeuwenhoekiella blandensis	1	1	1
Bacteroidetes	Robiginitalea myxolifaciens	1	1	1
Bacteroidetes	Persicitalea jodogahamensis	1	1	1
Bacteroidetes	Flavobacterium terrigena	1	1	1
Bacteroidetes	Pedobacter terrae	1	1	1
Bacteroidetes	Olivibacter domesticus	1	1	1
Bacteroidetes	Chitinophaga terrae	1	1	1
Bacteroidetes	Gramella forsetii	1	1	1
Bacteroidetes	Sediminibacterium ginsengisoli	1	1	1
Bacteroidetes	Tenacibaculum adriaticum	1	1	1
Bacteroidetes	Pedobacter insulae	1	1	1
Bacteroidetes	Flavobacterium terrae	1	1	1
Bacteroidetes	Chryseobacterium flavum	1	1	1
Bacteroidetes	Sphingobacterium composti	1	1	1
Bacteroidetes	Flavobacterium cucumis	1	1	1
Bacteroidetes	Prevotella amnii	1	1	1
Bacteroidetes	Hyunsoonleella jejuensis	1	1	1
Bacteroidetes	Chryseobacterium hominis	1	1	1
Bacteroidetes	Chryseobacterium oranimense	1	1	1
Bacteroidetes	Chryseobacterium halperniae	1	1	1
Bacteroidetes	Chryseobacterium luteum	1	1	1
Bacteroidetes	Mucilaginibacter gracilis	1	1	1
Bacteroidetes	Algibacter mikhailovii	1	1	1
Bacteroidetes	Pedobacter duraquae	1	1	1
Bacteroidetes	Pedobacter westerhofensis	1	1	1
Bacteroidetes	Pedobacter metabolipauper	1	1	1
Bacteroidetes	Pedobacter hartonius	1	1	1
Bacteroidetes	Tenacibaculum aiptasiae	1	1	1
Bacteroidetes	Flavobacterium lindanitolerans	1	1	1
Bacteroidetes	Maribacter polysiphoniae	1	1	1
Bacteroidetes	Pedobacter steynii	1	1	1
Bacteroidetes	Porphyromonas gingivalis	1	1	1
Bacteroidetes	Algoriphagus hitonicola	1	1	1
Bacteroidetes	Salegentibacter salarius	1	1	1
Bacteroidetes	Lewinella marina	1	1	1
Bacteroidetes	Maribacter stanieri	1	1	1
Bacteroidetes	Arenibacter echinorum	1	1	1
Bacteroidetes	Ulvibacter antarcticus	1	1	1
Bacteroidetes	Lewinella antarctica	1	1	1
Bacteroidetes	Flavobacterium resistens	1	1	1
Bacteroidetes	Chryseobacterium jejuense	1	1	1
Bacteroidetes	Chryseobacterium soli	1	1	1
Bacteroidetes	Salegentibacter salinarum	1	1	1
Bacteroidetes	Tenacibaculum soleae	1	1	1
Bacteroidetes	Chryseobacterium aquaticum	1	1	1
Bacteroidetes	Mucilaginibacter kameinonensis	1	1	1
Bacteroidetes	Capnocytophaga granulosa	1	1	1
Bacteroidetes	Capnocytophaga haemolytica	1	1	1
Bacteroidetes	Dysgonomonas capnocytophagoides	1	1	1
Bacteroidetes	Epilithonimonas hungarica	1	1	1
Bacteroidetes	Paraprevotella clara	1	1	1
Bacteroidetes	Thermoflavifilum aggregans	1	1	1
Bacteroidetes	Flavobacterium tiangeerense	1	1	1
Bacteroidetes	Flavobacterium anhuiense	1	1	1
Bacteroidetes	Sphingobacterium siyangense	1	1	1
Bacteroidetes	Bacteroides stercoris	1	1	1
Bacteroidetes	Flavobacterium fluvii	1	1	1
Bacteroidetes	Mucilaginibacter oryzae	1	1	1
Bacteroidetes	Pedobacter oryzae	1	1	1
Bacteroidetes	Bacteroides coprocola	1	1	1
Bacteroidetes	Sphingobacterium kitahiroshimense	1	1	1
Bacteroidetes	Psychroflexus sediminis	1	1	1
Bacteroidetes	Chryseobacterium phosphatilyticum	1	1	1
Bacteroidetes	Muricauda lutimaris	1	1	1
Bacteroidetes	Pedobacter alluvionis	1	1	1
Bacteroidetes	Pedobacter nyackensis	1	1	1
Bacteroidetes	Algoriphagus aquaeductus	1	1	1
Bacteroidetes	Bacteroides caccae	1	1	1
Bacteroidetes	Lishizhenia tianjinensis	1	1	1
Bacteroidetes	Lewinella agarilytica	1	1	1
Bacteroidetes	Myroides profundi	1	1	1
Bacteroidetes	Tamlana agarivorans	1	1	1
Bacteroidetes	Pedobacter heparinus	1	1	1
Bacteroidetes	Flavobacterium caeni	1	1	1
Bacteroidetes	Chryseobacterium hispalense	1	1	1
Bacteroidetes	Chryseobacterium oleae	1	1	1
Bacteroidetes	Gelidibacter algens	1	1	1
Bacteroidetes	Chryseobacterium humi	1	1	1
Bacteroidetes	Anseongella ginsenosidimutans	1	1	1
Bacteroidetes	Arachidicoccus ginsenosidivorans	1	1	1
Bacteroidetes	Flavobacterium swingsii	1	1	1
Bacteroidetes	Arcicella rosea	1	1	1
Bacteroidetes	Cellulophaga tyrosinoxydans	1	1	1
Bacteroidetes	Jejuia pallidilutea	1	1	1
Bacteroidetes	Muriicola jejuensis	1	1	1
Bacteroidetes	Lacibacter cauensis	1	1	1
Bacteroidetes	Chryseobacterium solincola	1	1	1
Bacteroidetes	Muricauda lutaonensis	1	1	1
Bacteroidetes	Cloacibacterium rupense	1	1	1
Bacteroidetes	Capnocytophaga ochracea	1	1	1
Bacteroidetes	Saonia flava	1	1	1
Bacteroidetes	Belliella pelovolcani	1	1	1
Bacteroidetes	Winogradskyella arenosi	1	1	1
Bacteroidetes	Mucilaginibacter rigui	1	1	1
Bacteroidetes	Polaribacter filamentus	1	1	1
Bacteroidetes	Chryseobacterium taklimakanense	1	1	1
Bacteroidetes	Chitinophaga niabensis	1	1	1
Bacteroidetes	Chitinophaga niastensis	1	1	1
Bacteroidetes	Prevotella copri	1	1	1
Bacteroidetes	Winogradskyella echinorum	1	1	1
Bacteroidetes	Pedobacter glucosidilyticus	1	1	1
Bacteroidetes	Butyricimonas virosa	1	1	1
Bacteroidetes	Bacteroides coprophilus	1	1	1
Bacteroidetes	Niastella populi	1	1	1
Bacteroidetes	Chryseobacterium piscicola	1	1	1
Bacteroidetes	Flavobacterium glycines	1	1	1
Bacteroidetes	Arachidicoccus rhizosphaerae	1	1	1
Bacteroidetes	Mucilaginibacter gossypiicola	1	1	1
Bacteroidetes	Mucilaginibacter gossypii	1	1	1
Bacteroidetes	Muricauda olearia	1	1	1
Bacteroidetes	Prevotella melaninogenica	1	1	1
Bacteroidetes	Galbibacter marinus	1	1	1
Bacteroidetes	Chryseobacterium aquifrigidense	1	1	1
Bacteroidetes	Chryseobacterium angstadtii	1	1	1
Bacteroidetes	Chryseobacterium piperi	1	1	1
Bacteroidetes	Arenibacter nanhaiticus	1	1	1
Bacteroidetes	Sphingobacterium psychroaquaticum	1	1	1
Bacteroidetes	Maribacter arcticus	1	1	1
Bacteroidetes	Tenacibaculum gallaicum	1	1	1
Bacteroidetes	Siphonobacter aquaeclarae	1	1	1
Bacteroidetes	Spirosoma rigui	1	1	1
Bacteroidetes	Algoriphagus ratkowskyi	1	1	1
Bacteroidetes	Muricauda flava	1	1	1
Bacteroidetes	Xanthomarina spongicola	1	1	1
Bacteroidetes	Aquimarina spongiae	1	1	1
Bacteroidetes	Meridianimaribacter flavus	1	1	1
Bacteroidetes	Daejeonella lutea	1	1	1
Bacteroidetes	Chitinophaga rupis	1	1	1
Bacteroidetes	Leeuwenhoekiella palythoae	1	1	1
Bacteroidetes	Polaribacter gangjinensis	1	1	1
Bacteroidetes	Parabacteroides gordonii	1	1	1
Bacteroidetes	Niabella yanshanensis	1	1	1
Bacteroidetes	Mesonia phycicola	1	1	1
Bacteroidetes	Prevotella bergensis	1	1	1
Bacteroidetes	Arcicella aurantiaca	1	1	1
Bacteroidetes	Flavobacterium macrobrachii	1	1	1
Bacteroidetes	Nonlabens dokdonensis	1	1	1
Bacteroidetes	Lutibacter maritimus	1	1	1
Bacteroidetes	Gelidibacter gilvus	1	1	1
Bacteroidetes	Chryseobacterium scophthalmum	1	1	1
Bacteroidetes	Pedobacter namyangjuensis	1	1	1
Bacteroidetes	Prevotella pallens	1	1	1
Bacteroidetes	Flavobacterium sinopsychrotolerans	1	1	1
Bacteroidetes	Arenibacter algicola	1	1	1
Bacteroidetes	Soonwooa buanensis	1	1	1
Bacteroidetes	Parapedobacter luteus	1	1	1
Bacteroidetes	Parapedobacter composti	1	1	1
Bacteroidetes	Sphingobacterium shayense	1	1	1
Bacteroidetes	Alloprevotella tannerae	1	1	1
Bacteroidetes	Bacteroides clarus	1	1	1
Bacteroidetes	Bacteroides oleiciplenus	1	1	1
Bacteroidetes	Alistipes indistinctus	1	1	1
Bacteroidetes	Chryseobacterium treverense	1	1	1
Bacteroidetes	Zobellia galactanivorans	1	1	1
Bacteroidetes	Rhodothermus profundi	1	1	1
Bacteroidetes	Chitinophaga eiseniae	1	1	1
Bacteroidetes	Dysgonomonas hofstadii	1	1	1
Bacteroidetes	Olleya aquimaris	1	1	1
Bacteroidetes	Winogradskyella psychrotolerans	1	1	1
Bacteroidetes	Lacinutrix himadriensis	1	1	1
Bacteroidetes	Pricia antarctica	1	1	1
Bacteroidetes	Larkinella arboricola	1	1	1
Bacteroidetes	Hymenobacter roseosalivarius	1	1	1
Bacteroidetes	Mucilaginibacter myungsuensis	1	1	1
Bacteroidetes	Sphingobacterium hotanense	1	1	1
Bacteroidetes	Bizionia echini	1	1	1
Bacteroidetes	Chryseobacterium arthrosphaerae	1	1	1
Bacteroidetes	Hymenobacter psychrophilus	1	1	1
Bacteroidetes	Pedobacter yonginense	1	1	1
Bacteroidetes	Mucilaginibacter mallensis	1	1	1
Bacteroidetes	Mucilaginibacter frigoritolerans	1	1	1
Bacteroidetes	Albibacterium bauzanense	1	1	1
Bacteroidetes	Sunxiuqinia elliptica	1	1	1
Bacteroidetes	Zunongwangia profunda	1	1	1
Bacteroidetes	Dyadobacter soli	1	1	1
Bacteroidetes	Flavisolibacter ginsenosidimutans	1	1	1
Bacteroidetes	Pseudobacter ginsenosidimutans	1	1	1
Bacteroidetes	Winogradskyella pacifica	1	1	1
Bacteroidetes	Tenacibaculum dicentrarchi	1	1	1
Bacteroidetes	Adhaeribacter aerolatus	1	1	1
Bacteroidetes	Segetibacter aerophilus	1	1	1
Bacteroidetes	Alloprevotella rava	1	1	1
Bacteroidetes	Phocaeicola sartorii	1	1	1
Bacteroidetes	Prevotella buccalis	1	1	1
Bacteroidetes	Euzebyella saccharophila	1	1	1
Bacteroidetes	Bacteroides coprosuis	1	1	1
Bacteroidetes	Chryseobacterium culicis	1	1	1
Bacteroidetes	Salinimicrobium marinum	1	1	1
Bacteroidetes	Paludibacter jiangxiensis	1	1	1
Bacteroidetes	Natronoflexus pectinivorans	1	1	1
Bacteroidetes	Flavobacterium haoranii	1	1	1
Bacteroidetes	Sphingobacterium wenxiniae	1	1	1
Bacteroidetes	Algoriella xinjiangensis	1	1	1
Bacteroidetes	Algoriphagus faecimaris	1	1	1
Bacteroidetes	Pedobacter ginsenosidimutans	1	1	1
Bacteroidetes	Flavobacterium ginsenosidimutans	1	1	1
Bacteroidetes	Cellulophaga algicola	1	1	1
Bacteroidetes	Lutibacter flavus	1	1	1
Bacteroidetes	Flavobacterium xanthum	1	1	1
Bacteroidetes	Riemerella anatipestifer	1	1	1
Bacteroidetes	Bacteroides helcogenes	1	1	1
Bacteroidetes	Paludibacter propionicigenes	1	1	1
Bacteroidetes	Flammeovirga aprica	1	1	1
Bacteroidetes	Arcticibacter tournemirensis	1	1	1
Bacteroidetes	Niastella koreensis	1	1	1
Bacteroidetes	Kordia periserrulae	1	1	1
Bacteroidetes	Prevotella oulorum	1	1	1
Bacteroidetes	Myroides phaeus	1	1	1
Bacteroidetes	Gramella gaetbulicola	1	1	1
Bacteroidetes	Myroides marinus	1	1	1
Bacteroidetes	Flavobacterium dankookense	1	1	1
Bacteroidetes	Cyclobacterium jeungdonense	1	1	1
Bacteroidetes	Gramella jeungdoensis	1	1	1
Bacteroidetes	Kaistella chaponensis	1	1	1
Bacteroidetes	Mucilaginibacter paludis	1	1	1
Bacteroidetes	Flavobacterium oncorhynchi	1	1	1
Bacteroidetes	Flavobacterium phragmitis	1	1	1
Bacteroidetes	Chryseobacterium oncorhynchi	1	1	1
Bacteroidetes	Barnesiella intestinihominis	1	1	1
Bacteroidetes	Dysgonomonas gadei	1	1	1
Bacteroidetes	Dysgonomonas mossii	1	1	1
Bacteroidetes	Odoribacter laneus	1	1	1
Bacteroidetes	Aequorivita sublithincola	1	1	1
Bacteroidetes	Aureicoccus marinus	1	1	1
Bacteroidetes	Fluviicola taffensis	1	1	1
Bacteroidetes	Aquiflexum balticum	1	1	1
Bacteroidetes	Lutibacter oricola	1	1	1
Bacteroidetes	Pseudopedobacter saltans	1	1	1
Bacteroidetes	Paraprevotella xylaniphila	1	1	1
Bacteroidetes	Bacteroides fluxus	1	1	1
Bacteroidetes	Cellulophaga fucicola	1	1	1
Bacteroidetes	Mucilaginibacter boryungensis	1	1	1
Bacteroidetes	Prevotella bryantii	1	1	1
Bacteroidetes	Sphingobacterium lactis	1	1	1
Bacteroidetes	Sphingobacterium alimentarium	1	1	1
Bacteroidetes	Aequorivita viscosa	1	1	1
Bacteroidetes	Bacteroides fragilis	1	1	1
Bacteroidetes	Bacteroides uniformis	1	1	1
Bacteroidetes	Parabacteroides distasonis	1	1	1
Bacteroidetes	Hymenobacter actinosclerus	1	1	1
Bacteroidetes	Mongoliitalea lutea	1	1	1
Bacteroidetes	Prevotella histicola	1	1	1
Bacteroidetes	Mucilaginibacter ginsenosidivorax	1	1	1
Bacteroidetes	Prevotella marshii	1	1	1
Bacteroidetes	Muricauda beolgyonensis	1	1	1
Bacteroidetes	Gillisia limnaea	1	1	1
Bacteroidetes	Belliella baltica	1	1	1
Bacteroidetes	Cellulophaga lytica	1	1	1
Bacteroidetes	Prevotella bivia	1	1	1
Bacteroidetes	Saccharicrinis fermentans	1	1	1
Bacteroidetes	Pedobacter boryungensis	1	1	1
Bacteroidetes	Algibacter pectinivorans	1	1	1
Bacteroidetes	Nonlabens agnitus	1	1	1
Bacteroidetes	Bacteroides stercorirosoris	1	1	1
Bacteroidetes	Bacteroides faecichinchillae	1	1	1
Bacteroidetes	Prevotella oralis	1	1	1
Bacteroidetes	Hymenobacter elongatus	1	1	1
Bacteroidetes	Porphyromonas asaccharolytica	1	1	1
Bacteroidetes	Macellibacteroides fermentans	1	1	1
Bacteroidetes	Cyclobacterium marinum	1	1	1
Bacteroidetes	Bernardetia litoralis	1	1	1
Bacteroidetes	Barnesiella viscericola	1	1	1
Bacteroidetes	Rikenella microfusus	1	1	1
Bacteroidetes	Myroides odoratimimus	1	1	1
Bacteroidetes	Prevotella micans	1	1	1
Bacteroidetes	Schleiferia thermophila	1	1	1
Bacteroidetes	Muricauda ruestringensis	1	1	1
Bacteroidetes	Anaerophaga thermohalophila	1	1	1
Bacteroidetes	Prevotella multiformis	1	1	1
Bacteroidetes	Alkalitalea saponilacus	1	1	1
Bacteroidetes	Hymenobacter gelipurpurascens	1	1	1
Bacteroidetes	Nonlabens ulvanivorans	1	1	1
Bacteroidetes	Psychroflexus halocasei	1	1	1
Bacteroidetes	Prevotella dentalis	1	1	1
Bacteroidetes	Phaeocystidibacter luteus	1	1	1
Bacteroidetes	Algibacter aestuarii	1	1	1
Bacteroidetes	Flavobacterium ummariense	1	1	1
Bacteroidetes	Prevotella oryzae	1	1	1
Bacteroidetes	Echinicola vietnamensis	1	1	1
Bacteroidetes	Joostella marina	1	1	1
Bacteroidetes	Owenweeksia hongkongensis	1	1	1
Bacteroidetes	Sporocytophaga myxococcoides	1	1	1
Bacteroidetes	Alkaliflexus imshenetskii	1	1	1
Bacteroidetes	Flexibacter flexilis	1	1	1
Bacteroidetes	Flectobacillus major	1	1	1
Bacteroidetes	Niabella soli	1	1	1
Bacteroidetes	Aureitalea marina	1	1	1
Bacteroidetes	Flavobacterium xueshanense	1	1	1
Bacteroidetes	Flavobacterium urumqiense	1	1	1
Bacteroidetes	Psychroserpens damuponensis	1	1	1
Bacteroidetes	Imtechella halotolerans	1	1	1
Bacteroidetes	Flavobacterium chilense	1	1	1
Bacteroidetes	Flavobacterium araucananum	1	1	1
Bacteroidetes	Chryseolinea serpens	1	1	1
Bacteroidetes	Pedobacter jeongneungensis	1	1	1
Bacteroidetes	Flavobacterium psychrophilum	1	1	1
Bacteroidetes	Acetobacteroides hydrogenigenes	1	1	1
Bacteroidetes	Aquimarina agarivorans	1	1	1
Bacteroidetes	Flavobacterium flevense	1	1	1
Bacteroidetes	Olivibacter jilunii	1	1	1
Bacteroidetes	Leeuwenhoekiella marinoflava	1	1	1
Bacteroidetes	Breznakibacter xylanolyticus	1	1	1
Bacteroidetes	Daejeonella rubra	1	1	1
Bacteroidetes	Flavobacterium hydatis	1	1	1
Bacteroidetes	Flavobacterium columnare	1	1	1
Bacteroidetes	Polaribacter reichenbachii	1	1	1
Bacteroidetes	Prevotella nigrescens	1	1	1
Bacteroidetes	Parabacteroides johnsonii	1	1	1
Bacteroidetes	Parabacteroides merdae	1	1	1
Bacteroidetes	Prevotella maculosa	1	1	1

## Sheet: Campylobacterota
Phylum	Organism	Total number of A/D ATPases	Number of genetic elements	Number of unique A/D ATPases
Campylobacterota	Campylobacter jejuni	2	1	2

## Sheet: Chlamydiae
Phylum	Organism	Total number of A/D ATPases	Number of genetic elements	Number of unique A/D ATPases
Chlamydiae	Chlamydia trachomatis	1	1	1
Chlamydiae	Chlamydia gallinacea	2	2	1
Chlamydiae	Chlamydia caviae	2	2	1
Chlamydiae	Chlamydia muridarum	2	2	1
Chlamydiae	Chlamydia felis	2	2	1
Chlamydiae	Simkania negevensis	2	2	1
Chlamydiae	Chlamydia psittaci	2	2	1
Chlamydiae	Waddlia chondrophila	2	2	1
Chlamydiae	Chlamydia abortus	1	1	1
Chlamydiae	Chlamydia ibidis	1	1	1
Chlamydiae	Chlamydia pecorum	1	1	1
Chlamydiae	Criblamydia sequanensis	1	1	1
Chlamydiae	Chlamydia avium	1	1	1
Chlamydiae	Chlamydia pneumoniae	1	1	1
Chlamydiae	Chlamydia buteonis	1	1	1
Chlamydiae	Estrella lausannensis	1	1	1
Chlamydiae	Parachlamydia acanthamoebae	1	1	1
Chlamydiae	Chlamydia suis	1	1	1

## Sheet: Chlorobi
Phylum	Organism	Total number of A/D ATPases	Number of genetic elements	Number of unique A/D ATPases
Chlorobi	Prosthecochloris aestuarii	5	2	4
Chlorobi	Chlorobaculum limnaeum	4	1	4
Chlorobi	Chlorobaculum parvum	4	1	4
Chlorobi	Chlorobaculum tepidum	3	1	3
Chlorobi	Chlorobium phaeobacteroides	3	1	3
Chlorobi	Chlorobium phaeovibrioides	3	1	3
Chlorobi	Pelodictyon luteolum	3	1	3
Chlorobi	Pelodictyon phaeoclathratiforme	3	1	3
Chlorobi	Chloroherpeton thalassium	3	1	3
Chlorobi	Chlorobium limicola	2	1	2
Chlorobi	Chlorobium chlorochromatii	2	1	2
Chlorobi	Prosthecochloris vibrioformis	1	1	1
Chlorobi	Chlorobaculum thiosulfatiphilum	1	1	1
Chlorobi	Prosthecochloris marina	1	1	1
Chlorobi	Chlorobium ferrooxidans	1	1	1

## Sheet: Chloroflexi
Phylum	Organism	Total number of A/D ATPases	Number of genetic elements	Number of unique A/D ATPases
Chloroflexi	Bellilinea caldifistulae	8	1	8
Chloroflexi	Anaerolinea thermolimosa	7	1	7
Chloroflexi	Anaerolinea thermophila	7	1	7
Chloroflexi	Thermosporothrix hazakensis	5	1	5
Chloroflexi	Ktedonosporobacter rubrisoli	4	1	4
Chloroflexi	Chloroflexus aggregans	4	1	4
Chloroflexi	Longilinea arvoryzae	4	1	4
Chloroflexi	Roseiflexus castenholzii	4	1	4
Chloroflexi	Thermomicrobium roseum	4	2	3
Chloroflexi	Thermogemmatispora carboxidivorans	3	1	3
Chloroflexi	Flexilinea flocculi	3	1	3
Chloroflexi	Tengunoibacter tsumagoiensis	3	1	3
Chloroflexi	Dictyobacter vulcani	3	1	3
Chloroflexi	Chloroflexus aurantiacus	3	1	3
Chloroflexi	Thermanaerothrix daxensis	3	1	3
Chloroflexi	Pelolinea submarina	3	1	3
Chloroflexi	Caldilinea aerophila	3	1	3
Chloroflexi	Thermogemmatispora tikiterensis	2	1	2
Chloroflexi	Dictyobacter aurantiacus	2	1	2
Chloroflexi	Dictyobacter kobayashii	2	1	2
Chloroflexi	Dictyobacter alpinus	2	1	2
Chloroflexi	Tepidiforma bonchosmolovskayae	2	1	2
Chloroflexi	Sphaerobacter thermophilus	2	1	2
Chloroflexi	Oscillochloris trichoides	2	1	2
Chloroflexi	Nitrolancea hollandica	1	1	1
Chloroflexi	Ornatilinea apprima	1	1	1
Chloroflexi	Litorilinea aerophila	1	1	1
Chloroflexi	Thermorudis peleae	1	1	1
Chloroflexi	Chloroflexus islandicus	1	1	1
Chloroflexi	Brevefilum fermentans	1	1	1
Chloroflexi	Thermogemmatispora aurantia	1	1	1
Chloroflexi	Herpetosiphon llansteffanensis	1	1	1
Chloroflexi	Leptolinea tardivitalis	1	1	1
Chloroflexi	Levilinea saccharolytica	1	1	1
Chloroflexi	Ktedonobacter racemifer	1	1	1
Chloroflexi	Herpetosiphon geysericola	1	1	1
Chloroflexi	Thermogemmatispora onikobensis	1	1	1
Chloroflexi	Ardenticatena maritima	1	1	1
Chloroflexi	Thermoflexus hugenholtzii	1	1	1

[truncated: 10 more sheets: Cyanobacteria, Deinococcus-Thermus, Fibrobacteres, Firmicutes, Fusobacteria, Planctomycetes, Proteobacteria, Spirochaetes, Thermotogae, Unassigned]
