# Supplementary material for: Multiple ParA/MinD ATPases coordinate the positioning of disparate cargos in a bacterial cell
Source: Nat Commun. 2023 Jun 5;14:3255. doi: 10.1038/s41467-023-39019-x (PMC10241942; doi:10.1038/s41467-023-39019-x)
Supplement: Supplementary file 5 — Supplementary Data 2 [file 41467_2023_39019_MOESM5_ESM.xlsx]

## Sheet: AD ATPase Distribution and Type
taxID	Phylum	AssemblyAccession	AssemblyStatus	Organism	Total # of A/D ATPase Hits	# of genetic elements	Ratio	Hits in plasmid	Hits in chromosome	Hits in contigs	ParA	ParC	McdA	MinD	FlhG	A/D ATPase type unknown	single cargo hits
1796620	Firmicutes	GCF_002201475.1	Chromosome	Acutalibacter muris	13	1	13	0	13	0	0	0	0	1	0	12	1
2044587	Firmicutes	GCF_003885045.1	Contig	Schaedlerella arabinosiphila	12	1	12	0	0	12	4	2	0	0	0	6	6
2038116	Cyanobacteria	GCF_002813575.1	Complete Genome	Nostoc flagelliforme CCNUN1	18	8	11	11	7	0	0	0	0	1	0	17	1
398512	Firmicutes	GCF_001262605.1	Contig	Pseudobacteroides cellulosolvens ATCC 35603 = DSM 2933	11	1	11	0	0	11	0	0	0	0	2	9	2
2051553	Alphaproteobacteria	GCF_003058325.1	Chromosome	Methylobacterium currus	12	3	10	2	10	0	1	0	1	2	0	8	4
885957	Deltaproteobacteria	GCF_009688985.1	Complete Genome	Desulfosarcina ovata subsp. sediminis	11	2	10	1	10	0	0	0	0	1	0	10	1
1121448	Deltaproteobacteria	GCF_000468495.1	Chromosome	Megalodesulfovibrio gigas DSM 1382 = ATCC 19364	11	2	10	1	10	0	1	0	0	1	1	8	3
296842	Deltaproteobacteria	GCF_004135975.1	Complete Genome	Solidesulfovibrio carbinolicus	10	2	9	2	8	0	0	0	1	0	2	7	3
947919	Deltaproteobacteria	GCF_009688965.1	Complete Genome	Desulfosarcina widdelii	9	1	9	0	9	0	1	0	0	0	1	7	2
141451	Gammaproteobacteria	GCF_002162375.1	Complete Genome	Oleiphilus messinensis	9	1	9	0	9	0	0	1	0	1	1	6	3
536231	Firmicutes	GCF_900537995.1	Complete Genome	Roseburia intestinalis L1-82	9	1	9	0	9	0	0	0	0	1	1	7	2
95485	Betaproteobacteria	GCF_900240005.1	Chromosome	Burkholderia stabilis	11	4	8	1	10	0	2	0	1	1	1	6	5
573370	Deltaproteobacteria	GCF_000010665.1	Complete Genome	Solidesulfovibrio magneticus RS-1	10	3	8	3	7	0	0	1	0	0	2	7	3
1543721	Gammaproteobacteria	GCF_001007875.1	Complete Genome	Sedimenticola thiotaurini	9	2	8	1	8	0	1	0	2	0	1	5	4
180282	Betaproteobacteria	GCF_001753225.1	Complete Genome	Delftia tsuruhatensis	8	1	8	0	8	0	0	0	2	1	0	5	3
879212	Deltaproteobacteria	GCF_000233695.2	Chromosome	Desulfobacter postgatei 2ac9	8	1	8	0	8	0	2	0	0	0	2	4	4
438855	Gammaproteobacteria	GCF_000733935.1	Contig	Methylomarinum vadi	8	1	8	0	0	8	1	0	0	1	1	5	3
1538553	Gammaproteobacteria	GCF_000785705.2	Complete Genome	Methylomonas denitrificans	8	1	8	0	8	0	0	0	0	1	2	5	3
1150469	Alphaproteobacteria	GCF_000284415.1	Complete Genome	Pararhodospirillum photometricum DSM 122	8	1	8	0	8	0	0	0	0	0	1	7	1
77298	Gammaproteobacteria	GCF_900104905.1	Contig	Pseudomonas jessenii	8	1	8	0	0	8	1	1	0	1	1	4	4
1274359	Gammaproteobacteria	GCF_900106015.1	Chromosome	Pseudomonas sihuiensis	8	1	8	0	8	0	1	0	2	1	1	3	5
396588	Gammaproteobacteria	GCF_000021985.1	Complete Genome	Thioalkalivibrio sulfidiphilus HL-EbGr7	8	1	8	0	8	0	0	0	2	1	1	4	4
56455	Gammaproteobacteria	GCF_009769165.1	Complete Genome	Xanthomonas hyacinthi	8	1	8	0	8	0	0	0	4	1	1	2	6
2202148	Alphaproteobacteria	GCF_003130795.1	Complete Genome	Azospirillum thermophilum	12	6	7	4	8	0	0	0	1	1	1	9	3
272123	Cyanobacteria	GCF_000317695.1	Complete Genome	Anabaena cylindrica PCC 7122	11	5	7	6	5	0	0	3	0	1	0	7	4
68895	Betaproteobacteria	GCF_008801925.2	Complete Genome	Cupriavidus basilensis	11	5	7	4	7	0	3	0	1	1	1	5	6
460265	Alphaproteobacteria	GCF_000022085.1	Complete Genome	Methylobacterium nodulans ORS 2060	9	3	7	2	7	0	1	1	0	2	0	5	4
694327	Deltaproteobacteria	GCF_000177215.2	Chromosome	Solidesulfovibrio carbinoliphilus subsp. oakridgensis	9	3	7	3	6	0	0	1	0	0	2	6	3
558537	Betaproteobacteria	GCF_016027815.1	Complete Genome	Delftia lacustris	8	2	7	1	7	0	0	0	0	1	0	7	1
2259620	Gammaproteobacteria	GCF_004851605.1	Complete Genome	Hydrocarboniclastica marina	8	2	7	1	7	0	2	0	0	1	2	3	5
225937	Gammaproteobacteria	GCF_000166295.1	Complete Genome	Marinobacter adhaerens HP15	8	2	7	1	7	0	1	0	0	1	2	4	4
1091494	Gammaproteobacteria	GCF_000968535.2	Complete Genome	Methylotuvimicrobium alcaliphilum 20Z	8	2	7	2	6	0	1	0	0	1	0	6	2
1219375	Gammaproteobacteria	GCF_000454545.1	Chromosome	Xanthomonas cassavae CFBP 4642	8	2	7	2	6	0	0	0	3	1	1	3	5
411470	Firmicutes	GCF_009831375.1	Complete Genome	[Ruminococcus] gnavus ATCC 29149	7	1	7	0	7	0	1	0	0	1	0	5	2
2792603	Gammaproteobacteria	GCF_001753165.1	Chromosome	Acidihalobacter aeolianus	7	1	7	0	7	0	1	0	0	1	2	3	4
1765967	Gammaproteobacteria	GCF_001975725.1	Chromosome	Acidihalobacter ferrooxydans	7	1	7	0	7	0	0	1	0	1	1	4	3
179636	Betaproteobacteria	GCF_012530715.1	Complete Genome	Alicycliphilus denitrificans	7	1	7	0	7	0	0	0	0	1	0	6	1
229919	Chloroflexi	GCF_001050195.2	Scaffold	Anaerolinea thermolimosa	7	1	7	0	0	7	0	0	0	0	1	6	1
926569	Chloroflexi	GCF_000199675.1	Complete Genome	Anaerolinea thermophila UNI-1	7	1	7	0	7	0	0	0	1	0	0	6	1
360411	Chloroflexi	GCF_001050215.2	Scaffold	Bellilinea caldifistulae	7	1	7	0	0	7	1	0	0	0	0	6	1
2291	Deltaproteobacteria	GCF_004319545.1	Chromosome	Desulfobacter hydrogenophilus	7	1	7	0	7	0	3	0	0	0	1	3	4
651182	Deltaproteobacteria	GCF_000307105.1	Complete Genome	Desulfobacula toluolica Tol2	7	1	7	0	7	0	1	0	0	1	1	4	3
571177	Deltaproteobacteria	GCF_009688945.1	Complete Genome	Desulfosarcina alkanivorans	7	1	7	0	7	0	0	0	0	0	1	6	1
555778	Gammaproteobacteria	GCF_000024765.1	Complete Genome	Halothiobacillus neapolitanus c2	7	1	7	0	7	0	0	0	1	1	1	4	3
2603215	Gammaproteobacteria	GCF_008122265.1	Complete Genome	Marinobacter fonticola	7	1	7	0	7	0	1	0	0	1	2	3	4
330734	Gammaproteobacteria	GCF_001043175.1	Complete Genome	Marinobacter psychrophilus	7	1	7	0	7	0	1	0	0	1	2	3	4
1420917	Gammaproteobacteria	GCF_002116735.1	Complete Genome	Marinobacter salarius	7	1	7	0	7	0	1	0	0	1	2	3	4
1874317	Gammaproteobacteria	GCF_001854125.1	Complete Genome	Marinobacter salinus	7	1	7	0	7	0	1	0	0	1	2	3	4
2316025	Firmicutes	GCF_003574295.1	Contig	Mediterraneibacter butyricigenes	7	1	7	0	0	7	0	0	0	0	0	7	0
1432792	Gammaproteobacteria	GCF_003584645.1	Complete Genome	Methylocaldum marinum	7	1	7	0	7	0	2	0	0	1	2	2	5
2608981	Gammaproteobacteria	GCF_008632455.1	Complete Genome	Methylomonas rhizoryzae	7	1	7	0	7	0	0	0	0	1	2	4	3
1132443	Gammaproteobacteria	GCF_000372865.1	Scaffold	Methylosarcina fibrata AML-C10	7	1	7	0	0	7	3	0	0	1	1	2	5
269709	Gammaproteobacteria	GCF_006788925.1	Contig	Methylotuvimicrobium kenyense	7	1	7	0	0	7	0	0	0	1	0	6	1
370038	Deltaproteobacteria	GCF_013085545.1	Complete Genome	Oceanidesulfovibrio marinus	7	1	7	0	7	0	0	0	0	0	2	5	2
163011	Gammaproteobacteria	GCF_900104735.1	Chromosome	Pseudomonas lini	7	1	7	0	7	0	0	0	0	1	2	4	3
122355	Gammaproteobacteria	GCF_011040435.1	Complete Genome	Pseudomonas psychrophila	7	1	7	0	7	0	1	0	0	1	2	3	4
1788301	Gammaproteobacteria	GCF_001294575.1	Complete Genome	Pseudomonas versuta	7	1	7	0	7	0	0	0	0	1	3	3	4
301301	Firmicutes	GCF_902387955.1	Complete Genome	Roseburia hominis	7	1	7	0	7	0	1	0	0	1	1	4	3
166793	Actinobacteria	GCF_003633755.1	Scaffold	Solirubrobacter pauli	7	1	7	0	0	7	1	0	0	0	0	6	1
1914471	Betaproteobacteria	GCF_003967275.1	Complete Genome	Sulfuritortus calidifontis	7	1	7	0	7	0	1	0	1	0	1	4	3
106634	Gammaproteobacteria	GCF_001020955.1	Complete Genome	Thioalkalivibrio versutus	7	1	7	0	7	0	0	0	0	1	2	4	3
164759	Betaproteobacteria	GCF_002214645.1	Complete Genome	Diaphorobacter nitroreducens	7	1	7	0	7	0	0	0	0	1	0	6	1
1973488	Cyanobacteria	GCF_002368095.1	Chromosome	Calothrix parasitica NIES-267	10	5	6	6	4	0	2	0	0	1	0	7	3
927669	Cyanobacteria	GCF_013361095.1	Scaffold	Pseudanabaena biceps	10	5	6	6	0	4	2	0	0	1	0	7	3
2220096	Alphaproteobacteria	GCF_003568845.1	Complete Genome	Indioceanicola profundi	9	4	6	5	4	0	0	0	1	1	1	6	3
34062	Gammaproteobacteria	GCF_001553955.1	Complete Genome	Moraxella osloensis	9	4	6	4	5	0	1	0	2	1	0	5	4
323097	Alphaproteobacteria	GCF_000013885.1	Complete Genome	Nitrobacter hamburgensis X14	9	4	6	4	5	0	0	0	1	0	0	8	1
2026199	Betaproteobacteria	GCF_002278075.1	Complete Genome	Paraburkholderia aromaticivorans	9	4	6	2	7	0	1	0	2	1	1	4	5
207949	Gammaproteobacteria	GCF_012295615.1	Complete Genome	Bermanella marisrubri	7	2	6	1	6	0	1	0	2	1	1	2	5
1173020	Cyanobacteria	GCF_000317145.1	Chromosome	Chamaesiphon minutus PCC 6605	7	2	6	1	6	0	3	1	0	1	0	2	5
177437	Deltaproteobacteria	GCF_000020365.1	Complete Genome	Desulforapulum autotrophicum HRM2	7	2	6	1	6	0	2	0	0	1	2	2	5
1121464	Deltaproteobacteria	GCF_013376455.1	Complete Genome	Desulfovibrio sulfodismutans DSM 3696	7	2	6	2	5	0	2	0	0	0	1	4	3
1137606	Spirochaetes	GCF_003429505.1	Complete Genome	Leptospira mayottensis	7	2	6	0	7	0	0	2	0	0	1	4	3
693746	Firmicutes	GCF_000283575.1	Complete Genome	Oscillibacter valericigenes Sjm18-20	7	2	6	1	6	0	2	0	0	1	0	4	3
1149133	Gammaproteobacteria	GCF_002355475.1	Complete Genome	Pseudomonas furukawaii	7	2	6	1	6	0	2	0	1	1	1	2	5
223283	Gammaproteobacteria	GCF_000007805.1	Complete Genome	Pseudomonas syringae pv. tomato str. DC3000	7	2	6	1	6	0	2	0	1	1	1	2	5
1671868	Gammaproteobacteria	GCF_900233005.1	Complete Genome	Vibrio tapetis subsp. tapetis	7	2	6	1	6	0	0	0	0	1	1	5	2
637390	Acidithiobacillia	GCF_009662475.1	Complete Genome	Acidithiobacillus thiooxidans ATCC 19377	6	1	6	0	6	0	1	0	2	2	0	1	5
1415780	Gammaproteobacteria	GCF_000733765.1	Contig	Algiphilus aromaticivorans DG1253	6	1	6	0	0	6	1	0	0	1	1	3	3
187272	Gammaproteobacteria	GCF_000014785.1	Complete Genome	Alkalilimnicola ehrlichii MLHE-1	6	1	6	0	6	0	1	0	0	1	1	3	3
1089544	Actinobacteria	GCF_000383915.1	Scaffold	Amycolatopsis benzoatilytica AK 16/65	6	1	6	0	0	6	0	1	0	0	0	5	1
1068980	Actinobacteria	GCF_000384315.1	Contig	Amycolatopsis nigrescens CSC17Ta-90	6	1	6	0	0	6	3	0	0	0	0	3	3
2740807	Gammaproteobacteria	GCF_012044895.1	Complete Genome	Aquisalimonas sp. 2447	6	1	6	0	6	0	0	0	0	1	0	5	1
498211	Gammaproteobacteria	GCF_000019225.1	Complete Genome	Cellvibrio japonicus Ueda107	6	1	6	0	6	0	1	0	1	1	1	2	4
1737446	Betaproteobacteria	GCF_013423785.1	Complete Genome	Chitinibacter fontanus	6	1	6	0	6	0	0	0	1	1	1	3	3
100884	Firmicutes	GCF_000269565.1	Contig	Coprobacillus cateniformis	6	1	6	0	0	6	1	0	0	0	0	5	1
1870993	Firmicutes	GCF_900104635.1	Contig	Coprococcus phoceensis	6	1	6	0	0	6	2	0	0	1	0	3	3
1189310	Deltaproteobacteria	GCF_002305895.1	Complete Genome	Corallococcus macrosporus DSM 14697	6	1	6	0	6	0	3	0	0	0	1	2	4
51515	Firmicutes	GCF_002224645.1	Complete Genome	Dehalobacterium formicoaceticum	6	1	6	0	6	0	0	0	0	0	0	6	0
935942	Deltaproteobacteria	GCF_000519265.1	Scaffold	Desulfonatronum lacustre DSM 10312	6	1	6	0	0	6	0	0	0	1	2	3	3
589865	Deltaproteobacteria	GCF_000092205.1	Complete Genome	Desulfurivibrio alkaliphilus AHT 2	6	1	6	0	6	0	0	0	0	0	4	2	4
106370	Actinobacteria	GCF_000013345.1	Complete Genome	Frankia casuarinae	6	1	6	0	6	0	0	1	0	0	0	5	1
395494	Betaproteobacteria	GCF_000145255.1	Complete Genome	Gallionella capsiferriformans ES-2	6	1	6	0	6	0	1	1	0	1	1	2	4
47960	Gammaproteobacteria	GCF_009734265.1	Complete Genome	Guyparkeria halophila	6	1	6	0	6	0	0	0	1	1	1	3	3
797277	Gammaproteobacteria	GCF_900105005.1	Chromosome	Halopseudomonas litoralis	6	1	6	0	6	0	0	1	1	1	1	2	4
1052	Gammaproteobacteria	GCF_002356555.2	Complete Genome	Halorhodospira halochloris	6	1	6	0	6	0	0	0	0	1	0	5	1
349124	Gammaproteobacteria	GCF_000015585.1	Complete Genome	Halorhodospira halophila SL1	6	1	6	0	6	0	0	0	0	1	1	4	2
1917421	Gammaproteobacteria	GCF_002863865.1	Complete Genome	Ketobacter alkanivorans	6	1	6	0	6	0	1	0	0	1	1	3	3
1430440	Alphaproteobacteria	GCF_000513295.1	Complete Genome	Magnetospirillum gryphiswaldense MSR-1 v2	6	1	6	0	6	0	0	0	0	0	1	5	1
342108	Alphaproteobacteria	GCF_000009985.1	Complete Genome	Magnetospirillum magneticum AMB-1	6	1	6	0	6	0	0	0	1	0	1	4	2
1697557	Gammaproteobacteria	GCF_008795935.1	Contig	Marinobacter confluentis	6	1	6	0	0	6	1	0	0	1	2	2	4
1305731	Gammaproteobacteria	GCF_000934705.1	Contig	Marinobacter excellens HL-55	6	1	6	0	0	6	0	0	0	1	2	3	3
1569211	Gammaproteobacteria	GCF_008795985.1	Contig	Marinobacter halotolerans	6	1	6	0	0	6	1	0	0	1	2	2	4
1163748	Gammaproteobacteria	GCF_000284615.1	Complete Genome	Marinobacter nauticus ATCC 49840	6	1	6	0	6	0	0	0	0	1	2	3	3
1658765	Gammaproteobacteria	GCF_001045555.1	Contig	Marinobacter subterrani	6	1	6	0	0	6	0	0	0	1	2	3	3
697282	Gammaproteobacteria	GCF_000190755.2	Scaffold	Methylobacter tundripaludum SV96	6	1	6	0	0	6	0	0	0	1	1	4	2
2202827	Alphaproteobacteria	GCF_003173755.1	Complete Genome	Methylobacterium terrae	6	1	6	0	6	0	0	0	0	2	0	4	2
1760988	Gammaproteobacteria	GCF_900155475.1	Contig	Methylomagnum ishizawai	6	1	6	0	0	6	1	0	0	1	1	3	3
95641	Gammaproteobacteria	GCF_005931095.1	Complete Genome	Methylotuvimicrobium buryatense	6	1	6	0	6	0	0	0	0	1	0	5	1
1278073	Deltaproteobacteria	GCF_000331735.1	Complete Genome	Myxococcus stipitatus DSM 14675	6	1	6	0	6	0	3	0	0	0	1	2	4
2782701	Betaproteobacteria	GCF_013366925.1	Contig	Paraburkholderia youngii	6	1	6	0	0	6	1	0	1	1	1	2	4
46677	Gammaproteobacteria	GCF_001543125.1	Chromosome	Pseudomonas agarici	6	1	6	0	6	0	1	0	0	1	2	2	4
702115	Gammaproteobacteria	GCF_900103875.1	Chromosome	Pseudomonas arsenicoxydans	6	1	6	0	6	0	0	0	0	1	2	3	3
674054	Gammaproteobacteria	GCF_002813455.1	Contig	Pseudomonas baetica	6	1	6	0	0	6	1	1	0	1	1	2	4
651740	Gammaproteobacteria	GCF_900104915.1	Chromosome	Pseudomonas cedrina	6	1	6	0	6	0	0	0	0	1	1	4	2
658457	Gammaproteobacteria	GCF_013407905.1	Contig	Pseudomonas composti	6	1	6	0	0	6	1	0	1	1	1	2	4
384676	Gammaproteobacteria	GCF_000026105.1	Complete Genome	Pseudomonas entomophila L48	6	1	6	0	6	0	1	0	0	1	1	3	3
294	Gammaproteobacteria	GCF_900215245.1	Chromosome	Pseudomonas fluorescens	6	1	6	0	6	0	1	1	0	1	1	2	4
78544	Gammaproteobacteria	GCF_900101185.1	Contig	Pseudomonas gessardii	6	1	6	0	0	6	0	1	0	1	1	3	3
129847	Gammaproteobacteria	GCF_900101085.1	Contig	Pseudomonas grimontii	6	1	6	0	0	6	0	1	0	1	1	3	3
65741	Gammaproteobacteria	GCF_009911755.1	Complete Genome	Pseudomonas knackmussii	6	1	6	0	6	0	0	0	0	1	1	4	2
183795	Gammaproteobacteria	GCF_900106005.1	Chromosome	Pseudomonas mediterranea	6	1	6	0	6	0	0	0	0	1	1	4	2
395599	Gammaproteobacteria	GCF_900102045.1	Contig	Pseudomonas moorei	6	1	6	0	0	6	0	0	0	1	3	2	4
78327	Gammaproteobacteria	GCF_002736065.1	Complete Genome	Pseudomonas mosselii	6	1	6	0	6	0	1	0	0	1	1	3	3
1182590	Gammaproteobacteria	GCF_000297075.2	Complete Genome	Pseudomonas oleovorans CECT 5344	6	1	6	0	6	0	1	0	1	1	1	2	4
70775	Gammaproteobacteria	GCF_003391255.1	Complete Genome	Pseudomonas plecoglossicida	6	1	6	0	6	0	0	0	0	1	1	4	2
1211579	Gammaproteobacteria	GCF_000412675.1	Complete Genome	Pseudomonas putida NBRC 14164	6	1	6	0	6	0	1	0	0	1	1	3	3
395598	Gammaproteobacteria	GCF_900104125.1	Chromosome	Pseudomonas reinekei	6	1	6	0	6	0	1	0	0	1	1	3	3
1853130	Gammaproteobacteria	GCF_001661075.1	Complete Genome	Pseudomonas silesiensis	6	1	6	0	6	0	1	0	0	1	1	3	3
321846	Gammaproteobacteria	GCF_000934565.1	Complete Genome	Pseudomonas simiae	6	1	6	0	6	0	2	0	0	1	1	2	4
47883	Gammaproteobacteria	GCF_003851555.1	Complete Genome	Pseudomonas synxantha	6	1	6	0	6	0	0	1	0	1	1	3	3
47884	Gammaproteobacteria	GCF_900104825.1	Contig	Pseudomonas taetrolens	6	1	6	0	0	6	1	0	0	1	2	2	4
198618	Gammaproteobacteria	GCF_012647205.1	Complete Genome	Pseudomonas umsongensis	6	1	6	0	6	0	0	0	0	1	1	4	2
95300	Gammaproteobacteria	GCF_900105825.1	Chromosome	Pseudomonas vancouverensis	6	1	6	0	6	0	1	0	0	1	1	3	3
76761	Gammaproteobacteria	GCF_002028325.1	Complete Genome	Pseudomonas veronii	6	1	6	0	6	0	1	1	0	1	1	2	4
1045855	Gammaproteobacteria	GCF_000233915.3	Complete Genome	Pseudoxanthomonas spadix BD-a59	6	1	6	0	6	0	0	0	2	1	1	2	4
2161747	Gammaproteobacteria	GCF_003367315.1	Complete Genome	Saccharospirillum mangrovi	6	1	6	0	6	0	1	0	0	1	1	3	3
914153	Gammaproteobacteria	GCF_005222225.1	Complete Genome	Salinimonas lutimaris	6	1	6	0	6	0	0	0	0	1	1	4	2
2683272	Gammaproteobacteria	GCF_011009015.1	Complete Genome	Spartinivicinus ruber	6	1	6	0	6	0	1	0	0	1	1	3	3
465721	Gammaproteobacteria	GCF_001579945.1	Complete Genome	Steroidobacter denitrificans	6	1	6	0	6	0	0	0	3	1	1	1	5
1811807	Gammaproteobacteria	GCF_003967195.1	Complete Genome	Sulfuriflexus mobilis	6	1	6	0	6	0	0	0	2	0	1	3	3
335541	Firmicutes	GCF_000014725.1	Complete Genome	Syntrophomonas wolfei subsp. wolfei str. Goettingen G311	6	1	6	0	6	0	1	0	0	1	0	4	2
765911	Gammaproteobacteria	GCF_000227745.2	Complete Genome	Thiocystis violascens DSM 198	6	1	6	0	6	0	1	0	0	1	2	2	4
585455	Gammaproteobacteria	GCF_003932505.1	Contig	Thiohalobacter thiocyanaticus	6	1	6	0	0	6	0	0	2	0	2	2	4
129394	Gammaproteobacteria	GCF_001021915.1	Complete Genome	Xanthomonas oryzae pv. oryzicola	6	1	6	0	6	0	1	0	1	1	1	2	4
445987	Spirochaetes	GCF_000170955.2	Chromosome	Borreliella valaisiana VS116	13	9	5	11	2	0	0	8	0	0	1	4	9
2560053	Alphaproteobacteria	GCF_004683865.2	Complete Genome	Paracoccus liaowanqingii	10	6	5	7	3	0	4	0	0	1	0	5	5
1226968	Alphaproteobacteria	GCF_001639105.2	Chromosome	Azospirillum humicireducens	9	5	5	5	4	0	0	0	0	1	1	7	2
758793	Betaproteobacteria	GCF_000402035.1	Complete Genome	Caballeronia insecticola	9	5	5	2	7	0	2	0	1	1	1	4	5
1882682	Alphaproteobacteria	GCF_002741015.1	Complete Genome	Microvirga ossetica	9	5	5	6	3	0	1	2	0	4	0	2	7
179408	Cyanobacteria	GCF_000317475.1	Complete Genome	Oscillatoria nigro-viridis PCC 7112	9	5	5	5	4	0	1	0	0	1	0	7	2
2527974	Planctomycetes	GCF_007752535.1	Chromosome	Tautonia plasticadhaerens	9	5	5	4	5	0	0	0	0	0	1	8	1
1208324	Alphaproteobacteria	GCF_000819565.1	Complete Genome	Celeribacter indicus	8	4	5	3	5	0	0	0	0	0	0	8	0
1441467	Alphaproteobacteria	GCF_000730165.1	Complete Genome	Nitrospirillum amazonense CBAmc	8	4	5	0	8	0	0	0	0	1	1	6	2
1612173	Alphaproteobacteria	GCF_002868735.1	Complete Genome	Niveispirillum cyanobacteriorum	8	4	5	3	5	0	0	0	0	1	1	6	2
311230	Betaproteobacteria	GCF_002902925.1	Complete Genome	Paraburkholderia terrae	8	4	5	0	8	0	1	0	1	1	2	3	5
1238	Gammaproteobacteria	GCF_001746795.1	Complete Genome	Piscirickettsia salmonis	8	4	5	3	5	0	1	0	0	1	1	5	3
292	Betaproteobacteria	GCF_009586235.1	Complete Genome	Burkholderia cepacia	7	3	5	0	7	0	2	0	1	1	1	2	5
1173022	Cyanobacteria	GCF_000317495.1	Complete Genome	Crinalium epipsammum PCC 9333	7	3	5	2	5	0	0	1	1	1	0	4	3
56110	Cyanobacteria	GCF_000317105.1	Complete Genome	Oscillatoria acuminata PCC 6304	7	3	5	2	5	0	2	0	0	1	0	4	3
75105	Betaproteobacteria	GCF_013378095.1	Complete Genome	Paraburkholderia caribensis	7	3	5	2	5	0	0	0	1	1	1	4	3
266265	Betaproteobacteria	GCF_000013645.1	Complete Genome	Paraburkholderia xenovorans LB400	7	3	5	0	7	0	1	0	1	1	1	3	4
388467	Cyanobacteria	GCF_000710505.1	Chromosome	Planktothrix agardhii NIVA-CYA 126/8	7	3	5	2	5	0	1	1	1	1	0	3	4
1969806	Alphaproteobacteria	GCF_003352165.1	Complete Genome	Acidibrevibacterium fodinaquatile	6	2	5	1	5	0	1	0	1	0	1	3	3
572477	Gammaproteobacteria	GCF_000025485.1	Complete Genome	Allochromatium vinosum DSM 180	6	2	5	1	5	0	0	0	1	1	2	2	4
1745854	Alphaproteobacteria	GCF_010669125.1	Complete Genome	Ancylobacter pratisalsi	6	2	5	1	5	0	0	0	2	1	0	3	3
76114	Betaproteobacteria	GCF_000025965.1	Complete Genome	Aromatoleum aromaticum EbN1	6	2	5	2	4	0	1	0	0	1	0	4	2
367825	Betaproteobacteria	GCF_001854325.1	Complete Genome	Cupriavidus malaysiensis	6	2	5	0	6	0	1	0	0	1	1	3	3
1796606	Betaproteobacteria	GCF_001598055.1	Chromosome	Cupriavidus nantongensis	6	2	5	0	6	0	0	0	1	1	0	4	2
485915	Deltaproteobacteria	GCF_000024325.1	Complete Genome	Desulfohalobium retbaense DSM 5692	6	2	5	3	3	0	0	0	0	0	0	6	0
241368	Deltaproteobacteria	GCF_003966735.1	Complete Genome	Desulfovibrio ferrophilus	6	2	5	1	5	0	0	0	0	0	3	3	3
573059	Deltaproteobacteria	GCF_000166115.1	Complete Genome	Desulfovibrio vulgaris RCH1	6	2	5	1	5	0	0	0	0	1	2	3	3
208479	Firmicutes	GCF_002234575.2	Complete Genome	Enterocloster bolteae	6	2	5	1	5	0	0	0	0	0	0	6	0
2774151	Planctomycetes	GCF_013128195.2	Complete Genome	Frigoriglobus tundricola	6	2	5	1	5	0	0	0	0	0	0	6	0
1202962	Gammaproteobacteria	GCF_008931805.1	Complete Genome	Moritella marina ATCC 15381	6	2	5	1	5	0	0	0	0	1	1	4	2
446679	Cyanobacteria	GCF_003443655.1	Complete Genome	Nostoc sphaeroides	6	2	5	1	5	0	1	0	0	1	0	4	2
1761016	Betaproteobacteria	GCF_003368325.1	Complete Genome	Paraburkholderia caffeinilytica	6	2	5	0	6	0	1	0	1	1	1	2	4
398527	Betaproteobacteria	GCF_000020125.1	Complete Genome	Paraburkholderia phytofirmans PsJN	6	2	5	0	6	0	0	0	1	1	1	3	3
1147786	Gammaproteobacteria	GCF_000257545.3	Complete Genome	Pseudomonas mandelii JR-1	6	2	5	1	5	0	1	0	0	1	1	3	3
81479	Betaproteobacteria	GCF_001955735.1	Complete Genome	Rhodoferax antarcticus	6	2	5	1	5	0	0	0	0	1	0	5	1
1458426	Betaproteobacteria	GCF_000828915.1	Complete Genome	Serpentinimonas maccroryi	6	2	5	1	5	0	1	0	2	1	0	2	4
316	Gammaproteobacteria	GCF_015680045.1	Complete Genome	Stutzerimonas stutzeri	6	2	5	1	5	0	0	1	0	1	1	3	3
689	Gammaproteobacteria	GCF_002214345.1	Complete Genome	Vibrio mediterranei	6	2	5	2	4	0	0	0	0	1	1	4	2
265668	Gammaproteobacteria	GCF_009938225.1	Complete Genome	Vibrio ponticus	6	2	5	1	5	0	2	0	0	1	1	2	4
1482	Firmicutes	GCF_001878675.1	Complete Genome	Virgibacillus halodenitrificans	6	2	5	1	5	0	0	1	0	1	1	3	3
63	Betaproteobacteria	GCF_002222655.1	Complete Genome	Vitreoscilla filiformis	6	2	5	2	4	0	0	1	0	1	0	4	2
48664	Gammaproteobacteria	GCF_900183975.1	Complete Genome	Xanthomonas fragariae	6	2	5	1	5	0	0	1	1	1	1	2	4
1522	Firmicutes	GCF_012317185.1	Complete Genome	[Clostridium] innocuum	5	1	5	0	5	0	1	0	0	0	0	4	1
610130	Firmicutes	GCF_000144625.1	Complete Genome	[Clostridium] saccharolyticum WM1	5	1	5	0	5	0	1	0	0	0	0	4	1
411468	Firmicutes	GCF_004295125.1	Complete Genome	[Clostridium] scindens ATCC 35704	5	1	5	0	5	0	1	1	0	1	0	2	3
1511	Firmicutes	GCF_000196455.1	Complete Genome	Acetoanaerobium sticklandii	5	1	5	0	5	0	0	0	0	2	1	2	3
663932	Alphaproteobacteria	GCF_000379545.1	Scaffold	Acetobacter aceti ATCC 23746	5	1	5	0	0	5	0	0	2	1	0	2	3
119978	Acidithiobacillia	GCF_001931655.1	Scaffold	Acidithiobacillus albertensis	5	1	5	0	0	5	0	0	2	2	0	1	4
743299	Acidithiobacillia	GCF_000214095.2	Complete Genome	Acidithiobacillus ferrivorans SS3	5	1	5	0	5	0	1	0	2	1	0	1	4
553814	Betaproteobacteria	GCF_002157165.1	Complete Genome	Acidovorax carolinensis	5	1	5	0	5	0	0	0	0	1	0	4	1
397945	Betaproteobacteria	GCF_000015325.1	Complete Genome	Acidovorax citrulli AAC00-1	5	1	5	0	5	0	0	0	0	1	0	4	1
756892	Gammaproteobacteria	GCF_013116605.1	Scaffold	Acinetobacter indicus	5	1	5	0	0	5	1	1	0	1	0	2	3
393595	Gammaproteobacteria	GCF_000009365.1	Complete Genome	Alcanivorax borkumensis SK2	5	1	5	0	5	0	1	0	0	1	0	3	2
255507	Epsilonproteobacteria	GCF_013372265.1	Complete Genome	Aliarcobacter cibarius	5	1	5	0	5	0	0	1	1	0	1	2	3
316275	Gammaproteobacteria	GCF_000196495.1	Complete Genome	Aliivibrio salmonicida LFI1238	5	1	5	0	5	0	1	0	0	1	1	2	3
1858656	Gammaproteobacteria	GCF_002499975.2	Complete Genome	Alteromonas pelagimontana	5	1	5	0	5	0	0	0	0	1	1	3	2
1089545	Actinobacteria	GCF_000384295.1	Scaffold	Amycolatopsis balhimycina FH 1894	5	1	5	0	0	5	1	0	0	0	0	4	1
218822	Actinobacteria	GCF_014873755.1	Contig	Amycolatopsis lexingtonensis	5	1	5	0	0	5	0	0	0	0	0	5	0
1221524	Actinobacteria	GCF_000454025.1	Complete Genome	Amycolatopsis mediterranei RB	5	1	5	0	5	0	0	0	0	0	0	5	0
322710	Gammaproteobacteria	GCF_000021045.1	Complete Genome	Azotobacter vinelandii DJ	5	1	5	0	5	0	1	0	0	1	1	2	3
1783501	Firmicutes	GCF_900636945.1	Complete Genome	Bacillus freudenreichii	5	1	5	0	5	0	1	0	0	2	0	2	3
1532	Firmicutes	GCF_900461125.1	Contig	Blautia coccoides	5	1	5	0	0	5	0	0	0	0	0	5	0
1740262	Gammaproteobacteria	GCF_007289895.1	Complete Genome	Catenovulum sediminis	5	1	5	0	5	0	0	0	0	1	0	4	1
642492	Firmicutes	GCF_000178835.2	Complete Genome	Cellulosilyticum lentocellum DSM 5427	5	1	5	0	5	0	2	0	0	0	1	2	3
2594795	Betaproteobacteria	GCF_007431345.1	Complete Genome	Chitinimonas arctica	5	1	5	0	5	0	0	0	0	1	1	3	2
682798	Betaproteobacteria	GCF_008033135.1	Complete Genome	Chitinolyticbacter meiyuanensis	5	1	5	0	5	0	0	0	0	1	1	3	2
1501	Firmicutes	GCF_001856695.1	Complete Genome	Clostridium pasteurianum	5	1	5	0	5	0	2	0	0	1	0	2	3
1144275	Deltaproteobacteria	GCF_000255295.1	Complete Genome	Corallococcus coralloides DSM 2259	5	1	5	0	5	0	2	0	0	0	1	2	3
13035	Cyanobacteria	GCF_000317615.1	Complete Genome	Dactylococcopsis salina PCC 8305	5	1	5	0	5	0	1	0	0	1	0	3	2
218208	Deltaproteobacteria	GCF_000021905.1	Complete Genome	Desulfatibacillum aliphaticivorans	5	1	5	0	5	0	1	0	0	0	1	3	2
1185843	Deltaproteobacteria	GCF_001293685.1	Contig	Desulfatitalea tepidiphila	5	1	5	0	0	5	0	0	0	0	0	5	0
577650	Deltaproteobacteria	GCF_000186885.1	Complete Genome	Desulfobulbus propionicus DSM 2032	5	1	5	0	5	0	0	0	0	1	0	4	1
690850	Deltaproteobacteria	GCF_000212675.2	Complete Genome	Desulfocurvibacter africanus subsp. africanus str. Walvis Bay	5	1	5	0	5	0	0	0	0	0	2	3	2
485916	Firmicutes	GCF_000024205.1	Complete Genome	Desulfofarcimen acetoxidans DSM 771	5	1	5	0	5	0	0	0	0	1	1	3	2
1307759	Deltaproteobacteria	GCF_000711295.1	Contig	Desulfohalovibrio reitneri	5	1	5	0	0	5	0	0	0	0	2	3	2
2773299	Deltaproteobacteria	GCF_013376475.1	Complete Genome	Desulfolutivibrio sulfoxidireducens	5	1	5	0	5	0	0	0	0	0	1	4	1
525897	Deltaproteobacteria	GCF_000023225.1	Complete Genome	Desulfomicrobium baculatum DSM 4028	5	1	5	0	5	0	0	0	0	1	1	3	2
44742	Deltaproteobacteria	GCF_001553605.1	Complete Genome	Desulfovibrio fairfieldensis	5	1	5	0	5	0	0	0	0	0	1	4	1
765873	Gammaproteobacteria	GCF_000633935.1	Scaffold	Ectothiorhodospira haloalkaliphila ATCC 51935	5	1	5	0	0	5	0	0	0	1	1	3	2
1912855	Firmicutes	GCF_003402615.1	Contig	Faecalimonas umbilicata	5	1	5	0	0	5	1	0	0	0	0	4	1
550540	Gammaproteobacteria	GCF_000148645.1	Complete Genome	Ferrimonas balearica DSM 9799	5	1	5	0	5	0	0	0	0	1	1	3	2
326424	Actinobacteria	GCF_000058485.1	Complete Genome	Frankia alni ACN14a	5	1	5	0	5	0	1	0	0	0	0	4	1
2291597	Gammaproteobacteria	GCF_003367375.1	Complete Genome	Gallaecimonas mangrovi	5	1	5	0	5	0	1	0	0	1	1	2	3
349521	Gammaproteobacteria	GCF_000012985.1	Complete Genome	Hahella chejuensis KCTC 2396	5	1	5	0	5	0	1	0	0	1	1	2	3
1641165	Cyanobacteria	GCF_002075285.3	Complete Genome	Halomicronema hongdechloris C2206	5	1	5	0	5	0	1	0	0	1	0	3	2
1178482	Gammaproteobacteria	GCF_001431725.1	Complete Genome	Halomonas huangheensis	5	1	5	0	5	0	1	1	0	1	0	2	3
472181	Gammaproteobacteria	GCF_900105255.1	Chromosome	Halopseudomonas sabulinigri	5	1	5	0	5	0	0	0	0	1	1	3	2
1434072	Gammaproteobacteria	GCF_900105655.1	Chromosome	Halopseudomonas salegens	5	1	5	0	5	0	1	0	0	1	1	2	3
487184	Gammaproteobacteria	GCF_900104945.1	Chromosome	Halopseudomonas xinjiangensis	5	1	5	0	5	0	0	0	0	1	1	3	2
76936	Epsilonproteobacteria	GCF_001460635.1	Complete Genome	Helicobacter typhlonius	5	1	5	0	5	0	0	0	0	0	1	4	1
356322	Firmicutes	GCF_009649955.1	Complete Genome	Heliorestis convoluta	5	1	5	0	5	0	2	0	0	0	0	3	2
391936	Gammaproteobacteria	GCF_000299335.2	Complete Genome	Isoalcanivorax pacificus W11-5	5	1	5	0	5	0	2	0	1	1	0	1	4
1871021	Firmicutes	GCF_900120345.1	Complete Genome	Lachnoclostridium phocaeense	5	1	5	0	5	0	0	0	0	0	0	5	0
2108523	Firmicutes	GCF_003112755.1	Contig	Lawsonibacter asaccharolyticus	5	1	5	0	0	5	1	0	0	1	0	3	2
395495	Betaproteobacteria	GCF_000019785.1	Complete Genome	Leptothrix cholodnii SP-6	5	1	5	0	5	0	1	0	0	1	0	3	2
1555112	Firmicutes	GCF_001544015.1	Complete Genome	Limnochorda pilosa	5	1	5	0	5	0	0	0	0	0	2	3	2
1521533	Cyanobacteria	GCF_012516315.1	Complete Genome	Limnospira fusiformis SAG 85.79	5	1	5	0	5	0	1	1	0	0	0	3	2
376219	Cyanobacteria	GCF_000973065.1	Chromosome	Limnospira indica PCC 8005	5	1	5	0	5	0	1	1	0	0	0	3	2
1247514	Gammaproteobacteria	GCF_001482195.1	Scaffold	Luteimonas abyssi	5	1	5	0	0	5	0	0	1	1	1	2	3
1574623	Cyanobacteria	GCF_000817775.2	Scaffold	Lyngbya confervoides BDU141951	5	1	5	0	0	5	0	1	0	1	0	3	2
488535	Gammaproteobacteria	GCF_900114775.1	Scaffold	Marinobacter zhejiangensis	5	1	5	0	0	5	0	0	0	1	2	2	3
2086584	Firmicutes	GCF_900312975.1	Complete Genome	Massilistercora timonensis	5	1	5	0	5	0	2	0	0	0	0	3	2
1849104	Alphaproteobacteria	GCF_013240295.1	Contig	Mesorhizobium sediminum	5	1	5	0	0	5	0	0	0	2	0	3	2
674036	Gammaproteobacteria	GCF_000383855.1	Scaffold	Methylobacter marinus A45	5	1	5	0	0	5	0	0	0	1	1	3	2
2202825	Alphaproteobacteria	GCF_003173715.1	Complete Genome	Methylobacterium durans	5	1	5	0	5	0	0	0	1	3	0	1	4
1930071	Firmicutes	GCF_003966895.1	Complete Genome	Methylomusa anaerophila	5	1	5	0	5	0	2	0	0	1	0	2	3
754476	Gammaproteobacteria	GCF_000260985.4	Complete Genome	Methylophaga nitratireducenticrescens	5	1	5	0	5	0	1	0	0	0	1	3	2
1078846	Gammaproteobacteria	GCF_000384075.1	Scaffold	Methylovulum miyakonense HT12	5	1	5	0	0	5	2	0	0	1	0	2	3
568701	Cyanobacteria	GCF_001942495.1	Scaffold	Moorena bouillonii PNG	5	1	5	0	0	5	4	0	0	1	0	0	5
69539	Gammaproteobacteria	GCF_900465055.1	Complete Genome	Moritella yayanosii	5	1	5	0	5	0	0	0	0	1	1	3	2
2492438	Actinobacteria	GCF_010726505.1	Complete Genome	Mycobacterium novum	5	1	5	0	5	0	0	0	0	0	0	5	0
1297742	Deltaproteobacteria	GCF_000280925.3	Complete Genome	Myxococcus hansupus	5	1	5	0	5	0	2	0	0	0	1	2	3
246197	Deltaproteobacteria	GCF_000012685.1	Complete Genome	Myxococcus xanthus DK 1622	5	1	5	0	5	0	2	0	0	0	1	2	3
479431	Actinobacteria	GCF_000024365.1	Complete Genome	Nakamurella multipartita DSM 44233	5	1	5	0	5	0	0	0	0	0	0	5	0
118166	Cyanobacteria	GCF_000309385.1	Scaffold	Nodosilinea nodulosa PCC 7104	5	1	5	0	0	5	1	1	1	1	0	1	4
2005467	Cyanobacteria	GCF_003113895.1	Scaffold	Nostoc commune NIES-4072	5	1	5	0	0	5	1	0	0	1	0	3	2
709839	Betaproteobacteria	GCF_000818395.1	Scaffold	Noviherbaspirillum autotrophicum	5	1	5	0	0	5	0	0	0	1	1	3	2
1416627	Gammaproteobacteria	GCF_002157895.1	Complete Genome	Oceanisphaera profunda	5	1	5	0	5	0	1	0	0	1	1	2	3
207559	Deltaproteobacteria	GCF_000012665.1	Complete Genome	Oleidesulfovibrio alaskensis G20	5	1	5	0	5	0	1	0	0	0	1	3	2
44251	Firmicutes	GCF_000756615.1	Complete Genome	Paenibacillus durus	5	1	5	0	5	0	0	0	0	1	1	3	2
162209	Firmicutes	GCF_001465255.1	Complete Genome	Paenibacillus naphthalenovorans	5	1	5	0	5	0	0	0	0	1	1	3	2
169760	Firmicutes	GCF_000758685.1	Complete Genome	Paenibacillus stellifer	5	1	5	0	5	0	0	0	0	0	0	5	0
342950	Gammaproteobacteria	GCF_004358345.1	Complete Genome	Parashewanella spongiae	5	1	5	0	5	0	1	0	0	1	0	3	2
2173034	Firmicutes	GCF_900538275.1	Complete Genome	Petrocella atlantisensis	5	1	5	0	5	0	0	0	0	0	1	4	1
658445	Gammaproteobacteria	GCF_000940995.1	Complete Genome	Photobacterium gaetbulicola Gung47	5	1	5	0	5	0	0	0	0	1	1	3	2
1415779	Gammaproteobacteria	GCF_000711245.1	Contig	Polycyclovorans algicola TG408	5	1	5	0	0	5	1	0	0	1	1	2	3
1322246	Deltaproteobacteria	GCF_000341895.1	Chromosome	Pseudodesulfovibrio piezophilus C1TLV30	5	1	5	0	5	0	1	0	0	0	2	2	3
208964	NA	GCF_000006765.1	Complete Genome	Pseudomonas aeruginosa PAO1	5	1	5	0	5	0	1	0	0	1	1	2	3
237609	Gammaproteobacteria	GCF_009755645.1	Complete Genome	Pseudomonas alkylphenolica	5	1	5	0	5	0	1	0	0	1	1	2	3
573066	Gammaproteobacteria	GCF_000145945.2	Complete Genome	Pseudomonas amygdali pv. tabaci str. ATCC 11528	5	1	5	0	5	0	1	0	0	1	1	2	3
53406	Gammaproteobacteria	GCF_900105355.1	Contig	Pseudomonas anguilliseptica	5	1	5	0	0	5	1	0	0	1	1	2	3
219572	Gammaproteobacteria	GCF_900103795.1	Chromosome	Pseudomonas antarctica	5	1	5	0	5	0	1	0	0	1	1	2	3
2219225	Gammaproteobacteria	GCF_009932335.1	Contig	Pseudomonas asiatica	5	1	5	0	0	5	0	0	1	1	1	2	3
53407	Gammaproteobacteria	GCF_900105475.1	Chromosome	Pseudomonas asplenii	5	1	5	0	5	0	1	0	0	1	1	2	3
47878	Gammaproteobacteria	GCF_900103345.1	Chromosome	Pseudomonas azotoformans	5	1	5	0	5	0	0	0	0	1	1	3	2
930166	Gammaproteobacteria	GCF_008370715.1	Complete Genome	Pseudomonas brassicacearum	5	1	5	0	5	0	0	0	0	1	1	3	2
129817	Gammaproteobacteria	GCF_900105815.1	Chromosome	Pseudomonas brenneri	5	1	5	0	5	0	0	0	0	1	1	3	2
587753	Gammaproteobacteria	GCF_014524625.1	Complete Genome	Pseudomonas chlororaphis	5	1	5	0	5	0	0	0	0	1	1	3	2
1441629	Gammaproteobacteria	GCF_000517305.1	Complete Genome	Pseudomonas cichorii JBC1	5	1	5	0	5	0	1	0	0	1	1	2	3
53408	Gammaproteobacteria	GCF_001586155.1	Complete Genome	Pseudomonas citronellolis	5	1	5	0	5	0	0	0	0	1	1	3	2
1605838	Gammaproteobacteria	GCF_900105555.1	Contig	Pseudomonas coleopterorum	5	1	5	0	0	5	1	0	0	1	1	2	3
47879	Gammaproteobacteria	GCF_001708425.1	Complete Genome	Pseudomonas corrugata	5	1	5	0	5	0	0	0	0	1	1	3	2
168469	Gammaproteobacteria	GCF_900105935.1	Contig	Pseudomonas costantinii	5	1	5	0	0	5	1	0	0	1	1	2	3
882211	Gammaproteobacteria	GCF_900106095.1	Contig	Pseudomonas deceptionensis	5	1	5	0	0	5	0	0	0	1	1	3	2
359110	Gammaproteobacteria	GCF_900102035.1	Chromosome	Pseudomonas extremaustralis	5	1	5	0	5	0	1	0	0	1	1	2	3
169669	Gammaproteobacteria	GCF_900104365.1	Chromosome	Pseudomonas extremorientalis	5	1	5	0	5	0	1	0	0	1	1	2	3
50340	Gammaproteobacteria	GCF_900108595.1	Chromosome	Pseudomonas fuscovaginae	5	1	5	0	5	0	1	0	0	1	1	2	3
1785145	Gammaproteobacteria	GCF_001594225.2	Complete Genome	Pseudomonas glycinae	5	1	5	0	5	0	0	0	0	1	1	3	2
1421430	Gammaproteobacteria	GCF_900105485.1	Chromosome	Pseudomonas granadensis	5	1	5	0	5	0	0	0	0	1	1	3	2
1826671	Gammaproteobacteria	GCF_001748265.1	Contig	Pseudomonas humi	5	1	5	0	0	5	0	0	0	1	1	3	2
198620	Gammaproteobacteria	GCF_900101415.1	Chromosome	Pseudomonas koreensis	5	1	5	0	5	0	1	0	0	1	1	2	3
1628086	Gammaproteobacteria	GCF_003352185.1	Complete Genome	Pseudomonas kribbensis	5	1	5	0	5	0	1	0	0	1	1	2	3
1615674	Gammaproteobacteria	GCF_000263675.1	Chromosome	Pseudomonas lactis	5	1	5	0	5	0	0	0	0	1	1	3	2
2604832	Gammaproteobacteria	GCF_008807375.1	Complete Genome	Pseudomonas lalkuanensis	5	1	5	0	5	0	0	0	0	1	1	3	2
86185	Gammaproteobacteria	GCF_015377145.2	Complete Genome	Pseudomonas lundensis	5	1	5	0	5	0	1	0	0	1	1	2	3
437900	Gammaproteobacteria	GCF_900682675.1	Complete Genome	Pseudomonas marincola	5	1	5	0	5	0	1	0	0	1	1	2	3
1225174	Gammaproteobacteria	GCF_000733715.2	Complete Genome	Pseudomonas mendocina S5.2	5	1	5	0	5	0	1	0	0	1	1	2	3
78543	Gammaproteobacteria	GCF_900106025.1	Contig	Pseudomonas migulae	5	1	5	0	0	5	0	0	0	1	2	2	3
395600	Gammaproteobacteria	GCF_900105115.1	Contig	Pseudomonas mohnii	5	1	5	0	0	5	0	0	0	1	1	3	2
76759	Gammaproteobacteria	GCF_003671975.1	Complete Genome	Pseudomonas monteilii	5	1	5	0	5	0	1	0	0	1	1	2	3
321662	Gammaproteobacteria	GCF_002287825.1	Contig	Pseudomonas moraviensis	5	1	5	0	0	5	0	0	0	1	1	3	2
46679	Gammaproteobacteria	GCF_900106045.1	Chromosome	Pseudomonas mucidolens	5	1	5	0	5	0	0	0	0	1	1	3	2
95301	Gammaproteobacteria	GCF_012971725.1	Complete Genome	Pseudomonas multiresinivorans	5	1	5	0	5	0	1	0	0	1	1	2	3
76758	Gammaproteobacteria	GCF_003852045.1	Complete Genome	Pseudomonas orientalis	5	1	5	0	5	0	0	0	0	1	1	3	2
319939	Gammaproteobacteria	GCF_011397855.1	Complete Genome	Pseudomonas otitidis	5	1	5	0	5	0	1	0	0	1	1	2	3
191390	Gammaproteobacteria	GCF_900105975.1	Contig	Pseudomonas palleroniana	5	1	5	0	0	5	0	0	0	1	1	3	2
364197	Gammaproteobacteria	GCF_900105995.1	Chromosome	Pseudomonas pohangensis	5	1	5	0	5	0	2	0	0	1	1	1	4
1148509	Gammaproteobacteria	GCF_900105155.1	Chromosome	Pseudomonas prosekii	5	1	5	0	5	0	1	0	0	1	1	2	3
1124983	Gammaproteobacteria	GCF_900560965.1	Complete Genome	Pseudomonas protegens CHA0	5	1	5	0	5	0	1	0	0	1	1	2	3
219574	Gammaproteobacteria	GCF_900105955.1	Contig	Pseudomonas proteolytica	5	1	5	0	0	5	0	0	0	1	1	3	2
216142	Gammaproteobacteria	GCF_000761155.1	Complete Genome	Pseudomonas rhizosphaerae	5	1	5	0	5	0	1	0	0	1	1	2	3
76760	Gammaproteobacteria	GCF_013285305.1	Complete Genome	Pseudomonas rhodesiae	5	1	5	0	5	0	0	0	0	1	1	3	2
1461581	Gammaproteobacteria	GCF_000939975.1	Contig	Pseudomonas saudimassiliensis	5	1	5	0	0	5	0	1	0	1	1	2	3
1691904	Gammaproteobacteria	GCF_013409125.2	Complete Genome	Pseudomonas sediminis	5	1	5	0	5	0	1	0	0	1	1	2	3
1306993	Gammaproteobacteria	GCF_000498975.2	Complete Genome	Pseudomonas soli	5	1	5	0	5	0	0	0	0	1	1	3	2
86265	Gammaproteobacteria	GCF_900102295.1	Chromosome	Pseudomonas thivervalensis	5	1	5	0	5	0	0	0	0	1	1	3	2
564423	Gammaproteobacteria	GCF_002813445.1	Contig	Pseudomonas tolaasii NCPPB 2192	5	1	5	0	0	5	0	0	0	1	1	3	2
200450	Gammaproteobacteria	GCF_900104885.1	Chromosome	Pseudomonas trivialis	5	1	5	0	5	0	1	0	0	1	1	2	3
33069	Gammaproteobacteria	GCF_900184295.1	Complete Genome	Pseudomonas viridiflava	5	1	5	0	5	0	1	0	0	1	1	2	3
515393	Gammaproteobacteria	GCF_001612705.2	Complete Genome	Pseudomonas yamanorum	5	1	5	0	5	0	0	0	0	1	1	3	2
2593301	Gammaproteobacteria	GCF_008041945.1	Contig	Reinekea thalattae	5	1	5	0	0	5	1	0	0	1	0	3	2
99653	Actinobacteria	GCF_900105905.1	Contig	Rhodococcus koreensis	5	1	5	0	0	5	2	0	0	0	0	3	2
1842727	Betaproteobacteria	GCF_001955695.1	Complete Genome	Rhodoferax koreense	5	1	5	0	5	0	0	0	0	1	0	4	1
1160721	Firmicutes	GCF_000723465.1	Complete Genome	Ruminococcus bicirculans	5	1	5	0	5	0	0	0	0	1	0	4	1
2303538	Gammaproteobacteria	GCF_003429285.1	Complete Genome	Salinimonas sediminis	5	1	5	0	5	0	0	0	0	1	1	3	2
1458425	Betaproteobacteria	GCF_000828895.1	Complete Genome	Serpentinimonas raichei	5	1	5	0	5	0	0	0	1	1	0	3	2
225848	Gammaproteobacteria	GCF_002005305.1	Complete Genome	Shewanella psychrophila	5	1	5	0	5	0	1	0	0	1	0	3	2
1123253	Gammaproteobacteria	GCF_000429065.1	Scaffold	Silanimonas lenta DSM 16282	5	1	5	0	0	5	0	0	1	0	1	3	2
2233999	Alphaproteobacteria	GCF_008843145.1	Complete Genome	Skermanella pratensis	5	1	5	0	5	0	1	0	0	1	1	2	3
2057025	Bacteroidetes	GCF_002831565.1	Complete Genome	Spirosoma pollinicola	5	1	5	0	5	0	0	0	0	0	0	5	0
639283	Alphaproteobacteria	GCF_000092925.1	Complete Genome	Starkeya novella DSM 506	5	1	5	0	5	0	0	0	3	1	0	1	4
128780	Gammaproteobacteria	GCF_001314305.1	Complete Genome	Stenotrophomonas acidaminiphila	5	1	5	0	5	0	0	0	0	1	1	3	2
1123016	Gammaproteobacteria	GCF_000818015.1	Complete Genome	Stutzerimonas balearica DSM 6083	5	1	5	0	5	0	1	0	0	1	1	2	3
271420	Gammaproteobacteria	GCF_900108535.1	Chromosome	Stutzerimonas xanthomarina	5	1	5	0	5	0	1	0	0	1	1	2	3
1972068	Gammaproteobacteria	GCF_004001245.1	Complete Genome	Sulfurivermis fontis	5	1	5	0	5	0	0	0	2	0	1	2	3
643648	Firmicutes	GCF_000092405.1	Complete Genome	Syntrophothermus lipocalidus DSM 12680	5	1	5	0	5	0	1	0	0	0	0	4	1
1298593	Gammaproteobacteria	GCF_000355675.1	Complete Genome	Thalassolituus oleivorans MIL-1	5	1	5	0	5	0	0	0	1	1	1	2	3
1655234	Gammaproteobacteria	GCF_003390395.1	Contig	Thalassotalea euphylliae	5	1	5	0	0	5	0	0	0	1	1	3	2
644383	Chloroflexi	GCF_005402645.1	Contig	Thermosporothrix hazakensis	5	1	5	0	0	5	0	0	0	1	0	4	1
1537524	Gammaproteobacteria	GCF_004339085.1	Scaffold	Thiogranum longum	5	1	5	0	0	5	0	0	1	0	2	2	3
926	Betaproteobacteria	GCF_002028405.1	Complete Genome	Thiomonas intermedia	5	1	5	0	5	0	0	0	1	1	1	2	3
2675054	Gammaproteobacteria	GCF_011398355.1	Complete Genome	Thiosulfatimonas sediminis	5	1	5	0	5	0	0	1	0	1	1	2	3
29447	Gammaproteobacteria	GCF_009931595.1	Complete Genome	Xanthomonas albilineans	5	1	5	0	5	0	0	0	1	1	1	2	3
359385	Gammaproteobacteria	GCF_013388375.1	Complete Genome	Xanthomonas campestris pv. raphani	5	1	5	0	5	0	0	0	1	1	1	2	3
56453	Gammaproteobacteria	GCF_009883735.1	Complete Genome	Xanthomonas cucurbitae	5	1	5	0	5	0	0	0	1	1	1	2	3
56454	Gammaproteobacteria	GCF_002285515.1	Complete Genome	Xanthomonas hortorum	5	1	5	0	5	0	0	0	1	1	1	2	3
442694	Gammaproteobacteria	GCF_013112235.1	Contig	Xanthomonas perforans	5	1	5	0	0	5	0	0	1	1	1	2	3
1437877	Gammaproteobacteria	GCF_001564415.1	Chromosome	Xanthomonas phaseoli pv. dieffenbachiae LMG 695	5	1	5	0	5	0	0	0	1	1	1	2	3
1470434	Gammaproteobacteria	GCF_001586255.1	Complete Genome	Zhongshania aliphaticivorans	5	1	5	0	5	0	0	0	0	1	1	3	2
298	Gammaproteobacteria	GCF_008692035.1	Contig	Pseudomonas marginalis	5	1	5	0	0	5	0	1	0	1	1	2	3
521010	Spirochaetes	GCF_000222305.1	Complete Genome	Borreliella bissettiae DN127	17	14	4	15	2	0	0	8	0	0	1	8	9
390236	Spirochaetes	GCF_000165595.2	Chromosome	Borreliella afzelii PKo	12	9	4	10	2	0	0	4	0	0	1	7	5
314724	Spirochaetes	GCF_000012085.2	Complete Genome	Borrelia turicatae 91E135	11	8	4	8	3	0	0	6	0	0	2	3	8
498741	Spirochaetes	GCF_000181875.2	Scaffold	Borreliella finlandensis	11	8	4	9	0	2	0	7	0	0	1	3	8
1250539	Alphaproteobacteria	GCF_001975705.1	Complete Genome	Salipiger abyssi	10	7	4	6	4	0	2	0	1	0	0	7	3
286727	Alphaproteobacteria	GCF_013347285.1	Complete Genome	Azospirillum oryzae	9	6	4	7	2	0	0	0	0	1	1	7	2
497965	Cyanobacteria	GCF_000147335.1	Complete Genome	Gloeothece verrucosa PCC 7822	8	5	4	5	3	0	2	0	0	1	0	5	3
63737	Cyanobacteria	GCF_000020025.1	Complete Genome	Nostoc punctiforme PCC 73102	8	5	4	4	4	0	0	1	0	1	0	6	2
754502	Betaproteobacteria	GCF_001865575.1	Complete Genome	Paraburkholderia sprentiae WSM5005	8	5	4	3	5	0	4	0	1	1	1	1	7
1538158	Alphaproteobacteria	GCF_002531755.2	Complete Genome	Rhizobium acidisoli	8	5	4	7	1	0	0	0	0	1	0	7	1
265293	Betaproteobacteria	GCF_002097715.1	Complete Genome	Burkholderia ubonensis subsp. mesacidophila	7	4	4	1	6	0	1	0	1	1	1	3	4
515622	Firmicutes	GCF_000145035.1	Complete Genome	Butyrivibrio proteoclasticus B316	7	4	4	2	5	0	0	0	0	0	1	6	1
1170562	Cyanobacteria	GCF_000317435.1	Complete Genome	Calothrix sp. PCC 6303	7	4	4	3	4	0	0	0	0	1	0	6	1
391038	Betaproteobacteria	GCF_000020045.1	Complete Genome	Paraburkholderia phymatum STM815	7	4	4	3	4	0	1	0	1	1	1	3	4
639200	Betaproteobacteria	GCF_008329925.1	Complete Genome	Sphaerotilus sulfidivorans	7	4	4	3	4	0	0	0	0	1	0	6	1
108981	Gammaproteobacteria	GCF_010918895.1	Complete Genome	Acinetobacter schindleri	6	3	4	2	4	0	2	1	0	1	0	2	4
1085406	Cyanobacteria	GCF_002367975.1	Chromosome	Anabaenopsis circularis NIES-21	6	3	4	2	4	0	1	0	0	1	0	4	2
95486	Betaproteobacteria	GCF_001718895.1	Complete Genome	Burkholderia cenocepacia	6	3	4	0	6	0	1	0	1	1	1	2	4
337	Betaproteobacteria	GCF_009931375.1	Complete Genome	Burkholderia glumae	6	3	4	1	5	0	0	0	1	1	1	3	3
488729	Betaproteobacteria	GCF_001718555.1	Complete Genome	Burkholderia metallica	6	3	4	0	6	0	1	0	1	1	1	2	4
985079	Betaproteobacteria	GCF_000959525.1	Complete Genome	Burkholderia multivorans ATCC BAA-247	6	3	4	0	6	0	1	0	1	1	1	2	4
60550	Betaproteobacteria	GCF_001028665.1	Complete Genome	Burkholderia pyrrocinia	6	3	4	0	6	0	1	0	1	1	1	2	4
488731	Betaproteobacteria	GCF_001718535.1	Complete Genome	Burkholderia seminalis	6	3	4	0	6	0	1	0	1	1	1	2	4
1503054	Betaproteobacteria	GCF_001718955.1	Complete Genome	Burkholderia stagnalis	6	3	4	0	6	0	1	0	1	1	1	2	4
96344	Betaproteobacteria	GCF_008807855.1	Complete Genome	Cupriavidus oxalaticus	6	3	4	1	5	0	1	1	0	1	0	3	3
319795	Deinococcus-Thermus	GCF_000196275.1	Complete Genome	Deinococcus geothermalis DSM 11300	6	3	4	4	2	0	1	0	0	0	0	5	1
1299	Deinococcus-Thermus	GCF_008329785.1	Complete Genome	Deinococcus radiodurans	6	3	4	2	4	0	1	0	0	0	0	5	1
2005703	Firmicutes	GCF_002197645.1	Complete Genome	Enterococcus wangshanyuanii	6	3	4	5	1	0	2	0	0	0	0	4	2
266	Alphaproteobacteria	GCF_004063735.1	Complete Genome	Paracoccus denitrificans	6	3	4	1	5	0	3	0	0	1	0	2	4
135740	Alphaproteobacteria	GCF_009301415.1	Complete Genome	Paracoccus kondratievae	6	3	4	2	4	0	2	0	0	1	0	3	3
147645	Alphaproteobacteria	GCF_002749495.1	Complete Genome	Paracoccus yeei	6	3	4	3	3	0	1	0	0	1	0	4	2
43657	Gammaproteobacteria	GCF_006704145.1	Chromosome	Pseudoalteromonas luteoviolacea	6	3	4	1	2	3	1	0	0	1	0	4	2
2267833	Alphaproteobacteria	GCF_010669145.1	Complete Genome	Rhizobium oryzihabitans	6	3	4	2	4	0	0	0	0	1	0	5	1
1850238	Alphaproteobacteria	GCF_002355275.1	Complete Genome	Rhizorhabdus dicambivorans	6	3	4	2	4	0	0	1	1	0	1	3	3
191292	Actinobacteria	GCF_000470885.1	Chromosome	Rhodococcus aetherivorans	6	3	4	2	4	0	0	1	0	0	0	5	1
244592	Alphaproteobacteria	GCF_000158095.2	Chromosome	Roseibium alexandrii DFL-11	6	3	4	2	4	0	1	0	2	1	0	2	4
452662	Alphaproteobacteria	GCF_000091125.1	Complete Genome	Sphingobium indicum UT26S	6	3	4	2	4	0	0	1	1	0	0	4	2
1921510	Alphaproteobacteria	GCF_001890385.1	Complete Genome	Tardibacter chloracetimidivorans	6	3	4	2	4	0	0	1	1	0	1	3	3
231146	Cyanobacteria	GCF_002368295.1	Chromosome	Tolypothrix tenuis PCC 7101	6	3	4	2	4	0	0	1	0	1	0	4	2
1051646	Gammaproteobacteria	GCF_000772105.1	Complete Genome	Vibrio tubiashii ATCC 19109	6	3	4	2	4	0	0	1	0	1	1	3	3
1296669	Betaproteobacteria	GCF_003100395.1	Complete Genome	Aquabacterium olei	5	2	4	1	4	0	0	0	0	1	0	4	1
1331258	Betaproteobacteria	GCF_001698185.1	Complete Genome	Bordetella pseudohinzii	5	2	4	1	4	0	0	0	1	1	0	3	2
244734	Alphaproteobacteria	GCF_008932115.1	Complete Genome	Bradyrhizobium betae	5	2	4	1	4	0	0	0	0	1	0	4	1
488447	Betaproteobacteria	GCF_004723625.1	Scaffold	Burkholderia contaminans	5	2	4	1	0	4	1	0	0	1	1	2	3
41899	Betaproteobacteria	GCF_000835205.1	Complete Genome	Burkholderia plantarii	5	2	4	0	5	0	0	0	1	1	1	2	3
101571	Betaproteobacteria	GCF_001718655.1	Complete Genome	Burkholderia ubonensis	5	2	4	0	5	0	1	0	1	1	1	1	4
28898	Epsilonproteobacteria	GCF_002080395.1	Complete Genome	Campylobacter helveticus	5	2	4	1	4	0	0	0	1	0	0	4	1
1216932	Firmicutes	GCF_000577895.1	Complete Genome	Clostridium bornimense	5	2	4	0	5	0	0	0	0	1	1	3	2
536227	Firmicutes	GCF_001038625.1	Complete Genome	Clostridium carboxidivorans P7	5	2	4	1	4	0	0	0	0	0	1	4	1
931276	Firmicutes	GCF_000340885.1	Complete Genome	Clostridium saccharoperbutylacetonicum N1-4(HMT)	5	2	4	1	4	0	0	0	0	0	0	5	0
311182	Betaproteobacteria	GCF_902813185.1	Complete Genome	Denitratisoma oestradiolicum	5	2	4	1	4	0	0	0	0	1	0	4	1
1167006	Deltaproteobacteria	GCF_000341395.1	Complete Genome	Desulfocapsa sulfexigens DSM 10523	5	2	4	1	4	0	1	0	1	0	0	3	2
2494373	Bacteroidetes	GCF_003970675.1	Complete Genome	Flammeovirga pectinis	5	2	4	0	5	0	0	0	0	0	0	5	0
526226	Actinobacteria	GCF_000024785.1	Complete Genome	Gordonia bronchialis DSM 43247	5	2	4	1	4	0	1	0	0	0	0	4	1
1549855	Alphaproteobacteria	GCF_001611975.1	Complete Genome	Haematospirillum jordaniae	5	2	4	2	3	0	0	0	1	0	1	3	2
508536	Spirochaetes	GCF_003516145.1	Complete Genome	Leptospira borgpetersenii serovar Ceylonica	5	2	4	0	5	0	0	0	0	0	1	4	1
44275	Spirochaetes	GCF_002073495.2	Complete Genome	Leptospira interrogans serovar Copenhageni	5	2	4	2	3	0	0	0	0	0	1	4	1
408139	Spirochaetes	GCF_003722295.1	Complete Genome	Leptospira kmetyi	5	2	4	0	5	0	0	0	0	0	1	4	1
2564040	Spirochaetes	GCF_001729245.1	Complete Genome	Leptospira tipperaryensis	5	2	4	0	5	0	0	0	0	0	1	4	1
28184	Spirochaetes	GCF_006874765.1	Complete Genome	Leptospira weilii	5	2	4	0	5	0	0	0	0	0	1	4	1
2725666	Alphaproteobacteria	GCF_008727715.1	Complete Genome	Mesorhizobium terrae	5	2	4	1	4	0	0	0	0	0	0	5	0
169427	Betaproteobacteria	GCF_003330825.1	Complete Genome	Paraburkholderia terricola	5	2	4	0	5	0	1	0	1	1	1	1	4
338966	Deltaproteobacteria	GCF_000015045.1	Complete Genome	Pelobacter propionicus DSM 2379	5	2	4	1	4	0	1	0	0	0	0	4	1
1286171	Firmicutes	GCF_000597865.1	Complete Genome	Peptoclostridium acidaminophilum DSM 3953	5	2	4	1	4	0	0	0	0	0	0	5	0
991905	Alphaproteobacteria	GCF_000192745.1	Complete Genome	Polymorphum gilvum SL003B-26A1	5	2	4	1	4	0	0	0	2	0	0	3	2
290512	Chlorobi	GCF_000020625.1	Complete Genome	Prosthecochloris aestuarii DSM 271	5	2	4	1	4	0	0	0	0	0	0	5	0
161398	Gammaproteobacteria	GCF_001444405.1	Complete Genome	Pseudoalteromonas phenolica	5	2	4	0	5	0	1	0	0	1	1	2	3
1348114	Gammaproteobacteria	GCF_000788395.1	Complete Genome	Pseudoalteromonas piratica	5	2	4	0	5	0	0	0	0	1	1	3	2
1117319	Gammaproteobacteria	GCF_000238255.3	Complete Genome	Pseudoalteromonas spongiae UST010723-006	5	2	4	0	5	0	1	0	0	1	1	2	3
166935	Gammaproteobacteria	GCF_000026085.1	Complete Genome	Pseudoalteromonas translucida	5	2	4	0	5	0	0	0	0	1	0	4	1
1310165	Betaproteobacteria	GCF_003595305.1	Complete Genome	Ralstonia pseudosolanacearum	5	2	4	2	3	0	0	0	1	1	1	2	3
928724	Actinobacteria	GCF_000243395.2	Chromosome	Saccharomonospora glauca K62	5	2	4	1	4	0	2	0	0	0	0	3	2
2018305	Gammaproteobacteria	GCF_002216875.1	Complete Genome	Shewanella bicestrii	5	2	4	1	4	0	0	0	0	1	0	4	1
1515612	Alphaproteobacteria	GCF_000803645.1	Complete Genome	Sphingopyxis fribergensis	5	2	4	1	4	0	0	0	1	0	0	4	1
1163617	Betaproteobacteria	GCF_000297055.2	Complete Genome	Sulfuricella denitrificans skB26	5	2	4	1	4	0	0	1	0	0	1	3	2
765912	Gammaproteobacteria	GCF_000327045.1	Complete Genome	Thioflavicoccus mobilis 8321	5	2	4	2	3	0	2	0	0	1	1	1	4
426114	Betaproteobacteria	GCF_000253115.1	Chromosome	Thiomonas arsenitoxydans	5	2	4	1	4	0	0	0	0	1	1	3	2
1110502	Alphaproteobacteria	GCF_000264455.2	Complete Genome	Tistrella mobilis KA081020-065	5	2	4	1	4	0	0	0	0	0	1	4	1
869209	Spirochaetes	GCF_000195275.1	Complete Genome	Treponema succinifaciens DSM 2489	5	2	4	1	4	0	0	0	0	0	2	3	2
543728	Betaproteobacteria	GCF_000023345.1	Complete Genome	Variovorax paradoxus S110	5	2	4	0	5	0	0	1	0	1	1	2	3
512649	Gammaproteobacteria	GCF_002849855.1	Chromosome	Vibrio azureus	5	2	4	1	4	0	1	0	0	1	1	2	3
45658	Gammaproteobacteria	GCF_001687805.1	Complete Genome	Vibrio scophthalmi	5	2	4	1	4	0	1	0	0	1	1	2	3
2259622	Gammaproteobacteria	GCF_903970605.1	Complete Genome	Xanthomonas euroxanthea	5	2	4	1	4	0	0	0	1	1	1	2	3
2697032	Betaproteobacteria	GCF_009906855.1	Complete Genome	Xylophilus rhododendri	5	2	4	1	4	0	0	0	1	1	0	3	2
336203	Alphaproteobacteria	GCF_015074805.1	Complete Genome	Sphingobium fuliginis	5	2	4	2	3	0	0	2	1	0	0	2	3
574087	Firmicutes	GCF_000144695.1	Complete Genome	Acetohalobium arabaticum DSM 5501	4	1	4	0	4	0	0	0	0	1	0	3	1
49896	Synergistetes	GCF_900129645.1	Contig	Acetomicrobium flavidum	4	1	4	0	0	4	0	2	0	2	0	0	4
1232575	Acidithiobacillia	GCF_003966655.1	Complete Genome	Acidithiobacillus ferridurans	4	1	4	0	0	4	0	0	2	1	0	1	3
243159	Acidithiobacillia	GCF_000021485.1	Complete Genome	Acidithiobacillus ferrooxidans ATCC 23270	4	1	4	0	4	0	0	0	2	1	0	1	3
1353941	Gammaproteobacteria	GCF_000816495.1	Scaffold	Acinetobacter harbinensis	4	1	4	0	0	4	1	0	1	1	0	1	3
1470176	Actinobacteria	GCF_002234535.1	Complete Genome	Actinoalloteichus hoggarensis	4	1	4	0	4	0	0	0	0	0	0	4	0
46163	Actinobacteria	GCF_013409365.1	Contig	Actinomadura luteofluorescens	4	1	4	0	0	4	0	0	0	0	0	4	0
1659	Actinobacteria	GCF_900637225.1	Complete Genome	Actinomyces israelii	4	1	4	0	4	0	0	0	0	0	0	4	0
663602	Actinobacteria	GCF_013409505.1	Contig	Actinomycetospora corticicola	4	1	4	0	0	4	0	0	0	0	0	4	0
33936	Firmicutes	GCF_002243625.1	Complete Genome	Aeribacillus pallidus	4	1	4	0	4	0	1	0	0	1	1	1	3
656	Gammaproteobacteria	GCF_016026615.1	Complete Genome	Aeromonas allosaccharophila	4	1	4	0	4	0	0	0	0	1	1	2	2
648	Gammaproteobacteria	GCF_000783715.2	Contig	Aeromonas caviae	4	1	4	0	0	4	0	0	0	1	1	2	2
73010	Gammaproteobacteria	GCF_900637545.1	Complete Genome	Aeromonas encheleia	4	1	4	0	4	0	0	0	0	1	1	2	2
644	Gammaproteobacteria	GCF_003491245.1	Complete Genome	Aeromonas hydrophila	4	1	4	0	4	0	0	0	0	1	1	2	2
651	Gammaproteobacteria	GCF_014161425.1	Complete Genome	Aeromonas media	4	1	4	0	4	0	0	0	0	1	1	2	2
645	Gammaproteobacteria	GCF_012931585.1	Complete Genome	Aeromonas salmonicida	4	1	4	0	4	0	0	0	0	1	1	2	2
654	Gammaproteobacteria	GCF_008693705.1	Complete Genome	Aeromonas veronii	4	1	4	0	4	0	0	0	0	1	1	2	2
1737490	Gammaproteobacteria	GCF_002157225.2	Complete Genome	Agarilytica rhodophyticola	4	1	4	0	4	0	1	0	0	0	1	2	2
880057	Gammaproteobacteria	GCF_003987145.1	Contig	Aliidiomarina minuta	4	1	4	0	0	4	0	0	0	1	0	3	1
293826	Firmicutes	GCF_000016985.1	Complete Genome	Alkaliphilus metalliredigens QYMF	4	1	4	0	4	0	0	0	0	1	0	3	1
350688	Firmicutes	GCF_000018325.1	Complete Genome	Alkaliphilus oremlandii OhILAs	4	1	4	0	4	0	0	0	0	1	1	2	2
2665642	Actinobacteria	GCF_009664835.1	Complete Genome	Allosaccharopolyspora coralli	4	1	4	0	4	0	1	0	0	0	0	3	1
589873	Gammaproteobacteria	GCF_000730385.1	Complete Genome	Alteromonas australica	4	1	4	0	4	0	0	0	0	1	1	2	2
314275	Gammaproteobacteria	GCF_009759785.1	Complete Genome	Alteromonas mediterranea	4	1	4	0	4	0	0	0	0	1	1	2	2
715451	Gammaproteobacteria	GCF_000213655.1	Complete Genome	Alteromonas naphthalenivorans	4	1	4	0	4	0	0	0	0	1	1	2	2
233316	NA	GCF_001562195.1	Complete Genome	Alteromonas stellipolaris	4	1	4	0	4	0	0	0	0	1	1	2	2
1160720	Gammaproteobacteria	GCF_001433715.1	Complete Genome	Alteromonas stellipolaris LMG 21856	4	1	4	0	4	0	0	0	0	1	1	2	2
433296	Firmicutes	GCF_010669305.1	Complete Genome	Aminipila butyrica	4	1	4	0	4	0	0	0	0	1	0	3	1
1125972	Actinobacteria	GCF_000384215.1	Scaffold	Amycolatopsis alba DSM 44262	4	1	4	0	0	4	0	0	0	0	0	4	0
1804986	Actinobacteria	GCF_003312875.1	Complete Genome	Amycolatopsis albispora	4	1	4	0	4	0	1	0	0	0	0	3	1
546364	Actinobacteria	GCF_900119165.1	Contig	Amycolatopsis australiensis	4	1	4	0	0	4	0	0	0	0	0	4	0
185684	Actinobacteria	GCF_011758745.1	Contig	Amycolatopsis granulosa	4	1	4	0	0	4	1	0	0	0	0	3	1
208439	Actinobacteria	GCF_000732925.1	Complete Genome	Amycolatopsis japonica	4	1	4	0	4	0	0	0	0	0	0	4	0
1181879	Actinobacteria	GCF_014204865.1	Contig	Amycolatopsis jiangsuensis	4	1	4	0	0	4	0	0	0	0	0	4	0
129921	Actinobacteria	GCF_000400635.2	Complete Genome	Amycolatopsis keratiniphila	4	1	4	0	4	0	0	0	0	0	0	4	0
1068978	Actinobacteria	GCF_000371885.1	Contig	Amycolatopsis methanolica 239	4	1	4	0	0	4	1	0	0	0	0	3	1
369932	Actinobacteria	GCF_002846615.1	Contig	Amycolatopsis niigatensis	4	1	4	0	0	4	0	0	0	0	0	4	0
31958	Actinobacteria	GCF_000943515.2	Complete Genome	Amycolatopsis orientalis	4	1	4	0	4	0	0	0	0	0	0	4	0
84480	Actinobacteria	GCF_003752125.1	Contig	Amycolatopsis thermoflava	4	1	4	0	0	4	1	0	0	0	0	3	1
1068979	Actinobacteria	GCF_000473265.1	Scaffold	Amycolatopsis thermoflava N1165	4	1	4	0	0	4	1	0	0	0	0	3	1
208445	Actinobacteria	GCF_900105945.1	Contig	Amycolatopsis tolypomycina	4	1	4	0	0	4	0	0	0	0	0	4	0
336628	Actinobacteria	GCF_014205155.1	Contig	Amycolatopsis umgeniensis	4	1	4	0	0	4	0	0	0	0	0	4	0
185678	Actinobacteria	GCF_011758765.1	Contig	Amycolatopsis viridis	4	1	4	0	0	4	0	0	0	0	0	4	0
1532552	Firmicutes	GCF_001866075.3	Complete Genome	Anaerobacillus isosaccharinicus	4	1	4	0	4	0	0	0	0	1	1	2	2
433286	Firmicutes	GCF_014218335.1	Complete Genome	Anaerocolumna cellulosilytica	4	1	4	0	4	0	0	0	0	1	1	2	2
1936003	Planctomycetes	GCF_002007645.1	Complete Genome	Anaerohalosphaera lusitana	4	1	4	0	4	0	0	0	0	0	0	4	0
455488	Deltaproteobacteria	GCF_000022145.1	Complete Genome	Anaeromyxobacter dehalogenans 2CP-1	4	1	4	0	4	0	0	0	0	0	1	3	1
991789	Firmicutes	GCF_001561955.1	Complete Genome	Anaerotignum propionicum DSM 1682	4	1	4	0	4	0	0	0	0	0	0	4	0
1500254	Firmicutes	GCF_002355375.1	Complete Genome	Aneurinibacillus soli	4	1	4	0	4	0	0	0	0	0	0	4	0
406100	Gammaproteobacteria	GCF_900110585.1	Scaffold	Aquisalimonas asiatica	4	1	4	0	0	4	0	0	1	0	0	3	1
519081	Betaproteobacteria	GCF_009856625.1	Complete Genome	Aquitalea denitrificans	4	1	4	0	4	0	0	0	0	1	1	2	2
696747	Cyanobacteria	GCF_000210375.1	Chromosome	Arthrospira platensis NIES-39	4	1	4	0	4	0	1	0	0	0	0	3	1
418699	Betaproteobacteria	GCF_001682385.1	Complete Genome	Azoarcus olearius	4	1	4	0	4	0	0	0	1	1	0	2	2
353	Gammaproteobacteria	GCF_002220155.1	Complete Genome	Azotobacter chroococcum	4	1	4	0	4	0	1	0	0	1	1	1	3
69964	Gammaproteobacteria	GCF_009363155.1	Complete Genome	Azotobacter salinestris	4	1	4	0	4	0	1	0	0	1	1	1	3
1841855	Bacteroidetes	GCF_900155865.1	Scaffold	Bacteroides bouchesdurhonensis	4	1	4	0	0	4	0	0	0	0	0	4	0
496014	Actinobacteria	GCF_007970665.1	Complete Genome	Baekduia soli	4	1	4	0	4	0	1	0	0	0	0	3	1
563192	Deltaproteobacteria	GCF_000185705.2	Scaffold	Bilophila wadsworthia 3_1_6	4	1	4	0	0	4	0	0	0	0	0	4	0
537007	Firmicutes	GCF_002222595.2	Complete Genome	Blautia hansenii DSM 20583	4	1	4	0	4	0	1	0	0	1	0	2	2
94624	Betaproteobacteria	GCF_000067205.1	Complete Genome	Bordetella petrii	4	1	4	0	4	0	0	0	1	1	0	2	2
398525	Alphaproteobacteria	GCF_000379145.1	Scaffold	Bradyrhizobium elkanii USDA 76	4	1	4	0	0	4	0	0	1	1	0	2	2
501571	Firmicutes	GCF_900143195.1	Scaffold	Butyricicoccus pullicaecorum	4	1	4	0	0	4	0	0	0	1	0	3	1
1424653	Epsilonproteobacteria	GCF_005083985.2	Complete Genome	Caminibacter pacificus	4	1	4	0	4	0	1	0	0	1	0	2	2
39650	Gammaproteobacteria	GCF_002268635.1	Contig	Cellvibrio mixtus	4	1	4	0	0	4	1	0	1	1	0	1	3
888060	Firmicutes	GCF_000213975.1	Scaffold	Centipeda periodontii DSM 2778	4	1	4	0	0	4	1	0	0	1	1	1	3
274537	Chlorobi	GCF_001747405.1	Complete Genome	Chlorobaculum limnaeum	4	1	4	0	4	0	1	0	0	0	0	3	1
517417	Chlorobi	GCF_000020505.1	Complete Genome	Chlorobaculum parvum NCIB 8327	4	1	4	0	4	0	0	2	0	0	0	2	2
326427	Chloroflexi	GCF_000021945.1	Complete Genome	Chloroflexus aggregans DSM 9485	4	1	4	0	4	0	0	0	0	1	0	3	1
52	Deltaproteobacteria	GCF_001189295.1	Complete Genome	Chondromyces crocatus	4	1	4	0	4	0	1	0	0	0	0	3	1
626937	Firmicutes	GCF_003628755.1	Complete Genome	Christensenella minuta	4	1	4	0	4	0	0	0	0	0	0	4	0
394935	Betaproteobacteria	GCF_009936155.1	Complete Genome	Chromobacterium haemolyticum	4	1	4	0	4	0	0	0	0	1	1	2	2
2605945	Betaproteobacteria	GCF_008275125.1	Complete Genome	Chromobacterium paludis	4	1	4	0	4	0	0	0	0	1	1	2	2
2202141	Betaproteobacteria	GCF_003325475.1	Complete Genome	Chromobacterium phragmitis	4	1	4	0	4	0	0	0	0	1	1	2	2
1903179	Betaproteobacteria	GCF_001855575.1	Contig	Chromobacterium sphagni	4	1	4	0	0	4	0	0	0	1	1	2	2
1108595	Betaproteobacteria	GCF_001855275.1	Complete Genome	Chromobacterium vaccinii	4	1	4	0	4	0	0	0	0	1	1	2	2
243365	Betaproteobacteria	GCF_000007705.1	Complete Genome	Chromobacterium violaceum ATCC 12472	4	1	4	0	4	0	0	0	0	1	1	2	2
290398	Gammaproteobacteria	GCF_000055785.1	Complete Genome	Chromohalobacter salexigens DSM 3043	4	1	4	0	4	0	0	0	0	1	0	3	1
1341692	Firmicutes	GCF_001484725.1	Complete Genome	Clostridium autoethanogenum DSM 10061	4	1	4	0	4	0	0	0	0	1	1	2	2
2080751	Firmicutes	GCF_900290265.1	Contig	Clostridium cagae	4	1	4	0	0	4	0	0	0	0	0	4	0
573061	Firmicutes	GCF_000145275.1	Complete Genome	Clostridium cellulovorans 743B	4	1	4	0	4	0	0	0	0	1	1	2	2
332101	Firmicutes	GCF_003096175.1	Complete Genome	Clostridium drakei	4	1	4	0	4	0	0	0	0	1	0	3	1
1345695	Firmicutes	GCF_000473995.1	Complete Genome	Clostridium saccharobutylicum DSM 13864	4	1	4	0	4	0	0	0	0	0	0	4	0
212717	Firmicutes	GCF_000007625.1	Complete Genome	Clostridium tetani E88	4	1	4	0	4	0	0	0	0	0	1	3	1
1716543	Firmicutes	GCF_006351925.1	Complete Genome	Clostridium thermarum	4	1	4	0	4	0	0	0	0	0	0	4	0
1967665	Gammaproteobacteria	GCF_002076895.1	Complete Genome	Cognaticolwellia beringensis	4	1	4	0	4	0	0	0	0	1	1	2	2
2507935	Firmicutes	GCF_004295585.1	Complete Genome	Cohnella abietis	4	1	4	0	4	0	0	0	0	1	1	2	2
167879	Gammaproteobacteria	GCF_000012325.1	Complete Genome	Colwellia psychrerythraea 34H	4	1	4	0	4	0	0	0	0	1	1	2	2
314285	Gammaproteobacteria	GCF_000153125.2	Chromosome	Congregibacter litoralis KT71	4	1	4	0	4	0	1	0	1	0	1	1	3
2527996	Planctomycetes	GCF_007752935.1	Chromosome	Crateriforma conspicua	4	1	4	0	4	0	0	0	0	0	0	4	0
860575	Cyanobacteria	GCF_000231425.2	Contig	Crocosphaera subtropica ATCC 51472	4	1	4	0	0	4	1	0	0	1	0	2	2
644897	Deltaproteobacteria	GCF_000504305.1	Scaffold	Cupidesulfovibrio termitidis HI1	4	1	4	0	0	4	0	0	0	0	1	3	1
655438	Gammaproteobacteria	GCF_000384415.1	Contig	Cycloclasticus pugetii PS-1	4	1	4	0	0	4	0	0	0	0	1	3	1
1304883	Betaproteobacteria	GCF_000519045.1	Scaffold	Dechloromonas agitata is5	4	1	4	0	0	4	0	0	0	1	1	2	2
639282	Deferribacteres	GCF_000010985.1	Complete Genome	Deferribacter desulfuricans SSM1	4	1	4	0	0	4	0	0	0	2	0	2	2
111831	Alphaproteobacteria	GCF_014672695.1	Complete Genome	Defluviicoccus vanus	4	1	4	0	4	0	0	0	0	1	1	2	2
1182568	Deinococcus-Thermus	GCF_001644565.1	Complete Genome	Deinococcus puniceus	4	1	4	0	4	0	1	1	0	0	0	2	2
1288484	Deinococcus-Thermus	GCF_014875845.1	Contig	Deinococcus wulumuqiensis R12	4	1	4	0	0	4	0	0	0	0	0	4	0
756499	Firmicutes	GCF_000243155.2	Complete Genome	Desulfitobacterium dehalogenans ATCC 51507	4	1	4	0	4	0	0	0	0	1	1	2	2
871968	Firmicutes	GCF_000231405.2	Complete Genome	Desulfitobacterium metallireducens DSM 15288	4	1	4	0	4	0	0	0	0	0	1	3	1
888061	Deltaproteobacteria	GCF_001553625.1	Complete Genome	Desulfomicrobium orale DSM 12838	4	1	4	0	4	0	0	0	0	1	2	1	3
349161	Firmicutes	GCF_000016165.1	Complete Genome	Desulforamulus reducens MI-1	4	1	4	0	4	0	0	0	0	0	1	3	1
696281	Firmicutes	GCF_000215085.1	Complete Genome	Desulforamulus ruminis DSM 2154	4	1	4	0	4	0	0	0	0	1	1	2	2
767817	Firmicutes	GCF_000233715.2	Complete Genome	Desulfoscipio gibsoniae DSM 7213	4	1	4	0	4	0	1	0	0	1	1	1	3
768704	Firmicutes	GCF_000231385.2	Complete Genome	Desulfosporosinus meridiei DSM 13257	4	1	4	0	4	0	0	0	0	0	1	3	1
768706	Firmicutes	GCF_000235605.1	Complete Genome	Desulfosporosinus orientis DSM 765	4	1	4	0	4	0	0	0	0	0	1	3	1
768710	Firmicutes	GCF_000244895.1	Chromosome	Desulfosporosinus youngiae DSM 17734	4	1	4	0	4	0	1	0	0	0	1	2	2
96561	Deltaproteobacteria	GCF_000018405.1	Complete Genome	Desulfosudis oleivorans Hxd3	4	1	4	0	4	0	1	1	0	0	0	2	2
1304886	Deltaproteobacteria	GCF_000421285.1	Contig	Desulfotignum balticum DSM 7044	4	1	4	0	0	4	1	0	0	0	0	3	1
469381	Synergistetes	GCF_000172975.1	Contig	Dethiosulfovibrio peptidovorans DSM 11002	4	1	4	0	0	4	0	2	0	2	0	0	4
1288495	Betaproteobacteria	GCF_014489535.1	Complete Genome	Diaphorobacter aerolatus	4	1	4	0	4	0	0	0	0	1	0	3	1
294935	Gammaproteobacteria	GCF_001559595.1	Contig	Enterovibrio coralii	4	1	4	0	0	4	0	0	0	2	1	1	3
663278	Firmicutes	GCF_003020045.1	Complete Genome	Ethanoligenens harbinense YUAN-3	4	1	4	0	4	0	0	0	0	1	0	3	1
53442	Firmicutes	GCF_000152245.2	Complete Genome	Eubacterium callanderi	4	1	4	0	4	0	0	0	0	0	0	4	0
1736	Firmicutes	GCF_000807675.2	Complete Genome	Eubacterium limosum	4	1	4	0	4	0	0	0	0	0	0	4	0
2041044	Firmicutes	GCF_002441855.2	Complete Genome	Eubacterium maltosivorans	4	1	4	0	4	0	0	0	0	0	0	4	0
643473	Cyanobacteria	GCF_000332295.1	Scaffold	Fortiea contorta PCC 7126	4	1	4	0	0	4	0	0	0	1	0	3	1
1891926	Planctomycetes	GCF_001983935.1	Complete Genome	Fuerstiella marisgermanici	4	1	4	0	4	0	0	0	0	0	0	4	0
1424294	Firmicutes	GCF_001750685.1	Complete Genome	Geosporobacter ferrireducens	4	1	4	0	4	0	0	0	0	1	1	2	2
679259	Gammaproteobacteria	GCF_000832015.1	Scaffold	Gilvimarinus agarilyticus	4	1	4	0	0	4	0	0	0	1	1	2	2
84096	Actinobacteria	GCF_004011905.1	Complete Genome	Gordonia alkanivorans	4	1	4	0	4	0	0	1	0	0	0	3	1
2420509	Actinobacteria	GCF_003855095.1	Complete Genome	Gordonia insulae	4	1	4	0	4	0	1	0	0	0	0	3	1
36822	Actinobacteria	GCF_014070455.1	Complete Genome	Gordonia rubripertincta	4	1	4	0	4	0	0	1	0	0	0	3	1
1192854	Gammaproteobacteria	GCF_002215215.1	Complete Genome	Granulosicoccus antarcticus IMCC3135	4	1	4	0	4	0	0	0	0	1	1	2	2
1796497	Gammaproteobacteria	GCF_900055185.1	Contig	Grimontia celer	4	1	4	0	0	4	0	0	0	1	1	2	2
502025	Deltaproteobacteria	GCF_000024805.1	Complete Genome	Haliangium ochraceum DSM 14365	4	1	4	0	4	0	0	0	0	0	0	4	0
592678	Actinobacteria	GCF_000504245.1	Scaffold	Haloechinothrix halophila YIM 93223	4	1	4	0	0	4	1	0	0	0	0	3	1
768066	Gammaproteobacteria	GCF_000196875.2	Complete Genome	Halomonas elongata DSM 2581	4	1	4	0	4	0	0	0	0	1	0	3	1
213	Epsilonproteobacteria	GCF_003213725.2	Complete Genome	Helicobacter cinaedi	4	1	4	0	4	0	0	0	1	1	0	2	2
1548018	Epsilonproteobacteria	GCF_003546685.2	Contig	Helicobacter saguini	4	1	4	0	0	4	0	0	0	1	0	3	1
498761	Firmicutes	GCF_000019165.1	Complete Genome	Heliomicrobium modesticaldum Ice1	4	1	4	0	4	0	1	0	0	1	1	1	3
1809410	Betaproteobacteria	GCF_900130075.1	Complete Genome	Herminiimonas arsenitoxidans	4	1	4	0	4	0	0	0	0	1	1	2	2
1172194	Gammaproteobacteria	GCF_000271305.1	Contig	Hydrocarboniphaga effusa AP103	4	1	4	0	0	4	1	0	0	1	0	2	2
317025	Gammaproteobacteria	GCF_000012605.1	Complete Genome	Hydrogenovibrio crunogenus XCL-2	4	1	4	0	4	0	0	0	0	1	1	2	2
1123516	Gammaproteobacteria	GCF_000384235.1	Scaffold	Hydrogenovibrio halophilus DSM 15072	4	1	4	0	0	4	0	0	0	1	1	2	2
1168067	Gammaproteobacteria	GCF_000526715.1	Contig	Hydrogenovibrio kuenenii DSM 12350	4	1	4	0	0	4	0	0	0	1	1	2	2
28885	Gammaproteobacteria	GCF_013340845.1	Complete Genome	Hydrogenovibrio marinus	4	1	4	0	4	0	0	0	0	1	1	2	2
265883	Gammaproteobacteria	GCF_004028275.1	Complete Genome	Hydrogenovibrio thermophilus	4	1	4	0	4	0	0	0	0	1	1	2	2
857417	Actinobacteria	GCF_001889125.1	Complete Genome	Janibacter indicus	4	1	4	0	4	0	1	0	0	0	0	3	1
2058291	Actinobacteria	GCF_900289115.1	Scaffold	Janibacter massiliensis	4	1	4	0	0	4	1	0	0	0	0	3	1
368607	Betaproteobacteria	GCF_002327145.1	Complete Genome	Janthinobacterium svalbardensis	4	1	4	0	4	0	0	0	1	1	1	1	3
206506	Betaproteobacteria	GCF_004551665.1	Complete Genome	Kerstersia gyiorum	4	1	4	0	4	0	1	0	0	1	0	2	2
2509675	Chloroflexi	GCF_004208415.1	Complete Genome	Ktedonosporobacter rubrisoli	4	1	4	0	4	0	0	0	0	1	0	3	1
545695	Spirochaetes	GCF_000214355.1	Complete Genome	Leadbettera azotonutricia ZAS-9	4	1	4	0	4	0	0	1	0	0	0	3	1
453	Gammaproteobacteria	GCF_900461565.1	Contig	Legionella feeleii	4	1	4	0	0	4	0	0	0	1	2	1	3
929563	Spirochaetes	GCF_000243335.1	Scaffold	Leptonema illini DSM 21528	4	1	4	0	0	4	0	0	0	0	1	3	1
418701	Gammaproteobacteria	GCF_009650135.1	Complete Genome	Litorivicinus lipolyticus	4	1	4	0	4	0	0	0	0	1	1	2	2
360412	Chloroflexi	GCF_001050235.1	Scaffold	Longilinea arvoryzae	4	1	4	0	0	4	0	0	0	0	0	4	0
2589080	Gammaproteobacteria	GCF_006385595.1	Complete Genome	Luteibacter pinisoli	4	1	4	0	4	0	0	0	0	1	1	2	2
2006110	Gammaproteobacteria	GCF_002327105.1	Complete Genome	Luteimonas chenhongjianii	4	1	4	0	4	0	0	0	0	1	1	2	2
1176533	Gammaproteobacteria	GCF_007795095.1	Complete Genome	Luteimonas granuli	4	1	4	0	4	0	0	0	0	1	1	2	2
2565782	Gammaproteobacteria	GCF_004522065.1	Contig	Luteimonas yindakuii	4	1	4	0	0	4	0	0	0	1	1	2	2
2086577	Firmicutes	GCF_900291985.1	Chromosome	Lysinibacillus timonensis	4	1	4	0	4	0	0	0	0	0	1	3	1
1145276	Firmicutes	GCF_000600105.1	Complete Genome	Lysinibacillus varians	4	1	4	0	4	0	1	0	0	0	1	2	2
1255263	Gammaproteobacteria	GCF_009765165.1	Scaffold	Lysobacter panacisoli	4	1	4	0	0	4	0	0	0	1	1	2	2
453783	Gammaproteobacteria	GCF_009755585.1	Complete Genome	Lysobacter soli	4	1	4	0	4	0	0	0	0	1	1	2	2
1121451	Deltaproteobacteria	GCF_000331025.1	Chromosome	Maridesulfovibrio hydrothermalis AM13 = DSM 14728	4	1	4	0	4	0	0	0	0	0	2	2	2
526222	Deltaproteobacteria	GCF_000023445.1	Complete Genome	Maridesulfovibrio salexigens DSM 2638	4	1	4	0	4	0	0	0	0	0	2	2	2
564117	Gammaproteobacteria	GCF_900142385.1	Contig	Marinobacter antarcticus	4	1	4	0	0	4	1	0	0	0	1	2	2
650891	Gammaproteobacteria	GCF_012070355.1	Scaffold	Marinobacter daqiaonensis	4	1	4	0	0	4	0	0	0	0	1	3	1
1821621	Gammaproteobacteria	GCF_001651805.1	Complete Genome	Marinobacterium aestuarii	4	1	4	0	4	0	0	0	0	1	1	2	2
674079	Actinobacteria	GCF_009930795.1	Complete Genome	Marisediminicola antarctica	4	1	4	0	4	0	2	0	0	0	0	2	2
2045208	Betaproteobacteria	GCF_002752675.1	Complete Genome	Massilia violaceinigra	4	1	4	0	4	0	0	0	0	1	1	2	2
1806837	Firmicutes	GCF_900086705.1	Scaffold	Massilibacillus massiliensis	4	1	4	0	0	4	0	0	0	1	0	3	1
2015901	Firmicutes	GCF_900199515.1	Scaffold	Massilicoli timonensis	4	1	4	0	0	4	1	0	0	0	0	3	1
221288	Cyanobacteria	GCF_000315565.1	Scaffold	Mastigocladopsis repens PCC 10914	4	1	4	0	0	4	0	0	0	1	0	3	1
1095552	Gammaproteobacteria	GCF_000427625.1	Scaffold	Methylobacter luteus IMV-B-3098	4	1	4	0	0	4	1	0	0	1	0	2	2
395964	Alphaproteobacteria	GCF_000427445.1	Scaffold	Methylocapsa acidiphila B2	4	1	4	0	0	4	1	0	0	1	0	2	2
243233	Gammaproteobacteria	GCF_000008325.1	Complete Genome	Methylococcus capsulatus str. Bath	4	1	4	0	4	0	1	0	0	1	0	2	2
1283300	Gammaproteobacteria	GCF_000421465.1	Contig	Methylohalobius crimeensis 10Ki	4	1	4	0	0	4	1	0	0	1	0	2	2
39774	Gammaproteobacteria	GCF_000733855.1	Contig	Methylomicrobium agile	4	1	4	0	0	4	1	0	0	1	1	1	3
686340	Gammaproteobacteria	GCF_000214275.2	Chromosome	Methylomicrobium album BG8	4	1	4	0	4	0	1	0	0	1	1	1	3
1420851	Gammaproteobacteria	GCF_002072955.1	Contig	Methyloprofundus sedimenti	4	1	4	0	0	4	0	0	0	1	0	3	1
595536	Alphaproteobacteria	GCF_000178815.2	Contig	Methylosinus trichosporium OB3b	4	1	4	0	0	4	0	0	0	1	0	3	1
36805	Actinobacteria	GCF_001974985.1	Complete Genome	Microbacterium aurum	4	1	4	0	4	0	1	0	1	0	0	2	2
337480	Actinobacteria	GCF_013409785.1	Contig	Microbacterium immunditiarum	4	1	4	0	0	4	2	0	0	0	0	2	2
515415	Actinobacteria	GCF_014197265.1	Contig	Microbacterium invictum	4	1	4	0	0	4	1	0	1	0	0	2	2
370764	Actinobacteria	GCF_900100885.1	Chromosome	Microbacterium pygmaeum	4	1	4	0	4	0	2	0	0	0	0	2	2
2541726	Actinobacteria	GCF_004564355.1	Complete Genome	Microbacterium wangchenii	4	1	4	0	4	0	1	0	0	0	0	3	1
449447	Cyanobacteria	GCF_000010625.1	Complete Genome	Microcystis aeruginosa NIES-843	4	1	4	0	4	0	0	0	0	1	0	3	1
1032480	Actinobacteria	GCF_000270245.1	Complete Genome	Microlunatus phosphovorus NM-1	4	1	4	0	4	0	0	0	0	0	0	4	0
864069	Alphaproteobacteria	GCF_000262405.1	Scaffold	Microvirga lotononidis	4	1	4	0	0	4	0	1	0	2	0	1	3
1775	Actinobacteria	GCF_010727945.1	Complete Genome	Mycobacterium cookii	4	1	4	0	4	0	1	0	0	0	0	3	1
2341080	Actinobacteria	GCF_900566075.1	Contig	Mycobacterium pseudokansasii	4	1	4	0	0	4	0	0	0	0	0	4	0
212765	Actinobacteria	GCF_010729665.1	Complete Genome	Mycolicibacterium madagascariense	4	1	4	0	4	0	0	0	0	0	0	4	0
1226753	Actinobacteria	GCF_005670685.1	Contig	Mycolicibacterium mucogenicum DSM 44124	4	1	4	0	4	0	1	0	0	0	0	3	1
457570	Firmicutes	GCF_000020005.1	Complete Genome	Natranaerobius thermophilus JW/NM-WN-LF	4	1	4	0	4	0	0	0	0	0	2	2	2
598659	Epsilonproteobacteria	GCF_000021725.1	Complete Genome	Nautilia profundicola AmH	4	1	4	0	4	0	1	0	0	1	0	2	2
1031538	Gammaproteobacteria	GCF_008630635.1	Complete Genome	Neptunomonas concharum	4	1	4	0	4	0	0	0	0	0	1	3	1
1572645	Gammaproteobacteria	GCF_013394205.1	Chromosome	Neptunomonas phycophila	4	1	4	0	4	0	0	0	0	0	1	3	1
323098	Alphaproteobacteria	GCF_000012725.1	Complete Genome	Nitrobacter winogradskyi Nb-255	4	1	4	0	4	0	1	0	1	0	0	2	2
228410	Betaproteobacteria	GCF_000009145.1	Complete Genome	Nitrosomonas europaea ATCC 19718	4	1	4	0	4	0	0	0	0	1	1	2	2
1823	Actinobacteria	GCF_007362295.1	Complete Genome	Nocardia otitidiscaviarum	4	1	4	0	4	0	0	0	0	0	0	4	0
224013	Cyanobacteria	GCF_001298445.1	Chromosome	Nostoc piscinale CENA21	4	1	4	0	4	0	1	0	0	1	0	2	2
1471761	Firmicutes	GCF_002005165.1	Complete Genome	Novibacillus thermophilus	4	1	4	0	4	0	0	0	0	2	0	2	2
1968433	Betaproteobacteria	GCF_002211445.1	Scaffold	Noviherbaspirillum denitrificans	4	1	4	0	0	4	0	0	0	1	1	2	2
1095769	Betaproteobacteria	GCF_000312045.1	Scaffold	Noviherbaspirillum massiliense JC206	4	1	4	0	0	4	0	0	0	1	1	2	2
1117702	Alphaproteobacteria	GCF_001519075.1	Scaffold	Novosphingobium fuchskuhlense	4	1	4	0	0	4	0	0	3	0	0	1	3
716816	Gammaproteobacteria	GCF_002117105.1	Complete Genome	Oceanicoccus sagamiensis	4	1	4	0	4	0	0	0	0	0	2	2	2
1903694	Gammaproteobacteria	GCF_002157875.1	Complete Genome	Oceanisphaera avium	4	1	4	0	4	0	0	0	0	1	1	2	2
1851544	Betaproteobacteria	GCF_900089455.2	Complete Genome	Orrella dioscoreae	4	1	4	0	4	0	0	0	1	1	0	2	2
253703	Firmicutes	GCF_008369725.1	Complete Genome	Paenibacillus antarcticus	4	1	4	0	4	0	0	0	0	1	1	2	2
198119	Firmicutes	GCF_013347305.1	Complete Genome	Paenibacillus barcinonensis	4	1	4	0	4	0	0	0	0	0	1	3	1
414771	Firmicutes	GCF_002192415.1	Complete Genome	Paenibacillus donghaensis	4	1	4	0	4	0	0	0	0	0	1	3	1
189691	Firmicutes	GCF_010894335.1	Contig	Paenibacillus elgii	4	1	4	0	0	4	0	0	0	1	1	2	2
189425	Firmicutes	GCF_000758705.1	Complete Genome	Paenibacillus graminis	4	1	4	0	4	0	0	0	0	0	1	3	1
997761	Firmicutes	GCF_000258535.2	Complete Genome	Paenibacillus mucilaginosus K02	4	1	4	0	4	0	0	0	0	1	1	2	2
189426	Firmicutes	GCF_000758725.1	Complete Genome	Paenibacillus odorifer	4	1	4	0	4	0	0	0	0	0	1	3	1
2490856	Firmicutes	GCF_003863965.1	Scaffold	Paenibacillus oralis	4	1	4	0	0	4	0	0	0	0	1	3	1
1619311	Firmicutes	GCF_002240225.1	Chromosome	Paenibacillus physcomitrellae	4	1	4	0	4	0	0	1	0	0	1	2	2
2704463	Firmicutes	GCF_010365285.1	Complete Genome	Paenibacillus rhizovicinus	4	1	4	0	4	0	0	1	0	0	1	2	2
1073571	Firmicutes	GCF_000981585.1	Complete Genome	Paenibacillus riograndensis SBR5	4	1	4	0	4	0	0	0	0	0	1	3	1
985665	Firmicutes	GCF_000235585.1	Complete Genome	Paenibacillus terrae HPL-003	4	1	4	0	4	0	0	0	0	0	1	3	1
93220	Betaproteobacteria	GCF_000504585.2	Complete Genome	Pandoraea pnomenusa	4	1	4	0	4	0	0	0	0	1	1	2	2
2547970	Gammaproteobacteria	GCF_004358445.1	Complete Genome	Parashewanella tropica	4	1	4	0	4	0	0	0	0	1	0	3	1
402881	Alphaproteobacteria	GCF_000017565.1	Complete Genome	Parvibaculum lavamentivorans DS-1	4	1	4	0	4	0	0	0	1	0	0	3	1
929712	Actinobacteria	GCF_000519325.1	Scaffold	Patulibacter minatonensis DSM 18081	4	1	4	0	0	4	0	0	0	0	0	4	0
1002795	Firmicutes	GCF_015732155.1	Contig	Pectinatus sottacetonis	4	1	4	0	0	4	0	0	0	2	0	2	2
1122946	Deltaproteobacteria	GCF_000711225.1	Contig	Pelobacter seleniigenes DSM 18267	4	1	4	0	0	4	0	1	0	0	0	3	1
365349	Firmicutes	GCF_900100555.1	Contig	Pelosinus fermentans	4	1	4	0	0	4	1	0	0	1	0	2	2
1852776	Gammaproteobacteria	GCF_001676655.1	Contig	Perlucidibaca aquatica	4	1	4	0	0	4	0	0	1	0	1	2	2
1510150	Gammaproteobacteria	GCF_009756665.1	Complete Genome	Permianibacter aggregans	4	1	4	0	4	0	0	0	1	0	1	2	2
123214	Aquificae	GCF_000021565.1	Complete Genome	Persephonella marina EX-H1	4	1	4	0	4	0	0	0	0	0	2	2	2
435590	Bacteroidetes	GCF_000012825.1	Complete Genome	Phocaeicola vulgatus ATCC 8482	4	1	4	0	4	0	0	0	0	0	0	4	0
38293	Gammaproteobacteria	GCF_014525015.1	Contig	Photobacterium damselae	4	1	4	0	0	4	0	0	0	1	1	2	2
56192	Gammaproteobacteria	GCF_003025455.1	Contig	Photobacterium iliopiscarium	4	1	4	0	0	4	0	0	0	1	2	1	3
81447	Gammaproteobacteria	GCF_003026215.1	Contig	Photobacterium indicum	4	1	4	0	0	4	0	0	0	1	1	2	2
624315	Actinobacteria	GCF_011764565.1	Complete Genome	Phytohabitans suffuscus	4	1	4	0	4	0	1	0	0	0	0	3	1
1883414	Gammaproteobacteria	GCF_007954585.1	Complete Genome	Pistricoccus aurantiacus	4	1	4	0	4	0	0	2	0	1	0	1	3
150123	Actinobacteria	GCF_003755125.1	Contig	Plantibacter flavus	4	1	4	0	0	4	2	0	0	0	0	2	2
1415778	Gammaproteobacteria	GCF_000744735.1	Contig	Porticoccus hydrocarbonoclasticus MCTG13d	4	1	4	0	0	4	0	0	1	0	1	2	2
530584	Actinobacteria	GCF_002240355.1	Complete Genome	Prauserella marina	4	1	4	0	4	0	0	0	0	0	0	4	0
43354	Actinobacteria	GCF_007829565.1	Contig	Prauserella rugosa	4	1	4	0	0	4	1	0	0	0	0	3	1
43767	Actinobacteria	GCF_003013675.1	Complete Genome	Prescottella equi	4	1	4	0	4	0	0	0	0	0	0	4	0
2067960	Betaproteobacteria	GCF_002872475.1	Complete Genome	Pseudazoarcus pumilus	4	1	4	0	4	0	0	0	1	1	0	2	2
84032	Firmicutes	GCF_002896855.1	Complete Genome	Pseudoclostridium thermosuccinogenes	4	1	4	0	4	0	0	0	0	1	1	2	2
643562	Deltaproteobacteria	GCF_000176915.2	Complete Genome	Pseudodesulfovibrio aespoeensis Aspo-2	4	1	4	0	4	0	0	0	0	0	1	3	1
2072590	Betaproteobacteria	GCF_003028855.1	Complete Genome	Pseudoduganella armeniaca	4	1	4	0	4	0	1	0	0	1	1	1	3
2250708	Alphaproteobacteria	GCF_003290025.1	Scaffold	Pseudogemmobacter bohemicus	4	1	4	0	0	4	0	4	0	0	0	0	4
1524254	Gammaproteobacteria	GCF_001758195.1	Contig	Pseudohongiella acticola	4	1	4	0	0	4	0	0	0	0	2	2	2
1249552	Gammaproteobacteria	GCF_001444425.1	Complete Genome	Pseudohongiella spirulinae	4	1	4	0	4	0	0	0	0	0	2	2	2
1245526	Gammaproteobacteria	GCF_900105885.1	Chromosome	Pseudomonas guangdongensis	4	1	4	0	4	0	1	0	0	1	1	1	3
132476	Gammaproteobacteria	GCF_900105635.1	Contig	Pseudomonas kilonensis	4	1	4	0	0	4	0	0	0	1	1	2	2
1943631	Gammaproteobacteria	GCF_002906155.1	Contig	Pseudomonas laurylsulfativorans	4	1	4	0	0	4	0	1	0	1	1	1	3
1392877	Gammaproteobacteria	GCF_900104805.1	Chromosome	Pseudomonas oryzae	4	1	4	0	4	0	1	0	0	1	1	1	3
592361	Gammaproteobacteria	GCF_012986145.1	Contig	Pseudomonas peli	4	1	4	0	0	4	0	0	1	1	1	1	3
556534	Gammaproteobacteria	GCF_900105185.1	Contig	Pseudomonas saponiphila	4	1	4	0	0	4	1	0	0	0	1	2	2
1128676	Actinobacteria	GCF_007994075.1	Contig	Pseudonocardia hierapolitana	4	1	4	0	0	4	2	0	0	0	0	2	2
1397368	Actinobacteria	GCF_004217185.1	Contig	Pseudonocardia sediminis	4	1	4	0	0	4	2	0	0	0	0	2	2
128785	Gammaproteobacteria	GCF_014397415.1	Complete Genome	Pseudoxanthomonas mexicana	4	1	4	0	4	0	0	0	0	1	1	2	2
2283160	Firmicutes	GCF_008973485.1	Complete Genome	Psychrobacillus glaciei	4	1	4	0	4	0	0	0	0	0	1	3	1
2116657	Betaproteobacteria	GCF_003013695.1	Complete Genome	Pulveribacter suum	4	1	4	0	4	0	0	0	0	1	0	3	1
1336806	Gammaproteobacteria	GCF_002795845.1	Complete Genome	Reinekea forsetii	4	1	4	0	4	0	0	0	0	1	0	3	1
1628148	Gammaproteobacteria	GCF_001752395.1	Scaffold	Rheinheimera salexigens	4	1	4	0	0	4	0	0	0	1	1	2	2
666685	Gammaproteobacteria	GCF_000230695.2	Complete Genome	Rhodanobacter denitrificans	4	1	4	0	4	0	0	1	0	1	1	1	3
38310	Actinobacteria	GCF_900478115.1	Complete Genome	Rhodococcus coprophilus	4	1	4	0	4	0	0	0	0	0	0	4	0
223392	Actinobacteria	GCF_900455725.1	Contig	Rhodococcus gordoniae	4	1	4	0	0	4	0	0	0	0	0	4	0
37919	Actinobacteria	GCF_003626495.1	Contig	Rhodococcus opacus	4	1	4	0	0	4	0	0	0	0	0	4	0
1829	Actinobacteria	GCF_900187265.1	Complete Genome	Rhodococcus rhodochrous	4	1	4	0	4	0	0	0	0	0	0	4	0
44752	Actinobacteria	GCF_003385055.1	Contig	Rhodococcus wratislaviensis	4	1	4	0	0	4	1	0	0	0	0	3	1
28066	Betaproteobacteria	GCF_002017865.1	Contig	Rhodoferax fermentans	4	1	4	0	0	4	0	0	0	1	0	3	1
338969	Betaproteobacteria	GCF_000013605.1	Complete Genome	Rhodoferax ferrireducens T118	4	1	4	0	4	0	0	0	0	1	0	3	1
193384	Actinobacteria	GCF_006788895.1	Contig	Rhodoglobus vestalii	4	1	4	0	0	4	2	0	0	0	0	2	2
1036743	Alphaproteobacteria	GCF_000225955.1	Complete Genome	Rhodospirillum rubrum F11	4	1	4	0	4	0	0	0	0	0	1	3	1
1089552	Alphaproteobacteria	GCF_000515255.1	Scaffold	Rhodovibrio salinarum DSM 9154	4	1	4	0	0	4	0	0	1	1	1	1	3
383372	Chloroflexi	GCF_000017805.1	Complete Genome	Roseiflexus castenholzii DSM 13941	4	1	4	0	4	0	0	0	0	1	0	3	1
394503	Firmicutes	GCF_000022065.1	Complete Genome	Ruminiclostridium cellulolyticum H10	4	1	4	0	4	0	0	0	0	1	1	2	2
1291050	Firmicutes	GCF_000526495.1	Contig	Ruminiclostridium josui JCM 17888	4	1	4	0	0	4	1	0	0	1	1	1	3
882081	Actinobacteria	GCF_000231055.2	Chromosome	Saccharomonospora azurea NA-128	4	1	4	0	4	0	0	0	0	0	0	4	0
882082	Actinobacteria	GCF_000244975.1	Chromosome	Saccharomonospora cyanea NA-134	4	1	4	0	4	0	1	0	0	0	0	3	1
882083	Actinobacteria	GCF_000244955.1	Chromosome	Saccharomonospora marina XMU15	4	1	4	0	4	0	1	0	0	0	0	3	1
471857	Actinobacteria	GCF_000023865.1	Complete Genome	Saccharomonospora viridis DSM 43017	4	1	4	0	4	0	0	0	0	0	0	4	0
882086	Actinobacteria	GCF_000258175.1	Scaffold	Saccharomonospora xinjiangensis XJ-54	4	1	4	0	0	4	0	0	0	0	0	4	0
203122	Gammaproteobacteria	GCF_000013665.1	Complete Genome	Saccharophagus degradans 2-40	4	1	4	0	4	0	0	0	0	0	1	3	1
455344	Actinobacteria	GCF_014203325.1	Contig	Saccharopolyspora gloriosae	4	1	4	0	0	4	1	0	0	0	0	3	1
2072	Actinobacteria	GCF_003634935.1	Contig	Saccharothrix australiensis	4	1	4	0	0	4	1	0	0	0	0	3	1
1307761	Spirochaetes	GCF_000507245.1	Complete Genome	Salinispira pacifica	4	1	4	0	4	0	0	0	0	0	1	3	1
1908198	Gammaproteobacteria	GCF_005280275.1	Complete Genome	Salinivibrio kushneri	4	1	4	0	4	0	0	0	0	1	1	2	2
1089550	Bacteroidetes	GCF_000419585.1	Contig	Salisaeta longa DSM 21114	4	1	4	0	0	4	0	0	0	0	0	4	0
29316	Actinobacteria	GCF_014208035.1	Contig	Schaalia hyovaginalis	4	1	4	0	0	4	0	0	0	0	0	4	0
38313	Gammaproteobacteria	GCF_009730655.1	Complete Genome	Shewanella algae	4	1	4	0	4	0	0	0	0	1	0	3	1
326297	Gammaproteobacteria	GCF_000015245.1	Complete Genome	Shewanella amazonensis SB2B	4	1	4	0	4	0	0	0	0	1	0	3	1
693973	Gammaproteobacteria	GCF_000178875.2	Complete Genome	Shewanella baltica OS678	4	1	4	0	4	0	0	0	0	1	0	3	1
256839	Gammaproteobacteria	GCF_004354305.1	Chromosome	Shewanella decolorationis	4	1	4	0	4	0	0	0	0	1	0	3	1
318161	Gammaproteobacteria	GCF_000013765.1	Complete Genome	Shewanella denitrificans OS217	4	1	4	0	4	0	0	0	0	1	0	3	1
238836	Gammaproteobacteria	GCF_007567505.1	Complete Genome	Shewanella donghaensis	4	1	4	0	4	0	0	0	0	1	0	3	1
318167	Gammaproteobacteria	GCF_000014705.1	Complete Genome	Shewanella frigidimarina NCIMB 400	4	1	4	0	4	0	0	0	0	1	1	2	2
458817	Gammaproteobacteria	GCF_000019185.1	Complete Genome	Shewanella halifaxensis HAW-EB4	4	1	4	0	4	0	0	0	0	1	0	3	1
93973	Gammaproteobacteria	GCF_002075795.1	Complete Genome	Shewanella japonica	4	1	4	0	4	0	0	0	0	1	0	3	1
1965282	Gammaproteobacteria	GCF_003957745.1	Complete Genome	Shewanella khirikhana	4	1	4	0	4	0	0	0	0	1	0	3	1
150120	Gammaproteobacteria	GCF_003855395.1	Complete Genome	Shewanella livingstonensis	4	1	4	0	4	0	0	0	0	1	1	2	2
323850	Gammaproteobacteria	GCF_000016065.1	Complete Genome	Shewanella loihica PV-4	4	1	4	0	4	0	0	0	0	1	0	3	1
260364	Gammaproteobacteria	GCF_002215585.1	Complete Genome	Shewanella marisflavi	4	1	4	0	4	0	0	0	0	1	0	3	1
211586	Gammaproteobacteria	GCF_013267215.1	Chromosome	Shewanella oneidensis MR-1	4	1	4	0	4	0	0	0	0	1	0	3	1
398579	Gammaproteobacteria	GCF_000018285.1	Complete Genome	Shewanella pealeana ATCC 700345	4	1	4	0	4	0	0	0	0	1	0	3	1
225849	Gammaproteobacteria	GCF_000014885.1	Complete Genome	Shewanella piezotolerans WP3	4	1	4	0	4	0	0	0	0	1	0	3	1
2588449	Gammaproteobacteria	GCF_006385555.1	Complete Genome	Shewanella polaris	4	1	4	0	4	0	0	0	0	1	0	3	1
319224	Gammaproteobacteria	GCF_000016585.1	Complete Genome	Shewanella putrefaciens CN-32	4	1	4	0	4	0	0	0	0	1	0	3	1
425104	Gammaproteobacteria	GCF_000018025.1	Complete Genome	Shewanella sediminis HAW-EB3	4	1	4	0	4	0	0	0	0	1	0	3	1
637905	Gammaproteobacteria	GCF_000091325.1	Complete Genome	Shewanella violacea DSS12	4	1	4	0	4	0	0	0	0	1	0	3	1
392500	Gammaproteobacteria	GCF_000019525.1	Complete Genome	Shewanella woodyi ATCC 51908	4	1	4	0	4	0	0	0	0	1	1	2	2
580332	Betaproteobacteria	GCF_000025705.1	Complete Genome	Sideroxydans lithotrophicus ES-1	4	1	4	0	4	0	0	0	0	0	1	3	1
2109915	Betaproteobacteria	GCF_003008595.1	Complete Genome	Simplicispira suum	4	1	4	0	4	0	0	0	0	1	0	3	1
448385	Deltaproteobacteria	GCF_000067165.1	Complete Genome	Sorangium cellulosum So ce56	4	1	4	0	4	0	0	0	0	1	0	3	1
522889	Betaproteobacteria	GCF_013410775.1	Contig	Sphaerotilus montanus	4	1	4	0	0	4	0	0	0	1	0	3	1
869211	Spirochaetes	GCF_000184345.1	Complete Genome	Spirochaeta thermophila DSM 6578	4	1	4	0	4	0	1	0	0	0	1	2	2
1173029	Cyanobacteria	GCF_000314005.1	Scaffold	Spirulina subsalsa PCC 9445	4	1	4	0	0	4	2	0	0	1	0	1	3
1123279	Gammaproteobacteria	GCF_000420325.1	Scaffold	Spongiibacter tropicus DSM 19543	4	1	4	0	0	4	1	0	0	1	1	1	3
2045451	Gammaproteobacteria	GCF_002750975.1	Contig	Stenotrophomonas indicatrix	4	1	4	0	0	4	0	0	0	1	1	2	2
2045214	Gammaproteobacteria	GCF_900188015.1	Contig	Stenotrophomonas lactitubi	4	1	4	0	0	4	0	0	1	1	1	1	3
40324	Gammaproteobacteria	GCF_900475405.1	Complete Genome	Stenotrophomonas maltophilia	4	1	4	0	4	0	0	0	0	1	1	2	2
216778	Gammaproteobacteria	GCF_000661955.1	Chromosome	Stenotrophomonas rhizophila	4	1	4	0	4	0	0	0	0	1	1	2	2
268404	Gammaproteobacteria	GCF_004138335.1	Contig	Steroidobacter agariperforans	4	1	4	0	0	4	0	0	2	1	0	1	3
411471	Firmicutes	GCF_000157955.1	Scaffold	Subdoligranulum variabile DSM 15176	4	1	4	0	0	4	0	0	0	0	0	4	0
1265507	Gammaproteobacteria	GCF_000378405.1	Scaffold	Succinimonas amylolytica DSM 2873	4	1	4	0	0	4	0	0	0	1	1	2	2
171865	Betaproteobacteria	GCF_009938015.1	Complete Genome	Sulfuriferula plumbiphila	4	1	4	0	4	0	0	0	1	0	1	2	2
645991	Firmicutes	GCF_000190635.1	Complete Genome	Syntrophobotulus glycolicus DSM 8271	4	1	4	0	4	0	0	0	0	0	2	2	2
1484056	Gammaproteobacteria	GCF_003096655.1	Scaffold	Tamilnaduibacter salinus	4	1	4	0	0	4	0	0	0	1	2	1	3
1413211	Firmicutes	GCF_001561915.1	Scaffold	Tepidibacillus decaturensis	4	1	4	0	0	4	0	0	0	1	2	1	3
197479	Gammaproteobacteria	GCF_001709345.1	Scaffold	Terasakiispira papahanaumokuakeensis	4	1	4	0	0	4	0	0	0	1	0	3	1
1134435	Betaproteobacteria	GCF_001051995.2	Complete Genome	Thauera humireducens	4	1	4	0	4	0	0	0	1	1	0	2	2
1712410	Firmicutes	GCF_000746025.2	Complete Genome	Thermanaerosceptrum fracticalcis	4	1	4	0	4	0	0	0	0	0	1	3	1
316276	Gammaproteobacteria	GCF_009664085.1	Complete Genome	Thermochromatium tepidum ATCC 43061	4	1	4	0	4	0	0	0	0	1	1	2	2
215691	Gammaproteobacteria	GCF_014395425.1	Complete Genome	Thermomonas brevis	4	1	4	0	4	0	0	0	0	1	1	2	2
2005468	Cyanobacteria	GCF_003990665.1	Complete Genome	Thermostichus vulcanus NIES-2134	4	1	4	0	4	0	0	0	0	1	0	3	1
197221	Cyanobacteria	GCF_000011345.1	Complete Genome	Thermosynechococcus vestitus BP-1	4	1	4	0	4	0	0	0	0	1	0	3	1
240167	Aquificae	GCF_003633715.1	Scaffold	Thermovibrio guaymasensis	4	1	4	0	0	4	0	0	0	1	2	1	3
1255043	Gammaproteobacteria	GCF_000321415.2	Complete Genome	Thioalkalivibrio nitratireducens DSM 14787	4	1	4	0	4	0	0	0	1	1	0	2	2
713585	Gammaproteobacteria	GCF_000227685.2	Complete Genome	Thioalkalivibrio paradoxus ARh 1	4	1	4	0	4	0	0	0	1	1	0	2	2
713586	Gammaproteobacteria	GCF_000378965.1	Scaffold	Thioalkalivibrio thiocyanodenitrificans ARhD 1	4	1	4	0	0	4	0	0	2	1	0	1	3
1123393	Betaproteobacteria	GCF_000373385.1	Scaffold	Thiobacillus thioparus DSM 505	4	1	4	0	0	4	0	0	1	1	0	2	2
2211106	Gammaproteobacteria	GCF_004001325.1	Complete Genome	Thiomicrorhabdus aquaedulcis	4	1	4	0	4	0	0	0	0	1	1	2	2
1123515	Gammaproteobacteria	GCF_000483485.1	Scaffold	Thiomicrorhabdus chilensis DSM 12352	4	1	4	0	0	4	0	0	0	1	1	2	2
717772	Gammaproteobacteria	GCF_000227665.2	Complete Genome	Thiomicrospira aerophila AL3	4	1	4	0	4	0	0	1	0	1	1	1	3
43131	Firmicutes	GCF_900460335.1	Contig	Tissierella praeacuta	4	1	4	0	0	4	0	0	0	1	1	2	2
203124	Cyanobacteria	GCF_000014265.1	Complete Genome	Trichodesmium erythraeum IMS101	4	1	4	0	4	0	2	0	0	1	0	1	3
1214604	Firmicutes	GCF_002243515.1	Complete Genome	Tumebacillus algifaecis	4	1	4	0	4	0	0	0	0	0	0	4	0
1074311	Gammaproteobacteria	GCF_003544875.1	Complete Genome	Vibrio alfacsensis	4	1	4	0	4	0	0	0	0	1	1	2	2
663	Gammaproteobacteria	GCF_001471275.2	Contig	Vibrio alginolyticus	4	1	4	0	0	4	0	0	0	1	1	2	2
55601	Gammaproteobacteria	GCF_002287545.1	Complete Genome	Vibrio anguillarum	4	1	4	0	4	0	0	0	0	1	1	2	2
150340	Gammaproteobacteria	GCF_000024825.1	Complete Genome	Vibrio antiquarius	4	1	4	0	4	0	0	0	0	1	1	2	2
2587862	Gammaproteobacteria	GCF_009363415.1	Complete Genome	Vibrio aquimaris	4	1	4	0	4	0	0	0	0	1	1	2	2
1481923	Gammaproteobacteria	GCF_010587385.1	Complete Genome	Vibrio astriarenae	4	1	4	0	4	0	0	0	0	1	1	2	2
693153	Gammaproteobacteria	GCF_000091465.1	Complete Genome	Vibrio atlanticus	4	1	4	0	4	0	0	0	0	1	1	2	2
680	Gammaproteobacteria	GCF_003312585.1	Complete Genome	Vibrio campbellii	4	1	4	0	4	0	0	0	0	1	1	2	2
1420885	Gammaproteobacteria	GCF_000829215.1	Complete Genome	Vibrio cholerae MS6	4	1	4	0	4	0	0	0	0	1	1	2	2
675	Gammaproteobacteria	GCF_900460255.1	Contig	Vibrio cincinnatiensis	4	1	4	0	0	4	0	0	0	1	1	2	2
47951	Gammaproteobacteria	GCF_005144905.1	Complete Genome	Vibrio cyclitrophicus	4	1	4	0	4	0	0	0	0	1	1	2	2
50719	Gammaproteobacteria	GCF_011801455.1	Complete Genome	Vibrio diabolicus	4	1	4	0	4	0	0	0	0	1	1	2	2
300876	Gammaproteobacteria	GCF_015654285.1	Complete Genome	Vibrio europaeus	4	1	4	0	4	0	0	0	0	1	1	2	2
29494	Gammaproteobacteria	GCF_006364355.1	Complete Genome	Vibrio furnissii	4	1	4	0	4	0	0	0	0	1	1	2	2
669	Gammaproteobacteria	GCF_000770115.1	Complete Genome	Vibrio harveyi	4	1	4	0	4	0	0	0	0	1	1	2	2
1280002	Gammaproteobacteria	GCF_002887615.1	Complete Genome	Vibrio jasicida 090810c	4	1	4	0	4	0	0	0	0	1	1	2	2
170673	Gammaproteobacteria	GCF_001995825.2	Complete Genome	Vibrio kanaloae	4	1	4	0	4	0	0	0	0	1	1	2	2
1481663	Gammaproteobacteria	GCF_009665275.1	Complete Genome	Vibrio metoecus	4	1	4	0	4	0	0	0	0	1	1	2	2
28172	Gammaproteobacteria	GCF_009763765.1	Complete Genome	Vibrio metschnikovii	4	1	4	0	4	0	0	0	0	1	1	2	2
675806	Gammaproteobacteria	GCF_000176375.1	Contig	Vibrio mimicus MB451	4	1	4	0	0	4	0	0	0	1	1	2	2
1219067	Gammaproteobacteria	GCF_001456255.1	Complete Genome	Vibrio natriegens NBRC 15636 = ATCC 14048 = DSM 759	4	1	4	0	4	0	0	0	0	1	1	2	2
29495	Gammaproteobacteria	GCF_012275065.1	Chromosome	Vibrio navarrensis	4	1	4	0	4	0	0	0	0	1	1	2	2
696485	Gammaproteobacteria	GCF_002021755.1	Complete Genome	Vibrio owensii	4	1	4	0	4	0	0	0	0	1	1	2	2
670	Gammaproteobacteria	GCF_004006515.1	Complete Genome	Vibrio parahaemolyticus	4	1	4	0	4	0	0	0	0	1	1	2	2
2025808	Gammaproteobacteria	GCF_002257545.1	Complete Genome	Vibrio qinghaiensis	4	1	4	0	4	0	0	0	0	1	1	2	2
190895	Gammaproteobacteria	GCF_002214395.1	Complete Genome	Vibrio rotiferianus	4	1	4	0	4	0	0	0	0	1	1	2	2
1004316	Gammaproteobacteria	GCF_001854765.1	Contig	Vibrio sonorensis	4	1	4	0	0	4	0	0	0	0	3	1	3
1918945	Gammaproteobacteria	GCF_014083925.1	Complete Genome	Vibrio spartinae	4	1	4	0	4	0	0	0	0	1	1	2	2
2572923	Gammaproteobacteria	GCF_009938185.1	Complete Genome	Vibrio taketomensis	4	1	4	0	4	0	0	0	0	1	1	2	2
1435069	Gammaproteobacteria	GCF_001547935.1	Complete Genome	Vibrio tritonius	4	1	4	0	4	0	0	0	0	1	1	2	2
672	Gammaproteobacteria	GCF_008693685.1	Complete Genome	Vibrio vulnificus	4	1	4	0	4	0	0	0	0	1	1	2	2
302167	Firmicutes	GCF_002849835.1	Complete Genome	Virgibacillus dokdonensis	4	1	4	0	4	0	1	0	0	1	0	2	2
1391653	Deltaproteobacteria	GCF_001263175.1	Complete Genome	Vulgatibacter incomptus	4	1	4	0	4	0	0	0	0	0	1	3	1
273121	Epsilonproteobacteria	GCF_000196135.1	Complete Genome	Wolinella succinogenes DSM 1740	4	1	4	0	4	0	1	0	0	1	1	1	3
56448	Gammaproteobacteria	GCF_011761795.1	Scaffold	Xanthomonas arboricola	4	1	4	0	0	4	0	0	1	1	1	1	3
925775	Gammaproteobacteria	GCF_001908725.1	Complete Genome	Xanthomonas vesicatoria ATCC 35937	4	1	4	0	4	0	0	0	0	1	1	2	2
347534	Gammaproteobacteria	GCF_002407485.1	Complete Genome	Zobellella denitrificans	4	1	4	0	4	0	0	0	0	1	1	2	2
103816	Actinobacteria	GCF_900105195.1	Contig	Rhodococcus pyridinivorans	4	1	4	0	0	4	0	0	0	0	0	4	0
103816	Actinobacteria	GCF_003288095.1	Complete Genome	Rhodococcus pyridinivorans	4	1	4	0	4	0	1	0	0	0	0	3	1
1973485	Cyanobacteria	GCF_002368275.1	Chromosome	Fremyella diplosiphon NIES-3275	13	11	3	11	2	0	0	1	0	1	0	11	2
57863	Spirochaetes	GCF_008828755.2	Scaffold	Borreliella turdi	11	9	3	8	0	3	0	3	0	0	1	7	4
1973478	Cyanobacteria	GCF_002367995.1	Chromosome	Calothrix brevissima NIES-22	10	8	3	7	3	0	0	0	1	1	0	8	2
195105	Alphaproteobacteria	GCF_004328555.1	Complete Genome	Haematobacter massiliensis	10	8	3	8	2	0	0	1	1	1	0	7	3
528244	Alphaproteobacteria	GCF_001305595.1	Complete Genome	Azospirillum thiophilum	9	7	3	0	9	0	0	0	0	1	1	7	2
365044	Betaproteobacteria	GCF_000015505.1	Complete Genome	Polaromonas naphthalenivorans CJ2	9	7	3	6	3	0	1	0	1	1	0	6	3
329726	Cyanobacteria	GCF_000018105.1	Complete Genome	Acaryochloris marina MBIC11017	8	6	3	6	2	0	0	0	1	1	0	6	2
412418	Spirochaetes	GCF_000019705.1	Complete Genome	Borrelia recurrentis A1	8	6	3	7	1	0	0	4	0	0	1	3	5
120107	Alphaproteobacteria	GCF_002355855.1	Complete Genome	Sphingobium cloacae	8	6	3	5	3	0	0	2	2	0	0	4	4
682998	Alphaproteobacteria	GCF_003233655.1	Complete Genome	Azospirillum ramasamyi	7	5	3	5	2	0	0	0	0	1	1	5	2
1104446	Spirochaetes	GCF_003606285.1	Complete Genome	Borrelia turcica IST7	7	5	3	5	2	0	0	1	0	0	1	5	2
745776	Deinococcus-Thermus	GCF_000252445.1	Complete Genome	Deinococcus gobiensis I-0	7	5	3	4	3	0	2	0	0	0	0	5	2
1472755	Cyanobacteria	GCF_014023275.1	Complete Genome	Nostoc edaphicum CCNP1411	7	5	3	4	3	0	1	1	0	1	0	4	3
92647	Betaproteobacteria	GCF_014171495.1	Complete Genome	Paraburkholderia tropica	7	5	3	0	7	0	1	0	2	1	1	2	5
1077935	Alphaproteobacteria	GCF_002847445.1	Complete Genome	Paracoccus zhejiangensis	7	5	3	4	3	0	3	0	0	0	0	4	3
348824	Alphaproteobacteria	GCF_000577275.2	Chromosome	Rhizobium favelukesii	7	5	3	6	1	0	1	0	0	1	0	5	2
375899	Cyanobacteria	GCF_009856605.1	Complete Genome	Trichormus variabilis 0441	7	5	3	4	3	0	1	0	0	1	0	5	2
375549	Alphaproteobacteria	GCF_013488225.1	Complete Genome	Ensifer mexicanus	6	4	3	5	1	0	0	0	0	1	0	5	1
65393	Cyanobacteria	GCF_000021825.1	Complete Genome	Gloeothece citriformis PCC 7424	6	4	3	4	2	0	1	0	0	1	0	4	2
265959	Alphaproteobacteria	GCF_004348195.1	Complete Genome	Komagataeibacter saccharivorans	6	4	3	4	2	0	0	0	0	1	0	5	1
1234378	Deltaproteobacteria	GCF_000331715.1	Complete Genome	Lawsonia intracellularis N343	6	4	3	3	3	0	0	0	0	0	1	5	1
1389713	Actinobacteria	GCF_003614435.1	Complete Genome	Mycobacterium paragordonae	6	4	3	3	3	0	1	0	1	0	0	4	2
573737	Betaproteobacteria	GCF_000972785.3	Complete Genome	Pandoraea oxalativorans	6	4	3	3	3	0	0	0	0	1	1	4	2
1538159	Alphaproteobacteria	GCF_005862185.2	Complete Genome	Rhizobium hidalgonense	6	4	3	5	1	0	0	0	0	1	0	5	1
886293	Planctomycetes	GCF_000242455.2	Complete Genome	Singulisphaera acidiphila DSM 18658	6	4	3	3	3	0	0	0	0	0	1	5	1
194963	Alphaproteobacteria	GCF_001889105.1	Complete Genome	Sinorhizobium americanum	6	4	3	5	1	0	1	0	0	1	0	4	2
76947	Alphaproteobacteria	GCF_002080435.1	Complete Genome	Sphingobium herbicidovorans	6	4	3	4	2	0	0	2	2	0	0	2	4
111780	Cyanobacteria	GCF_000317575.1	Complete Genome	Stanieria cyanosphaera PCC 7437	6	4	3	4	2	0	0	1	1	1	0	3	3
926570	Alphaproteobacteria	GCF_000202835.1	Complete Genome	Acidiphilium multivorum AIU301	5	3	3	2	3	0	0	0	1	1	1	2	3
106648	Gammaproteobacteria	GCF_001500155.2	Scaffold	Acinetobacter bereziniae	5	3	3	2	0	3	1	0	1	1	0	2	3
2004650	Gammaproteobacteria	GCF_002165375.2	Complete Genome	Acinetobacter chinensis	5	3	3	2	3	0	1	0	2	1	0	1	4
2136182	Gammaproteobacteria	GCF_003024525.3	Complete Genome	Acinetobacter cumulans	5	3	3	2	3	0	1	0	2	1	0	1	4
504832	Alphaproteobacteria	GCF_000218565.1	Complete Genome	Afipia carboxidovorans OM5	5	3	3	2	3	0	0	0	0	0	0	5	0
350701	Betaproteobacteria	GCF_000959505.1	Complete Genome	Burkholderia dolosa AU0158	5	3	3	0	5	0	0	0	1	1	1	2	3
394958	Firmicutes	GCF_001735765.2	Complete Genome	Clostridium taeniosporum	5	3	3	2	3	0	0	0	0	0	0	5	0
381666	Betaproteobacteria	GCF_004798725.1	Complete Genome	Cupriavidus necator H16	5	3	3	1	4	0	1	0	1	1	0	2	3
56107	Cyanobacteria	GCF_000317535.1	Chromosome	Cylindrospermum stagnale PCC 7417	5	3	3	3	2	0	0	1	0	1	0	3	2
106592	Alphaproteobacteria	GCF_000697965.2	Complete Genome	Ensifer adhaerens	5	3	3	4	1	0	0	1	0	1	0	3	2
1752398	Alphaproteobacteria	GCF_008932245.1	Complete Genome	Ensifer alkalisoli	5	3	3	1	4	0	0	0	0	1	0	4	1
716928	Alphaproteobacteria	GCF_002288525.1	Complete Genome	Ensifer sojae CCBAU 05684	5	3	3	4	1	0	0	0	0	1	0	4	1
1335048	Alphaproteobacteria	GCF_001620265.1	Complete Genome	Frigidibacter mobilis	5	3	3	2	3	0	0	0	0	0	0	5	0
28082	Gammaproteobacteria	GCF_003176875.1	Chromosome	Legionella anisa	5	3	3	2	3	0	2	0	0	1	0	2	3
2292255	Firmicutes	GCF_014069315.1	Complete Genome	Levilactobacillus suantsaii	5	3	3	3	2	0	3	0	0	0	0	2	3
82688	Firmicutes	GCF_002850055.1	Complete Genome	Liquorilactobacillus nagelii	5	3	3	3	2	0	2	0	0	1	0	2	3
882378	Betaproteobacteria	GCF_000198775.1	Complete Genome	Mycetohabitans rhizoxinica HKI 454	5	3	3	3	2	0	0	0	1	1	0	3	2
656179	Betaproteobacteria	GCF_001029105.3	Complete Genome	Pandoraea faecigallinarum	5	3	3	2	3	0	1	0	0	1	1	2	3
60548	Betaproteobacteria	GCF_003330785.1	Complete Genome	Paraburkholderia graminis	5	3	3	1	4	0	1	0	1	1	1	1	4
34004	Alphaproteobacteria	GCF_900005615.1	Complete Genome	Paracoccus aminovorans	5	3	3	2	3	0	2	0	0	1	0	2	3
176102	Gammaproteobacteria	GCF_003668795.1	Complete Genome	Pseudoalteromonas agarivorans	5	3	3	1	4	0	0	0	0	1	1	3	2
1128330	Alphaproteobacteria	GCF_003177055.1	Complete Genome	Sinorhizobium fredii CCBAU 25509	5	3	3	4	1	0	0	0	0	1	0	4	1
1286640	Alphaproteobacteria	GCF_000346065.1	Complete Genome	Sinorhizobium meliloti 2011	5	3	3	4	1	0	1	0	0	1	0	3	2
121428	NA	GCF_002288285.1	Complete Genome	Sphingobium xenophagum	5	3	3	1	4	0	0	1	1	0	0	3	2
2675298	Betaproteobacteria	GCF_009937995.1	Complete Genome	Sulfuriferula nivalis	5	3	3	2	3	0	0	0	1	0	1	3	2
515620	Firmicutes	GCF_000146185.1	Complete Genome	[Eubacterium] eligens ATCC 27750	4	2	3	1	3	0	0	0	0	0	1	3	1
2500548	Alphaproteobacteria	GCF_004014775.2	Complete Genome	Acetobacter oryzoeni	4	2	3	1	3	0	0	0	0	1	0	3	1
1871111	Gammaproteobacteria	GCF_001704615.3	Complete Genome	Acinetobacter defluvii	4	2	3	1	3	0	1	0	0	1	0	2	2
521098	Firmicutes	GCF_000024285.1	Complete Genome	Alicyclobacillus acidocaldarius subsp. acidocaldarius DSM 446	4	2	3	1	3	0	0	1	0	0	1	2	2
1550728	Alphaproteobacteria	GCF_003431825.1	Complete Genome	Blastomonas fulva	4	2	3	1	3	0	1	1	1	0	0	1	3
1218492	Firmicutes	GCF_000970795.1	Scaffold	Bombilactobacillus mellifer	4	2	3	3	0	1	3	0	0	1	0	0	4
417106	Cyanobacteria	GCF_006968915.1	Chromosome	Brasilonema octagenarum UFV-E1	4	2	3	1	3	0	1	0	0	1	0	2	2
415709	Cyanobacteria	GCF_006968745.1	Chromosome	Brasilonema sennae CENA114	4	2	3	1	3	0	1	0	0	1	0	2	2
13373	Betaproteobacteria	GCF_002346025.1	Complete Genome	Burkholderia mallei	4	2	3	0	4	0	0	0	1	1	1	1	3
441162	Betaproteobacteria	GCF_000959365.1	Complete Genome	Burkholderia oklahomensis C6786	4	2	3	0	4	0	0	0	1	1	1	1	3
28450	Betaproteobacteria	GCF_000756125.1	Complete Genome	Burkholderia pseudomallei	4	2	3	0	4	0	0	0	1	1	1	1	3
271848	Betaproteobacteria	GCF_000012365.1	Complete Genome	Burkholderia thailandensis E264	4	2	3	0	4	0	0	0	1	1	1	1	3
178899	Firmicutes	GCF_003054495.1	Complete Genome	Carboxydocella thermautotrophica	4	2	3	1	3	0	0	0	0	0	0	4	0
981222	Acidobacteria	GCF_000226295.1	Complete Genome	Chloracidobacterium thermophilum B	4	2	3	0	4	0	0	0	0	0	0	4	0
991791	Firmicutes	GCF_000218855.1	Complete Genome	Clostridium acetobutylicum DSM 1731	4	2	3	1	3	0	0	0	0	0	0	4	0
29341	Firmicutes	GCF_002074155.1	Complete Genome	Clostridium argentinense	4	2	3	1	3	0	0	0	0	1	0	3	1
153493	Betaproteobacteria	GCF_014054725.1	Complete Genome	Conchiformibius steedae	4	2	3	1	3	0	0	0	0	1	0	3	1
1267766	Alphaproteobacteria	GCF_001008165.2	Complete Genome	Croceibacterium atlanticum	4	2	3	1	3	0	1	0	1	0	0	2	2
82541	Betaproteobacteria	GCF_013347325.1	Complete Genome	Cupriavidus gilardii	4	2	3	0	4	0	0	0	0	1	0	3	1
2666332	Cyanobacteria	GCF_014489415.1	Complete Genome	Cylindrospermopsis curvispora GIHE-G1	4	2	3	2	2	0	0	0	0	1	0	3	1
706587	Deltaproteobacteria	GCF_000266945.1	Complete Genome	Desulfomonile tiedjei DSM 6799	4	2	3	1	3	0	0	0	0	0	0	4	0
646529	Firmicutes	GCF_000255115.2	Complete Genome	Desulfosporosinus acidiphilus SJ4	4	2	3	1	3	0	0	0	0	1	0	3	1
340146	Firmicutes	GCF_005960665.1	Complete Genome	Exiguobacterium mexicanum	4	2	3	2	2	0	0	0	0	0	1	3	1
235909	Firmicutes	GCF_000009785.1	Complete Genome	Geobacillus kaustophilus HTA426	4	2	3	1	3	0	1	0	0	0	1	2	2
760192	Bacteroidetes	GCF_000212735.1	Complete Genome	Haliscomenobacter hydrossis DSM 1100	4	2	3	1	3	0	0	0	0	0	0	4	0
443218	Actinobacteria	GCF_000214175.1	Complete Genome	Hoyosella subflava DQS3-9A1	4	2	3	1	3	0	0	0	0	0	0	4	0
297	Hydrogenophilalia	GCF_003574215.1	Complete Genome	Hydrogenophilus thermoluteolus	4	2	3	1	0	3	1	0	1	1	0	1	3
92945	Alphaproteobacteria	GCF_001399515.1	Complete Genome	Ketogulonicigenium vulgare	4	2	3	3	1	0	0	0	0	0	0	4	0
28448	Alphaproteobacteria	GCF_004006375.1	Chromosome	Komagataeibacter xylinus	4	2	3	2	2	0	0	1	1	1	0	1	3
88233	Firmicutes	GCF_009184845.1	Chromosome	Lacticaseibacillus manihotivorans	4	2	3	1	3	0	2	0	0	0	0	2	2
1589	Firmicutes	GCF_003641185.1	Complete Genome	Lactiplantibacillus pentosus	4	2	3	1	3	0	2	0	0	0	0	2	2
1212491	Gammaproteobacteria	GCF_000953135.1	Complete Genome	Legionella fallonii LLAP-10	4	2	3	1	3	0	0	0	0	1	0	3	1
449	Gammaproteobacteria	GCF_000953655.1	Complete Genome	Legionella hackeliae	4	2	3	1	3	0	1	0	0	1	0	2	2
28087	Gammaproteobacteria	GCF_002848365.2	Complete Genome	Legionella sainthelensi	4	2	3	1	3	0	1	0	0	1	0	2	2
999552	Alphaproteobacteria	GCF_000511355.1	Complete Genome	Leisingera methylohalidivorans DSM 14336	4	2	3	1	3	0	1	0	0	1	0	2	2
2528642	Alphaproteobacteria	GCF_004323635.1	Complete Genome	Lichenihabitans psoromatis	4	2	3	1	3	0	1	0	0	1	0	2	2
1141883	Betaproteobacteria	GCF_001941825.1	Complete Genome	Massilia putida	4	2	3	1	3	0	0	1	0	1	1	1	3
437897	Firmicutes	GCF_010669225.1	Complete Genome	Megamonas funiformis	4	2	3	2	2	0	1	0	0	1	0	2	2
420662	Betaproteobacteria	GCF_000015725.1	Complete Genome	Methylibium petroleiphilum PM1	4	2	3	1	3	0	0	0	0	1	0	3	1
269660	Alphaproteobacteria	GCF_003697185.1	Chromosome	Methylobacterium brachiatum	4	2	3	1	3	0	0	0	0	1	0	3	1
655015	Alphaproteobacteria	GCF_002117405.1	Complete Genome	Methylocystis bryophila	4	2	3	1	3	0	0	0	0	1	0	3	1
754477	Gammaproteobacteria	GCF_000260965.1	Complete Genome	Methylophaga frappieri	4	2	3	1	3	0	1	0	0	0	0	3	1
582744	Betaproteobacteria	GCF_000023745.1	Complete Genome	Methylovorus glucosetrophus SIP3-4	4	2	3	1	3	0	1	0	0	0	1	2	2
904291	Actinobacteria	GCF_004564075.1	Complete Genome	Microbacterium sediminis	4	2	3	1	3	0	1	1	0	0	0	2	2
117567	Actinobacteria	GCF_012223425.1	Chromosome	Mycobacterium frederiksbergense	4	2	3	1	3	0	1	0	0	0	0	3	1
120959	Actinobacteria	GCF_014263315.1	Chromosome	Mycobacterium kubicae	4	2	3	1	3	0	0	0	1	0	0	3	1
1131442	Actinobacteria	GCF_000723425.2	Complete Genome	Mycobacterium marinum E11	4	2	3	1	3	0	0	0	0	0	0	4	0
661191	Alphaproteobacteria	GCF_006542335.1	Complete Genome	Neokomagataea tanensis	4	2	3	1	3	0	1	0	0	1	1	1	3
1028800	Alphaproteobacteria	GCF_000731315.1	Complete Genome	Neorhizobium galegae bv. orientalis str. HAMBI 540	4	2	3	2	2	0	0	0	0	1	0	3	1
472759	Gammaproteobacteria	GCF_000024725.1	Complete Genome	Nitrosococcus halophilus Nc 4	4	2	3	1	3	0	0	0	0	1	1	2	2
323261	Gammaproteobacteria	GCF_000012805.1	Complete Genome	Nitrosococcus oceani ATCC 19707	4	2	3	1	3	0	0	0	0	1	1	2	2
105559	Gammaproteobacteria	GCF_000143085.1	Complete Genome	Nitrosococcus watsonii C-113	4	2	3	1	3	0	0	0	0	1	1	2	2
1444684	Betaproteobacteria	GCF_006742785.1	Complete Genome	Nitrosomonas stercoris	4	2	3	1	3	0	1	0	0	1	1	1	3
480035	Actinobacteria	GCF_014466955.1	Complete Genome	Nocardia wallacei	4	2	3	1	3	0	1	0	0	0	0	3	1
1973483	Cyanobacteria	GCF_002368155.1	Chromosome	Nostoc carneum NIES-2107	4	2	3	1	3	0	0	1	0	1	0	2	2
1387353	Planctomycetes	GCF_001956985.1	Complete Genome	Paludisphaera borealis	4	2	3	1	3	0	0	0	1	0	0	3	1
93218	Betaproteobacteria	GCF_001465595.2	Complete Genome	Pandoraea apista	4	2	3	1	3	0	1	0	0	1	1	1	3
656178	Betaproteobacteria	GCF_000934605.2	Complete Genome	Pandoraea vervacti	4	2	3	1	3	0	0	0	0	1	1	2	2
450851	Alphaproteobacteria	GCF_000017265.1	Complete Genome	Phenylobacterium zucineum HLK1	4	2	3	2	2	0	0	1	0	1	0	2	2
1117313	Gammaproteobacteria	GCF_000238395.3	Complete Genome	Pseudoalteromonas arctica A 37-1-2	4	2	3	0	4	0	0	0	0	1	1	2	2
621376	Gammaproteobacteria	GCF_003515105.1	Complete Genome	Pseudoalteromonas donghaensis	4	2	3	1	3	0	0	0	0	1	1	2	2
1314869	Gammaproteobacteria	GCF_002221525.1	Complete Genome	Pseudoalteromonas espejiana DSM 9414	4	2	3	0	4	0	0	0	0	1	1	2	2
152297	Gammaproteobacteria	GCF_002310795.1	Complete Genome	Pseudoalteromonas issachenkonii	4	2	3	0	4	0	0	0	0	1	0	3	1
43659	Gammaproteobacteria	GCF_002310835.1	Complete Genome	Pseudoalteromonas tetraodonis	4	2	3	0	4	0	0	0	0	1	0	3	1
314281	Gammaproteobacteria	GCF_003568825.1	Complete Genome	Pseudoalteromonas tunicata	4	2	3	0	4	0	0	0	0	1	1	2	2
57320	Deltaproteobacteria	GCF_900217235.1	Complete Genome	Pseudodesulfovibrio profundus	4	2	3	1	3	0	0	0	0	0	1	3	1
305	Betaproteobacteria	GCF_001587155.1	Complete Genome	Ralstonia solanacearum	4	2	3	2	2	0	0	0	1	1	1	1	3
395962	Cyanobacteria	GCF_000024045.1	Complete Genome	Rippkaea orientalis PCC 8802	4	2	3	1	3	0	0	0	1	1	0	2	2
85336	Actinobacteria	GCF_014217215.1	Complete Genome	Rothia nasimurium	4	2	3	1	3	0	1	0	0	0	0	3	1
697329	Firmicutes	GCF_000179635.2	Complete Genome	Ruminococcus albus 7 = DSM 20455	4	2	3	1	3	0	0	0	0	1	0	3	1
1609977	Alphaproteobacteria	GCF_000935025.1	Complete Genome	Sphingomonas hengshuiensis	4	2	3	1	3	0	1	0	2	0	0	1	3
1123269	Alphaproteobacteria	GCF_000512205.2	Complete Genome	Sphingomonas sanxanigenens DSM 19645 = NX02	4	2	3	1	3	0	1	1	0	0	0	2	2
2054227	Alphaproteobacteria	GCF_002993885.1	Chromosome	Sphingopyxis lindanitolerans	4	2	3	2	2	0	0	0	2	0	0	2	2
2490858	Firmicutes	GCF_003856495.1	Complete Genome	Staphylospora marina	4	2	3	1	3	0	0	0	0	2	0	2	2
386490	Firmicutes	GCF_000725365.1	Complete Genome	Terribacillus goriensis	4	2	3	1	3	0	0	0	0	0	1	3	1
399497	Actinobacteria	GCF_001998865.1	Complete Genome	Tessaracoccus flavescens	4	2	3	1	3	0	1	0	0	0	0	3	1
2026	Firmicutes	GCF_005886755.1	Complete Genome	Thermoactinomyces vulgaris	4	2	3	1	3	0	0	1	0	2	0	1	3
252967	Spirochaetes	GCF_008329945.1	Complete Genome	Thiospirochaeta perfilievii	4	2	3	1	3	0	0	1	0	1	1	1	3
521096	Actinobacteria	GCF_000092225.1	Complete Genome	Tsukamurella paurometabola DSM 20162	4	2	3	1	3	0	0	0	0	0	0	4	0
869212	Spirochaetes	GCF_000266885.1	Complete Genome	Turneriella parva DSM 21527	4	2	3	1	3	0	0	0	0	0	1	3	1
192421	Firmicutes	GCF_014048085.1	Complete Genome	Planococcus maritimus	4	2	3	1	3	0	0	0	0	0	1	3	1
334542	Actinobacteria	GCF_002893965.1	Complete Genome	Rhodococcus qingshengii	4	2	3	1	3	0	1	0	0	0	0	3	1
1935204	Epsilonproteobacteria	GCF_004299785.2	Complete Genome	[Arcobacter] porcinus	3	1	3	0	3	0	0	0	1	0	1	1	2
1286362	Firmicutes	GCF_002797975.1	Contig	[Clostridium] celerecrescens 18A	3	1	3	0	0	3	0	0	0	0	0	3	0
1304881	Firmicutes	GCF_000526995.1	Contig	[Clostridium] indolis DSM 755	3	1	3	0	0	3	0	0	0	0	0	3	0
1520670	Actinobacteria	GCF_002356335.1	Complete Genome	[Mycobacterium] stephanolepidis	3	1	3	0	3	0	0	0	0	0	0	3	0
509191	Firmicutes	GCF_000179595.2	Scaffold	Acetivibrio cellulolyticus CD2	3	1	3	0	0	3	0	0	0	0	1	2	1
720554	Firmicutes	GCF_000237085.1	Complete Genome	Acetivibrio clariflavus DSM 19732	3	1	3	0	3	0	0	0	0	1	1	1	2
1677857	Firmicutes	GCF_002844395.1	Complete Genome	Acetivibrio saccincola	3	1	3	0	3	0	0	0	0	1	1	1	2
572545	Firmicutes	GCF_001692755.1	Complete Genome	Acetivibrio thermocellus DSM 2360	3	1	3	0	3	0	0	0	0	0	1	2	1
446692	Alphaproteobacteria	GCF_001499615.1	Complete Genome	Acetobacter senegalensis	3	1	3	0	3	0	0	0	0	1	0	2	1
592015	Synergistetes	GCF_000160455.2	Contig	Acetomicrobium hydrogeniformans ATCC BAA-1850	3	1	3	0	0	3	0	0	0	2	0	1	2
891968	Synergistetes	GCF_000266925.1	Complete Genome	Acetomicrobium mobile DSM 13181	3	1	3	0	3	0	0	1	0	2	0	0	3
2161818	Actinobacteria	GCF_900605005.1	Scaffold	Acidipropionibacterium timonense	3	1	3	0	0	3	0	0	0	0	0	3	0
33059	Acidithiobacillia	GCF_001650235.3	Complete Genome	Acidithiobacillus caldus	3	1	3	0	3	0	0	0	2	1	0	0	3
1926868	Betaproteobacteria	GCF_014489595.1	Complete Genome	Acidovorax monticola	3	1	3	0	3	0	0	0	0	1	0	2	1
470	Gammaproteobacteria	GCF_002116925.1	Complete Genome	Acinetobacter baumannii	3	1	3	0	3	0	0	0	0	1	0	2	1
62977	Gammaproteobacteria	GCF_000046845.1	Complete Genome	Acinetobacter baylyi ADP1	3	1	3	0	3	0	1	0	0	1	0	1	2
1341683	Gammaproteobacteria	GCF_000488275.1	Scaffold	Acinetobacter brisouii CIP 110357	3	1	3	0	0	3	0	0	0	1	0	2	1
471	Gammaproteobacteria	GCF_002055515.1	Complete Genome	Acinetobacter calcoaceticus	3	1	3	0	3	0	0	0	0	1	0	2	1
70348	Gammaproteobacteria	GCF_009884975.1	Complete Genome	Acinetobacter dispersus	3	1	3	0	3	0	1	0	0	1	0	1	2
106649	Gammaproteobacteria	GCF_002370525.2	Complete Genome	Acinetobacter guillouiae	3	1	3	0	3	0	1	0	0	1	0	1	2
29430	Gammaproteobacteria	GCF_003323815.1	Complete Genome	Acinetobacter haemolyticus	3	1	3	0	3	0	0	0	0	1	0	2	1
40215	Gammaproteobacteria	GCF_002761875.1	Complete Genome	Acinetobacter junii	3	1	3	0	3	0	0	0	0	1	0	2	1
1785128	Gammaproteobacteria	GCF_013122135.1	Complete Genome	Acinetobacter lactucae	3	1	3	0	3	0	1	0	0	1	0	1	2
1789224	Gammaproteobacteria	GCF_001704115.1	Complete Genome	Acinetobacter larvae	3	1	3	0	3	0	1	0	0	1	0	1	2
1343071	Gammaproteobacteria	GCF_005281455.1	Complete Genome	Acinetobacter nosocomialis M2	3	1	3	0	3	0	0	0	0	1	0	2	1
436717	Gammaproteobacteria	GCF_000196795.1	Complete Genome	Acinetobacter oleivorans DR1	3	1	3	0	3	0	0	0	0	1	0	2	1
871585	NA	GCF_000191145.1	Complete Genome	Acinetobacter pittii PHEA-2	3	1	3	0	3	0	1	0	0	1	0	1	2
1776741	Gammaproteobacteria	GCF_000367945.1	Scaffold	Acinetobacter proteolyticus	3	1	3	0	0	3	0	0	0	1	0	2	1
2576829	Gammaproteobacteria	GCF_006352475.1	Contig	Acinetobacter pullicarnis	3	1	3	0	0	3	0	0	0	1	0	2	1
1530123	Gammaproteobacteria	GCF_016064815.1	Complete Genome	Acinetobacter seifertii	3	1	3	0	3	0	0	0	0	1	0	2	1
2715164	Gammaproteobacteria	GCF_011578045.1	Complete Genome	Acinetobacter shaoyimingii	3	1	3	0	3	0	0	0	0	1	0	2	1
1217677	Gammaproteobacteria	GCF_000368725.1	Scaffold	Acinetobacter soli NIPH 2899	3	1	3	0	0	3	1	0	0	1	0	1	2
2662362	Gammaproteobacteria	GCF_009557235.1	Complete Genome	Acinetobacter wanghuae	3	1	3	0	3	0	0	0	0	1	0	2	1
1612552	Actinobacteria	GCF_001941625.1	Complete Genome	Actinoalloteichus fjordicus	3	1	3	0	3	0	0	0	0	0	0	3	0
340345	Actinobacteria	GCF_014203365.1	Contig	Actinoalloteichus hymeniacidonis	3	1	3	0	0	3	1	0	0	0	0	2	1
1657	Actinobacteria	GCF_900618115.1	Contig	Actinobaculum suis	3	1	3	0	0	3	0	0	0	0	0	3	0
504798	Actinobacteria	GCF_004362515.1	Contig	Actinokineospora alba	3	1	3	0	0	3	0	0	0	0	0	3	0
52771	Actinobacteria	GCF_900637165.1	Complete Genome	Actinomyces howellii	3	1	3	0	3	0	0	0	0	0	0	3	0
1689268	Actinobacteria	GCF_900119695.1	Scaffold	Actinomyces urinae	3	1	3	0	0	3	0	0	0	0	0	3	0
1656	Actinobacteria	GCF_900637975.1	Complete Genome	Actinomyces viscosus	3	1	3	0	3	0	0	0	0	0	0	3	0
1768010	Actinobacteria	GCF_014874055.1	Contig	Actinophytocola algeriensis	3	1	3	0	0	3	1	0	0	0	0	2	1
1246995	Actinobacteria	GCF_000494755.1	Complete Genome	Actinoplanes friuliensis DSM 7358	3	1	3	0	3	0	1	0	0	0	0	2	1
414996	Actinobacteria	GCF_002263515.1	Complete Genome	Actinopolyspora erythraea	3	1	3	0	3	0	1	0	0	0	0	2	1
1089546	Actinobacteria	GCF_000371785.1	Contig	Actinopolyspora halophila DSM 43834	3	1	3	0	0	3	1	0	0	0	0	2	1
1050202	Actinobacteria	GCF_000384035.1	Scaffold	Actinopolyspora mortivallis DSM 44261	3	1	3	0	0	3	1	0	0	0	0	2	1
446462	Actinobacteria	GCF_000023245.1	Complete Genome	Actinosynnema mirum DSM 43827	3	1	3	0	3	0	0	0	0	0	0	3	0
42197	Actinobacteria	GCF_002354875.1	Complete Genome	Actinosynnema pretiosum	3	1	3	0	3	0	0	0	0	0	0	3	0
926549	Bacteroidetes	GCF_000473365.1	Scaffold	Adhaeribacter aquaticus DSM 16391	3	1	3	0	0	3	1	0	0	0	0	2	1
1235794	Actinobacteria	GCF_000403355.2	Scaffold	Adlercreutzia caecimuris B7	3	1	3	0	0	3	0	1	0	0	0	2	1
1384484	Actinobacteria	GCF_000478885.1	Complete Genome	Adlercreutzia equolifaciens DSM 19450	3	1	3	0	3	0	1	0	0	0	0	2	1
1736691	Actinobacteria	GCF_900167475.1	Chromosome	Aeromicrobium choanae	3	1	3	0	3	0	0	0	0	0	0	3	0
2041	Actinobacteria	GCF_001509405.1	Complete Genome	Aeromicrobium erythreum	3	1	3	0	3	0	0	0	0	0	0	3	0
585531	Actinobacteria	GCF_000160775.2	Chromosome	Aeromicrobium marinum DSM 15272	3	1	3	0	3	0	0	0	0	0	0	3	0
375541	Actinobacteria	GCF_013408555.1	Contig	Aeromicrobium tamlense	3	1	3	0	0	3	0	0	0	0	0	3	0
196024	Gammaproteobacteria	GCF_001306015.1	Scaffold	Aeromonas dhakensis	3	1	3	0	0	3	0	0	0	1	1	1	2
2010829	Gammaproteobacteria	GCF_003967035.1	Complete Genome	Aerosticca soli	3	1	3	0	3	0	0	0	0	1	1	1	2
1628085	Firmicutes	GCF_003096535.1	Scaffold	Agathobaculum butyriciproducens	3	1	3	0	0	3	0	0	0	1	0	2	1
684552	Actinobacteria	GCF_900104705.1	Chromosome	Agrococcus carbonis	3	1	3	0	3	0	1	0	0	0	0	2	1
399736	Actinobacteria	GCF_900099705.1	Chromosome	Agrococcus jejuensis	3	1	3	0	3	0	1	0	0	0	0	2	1
46353	Actinobacteria	GCF_003752465.1	Contig	Agrococcus jenensis	3	1	3	0	0	3	1	0	0	0	0	2	1
574649	Actinobacteria	GCF_014645235.1	Contig	Agrococcus terreus	3	1	3	0	0	3	1	0	0	0	0	2	1
511	Betaproteobacteria	GCF_000967305.2	Complete Genome	Alcaligenes faecalis	3	1	3	0	3	0	0	0	1	1	0	1	2
2338368	Gammaproteobacteria	GCF_003597125.1	Contig	Alcanivorax profundi	3	1	3	0	0	3	2	0	0	1	0	0	3
2164068	Gammaproteobacteria	GCF_003610775.1	Scaffold	Alginatibacterium sediminis	3	1	3	0	0	3	0	0	0	1	1	1	2
1385975	Planctomycetes	GCF_014207595.1	Scaffold	Algisphaera agarilytica	3	1	3	0	0	3	0	0	0	0	1	2	1
1120969	Gammaproteobacteria	GCF_000429485.1	Scaffold	Aliagarivorans marinus DSM 23064	3	1	3	0	0	3	0	0	0	1	1	1	2
1032239	Epsilonproteobacteria	GCF_003544835.1	Complete Genome	Aliarcobacter skirrowii CCUG 10374	3	1	3	0	3	0	0	0	1	0	1	1	2
1032240	Epsilonproteobacteria	GCF_001695395.1	Scaffold	Aliarcobacter thereius LMG 24486	3	1	3	0	0	3	0	0	1	0	1	1	2
668	Gammaproteobacteria	GCF_004359415.1	Contig	Aliivibrio fischeri	3	1	3	0	0	3	0	0	0	1	1	1	2
157733	Firmicutes	GCF_001039475.1	Scaffold	Alkalihalobacillus macyae	3	1	3	0	0	3	0	0	0	1	0	2	1
427920	Firmicutes	GCF_002019605.1	Scaffold	Alkalihalobacterium alkalinitrilicum	3	1	3	0	0	3	0	0	0	1	1	1	2
398511	Firmicutes	GCF_000005825.2	Complete Genome	Alkalihalophilus pseudofirmus OF4	3	1	3	0	3	0	0	0	0	0	0	3	0
643052	Actinobacteria	GCF_014204945.1	Contig	Allocatelliglobosispora scoriae	3	1	3	0	0	3	1	0	0	0	0	2	1
504901	Gammaproteobacteria	GCF_013385175.1	Contig	Allochromatium humboldtianum	3	1	3	0	0	3	1	0	0	0	1	1	2
211114	Actinobacteria	GCF_900103775.1	Chromosome	Allokutzneria albata	3	1	3	0	3	0	0	0	0	0	0	3	0
941907	Alphaproteobacteria	GCF_900177405.1	Chromosome	Allosphingosinicella indica	3	1	3	0	3	0	0	0	1	0	1	1	2
2169535	Alphaproteobacteria	GCF_003444655.1	Contig	Altererythrobacter insulae	3	1	3	0	0	3	0	0	2	0	0	1	2
476157	Alphaproteobacteria	GCF_001663155.1	Complete Genome	Altererythrobacter ishigakiensis	3	1	3	0	3	0	0	0	2	0	0	1	2
2011011	Firmicutes	GCF_002352765.1	Scaffold	Alteribacter populi	3	1	3	0	0	3	0	0	0	0	0	3	0
57001	Alphaproteobacteria	GCF_014201905.1	Contig	Amaricoccus macauensis	3	1	3	0	0	3	0	0	0	1	0	2	1
429009	Firmicutes	GCF_000024605.1	Complete Genome	Ammonifex degensii KC4	3	1	3	0	3	0	0	0	0	1	0	2	1
698758	Firmicutes	GCF_000307165.1	Complete Genome	Amphibacillus xylanus NBRC 15112	3	1	3	0	3	0	0	0	0	1	0	2	1
1128664	Actinobacteria	GCF_006715045.1	Contig	Amycolatopsis cihanbeyliensis	3	1	3	0	0	3	0	0	0	0	0	3	0
860233	Actinobacteria	GCF_013410405.1	Contig	Amycolatopsis endophytica	3	1	3	0	0	3	1	0	0	0	0	2	1
31959	Actinobacteria	GCF_900105055.1	Contig	Amycolatopsis lurida	3	1	3	0	0	3	0	0	0	0	0	3	0
76022	Actinobacteria	GCF_002564045.1	Contig	Amycolatopsis sulphurea	3	1	3	0	0	3	1	0	0	0	0	2	1
1229621	Firmicutes	GCF_005280655.1	Complete Genome	Anaerostipes rhamnosivorans	3	1	3	0	3	0	1	0	0	0	0	2	1
36847	Firmicutes	GCF_001571775.1	Contig	Anaerotignum neopropionicum	3	1	3	0	0	3	0	0	0	0	0	3	0
1673720	Firmicutes	GCF_900199635.1	Scaffold	Anaerotruncus massiliensis	3	1	3	0	0	3	1	0	0	0	0	2	1
1871018	Firmicutes	GCF_900104675.1	Scaffold	Angelakisella massiliensis	3	1	3	0	0	3	0	0	0	0	0	3	0
294699	Firmicutes	GCF_001634285.1	Complete Genome	Anoxybacillus amylolyticus	3	1	3	0	3	0	0	0	0	0	1	2	1
247480	Firmicutes	GCF_015326725.1	Complete Genome	Anoxybacillus caldiproteolyticus	3	1	3	0	3	0	0	0	0	0	0	3	0
198467	Firmicutes	GCF_001187595.1	Complete Genome	Anoxybacillus gonensis	3	1	3	0	3	0	0	0	0	0	0	3	0
1323375	Firmicutes	GCF_003991135.1	Complete Genome	Anoxybacter fermentans	3	1	3	0	3	0	0	0	0	1	0	2	1
28264	Actinobacteria	GCF_900475915.1	Complete Genome	Arcanobacterium haemolyticum	3	1	3	0	3	0	0	0	0	0	0	3	0
37921	Actinobacteria	GCF_900631605.1	Complete Genome	Arthrobacter agilis	3	1	3	0	3	0	0	0	0	1	0	2	1
708131	Actinobacteria	GCF_002355535.1	Complete Genome	Aurantimicrobium minutum	3	1	3	0	3	0	1	0	0	0	0	2	1
2527968	Planctomycetes	GCF_007752135.1	Complete Genome	Aureliella helgolandensis	3	1	3	0	3	0	0	0	0	0	0	3	0
2044885	Alphaproteobacteria	GCF_002573965.1	Scaffold	Azospirillum palustre	3	1	3	0	0	3	0	0	1	1	0	1	2
209389	Firmicutes	GCF_001636425.1	Scaffold	Bacillus acidicola	3	1	3	0	0	3	0	0	0	0	1	2	1
293387	Firmicutes	GCF_000972685.1	Complete Genome	Bacillus altitudinis	3	1	3	0	3	0	0	0	0	0	1	2	1
1390	Firmicutes	GCF_013122255.1	Complete Genome	Bacillus amyloliquefaciens	3	1	3	0	3	0	0	0	0	1	0	2	1
1499685	Firmicutes	GCF_902375605.1	Scaffold	Bacillus andreraoultii	3	1	3	0	0	3	0	0	0	0	1	2	1
1529886	Firmicutes	GCF_000742675.1	Chromosome	Bacillus atrophaeus subsp. globigii	3	1	3	0	3	0	0	0	0	0	1	2	1
1742359	Firmicutes	GCF_007995155.1	Complete Genome	Bacillus dafuensis	3	1	3	0	3	0	0	0	0	0	0	3	0
1664069	Firmicutes	GCF_900093775.1	Complete Genome	Bacillus glycinifermentans	3	1	3	0	3	0	0	0	0	1	0	2	1
1441095	Firmicutes	GCF_001278705.1	Chromosome	Bacillus gobiensis	3	1	3	0	3	0	0	0	0	0	1	2	1
260554	Firmicutes	GCF_004006435.1	Complete Genome	Bacillus halotolerans	3	1	3	0	3	0	0	0	0	0	1	2	1
1367477	Firmicutes	GCF_000473245.1	Complete Genome	Bacillus infantis NRRL B-14911	3	1	3	0	3	0	0	0	0	0	1	2	1
279010	Firmicutes	GCF_000011645.1	Complete Genome	Bacillus licheniformis DSM 13 = ATCC 14580	3	1	3	0	3	0	0	0	0	1	1	1	2
1805475	Firmicutes	GCF_900117315.1	Scaffold	Bacillus massilionigeriensis	3	1	3	0	0	3	0	0	0	0	0	3	0
1805474	Firmicutes	GCF_900111815.1	Scaffold	Bacillus mediterraneensis	3	1	3	0	0	3	0	0	0	0	1	2	1
72360	Firmicutes	GCF_012648005.1	Complete Genome	Bacillus mojavensis	3	1	3	0	3	0	0	0	0	0	1	2	1
1522308	Firmicutes	GCF_001375535.1	Scaffold	Bacillus niameyensis	3	1	3	0	0	3	0	0	0	0	1	2	1
1648923	Firmicutes	GCF_002993925.1	Complete Genome	Bacillus paralicheniformis	3	1	3	0	3	0	0	0	0	1	1	1	2
527000	Firmicutes	GCF_000161455.1	Chromosome	Bacillus pseudomycoides DSM 12442	3	1	3	0	3	0	1	0	0	0	0	2	1
561879	Firmicutes	GCF_008244765.1	Complete Genome	Bacillus safensis	3	1	3	0	3	0	0	0	0	0	1	2	1
1926280	Firmicutes	GCF_900156865.1	Scaffold	Bacillus sinesaloumensis	3	1	3	0	0	3	0	0	0	0	1	2	1
1479	Firmicutes	GCF_001050115.1	Complete Genome	Bacillus smithii	3	1	3	0	3	0	0	0	0	0	1	2	1
224308	NA	GCF_000009045.1	Complete Genome	Bacillus subtilis subsp. subtilis str. 168	3	1	3	0	0	3	0	0	0	0	1	2	1
227866	Firmicutes	GCF_012225885.1	Complete Genome	Bacillus tequilensis	3	1	3	0	3	0	0	0	0	0	1	2	1
1622072	Firmicutes	GCF_001243895.1	Scaffold	Bacillus testis	3	1	3	0	0	3	0	0	0	1	1	1	2
1816695	Firmicutes	GCF_900104575.1	Scaffold	Bacillus tuaregi	3	1	3	0	0	3	0	0	0	0	1	2	1
72361	Firmicutes	GCF_003667885.1	Complete Genome	Bacillus vallismortis	3	1	3	0	3	0	0	0	0	1	1	1	2
492670	Firmicutes	GCF_002117165.1	Complete Genome	Bacillus velezensis	3	1	3	0	3	0	0	0	0	1	0	2	1
1547283	Firmicutes	GCF_001889165.1	Complete Genome	Bacillus weihaiensis	3	1	3	0	3	0	0	0	0	0	1	2	1
1178537	Firmicutes	GCF_001857925.1	Complete Genome	Bacillus xiamenensis	3	1	3	0	3	0	0	0	0	0	1	2	1
1249553	Gammaproteobacteria	GCF_014652515.1	Scaffold	Bacterioplanes sanyensis	3	1	3	0	0	3	0	0	0	1	0	2	1
960	Oligoflexia	GCF_006874605.1	Complete Genome	Bacteriovorax stolpii	3	1	3	0	3	0	0	0	0	0	0	3	0
1907658	Bacteroidetes	GCF_900128495.1	Scaffold	Bacteroides ilei	3	1	3	0	0	3	0	0	0	1	0	2	1
1903262	Bacteroidetes	GCF_900108345.1	Contig	Bacteroides ndongoniae	3	1	3	0	0	3	0	0	0	0	0	3	0
264462	Oligoflexia	GCF_000196175.1	Complete Genome	Bdellovibrio bacteriovorus HD100	3	1	3	0	0	3	3	0	0	0	0	0	3
395493	Gammaproteobacteria	GCF_000245015.1	Scaffold	Beggiatoa alba B18LD	3	1	3	0	0	3	1	0	0	1	0	1	2
288004	Gammaproteobacteria	GCF_001305575.3	Complete Genome	Beggiatoa leptomitoformis	3	1	3	0	3	0	1	0	0	1	0	1	2
1680	Actinobacteria	GCF_003030905.1	Complete Genome	Bifidobacterium adolescentis	3	1	3	0	3	0	1	0	0	0	0	2	1
1603886	Actinobacteria	GCF_014898175.1	Complete Genome	Bifidobacterium lemurum	3	1	3	0	3	0	0	0	0	0	0	3	0
2316383	Firmicutes	GCF_003691585.1	Chromosome	Biomaibacter acetigenes	3	1	3	0	3	0	0	0	0	1	0	2	1
138336	Actinobacteria	GCF_004217455.1	Contig	Blastococcus saxobsidens	3	1	3	0	0	3	0	0	0	0	0	3	0
1912897	Firmicutes	GCF_003287895.1	Complete Genome	Blautia argi	3	1	3	0	3	0	0	0	0	1	0	2	1
1796615	Firmicutes	GCF_013302405.1	Contig	Blautia caecimuris	3	1	3	0	0	3	0	0	0	0	0	3	0
2509240	Firmicutes	GCF_004123145.1	Contig	Blautia faecicola	3	1	3	0	0	3	0	0	0	1	0	2	1
33035	Firmicutes	GCF_014131715.1	Complete Genome	Blautia producta	3	1	3	0	3	0	0	0	0	0	0	3	0
35814	Betaproteobacteria	GCF_009627355.1	Complete Genome	Bordetella holmesii	3	1	3	0	3	0	0	0	0	2	0	1	2
29520	Spirochaetes	GCF_000825665.2	Scaffold	Borrelia crocidurae	3	1	3	0	0	3	0	0	0	0	2	1	2
2050896	Actinobacteria	GCF_900258505.1	Scaffold	Brachybacterium timonense	3	1	3	0	0	3	1	0	0	0	0	2	1
1287055	Spirochaetes	GCF_002214805.1	Complete Genome	Brachyspira hampsonii	3	1	3	0	3	0	0	0	0	1	0	2	1
759914	Spirochaetes	GCF_000143725.1	Complete Genome	Brachyspira pilosicoli 95/1000	3	1	3	0	3	0	0	0	0	1	1	1	2
1548548	Deltaproteobacteria	GCF_003258315.1	Complete Genome	Bradymonas sediminis	3	1	3	0	3	0	0	0	0	0	0	3	0
1404768	Alphaproteobacteria	GCF_002266435.2	Complete Genome	Bradyrhizobium amphicarpaeae	3	1	3	0	3	0	1	0	0	1	0	1	2
224911	Alphaproteobacteria	GCF_001642675.1	Complete Genome	Bradyrhizobium diazoefficiens USDA 110	3	1	3	0	3	0	0	0	0	1	0	2	1
1037409	Alphaproteobacteria	GCF_000284375.1	Complete Genome	Bradyrhizobium japonicum USDA 6	3	1	3	0	3	0	0	0	0	1	0	2	1
931866	Alphaproteobacteria	GCF_002278135.2	Complete Genome	Bradyrhizobium ottawaense	3	1	3	0	3	0	0	0	0	1	0	2	1
1325107	Alphaproteobacteria	GCF_004114935.1	Complete Genome	Bradyrhizobium zhanjiangense	3	1	3	0	3	0	0	0	1	1	0	1	2
51101	Firmicutes	GCF_004117055.1	Complete Genome	Brevibacillus agri	3	1	3	0	3	0	0	0	0	0	1	2	1
2570228	Firmicutes	GCF_005217615.1	Contig	Brevibacillus antibioticus	3	1	3	0	0	3	0	0	0	0	1	2	1
1393	Firmicutes	GCF_900637055.1	Complete Genome	Brevibacillus brevis	3	1	3	0	3	0	0	0	0	0	1	2	1
1121121	Firmicutes	GCF_002706795.1	Complete Genome	Brevibacillus laterosporus DSM 25	3	1	3	0	3	0	0	0	0	1	0	2	1
1945634	Firmicutes	GCF_002157465.1	Contig	Butyricicoccus porcorum	3	1	3	0	0	3	1	0	0	0	0	2	1
1400387	Planctomycetes	GCF_008065115.1	Chromosome	Bythopirellula goksoeyrii	3	1	3	0	3	0	0	0	1	0	0	2	1
1777142	Betaproteobacteria	GCF_900230245.1	Contig	Caballeronia arationis	3	1	3	0	0	3	0	0	0	1	1	1	2
273068	Firmicutes	GCF_000007085.1	Complete Genome	Caldanaerobacter subterraneus subsp. tengcongensis MB4	3	1	3	0	3	0	0	0	0	1	1	1	2
35841	Firmicutes	GCF_003096215.1	Complete Genome	Caldibacillus thermoamylovorans	3	1	3	0	3	0	0	0	0	0	0	3	0
632516	Firmicutes	GCF_000193435.2	Complete Genome	Caldicellulosiruptor acetigenus 6A	3	1	3	0	3	0	0	0	0	1	1	1	2
632335	Firmicutes	GCF_000166695.1	Complete Genome	Caldicellulosiruptor acetigenus I77R1B	3	1	3	0	3	0	0	0	0	1	1	1	2
521460	Firmicutes	GCF_000022325.1	Complete Genome	Caldicellulosiruptor bescii DSM 6725	3	1	3	0	3	0	0	0	0	1	1	1	2
1222016	Firmicutes	GCF_003999255.1	Complete Genome	Caldicellulosiruptor changbaiensis	3	1	3	0	3	0	0	0	0	1	1	1	2
1387557	Firmicutes	GCF_000955725.1	Contig	Caldicellulosiruptor danielii	3	1	3	0	0	3	0	0	0	1	1	1	2
632292	Firmicutes	GCF_000166355.1	Complete Genome	Caldicellulosiruptor hydrothermalis 108	3	1	3	0	3	0	0	0	0	1	1	1	2
632348	Firmicutes	GCF_000166775.1	Complete Genome	Caldicellulosiruptor kronotskyensis 2002	3	1	3	0	3	0	0	0	0	1	1	1	2
1387555	Firmicutes	GCF_000955745.1	Contig	Caldicellulosiruptor morganii	3	1	3	0	0	3	0	0	0	1	1	1	2
608506	Firmicutes	GCF_000145215.1	Complete Genome	Caldicellulosiruptor obsidiansis OB47	3	1	3	0	3	0	0	0	0	1	1	1	2
632518	Firmicutes	GCF_000166335.1	Complete Genome	Caldicellulosiruptor owensensis OL	3	1	3	0	3	0	0	0	0	1	1	1	2
351627	Firmicutes	GCF_000016545.1	Complete Genome	Caldicellulosiruptor saccharolyticus DSM 8903	3	1	3	0	3	0	0	0	0	1	1	1	2
926550	Chloroflexi	GCF_000281175.1	Complete Genome	Caldilinea aerophila DSM 14535 = NBRC 104270	3	1	3	0	3	0	0	1	0	1	0	1	2
215580	Betaproteobacteria	GCF_015476235.1	Complete Genome	Caldimonas thermodepolymerans	3	1	3	0	3	0	0	0	0	1	0	2	1
391592	Epsilonproteobacteria	GCF_005843985.1	Complete Genome	Caminibacter mediatlanticus TB-2	3	1	3	0	3	0	0	0	0	1	0	2	1
449520	Epsilonproteobacteria	GCF_013177655.1	Complete Genome	Campylobacter canadensis	3	1	3	0	3	0	0	0	0	0	0	3	0
1448857	Epsilonproteobacteria	GCF_013201645.1	Complete Genome	Campylobacter corcagiensis	3	1	3	0	3	0	0	0	1	0	0	2	1
1121267	Epsilonproteobacteria	GCF_002104335.1	Complete Genome	Campylobacter cuniculorum DSM 23162 = LMG 24588	3	1	3	0	3	0	0	0	1	0	0	2	1
91353	Epsilonproteobacteria	GCF_013372165.1	Complete Genome	Campylobacter hyointestinalis subsp. lawsonii	3	1	3	0	3	0	0	0	0	0	0	3	0
246194	Firmicutes	GCF_000012865.1	Complete Genome	Carboxydothermus hydrogenoformans Z-2901	3	1	3	0	3	0	0	0	0	0	1	2	1
1679497	Alphaproteobacteria	GCF_003722335.1	Complete Genome	Caulobacter flavus	3	1	3	0	3	0	0	0	0	0	0	3	0
590998	Actinobacteria	GCF_000212695.1	Complete Genome	Cellulomonas fimi ATCC 484	3	1	3	0	3	0	1	0	0	0	0	2	1
446466	Actinobacteria	GCF_000092865.1	Complete Genome	Cellulomonas flavigena DSM 20109	3	1	3	0	3	0	1	0	0	0	0	2	1
593907	Actinobacteria	GCF_000218545.1	Complete Genome	Cellulomonas gilvus ATCC 13127	3	1	3	0	3	0	0	0	0	0	0	3	0
156981	Actinobacteria	GCF_014201095.1	Contig	Cellulomonas hominis	3	1	3	0	0	3	0	1	0	0	0	2	1
1465811	Actinobacteria	GCF_902374825.1	Scaffold	Cellulomonas massiliensis	3	1	3	0	0	3	1	0	0	0	0	2	1
931536	Actinobacteria	GCF_013409875.1	Contig	Cellulomonas oligotrophica	3	1	3	0	0	3	1	0	0	0	0	2	1
931535	Actinobacteria	GCF_013409305.1	Contig	Cellulomonas soli	3	1	3	0	0	3	1	0	0	0	0	2	1
194439	Chlorobi	GCF_000006985.1	Complete Genome	Chlorobaculum tepidum TLS	3	1	3	0	3	0	0	1	0	0	0	2	1
290317	Chlorobi	GCF_000015125.1	Complete Genome	Chlorobium phaeobacteroides DSM 266	3	1	3	0	3	0	0	1	0	0	0	2	1
290318	Chlorobi	GCF_000016085.1	Complete Genome	Chlorobium phaeovibrioides DSM 265	3	1	3	0	3	0	1	1	0	0	0	1	2
480224	Chloroflexi	GCF_000022185.1	Complete Genome	Chloroflexus aurantiacus Y-400-fl	3	1	3	0	3	0	0	0	0	0	0	3	0
517418	Chlorobi	GCF_000020525.1	Complete Genome	Chloroherpeton thalassium ATCC 35110	3	1	3	0	3	0	0	2	0	0	0	1	2
1816678	Firmicutes	GCF_900087015.1	Contig	Christensenella timonensis	3	1	3	0	0	3	0	0	0	0	0	3	0
424758	Actinobacteria	GCF_014200395.1	Contig	Chryseoglobus frigidaquae	3	1	3	0	0	3	1	0	0	0	0	2	1
2750620	Actinobacteria	GCF_013414345.1	Complete Genome	Chryseoglobus indicus	3	1	3	0	3	0	1	0	0	0	0	2	1
1303518	Armatimonadetes	GCF_000427095.1	Chromosome	Chthonomonas calidirosea T49	3	1	3	0	0	3	0	0	0	2	0	1	2
169134	Actinobacteria	GCF_003386075.1	Contig	Citricoccus muralis	3	1	3	0	0	3	1	0	0	0	0	2	1
33013	Actinobacteria	GCF_009739655.1	Complete Genome	Clavibacter michiganensis subsp. michiganensis	3	1	3	0	3	0	1	0	0	0	0	2	1
1496	Firmicutes	GCF_002007885.1	Complete Genome	Clostridioides difficile	3	1	3	0	3	0	0	0	0	1	0	2	1
84022	Firmicutes	GCF_001042715.1	Complete Genome	Clostridium aceticum	3	1	3	0	3	0	0	0	0	1	1	1	2
1520	Firmicutes	GCF_013294165.1	Contig	Clostridium beijerinckii	3	1	3	0	0	3	0	0	0	0	0	3	0
1491	Firmicutes	GCF_003058345.1	Complete Genome	Clostridium botulinum	3	1	3	0	3	0	0	0	0	1	0	2	1
1492	Firmicutes	GCF_003315755.1	Complete Genome	Clostridium butyricum	3	1	3	0	3	0	0	0	0	0	0	3	0
46867	Firmicutes	GCF_004328885.1	Complete Genome	Clostridium chauvoei	3	1	3	0	3	0	0	0	0	0	1	2	1
1494	Firmicutes	GCF_900187165.1	Complete Genome	Clostridium cochlearium	3	1	3	0	3	0	0	0	0	0	1	2	1
223919	Firmicutes	GCF_008705175.1	Complete Genome	Clostridium diolis	3	1	3	0	3	0	0	0	0	0	0	3	0
1552	Firmicutes	GCF_001877035.1	Complete Genome	Clostridium estertheticum subsp. estertheticum	3	1	3	0	3	0	0	0	0	1	0	2	1
2068654	Firmicutes	GCF_003600355.1	Complete Genome	Clostridium fermenticellae	3	1	3	0	3	0	0	0	0	0	0	3	0
2126740	Firmicutes	GCF_003024715.1	Contig	Clostridium fessum	3	1	3	0	0	3	0	0	0	0	0	3	0
1497	Firmicutes	GCF_002080475.1	Complete Genome	Clostridium formicaceticum	3	1	3	0	3	0	0	0	0	1	1	1	2
1121320	Firmicutes	GCF_900130055.1	Scaffold	Clostridium intestinale DSM 6191	3	1	3	0	0	3	0	0	0	2	0	1	2
182773	Firmicutes	GCF_002285495.1	Complete Genome	Clostridium isatidis	3	1	3	0	3	0	0	0	0	0	0	3	0
583346	Firmicutes	GCF_000010265.1	Complete Genome	Clostridium kluyveri NBRC 12016	3	1	3	0	3	0	0	0	0	0	0	3	0
748727	Firmicutes	GCF_000143685.1	Complete Genome	Clostridium ljungdahlii DSM 13528	3	1	3	0	3	0	0	0	0	1	1	1	2
1347366	Firmicutes	GCF_001403635.1	Scaffold	Clostridium massiliamazoniense	3	1	3	0	0	3	0	0	0	1	0	2	1
1805472	Firmicutes	GCF_902376185.1	Scaffold	Clostridium mediterraneense	3	1	3	0	0	3	0	0	0	1	0	2	1
1622073	Firmicutes	GCF_001243045.1	Scaffold	Clostridium niameyense	3	1	3	0	0	3	0	0	0	1	0	2	1
1805470	Firmicutes	GCF_900086595.1	Scaffold	Clostridium nigeriense	3	1	3	0	0	3	0	0	0	0	0	3	0
386415	Firmicutes	GCF_000014125.1	Complete Genome	Clostridium novyi NT	3	1	3	0	3	0	0	0	0	1	0	2	1
1650661	Firmicutes	GCF_001244495.1	Scaffold	Clostridium phoceensis	3	1	3	0	0	3	0	0	0	1	0	2	1
99675	Firmicutes	GCF_900461105.1	Contig	Clostridium putrefaciens	3	1	3	0	0	3	0	0	0	1	0	2	1
1548	Firmicutes	GCF_000968375.1	Complete Genome	Clostridium scatologenes	3	1	3	0	3	0	0	0	0	1	0	2	1
1504	Firmicutes	GCF_003606265.1	Complete Genome	Clostridium septicum	3	1	3	0	3	0	0	0	0	0	1	2	1
1509	Firmicutes	GCF_001020205.1	Complete Genome	Clostridium sporogenes	3	1	3	0	3	0	0	0	0	1	0	2	1
1553	Firmicutes	GCF_013294265.1	Contig	Clostridium tetanomorphum	3	1	3	0	0	3	0	0	0	0	0	3	0
29372	Firmicutes	GCF_000371465.1	Scaffold	Clostridium thermobutyricum	3	1	3	0	0	3	0	0	0	1	1	1	2
1519	Firmicutes	GCF_001642655.1	Complete Genome	Clostridium tyrobutyricum	3	1	3	0	3	0	0	0	0	1	0	2	1
28258	Gammaproteobacteria	GCF_001720485.1	Complete Genome	Cobetia marina	3	1	3	0	3	0	1	0	0	1	0	1	2
2674991	Firmicutes	GCF_003713065.1	Complete Genome	Cohnella candidum	3	1	3	0	3	0	0	0	0	0	1	2	1
979226	Firmicutes	GCF_000515335.1	Scaffold	Cohnella panacarvi Gsoil 349	3	1	3	0	0	3	0	0	0	0	1	2	1
225992	Betaproteobacteria	GCF_002056725.1	Complete Genome	Comamonas kerstersii	3	1	3	0	3	0	0	0	0	1	0	2	1
1562974	Betaproteobacteria	GCF_014109725.1	Chromosome	Comamonas piscis	3	1	3	0	3	0	0	0	0	1	0	2	1
32013	Betaproteobacteria	GCF_002554425.1	Contig	Comamonas terrigena	3	1	3	0	0	3	0	0	0	1	0	2	1
936140	Firmicutes	GCF_002706745.1	Complete Genome	Companilactobacillus farciminis KCTC 3681 = DSM 20184	3	1	3	0	3	0	0	0	0	1	0	2	1
469383	Actinobacteria	GCF_000025265.1	Complete Genome	Conexibacter woesei DSM 14684	3	1	3	0	3	0	0	0	0	0	0	3	0
1172621	Actinobacteria	GCF_014204935.1	Contig	Conyzicola lurida	3	1	3	0	0	3	1	0	0	0	0	2	1
1477021	Actinobacteria	GCF_014639655.1	Scaffold	Conyzicola nivalis	3	1	3	0	0	3	1	0	0	0	0	2	1
583355	Verrucomicrobia	GCF_000025905.1	Complete Genome	Coraliomargarita akajimensis DSM 45221	3	1	3	0	3	0	1	0	0	0	0	2	1
1775177	Gammaproteobacteria	GCF_004336975.1	Scaffold	Corallincola luteus	3	1	3	0	0	3	0	0	0	1	0	2	1
1431546	Actinobacteria	GCF_001941445.1	Complete Genome	Corynebacterium aquilae DSM 44791	3	1	3	0	3	0	0	0	1	0	0	2	1
1072256	Actinobacteria	GCF_001021065.1	Complete Genome	Corynebacterium uterequi	3	1	3	0	3	0	1	0	0	0	0	2	1
2290923	Betaproteobacteria	GCF_003355495.1	Chromosome	Crenobacter cavernae	3	1	3	0	3	0	0	0	0	1	0	2	1
43355	Actinobacteria	GCF_014204915.1	Contig	Crossiella cryophila	3	1	3	0	0	3	0	0	0	0	0	3	0
2220095	Actinobacteria	GCF_003611035.1	Complete Genome	Cryobacterium soli	3	1	3	0	3	0	1	0	0	0	0	2	1
859144	Firmicutes	GCF_001636345.1	Scaffold	Cytobacillus gottheilii	3	1	3	0	0	3	0	0	0	0	1	2	1
859143	Firmicutes	GCF_002276165.1	Complete Genome	Cytobacillus kochii	3	1	3	0	3	0	0	0	0	0	1	2	1
159087	Betaproteobacteria	GCF_000012425.1	Complete Genome	Dechloromonas aromatica RCB	3	1	3	0	3	0	0	0	0	1	1	1	2
1768108	Deinococcus-Thermus	GCF_001507665.1	Complete Genome	Deinococcus actinosclerus	3	1	3	0	3	0	0	0	0	0	0	3	0
2054903	Deinococcus-Thermus	GCF_002901445.1	Contig	Deinococcus koreensis	3	1	3	0	0	3	1	0	0	0	0	2	1
80866	Betaproteobacteria	GCF_000741825.1	Scaffold	Delftia acidovorans	3	1	3	0	0	3	0	0	0	1	0	2	1
522772	Deferribacteres	GCF_000025725.1	Complete Genome	Denitrovibrio acetiphilus DSM 12809	3	1	3	0	3	0	3	0	0	0	0	0	3
1274	Actinobacteria	GCF_900447535.1	Contig	Dermacoccus nishinomiyaensis	3	1	3	0	0	3	1	0	0	0	0	2	1
1121388	Betaproteobacteria	GCF_000482785.1	Scaffold	Derxia gummosa DSM 723	3	1	3	0	0	3	0	0	0	1	0	2	1
764842	Betaproteobacteria	GCF_002105195.1	Contig	Derxia lacustris	3	1	3	0	0	3	0	0	0	1	0	2	1
1650662	Firmicutes	GCF_001403615.1	Scaffold	Desnuesiella massiliensis	3	1	3	0	0	3	0	0	0	0	0	3	0
871963	Firmicutes	GCF_000243135.2	Complete Genome	Desulfitobacterium dichloroeliminans LMG P-21439	3	1	3	0	3	0	0	0	0	1	1	1	2
272564	Firmicutes	GCF_000021925.1	Complete Genome	Desulfitobacterium hafniense DCB-2	3	1	3	0	3	0	0	0	0	1	1	1	2
2419843	Firmicutes	GCF_003627965.1	Scaffold	Desulfofundulus salinum	3	1	3	0	0	3	0	0	0	0	1	2	1
980445	Deltaproteobacteria	GCF_005377625.1	Complete Genome	Desulfoglaeba alkanexedens ALDC	3	1	3	0	3	0	1	0	0	1	1	0	3
419481	Deltaproteobacteria	GCF_902498735.1	Scaffold	Desulfoluna spongiiphila	3	1	3	0	0	3	0	0	0	1	1	1	2
45657	Deltaproteobacteria	GCF_003851005.1	Contig	Desulfonema ishimotonii	3	1	3	0	0	3	1	0	0	1	0	1	2
1833852	Firmicutes	GCF_002005145.1	Complete Genome	Desulforamulus ferrireducens	3	1	3	0	3	0	0	0	0	1	1	1	2
1265505	Deltaproteobacteria	GCF_000420085.1	Contig	Desulfospira joergensenii DSM 10085	3	1	3	0	0	3	0	0	0	1	1	1	2
177439	Deltaproteobacteria	GCF_000025945.1	Complete Genome	Desulfotalea psychrophila LSv54	3	1	3	0	3	0	0	0	0	1	0	2	1
696369	Firmicutes	GCF_000189755.2	Scaffold	Desulfotomaculum nigrificans DSM 574	3	1	3	0	0	3	0	0	0	1	0	2	1
694431	Deltaproteobacteria	GCF_000517565.1	Complete Genome	Desulfurella acetivorans A63	3	1	3	0	3	0	0	0	0	1	0	2	1
1162967	Actinobacteria	GCF_002797715.1	Contig	Diaminobutyricimonas aerilata	3	1	3	0	0	3	1	0	0	0	0	2	1
561229	Gammaproteobacteria	GCF_000023565.1	Complete Genome	Dickeya chrysanthemi Ech1591	3	1	3	0	3	0	2	0	0	1	0	0	3
2607529	Chloroflexi	GCF_008974265.1	Contig	Dictyobacter vulcani	3	1	3	0	0	3	0	0	0	1	0	2	1
1849580	Gammaproteobacteria	GCF_014642835.1	Scaffold	Dyella nitratireducens	3	1	3	0	0	3	0	0	0	1	1	1	2
445710	Gammaproteobacteria	GCF_001641285.1	Complete Genome	Dyella thiooxydans	3	1	3	0	3	0	0	0	0	1	1	1	2
2093857	Firmicutes	GCF_005121165.2	Complete Genome	Dysosmobacter welbionis	3	1	3	0	3	0	0	0	0	1	0	2	1
479437	Actinobacteria	GCF_000024265.1	Complete Genome	Eggerthella lenta DSM 2243	3	1	3	0	3	0	0	0	0	0	0	3	0
1871008	Actinobacteria	GCF_900184265.1	Contig	Eggerthella timonensis	3	1	3	0	0	3	0	0	0	0	0	3	0
1670830	Actinobacteria	GCF_004300825.1	Complete Genome	Egicoccus halophilus	3	1	3	0	3	0	0	0	0	0	0	3	0
1720294	Firmicutes	GCF_900243045.1	Scaffold	Eisenbergiella massiliensis	3	1	3	0	0	3	0	0	0	0	0	3	0
1505037	Alphaproteobacteria	GCF_006385175.1	Contig	Emcibacter nanhaiensis	3	1	3	0	0	3	0	0	0	0	1	2	1
570277	Gammaproteobacteria	GCF_001583435.1	Chromosome	Endozoicomonas montiporae CL-33	3	1	3	0	3	0	0	0	0	1	1	1	2
1214071	Alphaproteobacteria	GCF_013283665.1	Scaffold	Ensifer sesbaniae	3	1	3	0	0	3	0	1	0	1	0	1	2
2491023	Gammaproteobacteria	GCF_004120195.1	Contig	Enterovibrio baiacu	3	1	3	0	0	3	0	0	0	1	1	1	2
1121867	Gammaproteobacteria	GCF_000621165.1	Scaffold	Enterovibrio calviensis DSM 14347	3	1	3	0	0	3	0	0	0	1	1	1	2
188144	Gammaproteobacteria	GCF_900537165.1	Contig	Enterovibrio norvegicus	3	1	3	0	0	3	0	0	0	0	1	2	1
1891644	Actinobacteria	GCF_009834025.1	Complete Genome	Epidermidibacterium keratini	3	1	3	0	3	0	0	0	0	0	0	3	0
649639	Firmicutes	GCF_000177235.2	Complete Genome	Evansella cellulosilytica DSM 2522	3	1	3	0	3	0	0	0	0	0	0	3	0
79879	NA	GCF_002153445.1	Scaffold	Evansella clarkii	3	1	3	0	0	3	0	0	0	0	0	3	0
1397696	Firmicutes	GCF_000620845.1	Scaffold	Exiguobacterium marinum DSM 16307	3	1	3	0	0	3	1	0	0	0	1	1	2
853	Firmicutes	GCF_003312465.1	Complete Genome	Faecalibacterium prausnitzii	3	1	3	0	3	0	0	0	0	0	0	3	0
39482	Firmicutes	GCF_902375555.1	Scaffold	Faecalicatena contorta	3	1	3	0	0	3	0	1	0	0	0	2	1
1221500	Firmicutes	GCF_001629705.1	Complete Genome	Fictibacillus phosphorivorans	3	1	3	0	3	0	0	0	0	1	0	2	1
546269	Firmicutes	GCF_000163895.2	Complete Genome	Filifactor alocis ATCC 35896	3	1	3	0	3	0	1	0	0	1	0	1	2
915059	Bacteroidetes	GCF_000807855.2	Scaffold	Flammeovirga pacifica	3	1	3	0	0	3	0	0	0	0	0	3	0
1678840	Chloroflexi	GCF_001192795.1	Scaffold	Flexilinea flocculi	3	1	3	0	0	3	0	0	0	0	0	3	0
1094714	Gammaproteobacteria	GCF_000236145.1	Chromosome	Fluoribacter dumoffii Tex-KL	3	1	3	0	3	0	0	0	0	1	0	2	1
464	Gammaproteobacteria	GCF_900450965.1	Contig	Fluoribacter gormanii	3	1	3	0	0	3	0	0	0	1	0	2	1
298654	Actinobacteria	GCF_000166135.1	Complete Genome	Frankia inefficax	3	1	3	0	3	0	0	0	0	0	0	3	0
298655	Actinobacteria	GCF_000235425.2	Scaffold	Frankia saprophytica	3	1	3	0	0	3	0	0	0	0	0	3	0
767434	Gammaproteobacteria	GCF_000242255.2	Complete Genome	Frateuria aurantia DSM 6220	3	1	3	0	3	0	0	0	0	1	0	2	1
1089551	Alphaproteobacteria	GCF_000427665.1	Scaffold	Geminicoccus roseus DSM 18922	3	1	3	0	0	3	0	0	0	1	1	1	2
113355	Cyanobacteria	GCF_000332235.1	Chromosome	Geminocystis herdmanii PCC 6308	3	1	3	0	3	0	2	0	0	1	0	0	3
214688	Planctomycetes	GCF_901538385.1	Chromosome	Gemmata obscuriglobus UQM 2246	3	1	3	0	3	0	0	0	1	0	0	2	1
1121271	Alphaproteobacteria	GCF_000429765.1	Scaffold	Gemmobacter nectariphilus DSM 15620	3	1	3	0	0	3	1	1	0	0	0	1	2
129338	Firmicutes	GCF_001618685.1	Complete Genome	Geobacillus subterraneus	3	1	3	0	3	0	0	0	0	0	1	2	1
33938	Firmicutes	GCF_002243665.1	Complete Genome	Geobacillus thermocatenulatus	3	1	3	0	3	0	0	0	0	0	1	2	1
33941	Firmicutes	GCF_007855915.1	Complete Genome	Geobacillus thermoleovorans	3	1	3	0	3	0	0	0	0	0	1	2	1
1382315	Firmicutes	GCF_000733845.1	Contig	Geobacillus vulcani PSS1	3	1	3	0	0	3	0	0	0	0	1	2	1
213419	Firmicutes	GCF_014678925.1	Complete Genome	Geobacillus zalihae	3	1	3	0	3	0	0	0	0	0	1	2	1
1510391	Deltaproteobacteria	GCF_000816575.1	Scaffold	Geobacter soli	3	1	3	0	0	3	0	0	0	0	1	2	1
351605	Deltaproteobacteria	GCF_000016745.1	Complete Genome	Geotalea uraniireducens Rf4	3	1	3	0	3	0	1	0	0	0	1	1	2
139438	Deferribacteres	GCF_004087915.1	Complete Genome	Geovibrio thiophilus	3	1	3	0	3	0	3	0	0	0	0	0	3
2527973	Planctomycetes	GCF_007744675.1	Chromosome	Gimesia alba	3	1	3	0	3	0	0	0	0	0	1	2	1
1085623	Gammaproteobacteria	GCF_000226565.1	Complete Genome	Glaciecola nitratireducens FR1064	3	1	3	0	3	0	0	0	0	0	1	2	1
2668039	Actinobacteria	GCF_004310685.1	Contig	Glaciihabitans arcticus	3	1	3	0	0	3	1	0	0	0	0	2	1
1188229	Cyanobacteria	GCF_001870225.1	Chromosome	Gloeomargarita lithophora Alchichica-D10	3	1	3	0	3	0	1	0	0	1	0	1	2
257438	Alphaproteobacteria	GCF_008118345.1	Complete Genome	Gluconobacter thailandicus	3	1	3	0	3	0	0	0	0	1	1	1	2
686429	Actinobacteria	GCF_014197435.1	Contig	Gordonia humi	3	1	3	0	0	3	0	0	0	0	0	3	0
1004901	Actinobacteria	GCF_002993285.1	Complete Genome	Gordonia iterans	3	1	3	0	3	0	0	0	0	0	0	3	0
1136941	Actinobacteria	GCF_001305675.1	Complete Genome	Gordonia phthalatica	3	1	3	0	3	0	0	0	0	0	0	3	0
1112204	Actinobacteria	GCF_000247715.1	Complete Genome	Gordonia polyisoprenivorans VH2	3	1	3	0	3	0	0	0	0	0	0	3	0
2055	Actinobacteria	GCF_901542405.1	Contig	Gordonia terrae	3	1	3	0	0	3	0	0	0	0	0	3	0
1816696	Firmicutes	GCF_900086715.1	Contig	Gracilibacillus timonensis	3	1	3	0	0	3	0	0	0	1	0	2	1
673	Gammaproteobacteria	GCF_001558255.2	Complete Genome	Grimontia hollisae	3	1	3	0	3	0	0	0	0	0	0	3	0
646534	Gammaproteobacteria	GCF_900060185.1	Contig	Grimontia marina	3	1	3	0	0	3	0	0	0	1	1	1	2
2419771	Actinobacteria	GCF_003627055.1	Complete Genome	Gryllotalpicola protaetiae	3	1	3	0	3	0	1	0	0	0	0	2	1
1445510	Gammaproteobacteria	GCF_000940805.1	Complete Genome	Gynuella sunshinyii YC6258	3	1	3	0	3	0	0	0	0	0	1	2	1
272558	Firmicutes	GCF_000011145.1	Complete Genome	Halalkalibacterium halodurans C-125	3	1	3	0	3	0	0	0	0	0	0	3	0
572479	Firmicutes	GCF_000165465.1	Complete Genome	Halanaerobium praevalens DSM 2228	3	1	3	0	3	0	0	0	0	1	1	1	2
2686092	Firmicutes	GCF_902726645.1	Contig	Halobacillus ihumii	3	1	3	0	0	3	0	0	0	1	0	2	1
147248	Gammaproteobacteria	GCF_009902005.1	Scaffold	Halomonas alimentaria	3	1	3	0	0	3	0	0	0	1	0	2	1
475662	Gammaproteobacteria	GCF_002549795.1	Complete Genome	Halomonas beimenensis	3	1	3	0	3	0	1	0	0	1	0	1	2
1816686	Gammaproteobacteria	GCF_900155385.1	Scaffold	Halomonas massiliensis	3	1	3	0	0	3	0	0	0	1	0	2	1
1081866	Gammaproteobacteria	GCF_010977575.1	Complete Genome	Halomonas socia	3	1	3	0	3	0	0	0	0	1	0	2	1
664683	Gammaproteobacteria	GCF_014697095.1	Complete Genome	Halomonas titanicae	3	1	3	0	3	0	1	0	0	1	0	1	2
86177	Gammaproteobacteria	GCF_009856365.1	Contig	Halomonas utahensis	3	1	3	0	0	3	0	0	0	1	1	1	2
373903	Firmicutes	GCF_000020485.1	Complete Genome	Halothermothrix orenii H 168	3	1	3	0	3	0	0	0	0	0	1	2	1
382638	Epsilonproteobacteria	GCF_000009305.1	Complete Genome	Helicobacter acinonychis str. Sheeba	3	1	3	0	3	0	0	0	0	1	0	2	1
135569	Epsilonproteobacteria	GCF_003097575.1	Complete Genome	Helicobacter apodemus	3	1	3	0	3	0	0	0	0	1	0	2	1
123841	Epsilonproteobacteria	GCF_902381655.1	Chromosome	Helicobacter canadensis	3	1	3	0	3	0	0	0	0	0	1	2	1
1163745	Epsilonproteobacteria	GCF_000259275.1	Complete Genome	Helicobacter cetorum MIT 99-5656	3	1	3	0	3	0	0	0	0	1	0	2	1
215	Epsilonproteobacteria	GCF_900450915.1	Contig	Helicobacter fennelliae	3	1	3	0	0	3	0	0	0	1	0	2	1
60246	Epsilonproteobacteria	GCF_003364315.1	Contig	Helicobacter ganmani	3	1	3	0	0	3	0	1	0	0	0	2	1
235279	Epsilonproteobacteria	GCF_000007905.1	Complete Genome	Helicobacter hepaticus ATCC 51449	3	1	3	0	3	0	0	0	0	0	0	3	0
1591088	Epsilonproteobacteria	GCF_001602095.1	Complete Genome	Helicobacter himalayensis	3	1	3	0	3	0	0	0	0	0	1	2	1
216	Epsilonproteobacteria	GCF_900450885.1	Contig	Helicobacter muridarum	3	1	3	0	0	3	0	0	0	1	0	2	1
217	Epsilonproteobacteria	GCF_900476215.1	Complete Genome	Helicobacter mustelae	3	1	3	0	3	0	0	0	0	1	0	2	1
1055529	Epsilonproteobacteria	GCF_000224555.1	Complete Genome	Helicobacter pylori Puno135	3	1	3	0	3	0	0	0	0	1	0	2	1
157268	Epsilonproteobacteria	GCF_014931175.1	Complete Genome	Helicobacter winghamensis	3	1	3	0	3	0	0	0	0	0	0	3	0
92645	Betaproteobacteria	GCF_014171515.1	Complete Genome	Herbaspirillum frisingense	3	1	3	0	3	0	0	0	0	1	1	1	2
863372	Betaproteobacteria	GCF_004367745.1	Complete Genome	Herbaspirillum huttiense	3	1	3	0	3	0	0	0	0	1	1	1	2
1161913	Betaproteobacteria	GCF_000256565.1	Contig	Herbaspirillum lusitanum P6-12	3	1	3	0	0	3	0	0	0	3	0	0	3
1078773	Betaproteobacteria	GCF_001483945.1	Complete Genome	Herbaspirillum rubrisubalbicans M1	3	1	3	0	3	0	0	0	0	1	1	1	2
964	Betaproteobacteria	GCF_001040945.1	Complete Genome	Herbaspirillum seropedicae	3	1	3	0	3	0	0	0	0	1	1	1	2
1679721	Firmicutes	GCF_900070325.1	Complete Genome	Herbinix luporum	3	1	3	0	3	0	0	0	0	1	1	1	2
303380	Betaproteobacteria	GCF_004361795.1	Contig	Herminiimonas fonticola	3	1	3	0	0	3	0	0	0	1	0	2	1
760142	Deltaproteobacteria	GCF_000194135.1	Complete Genome	Hippea maritima DSM 10411	3	1	3	0	3	0	0	0	0	1	1	1	2
582402	Alphaproteobacteria	GCF_000023785.1	Complete Genome	Hirschia baltica ATCC 49814	3	1	3	0	3	0	1	0	0	0	1	1	2
1763535	Betaproteobacteria	GCF_001761385.1	Complete Genome	Hydrogenophaga crassostreae	3	1	3	0	3	0	0	0	1	1	0	1	2
2602016	Alphaproteobacteria	GCF_008728835.1	Complete Genome	Hypericibacter adhaerens	3	1	3	0	3	0	0	0	0	0	1	2	1
1280949	Alphaproteobacteria	GCF_000685235.1	Contig	Hyphomonas adhaerens MHS-3	3	1	3	0	0	3	0	0	0	0	1	2	1
228405	Alphaproteobacteria	GCF_000013025.1	Complete Genome	Hyphomonas neptunium ATCC 15444	3	1	3	0	3	0	1	0	0	0	1	1	2
1327752	Gammaproteobacteria	GCF_003987185.1	Contig	Idiomarina aquatica	3	1	3	0	0	3	0	0	0	0	0	3	0
283942	Gammaproteobacteria	GCF_000008465.1	Complete Genome	Idiomarina loihiensis L2TR	3	1	3	0	3	0	0	0	0	0	1	2	1
1810504	Gammaproteobacteria	GCF_001697225.1	Complete Genome	Immundisolibacter cernigliae	3	1	3	0	3	0	0	0	0	1	0	2	1
392593	Betaproteobacteria	GCF_005952805.1	Complete Genome	Inhella inkyongensis	3	1	3	0	3	0	0	0	0	1	0	2	1
1750597	Gammaproteobacteria	GCF_003751635.1	Contig	Inmirania thermothiophila	3	1	3	0	0	3	0	0	1	0	1	1	2
1689270	Firmicutes	GCF_900626145.1	Scaffold	Intestinimonas timonensis	3	1	3	0	0	3	0	0	0	1	0	2	1
710696	Actinobacteria	GCF_000184685.1	Complete Genome	Intrasporangium calvum DSM 43043	3	1	3	0	3	0	0	0	0	0	0	3	0
1069963	Actinobacteria	GCF_013408565.1	Contig	Janibacter alkaliphilus	3	1	3	0	0	3	0	0	0	0	0	3	0
1285192	Actinobacteria	GCF_013409205.1	Contig	Janibacter cremeus	3	1	3	0	0	3	0	0	0	0	0	3	0
262209	Actinobacteria	GCF_003721155.3	Complete Genome	Janibacter melonis	3	1	3	0	3	0	0	0	0	0	0	3	0
1349767	Betaproteobacteria	GCF_000723165.1	Complete Genome	Janthinobacterium agaricidamnosum NBRC 102515 = DSM 9628	3	1	3	0	3	0	0	0	0	1	1	1	2
29581	Betaproteobacteria	GCF_013372045.1	Complete Genome	Janthinobacterium lividum	3	1	3	0	3	0	0	0	0	1	1	1	2
1508404	Firmicutes	GCF_000818095.1	Complete Genome	Jeotgalibacillus malaysiensis	3	1	3	0	3	0	0	0	0	1	1	1	2
419479	Actinobacteria	GCF_900105925.1	Chromosome	Jiangella alkaliphila	3	1	3	0	3	0	1	0	0	0	0	2	1
987045	Actinobacteria	GCF_000515395.1	Scaffold	Jiangella gansuensis DSM 44835	3	1	3	0	0	3	1	0	0	0	0	2	1
1524084	Actinobacteria	GCF_014204975.1	Contig	Jiangella mangrovi	3	1	3	0	0	3	0	0	0	0	0	3	0
43674	Actinobacteria	GCF_900475835.1	Complete Genome	Jonesia denitrificans	3	1	3	0	3	0	1	0	0	0	0	2	1
860235	Actinobacteria	GCF_001302585.1	Complete Genome	Kibdelosporangium phytohabitans	3	1	3	0	3	0	1	0	0	0	0	2	1
2708301	Gammaproteobacteria	GCF_010669285.1	Complete Genome	Kineobactrum salinum	3	1	3	0	3	0	0	0	0	1	0	2	1
258050	Actinobacteria	GCF_014203705.1	Contig	Kitasatospora gansuensis	3	1	3	0	0	3	1	0	0	0	0	2	1
1275	Actinobacteria	GCF_006094695.1	Complete Genome	Kocuria rosea	3	1	3	0	3	0	1	0	0	0	0	2	1
479435	Actinobacteria	GCF_000024345.1	Complete Genome	Kribbella flavida DSM 17836	3	1	3	0	3	0	0	0	0	0	0	3	0
1540520	Actinobacteria	GCF_014205135.1	Contig	Kribbella italica	3	1	3	0	0	3	0	0	0	0	0	3	0
236068	Actinobacteria	GCF_006715085.1	Contig	Kribbella jejuensis	3	1	3	0	0	3	0	0	0	0	0	3	0
1544730	Actinobacteria	GCF_014217565.1	Complete Genome	Kribbella qitaiheensis	3	1	3	0	3	0	0	0	0	0	0	3	0
60450	Actinobacteria	GCF_014207795.1	Contig	Kribbella sandramycini	3	1	3	0	0	3	0	0	0	0	0	3	0
1105143	Actinobacteria	GCF_011761605.1	Contig	Kribbella shirazensis	3	1	3	0	0	3	0	0	0	0	0	3	0
236067	Actinobacteria	GCF_014205295.1	Contig	Kribbella solani	3	1	3	0	0	3	0	0	0	0	0	3	0
714067	Firmicutes	GCF_013282215.1	Complete Genome	Kroppenstedtia eburnea	3	1	3	0	3	0	0	0	0	2	0	1	2
1380685	Firmicutes	GCF_013265585.1	Complete Genome	Kroppenstedtia pulmonis	3	1	3	0	3	0	0	0	0	2	0	1	2
698828	Gammaproteobacteria	GCF_002155145.1	Complete Genome	Kushneria konosiri	3	1	3	0	3	0	1	0	0	1	0	1	2
157779	Gammaproteobacteria	GCF_002157205.1	Complete Genome	Kushneria marisflavi	3	1	3	0	3	0	1	0	0	1	0	1	2
1449976	Actinobacteria	GCF_000525635.1	Complete Genome	Kutzneria albida DSM 43870	3	1	3	0	3	0	1	0	0	0	0	2	1
103725	Actinobacteria	GCF_014203355.1	Contig	Kutzneria kofuensis	3	1	3	0	0	3	1	0	0	0	0	2	1
2055160	Firmicutes	GCF_002804065.1	Complete Genome	Kyrpidia spormannii	3	1	3	0	3	0	0	0	0	0	1	2	1
562970	Firmicutes	GCF_000092905.1	Complete Genome	Kyrpidia tusciae DSM 2912	3	1	3	0	3	0	0	0	0	0	1	2	1
887325	Firmicutes	GCF_000185385.1	Scaffold	Lachnoanaerobaculum saburreum DSM 3986	3	1	3	0	0	3	0	0	0	0	0	3	0
357809	Firmicutes	GCF_000018685.1	Complete Genome	Lachnoclostridium phytofermentans ISDg	3	1	3	0	3	0	0	0	0	0	1	2	1
29370	Firmicutes	GCF_900461315.1	Contig	Lacrimispora sphenoides	3	1	3	0	0	3	0	0	0	0	0	3	0
402171	Actinobacteria	GCF_006715055.1	Contig	Lapillicoccus jejuensis	3	1	3	0	0	3	0	0	0	0	0	3	0
1467	Firmicutes	GCF_900478165.1	Complete Genome	Lederbergia lenta	3	1	3	0	3	0	0	0	0	0	0	3	0
91822	Gammaproteobacteria	GCF_900452395.1	Contig	Legionella beliardensis	3	1	3	0	0	3	0	0	0	1	0	2	1
28083	Gammaproteobacteria	GCF_900452515.1	Contig	Legionella birminghamensis	3	1	3	0	0	3	0	0	0	1	0	2	1
447	Gammaproteobacteria	GCF_900450575.1	Contig	Legionella bozemanae	3	1	3	0	0	3	0	0	0	1	0	2	1
28085	Gammaproteobacteria	GCF_900452415.1	Contig	Legionella cincinnatiensis	3	1	3	0	0	3	0	0	0	1	0	2	1
1867846	Gammaproteobacteria	GCF_002240035.1	Complete Genome	Legionella clemsonensis	3	1	3	0	3	0	0	0	0	1	1	1	2
45060	Gammaproteobacteria	GCF_900452385.1	Contig	Legionella donaldsonii	3	1	3	0	0	3	0	0	0	1	1	1	2
45065	Gammaproteobacteria	GCF_900452375.1	Contig	Legionella geestiana	3	1	3	0	0	3	0	0	0	1	1	1	2
45066	Gammaproteobacteria	GCF_900452545.1	Contig	Legionella gratiana	3	1	3	0	0	3	0	0	0	1	0	2	1
454	Gammaproteobacteria	GCF_004564155.1	Complete Genome	Legionella israelensis	3	1	3	0	3	0	0	0	0	1	1	1	2
45067	Gammaproteobacteria	GCF_900187355.1	Complete Genome	Legionella lansingensis	3	1	3	0	3	0	0	0	0	1	0	2	1
45068	Gammaproteobacteria	GCF_900452755.1	Contig	Legionella londiniensis	3	1	3	0	0	3	0	0	0	1	1	1	2
466	Gammaproteobacteria	GCF_900460175.1	Contig	Legionella maceachernii	3	1	3	0	0	3	0	0	0	1	0	2	1
39962	Gammaproteobacteria	GCF_900452715.1	Contig	Legionella moravica	3	1	3	0	0	3	0	0	0	1	0	2	1
45071	Gammaproteobacteria	GCF_900461585.1	Contig	Legionella parisiensis	3	1	3	0	0	3	0	0	0	1	0	2	1
446	Gammaproteobacteria	GCF_001941585.1	Complete Genome	Legionella pneumophila	3	1	3	0	3	0	0	0	0	1	1	1	2
45072	Gammaproteobacteria	GCF_900452695.1	Contig	Legionella quateirensis	3	1	3	0	0	3	0	0	0	1	0	2	1
45073	Gammaproteobacteria	GCF_900461555.1	Contig	Legionella quinlivanii	3	1	3	0	0	3	0	0	0	1	1	1	2
452	Gammaproteobacteria	GCF_900637495.1	Complete Genome	Legionella spiritensis	3	1	3	0	3	0	0	0	0	1	0	2	1
460	Gammaproteobacteria	GCF_900452835.1	Contig	Legionella steigerwaltii	3	1	3	0	0	3	0	0	0	1	0	2	1
28088	Gammaproteobacteria	GCF_900452925.1	Contig	Legionella wadsworthii	3	1	3	0	0	3	0	0	0	1	0	2	1
66969	Gammaproteobacteria	GCF_900187095.1	Complete Genome	Legionella waltersii	3	1	3	0	3	0	0	0	0	1	0	2	1
45076	Gammaproteobacteria	GCF_900453045.1	Contig	Legionella worsleiensis	3	1	3	0	0	3	0	0	0	1	0	2	1
150026	Actinobacteria	GCF_013410375.1	Contig	Leifsonia shinshuensis	3	1	3	0	0	3	1	0	0	0	0	2	1
1389489	Actinobacteria	GCF_000470775.1	Complete Genome	Leifsonia xyli subsp. cynodontis DSM 46306	3	1	3	0	3	0	1	0	0	0	0	2	1
1586287	Actinobacteria	GCF_001701025.1	Complete Genome	Lentzea guizhouensis	3	1	3	0	3	0	0	0	0	0	0	3	0
2484976	Spirochaetes	GCF_004770105.1	Contig	Leptospira andrefontaineae	3	1	3	0	0	3	0	0	0	0	0	3	0
2023178	Spirochaetes	GCF_004770425.1	Contig	Leptospira levettii	3	1	3	0	0	3	0	0	0	0	0	3	0
683042	Actinobacteria	GCF_014396385.1	Complete Genome	Leucobacter denitrificans	3	1	3	0	3	0	1	0	0	0	0	2	1
1784719	Actinobacteria	GCF_004208635.1	Complete Genome	Leucobacter triazinivorans	3	1	3	0	3	0	0	0	0	0	0	3	0
2528010	Planctomycetes	GCF_007751035.1	Complete Genome	Lignipirellula cremea	3	1	3	0	3	0	0	0	0	0	0	3	0
2570352	Betaproteobacteria	GCF_005871185.1	Scaffold	Limnobacter alexandrii	3	1	3	0	0	3	0	0	1	0	0	2	1
323423	Betaproteobacteria	GCF_003063475.1	Contig	Limnohabitans curvus	3	1	3	0	0	3	0	0	0	1	1	1	2
304268	Firmicutes	GCF_002019645.1	Scaffold	Litchfieldia alkalitelluris	3	1	3	0	0	3	0	0	0	0	1	2	1
2211119	Deltaproteobacteria	GCF_003260125.1	Scaffold	Lujinxingia litoralis	3	1	3	0	0	3	0	0	0	0	0	3	0
2480984	Deltaproteobacteria	GCF_004005565.1	Contig	Lujinxingia sediminis	3	1	3	0	0	3	0	0	0	0	0	3	0
2559601	Gammaproteobacteria	GCF_006476065.1	Scaffold	Luteimonas lumbrici	3	1	3	0	0	3	0	0	1	1	0	1	2
28031	Firmicutes	GCF_000724775.3	Complete Genome	Lysinibacillus fusiformis	3	1	3	0	3	0	0	0	0	0	0	3	0
1421	Firmicutes	GCF_002982115.1	Complete Genome	Lysinibacillus sphaericus	3	1	3	0	3	0	0	0	0	0	1	2	1
84531	Gammaproteobacteria	GCF_001442745.1	Complete Genome	Lysobacter antibioticus	3	1	3	0	3	0	0	0	1	1	0	1	2
435897	Gammaproteobacteria	GCF_002355295.1	Complete Genome	Lysobacter capsici	3	1	3	0	3	0	0	0	1	1	0	1	2
69	Gammaproteobacteria	GCF_002355975.1	Complete Genome	Lysobacter enzymogenes	3	1	3	0	3	0	0	0	1	1	0	1	2
262324	Gammaproteobacteria	GCF_001442805.1	Complete Genome	Lysobacter gummosus	3	1	3	0	3	0	0	0	1	1	0	1	2
546892	Gammaproteobacteria	GCF_014651995.1	Scaffold	Lysobacter xinjiangensis	3	1	3	0	0	3	0	0	0	1	1	1	2
156889	Alphaproteobacteria	GCF_000014865.1	Complete Genome	Magnetococcus marinus MC-1	3	1	3	0	3	0	0	0	0	0	0	3	0
697281	Firmicutes	GCF_000213255.1	Complete Genome	Mahella australiensis 50-1 BON	3	1	3	0	3	0	0	0	0	0	1	2	1
1982043	Gammaproteobacteria	GCF_002514725.1	Contig	Mangrovitalea sediminis	3	1	3	0	0	3	0	0	0	0	1	2	1
765910	Gammaproteobacteria	GCF_000224005.2	Complete Genome	Marichromatium purpuratum 984	3	1	3	0	3	0	0	0	0	1	1	1	2
306545	Gammaproteobacteria	GCF_003762925.1	Contig	Marinimicrobium koreense	3	1	3	0	0	3	0	0	0	0	1	2	1
2201898	Gammaproteobacteria	GCF_003258515.1	Contig	Marinobacter bohaiensis	3	1	3	0	0	3	1	0	0	0	1	1	2
187981	Gammaproteobacteria	GCF_003336705.1	Contig	Marinobacter litoralis	3	1	3	0	0	3	0	0	0	1	1	1	2
488533	Gammaproteobacteria	GCF_900106945.1	Scaffold	Marinobacter mobilis	3	1	3	0	0	3	0	0	0	1	1	1	2
643747	Gammaproteobacteria	GCF_014201735.1	Scaffold	Marinobacter oulmenensis	3	1	3	0	0	3	0	0	0	1	1	1	2
1122201	Gammaproteobacteria	GCF_000428985.1	Scaffold	Marinobacterium litorale DSM 23545	3	1	3	0	0	3	0	0	0	0	0	3	0
383750	Gammaproteobacteria	GCF_014623465.1	Complete Genome	Marinomonas arctica	3	1	3	0	3	0	0	0	0	1	0	2	1
717774	Gammaproteobacteria	GCF_000192865.1	Complete Genome	Marinomonas mediterranea MMB-1	3	1	3	0	3	0	0	0	0	1	0	2	1
491952	Gammaproteobacteria	GCF_000214215.1	Complete Genome	Marinomonas posidonica IVIA-Po-181	3	1	3	0	3	0	0	0	0	1	0	2	1
178399	Gammaproteobacteria	GCF_013372285.1	Complete Genome	Marinomonas primoryensis	3	1	3	0	3	0	0	0	0	1	0	2	1
1982602	Gammaproteobacteria	GCF_003336805.1	Contig	Marinospirillum perlucidum	3	1	3	0	0	3	0	0	0	1	0	2	1
86796	Actinobacteria	GCF_003752505.1	Contig	Marmoricola aurantiacus	3	1	3	0	0	3	0	0	0	0	0	3	0
2040280	Actinobacteria	GCF_014644415.1	Scaffold	Marmoricola endophyticus	3	1	3	0	0	3	0	0	0	0	0	3	0
642780	Actinobacteria	GCF_900104965.1	Chromosome	Marmoricola scoriae	3	1	3	0	3	0	0	0	0	0	0	3	0
945844	Betaproteobacteria	GCF_003143515.1	Complete Genome	Massilia oculi	3	1	3	0	3	0	0	0	0	1	1	1	2
47229	Betaproteobacteria	GCF_001866515.1	Contig	Massilia timonae	3	1	3	0	0	3	0	0	0	1	1	1	2
1632858	Firmicutes	GCF_001375675.1	Scaffold	Massilibacterium senegalense	3	1	3	0	0	3	0	0	0	1	0	2	1
1870991	Firmicutes	GCF_900095865.1	Contig	Massilioclostridium coli	3	1	3	0	0	3	0	0	0	1	0	2	1
1294270	Deltaproteobacteria	GCF_002305855.1	Complete Genome	Melittangium boletus DSM 14713	3	1	3	0	3	0	0	0	0	0	0	3	0
129985	Firmicutes	GCF_002874535.1	Chromosome	Mesobacillus jeotgali	3	1	3	0	3	0	0	0	0	0	1	2	1
1566387	Alphaproteobacteria	GCF_001705425.1	Contig	Mesorhizobium hungaricum	3	1	3	0	0	3	0	0	0	0	0	3	0
265072	Betaproteobacteria	GCF_000013705.1	Complete Genome	Methylobacillus flagellatus KT	3	1	3	0	3	0	0	0	0	0	1	2	1
908290	Alphaproteobacteria	GCF_000364445.2	Complete Genome	Methylobacterium mesophilicum SR1.6/6	3	1	3	0	3	0	1	0	0	1	0	1	2
675524	Gammaproteobacteria	GCF_000427385.1	Scaffold	Methylocaldum szegediense O-12	3	1	3	0	0	3	0	0	0	1	0	2	1
1114263	Gammaproteobacteria	GCF_000527095.1	Contig	Methylomicrobium lacus LW14	3	1	3	0	0	3	1	0	0	1	0	1	2
1026882	Gammaproteobacteria	GCF_000214595.1	Contig	Methylophaga aminisulfidivorans MP	3	1	3	0	0	3	1	0	0	0	0	2	1
637616	Gammaproteobacteria	GCF_000156355.1	Scaffold	Methylophaga thiooxydans DMS010	3	1	3	0	0	3	0	0	0	0	1	2	1
2588534	Betaproteobacteria	GCF_006363915.1	Chromosome	Methylophilus medardicus	3	1	3	0	3	0	0	0	0	0	1	2	1
419610	Alphaproteobacteria	GCF_000018845.1	Complete Genome	Methylorubrum extorquens PA1	3	1	3	0	3	0	0	0	0	1	0	2	1
223967	Alphaproteobacteria	GCF_006740745.1	Complete Genome	Methylorubrum populi	3	1	3	0	3	0	0	0	0	1	0	2	1
583345	Betaproteobacteria	GCF_000023705.1	Complete Genome	Methylotenera mobilis JLW8	3	1	3	0	3	0	0	0	0	0	2	1	2
1495050	Gammaproteobacteria	GCF_000934725.1	Scaffold	Methyloterricola oryzae	3	1	3	0	0	3	0	1	0	0	0	2	1
1119528	Betaproteobacteria	GCF_000527135.1	Contig	Methyloversatilis discipulorum	3	1	3	0	0	3	0	0	0	1	0	2	1
1346290	Betaproteobacteria	GCF_000372885.1	Scaffold	Methyloversatilis thermotolerans	3	1	3	0	0	3	1	0	0	1	0	1	2
983952	Betaproteobacteria	GCF_000478565.1	Contig	Methyloversatilis universalis Fam500	3	1	3	0	0	3	0	0	0	1	0	2	1
936337	Actinobacteria	GCF_011046975.1	Complete Genome	Microbacterium amylolyticum	3	1	3	0	3	0	0	0	0	0	0	3	0
1526412	Actinobacteria	GCF_011047135.1	Complete Genome	Microbacterium endophyticum	3	1	3	0	3	0	1	0	0	0	0	2	1
57043	Actinobacteria	GCF_013408055.1	Contig	Microbacterium esteraromaticum	3	1	3	0	0	3	1	0	0	0	0	2	1
2715210	Actinobacteria	GCF_011326725.1	Scaffold	Microbacterium excoecariae	3	1	3	0	0	3	1	0	0	0	0	2	1
104336	Actinobacteria	GCF_003367705.1	Complete Genome	Microbacterium foliorum	3	1	3	0	3	0	1	0	0	0	0	2	1
546115	Actinobacteria	GCF_014205075.1	Contig	Microbacterium ginsengiterrae	3	1	3	0	0	3	1	0	0	0	0	2	1
162426	Actinobacteria	GCF_014725695.1	Complete Genome	Microbacterium hominis	3	1	3	0	3	0	1	0	0	0	0	2	1
1072463	Actinobacteria	GCF_003991875.1	Complete Genome	Microbacterium lemovicicum	3	1	3	0	3	0	1	0	0	0	0	2	1
421115	Actinobacteria	GCF_014204835.1	Contig	Microbacterium marinum	3	1	3	0	0	3	1	0	0	0	0	2	1
273677	Actinobacteria	GCF_001975955.2	Complete Genome	Microbacterium oleivorans	3	1	3	0	3	0	1	0	0	0	0	2	1
82380	Actinobacteria	GCF_003991855.1	Complete Genome	Microbacterium oxydans	3	1	3	0	3	0	1	0	0	0	0	2	1
199592	Actinobacteria	GCF_900105335.1	Chromosome	Microbacterium paraoxydans	3	1	3	0	3	0	1	0	0	0	0	2	1
2509458	Actinobacteria	GCF_004135285.1	Complete Genome	Microbacterium protaetiae	3	1	3	0	3	0	1	0	0	0	0	2	1
1572644	Actinobacteria	GCF_014192415.1	Scaffold	Microbacterium proteolyticum	3	1	3	0	0	3	1	0	0	0	0	2	1
640634	Actinobacteria	GCF_013409745.1	Contig	Microbacterium pseudoresistens	3	1	3	0	0	3	1	0	0	0	0	2	1
344165	Actinobacteria	GCF_013409465.1	Contig	Microbacterium pumilum	3	1	3	0	0	3	1	0	0	0	0	2	1
69362	Actinobacteria	GCF_015565955.1	Complete Genome	Microbacterium schleiferi	3	1	3	0	3	0	1	0	0	0	0	2	1
179095	Actinobacteria	GCF_011759705.1	Scaffold	Microbacterium ulmi	3	1	3	0	0	3	2	0	0	0	0	1	2
47855	Actinobacteria	GCF_900090315.1	Contig	Micromonospora citrea	3	1	3	0	0	3	0	0	0	0	0	3	0
356852	Actinobacteria	GCF_900090295.1	Chromosome	Micromonospora coxensis	3	1	3	0	3	0	0	0	0	0	0	3	0
2294034	Actinobacteria	GCF_014764405.1	Complete Genome	Micromonospora craniellae	3	1	3	0	3	0	0	0	0	0	0	3	0
227316	Actinobacteria	GCF_900090225.1	Contig	Micromonospora eburnea	3	1	3	0	0	3	0	0	0	0	0	3	0
47858	Actinobacteria	GCF_900091445.1	Chromosome	Micromonospora echinofusca	3	1	3	0	3	0	0	0	0	0	0	3	0
47865	Actinobacteria	GCF_900090285.1	Chromosome	Micromonospora inositola	3	1	3	0	3	0	0	0	0	0	0	3	0
1077942	Actinobacteria	GCF_004217615.1	Contig	Micromonospora kangleipakensis	3	1	3	0	0	3	0	0	0	0	0	3	0
299146	Actinobacteria	GCF_900089605.1	Chromosome	Micromonospora narathiwatensis	3	1	3	0	3	0	0	0	0	0	0	3	0
47871	Actinobacteria	GCF_900091625.1	Contig	Micromonospora peucetia	3	1	3	0	0	3	0	0	0	0	0	3	0
589240	Actinobacteria	GCF_003633685.1	Contig	Micromonospora pisi	3	1	3	0	0	3	0	0	0	0	0	3	0
47872	Actinobacteria	GCF_013410185.1	Contig	Micromonospora purpureochromogenes	3	1	3	0	0	3	0	0	0	0	0	3	0
568872	Actinobacteria	GCF_900091465.1	Contig	Micromonospora rhizosphaerae	3	1	3	0	0	3	0	0	0	0	0	3	0
291594	Actinobacteria	GCF_900090265.1	Chromosome	Micromonospora rifamycinica	3	1	3	0	3	0	0	0	0	0	0	3	0
1881	Actinobacteria	GCF_900091545.1	Chromosome	Micromonospora viridifaciens	3	1	3	0	3	0	0	0	0	0	0	3	0
683228	Actinobacteria	GCF_900091615.1	Contig	Micromonospora yangpuensis	3	1	3	0	0	3	0	0	0	0	0	3	0
888845	Deltaproteobacteria	GCF_001931535.1	Complete Genome	Minicystis rosea	3	1	3	0	3	0	0	0	0	0	0	3	0
548479	Actinobacteria	GCF_000196535.1	Complete Genome	Mobiluncus curtisii ATCC 43063	3	1	3	0	3	0	0	0	0	0	0	3	0
55779	Firmicutes	GCF_009735625.1	Chromosome	Moorella glycerini	3	1	3	0	3	0	0	0	0	0	1	2	1
1525	Firmicutes	GCF_001874605.1	Complete Genome	Moorella thermoacetica	3	1	3	0	3	0	0	0	0	0	1	2	1
386891	Gammaproteobacteria	GCF_000988745.2	Complete Genome	Moraxella bovoculi	3	1	3	0	3	0	1	0	0	1	0	1	2
2079792	Actinobacteria	GCF_003065425.1	Complete Genome	Mycetocola zhujimingii	3	1	3	0	3	0	1	0	0	0	0	2	1
439334	Actinobacteria	GCF_001865635.4	Complete Genome	Mycobacterium avium subsp. hominissuis	3	1	3	0	3	0	0	0	0	0	0	3	0
2094119	Actinobacteria	GCF_900292015.1	Complete Genome	Mycobacterium basiliense	3	1	3	0	3	0	0	0	0	0	0	3	0
43348	Actinobacteria	GCF_010728725.1	Complete Genome	Mycobacterium branderi	3	1	3	0	3	0	0	0	0	0	0	3	0
1048245	Actinobacteria	GCF_000253375.1	Complete Genome	Mycobacterium canettii CIPT 140010059	3	1	3	0	3	0	0	0	0	0	0	3	0
44010	Actinobacteria	GCF_010730195.1	Complete Genome	Mycobacterium conspicuum	3	1	3	0	3	0	0	0	0	0	0	3	0
482462	Actinobacteria	GCF_002157835.1	Complete Genome	Mycobacterium dioxanotrophicus	3	1	3	0	3	0	0	0	0	0	0	3	0
292462	Actinobacteria	GCF_010730355.1	Complete Genome	Mycobacterium florentinum	3	1	3	0	3	0	0	0	0	0	0	3	0
39689	Actinobacteria	GCF_010726765.1	Complete Genome	Mycobacterium gallinarum	3	1	3	0	3	0	0	0	0	0	0	3	0
1552759	Actinobacteria	GCF_008329645.1	Complete Genome	Mycobacterium grossiae	3	1	3	0	3	0	0	0	0	0	0	3	0
1202450	Actinobacteria	GCF_000340435.2	Complete Genome	Mycobacterium haemophilum DSM 44634	3	1	3	0	3	0	0	0	0	0	0	3	0
53376	Actinobacteria	GCF_010730745.1	Complete Genome	Mycobacterium heidelbergense	3	1	3	0	3	0	0	0	0	0	0	3	0
487521	Actinobacteria	GCF_000277125.1	Complete Genome	Mycobacterium intracellulare ATCC 13950	3	1	3	0	3	0	0	0	0	0	0	3	0
557599	Actinobacteria	GCF_000157895.3	Complete Genome	Mycobacterium kansasii ATCC 12478	3	1	3	0	3	0	0	0	0	0	0	3	0
169765	Actinobacteria	GCF_010731535.1	Complete Genome	Mycobacterium lacus	3	1	3	0	3	0	0	0	0	0	0	3	0
141349	Actinobacteria	GCF_001373395.1	Contig	Mycobacterium lentiflavum	3	1	3	0	0	3	0	0	0	0	0	3	0
560555	Actinobacteria	GCF_010731775.1	Complete Genome	Mycobacterium mantenii	3	1	3	0	3	0	0	0	0	0	0	3	0
701042	Actinobacteria	GCF_002285715.1	Complete Genome	Mycobacterium marseillense	3	1	3	0	3	0	0	0	0	0	0	3	0
459858	Actinobacteria	GCF_010731635.1	Complete Genome	Mycobacterium noviomagense	3	1	3	0	3	0	0	0	0	0	0	3	0
1841861	Actinobacteria	GCF_900157365.1	Contig	Mycobacterium numidiamassiliense	3	1	3	0	0	3	0	0	0	0	0	3	0
1138383	Actinobacteria	GCF_000276825.1	Complete Genome	Mycobacterium paraintracellulare	3	1	3	0	3	0	0	0	0	0	0	3	0
590652	Actinobacteria	GCF_010731655.1	Complete Genome	Mycobacterium paraseoulense	3	1	3	0	3	0	0	0	0	0	0	3	0
185642	Actinobacteria	GCF_010730575.1	Complete Genome	Mycobacterium parmense	3	1	3	0	3	0	0	0	0	0	0	3	0
1487726	Actinobacteria	GCF_002705835.1	Scaffold	Mycobacterium persicum	3	1	3	0	0	3	0	0	0	0	0	3	0
1841860	Actinobacteria	GCF_900157375.1	Scaffold	Mycobacterium rhizamassiliense	3	1	3	0	0	3	0	0	0	0	0	3	0
220927	Actinobacteria	GCF_010729105.1	Complete Genome	Mycobacterium saskatchewanense	3	1	3	0	3	0	0	0	0	0	0	3	0
386911	Actinobacteria	GCF_010731595.1	Complete Genome	Mycobacterium seoulense	3	1	3	0	3	0	0	0	0	0	0	3	0
722731	Actinobacteria	GCF_002356315.1	Complete Genome	Mycobacterium shigaense	3	1	3	0	3	0	0	0	0	0	0	3	0
29313	Actinobacteria	GCF_900417275.1	Scaffold	Mycobacterium shimoidei	3	1	3	0	0	3	0	0	0	0	0	3	0
398694	Actinobacteria	GCF_010730055.1	Complete Genome	Mycobacterium shinjukuense	3	1	3	0	3	0	0	0	0	0	0	3	0
1784	Actinobacteria	GCF_010727605.1	Complete Genome	Mycobacterium simiae	3	1	3	0	3	0	0	0	0	0	0	3	0
470076	Actinobacteria	GCF_010731715.1	Complete Genome	Mycobacterium stomatepiae	3	1	3	0	3	0	0	0	0	0	0	3	0
47839	Actinobacteria	GCF_000689255.1	Scaffold	Mycobacterium triplex	3	1	3	0	0	3	0	0	0	0	0	3	0
83332	NA	GCF_000195955.2	Complete Genome	Mycobacterium tuberculosis H37Rv	3	1	3	0	0	3	0	0	0	0	0	3	0
36809	Actinobacteria	GCF_001606295.1	Complete Genome	Mycobacteroides abscessus	3	1	3	0	3	0	0	0	0	0	0	3	0
1460372	Actinobacteria	GCF_001632805.1	Complete Genome	Mycobacteroides chelonae CCUG 47445	3	1	3	0	3	0	0	0	0	0	0	3	0
83262	Actinobacteria	GCF_001605725.1	Complete Genome	Mycobacteroides immunogenum	3	1	3	0	3	0	0	0	0	0	0	3	0
404941	Actinobacteria	GCF_004924335.1	Complete Genome	Mycobacteroides salmoniphilum	3	1	3	0	3	0	0	0	0	0	0	3	0
1578165	Actinobacteria	GCF_001456355.1	Complete Genome	Mycobacteroides saopaulense	3	1	3	0	3	0	0	0	0	0	0	3	0
1288388	Actinobacteria	GCF_010723515.1	Contig	Mycolicibacter algericus	3	1	3	0	0	3	0	0	0	0	0	3	0
29314	Actinobacteria	GCF_010729485.1	Complete Genome	Mycolicibacter hiberniae	3	1	3	0	3	0	0	0	0	0	0	3	0
1118379	Actinobacteria	GCF_010731755.1	Complete Genome	Mycolicibacter minnesotensis	3	1	3	0	3	0	0	0	0	0	0	3	0
875328	Actinobacteria	GCF_000214155.1	Complete Genome	Mycolicibacter sinensis	3	1	3	0	3	0	0	0	0	0	0	3	0
1788	Actinobacteria	GCF_900187145.1	Complete Genome	Mycolicibacter terrae	3	1	3	0	3	0	0	0	0	0	0	3	0
36811	Actinobacteria	GCF_010722915.1	Contig	Mycolicibacterium agri	3	1	3	0	0	3	0	0	0	0	0	3	0
1799	Actinobacteria	GCF_010726245.1	Complete Genome	Mycolicibacterium aichiense	3	1	3	0	3	0	0	0	0	0	0	3	0
67081	Actinobacteria	GCF_010727325.1	Complete Genome	Mycolicibacterium alvei	3	1	3	0	3	0	0	0	0	0	0	3	0
1431246	Actinobacteria	GCF_010731855.1	Complete Genome	Mycolicibacterium anyangense	3	1	3	0	3	0	0	0	0	0	0	3	0
1286181	Actinobacteria	GCF_010731815.2	Complete Genome	Mycolicibacterium arabiense	3	1	3	0	3	0	0	0	0	0	0	3	0
1440774	Actinobacteria	GCF_000559085.1	Contig	Mycolicibacterium aromaticivorans JS19b1 = JCM 16368	3	1	3	0	0	3	0	0	0	0	0	3	0
319707	Actinobacteria	GCF_010730955.1	Complete Genome	Mycolicibacterium aubagnense	3	1	3	0	3	0	0	0	0	0	0	3	0
1791	Actinobacteria	GCF_900637195.1	Complete Genome	Mycolicibacterium aurum	3	1	3	0	3	0	0	0	0	0	0	3	0
146017	Actinobacteria	GCF_010731295.1	Complete Genome	Mycolicibacterium boenickei	3	1	3	0	3	0	0	0	0	0	0	3	0
1249101	Actinobacteria	GCF_010731795.1	Complete Genome	Mycolicibacterium celeriflavum	3	1	3	0	3	0	0	0	0	0	0	3	0
1792	Actinobacteria	GCF_900637205.1	Complete Genome	Mycolicibacterium chitae	3	1	3	0	3	0	0	0	0	0	0	3	0
28047	Actinobacteria	GCF_010729895.1	Complete Genome	Mycolicibacterium confluentis	3	1	3	0	3	0	0	0	0	0	0	3	0
39688	Actinobacteria	GCF_010726645.1	Complete Genome	Mycolicibacterium duvalii	3	1	3	0	3	0	0	0	0	0	0	3	0
1793	Actinobacteria	GCF_010726955.1	Complete Genome	Mycolicibacterium fallax	3	1	3	0	3	0	0	0	0	0	0	3	0
1766	Actinobacteria	GCF_001307545.1	Complete Genome	Mycolicibacterium fortuitum	3	1	3	0	3	0	0	0	0	0	0	3	0
1794	Actinobacteria	GCF_010728925.1	Complete Genome	Mycolicibacterium gadium	3	1	3	0	3	0	0	0	0	0	0	3	0
1804	Actinobacteria	GCF_900454025.1	Contig	Mycolicibacterium gilvum	3	1	3	0	0	3	0	0	0	0	0	3	0
134601	Actinobacteria	GCF_001187505.1	Complete Genome	Mycolicibacterium goodii	3	1	3	0	3	0	0	0	0	0	0	3	0
1122247	Actinobacteria	GCF_900603025.1	Complete Genome	Mycolicibacterium hassiacum DSM 44199	3	1	3	0	3	0	0	0	0	0	0	3	0
1534349	Actinobacteria	GCF_010731895.1	Complete Genome	Mycolicibacterium helvum	3	1	3	0	3	0	0	0	0	0	0	3	0
659824	Actinobacteria	GCF_010723735.1	Contig	Mycolicibacterium hippocampi	3	1	3	0	0	3	0	0	0	0	0	3	0
444597	Actinobacteria	GCF_010731615.1	Complete Genome	Mycolicibacterium insubricum	3	1	3	0	3	0	0	0	0	0	0	3	0
758802	Actinobacteria	GCF_010731695.1	Complete Genome	Mycolicibacterium litorale	3	1	3	0	3	0	0	0	0	0	0	3	0
53462	Actinobacteria	GCF_010727475.1	Complete Genome	Mycolicibacterium mageritense	3	1	3	0	3	0	0	0	0	0	0	3	0
85693	Actinobacteria	GCF_010731575.1	Complete Genome	Mycolicibacterium monacense	3	1	3	0	3	0	0	0	0	0	0	3	0
39691	Actinobacteria	GCF_010726085.1	Complete Genome	Mycolicibacterium moriokaense	3	1	3	0	3	0	0	0	0	0	0	3	0
39692	Actinobacteria	GCF_010725485.1	Complete Genome	Mycolicibacterium parafortuitum	3	1	3	0	3	0	0	0	0	0	0	3	0
1771	Actinobacteria	GCF_900453675.1	Contig	Mycolicibacterium phlei	3	1	3	0	0	3	0	0	0	0	0	3	0
319706	Actinobacteria	GCF_010731115.1	Complete Genome	Mycolicibacterium phocaicum	3	1	3	0	3	0	0	0	0	0	0	3	0
39694	Actinobacteria	GCF_010728325.1	Complete Genome	Mycolicibacterium poriferae	3	1	3	0	3	0	0	0	0	0	0	3	0
216929	Actinobacteria	GCF_010729305.1	Complete Genome	Mycolicibacterium psychrotolerans	3	1	3	0	3	0	0	0	0	0	0	3	0
36813	Actinobacteria	GCF_010725725.1	Complete Genome	Mycolicibacterium pulveris	3	1	3	0	3	0	0	0	0	0	0	3	0
370526	Actinobacteria	GCF_900108565.1	Chromosome	Mycolicibacterium rutilum	3	1	3	0	3	0	0	0	0	0	0	3	0
1534348	Actinobacteria	GCF_010731875.1	Complete Genome	Mycolicibacterium sarraceniae	3	1	3	0	3	0	0	0	0	0	0	3	0
1286180	Actinobacteria	GCF_010731735.1	Complete Genome	Mycolicibacterium sediminis	3	1	3	0	3	0	0	0	0	0	0	3	0
1772	Actinobacteria	GCF_001457595.1	Complete Genome	Mycolicibacterium smegmatis	3	1	3	0	3	0	0	0	0	0	0	3	0
1797	Actinobacteria	GCF_900187065.1	Complete Genome	Mycolicibacterium thermoresistibile	3	1	3	0	3	0	0	0	0	0	0	3	0
39695	Actinobacteria	GCF_010725885.1	Complete Genome	Mycolicibacterium tokaiense	3	1	3	0	3	0	0	0	0	0	0	3	0
1354275	Actinobacteria	GCF_001655245.1	Complete Genome	Mycolicibacterium vaccae 95051	3	1	3	0	3	0	0	0	0	0	0	3	0
350058	Actinobacteria	GCF_000015305.1	Complete Genome	Mycolicibacterium vanbaalenii PYR-1	3	1	3	0	3	0	0	0	0	0	0	3	0
1636188	Alphaproteobacteria	GCF_014196765.1	Scaffold	Mycoplana azooxidifex	3	1	3	0	0	3	0	0	0	1	0	2	1
1090615	Actinobacteria	GCF_900104535.1	Chromosome	Nakamurella panacisegetis	3	1	3	0	3	0	1	0	0	0	0	2	1
1871035	Firmicutes	GCF_900148495.1	Contig	Negativibacillus massiliensis	3	1	3	0	0	3	0	0	0	0	0	3	0
493	Betaproteobacteria	GCF_900636765.1	Complete Genome	Neisseria canis	3	1	3	0	3	0	0	1	0	1	0	1	2
1815583	Betaproteobacteria	GCF_014297595.1	Complete Genome	Neisseria musculi	3	1	3	0	3	0	0	1	0	1	0	1	2
220684	Firmicutes	GCF_001636415.1	Scaffold	Neobacillus drentensis	3	1	3	0	0	3	0	0	0	1	1	1	2
1193713	Firmicutes	GCF_001636315.1	Scaffold	Neobacillus mesonae	3	1	3	0	0	3	0	0	0	0	0	3	0
220687	Firmicutes	GCF_001636395.1	Scaffold	Neobacillus novalis	3	1	3	0	0	3	0	0	0	1	1	1	2
220688	Firmicutes	GCF_002335815.1	Scaffold	Neobacillus soli	3	1	3	0	0	3	0	0	0	1	1	1	2
619304	Gammaproteobacteria	GCF_900156635.1	Scaffold	Neptunomonas antarctica	3	1	3	0	0	3	0	0	0	0	0	3	0
225325	Actinobacteria	GCF_014874065.1	Contig	Nesterenkonia halotolerans	3	1	3	0	0	3	1	0	0	0	0	2	1
272919	Actinobacteria	GCF_014873955.1	Contig	Nesterenkonia lutea	3	1	3	0	0	3	1	0	0	0	0	2	1
272918	Actinobacteria	GCF_013410215.1	Contig	Nesterenkonia sandarakina	3	1	3	0	0	3	1	0	0	0	0	2	1
225327	Actinobacteria	GCF_013410745.1	Contig	Nesterenkonia xinjiangensis	3	1	3	0	0	3	1	0	0	0	0	2	1
1122603	Gammaproteobacteria	GCF_000420645.1	Contig	Nevskia ramosa DSM 11499	3	1	3	0	0	3	0	0	0	1	0	2	1
1397	Firmicutes	GCF_013267435.1	Complete Genome	Niallia circulans	3	1	3	0	3	0	0	0	0	1	1	1	2
1658108	Firmicutes	GCF_001282685.1	Scaffold	Niameybacter massiliensis	3	1	3	0	0	3	0	0	0	0	1	2	1
1069081	Epsilonproteobacteria	GCF_900176045.1	Scaffold	Nitratiruptor tergarcus DSM 16512	3	1	3	0	0	3	0	0	0	0	0	3	0
314278	Gammaproteobacteria	GCF_000153205.1	Scaffold	Nitrococcus mobilis Nb-231	3	1	3	0	0	3	0	0	0	1	1	1	2
1814290	Gammaproteobacteria	GCF_004421105.1	Complete Genome	Nitrosococcus wardiae	3	1	3	0	3	0	0	0	0	1	1	1	2
1131553	Betaproteobacteria	GCF_900143275.1	Contig	Nitrosomonas cryotolerans ATCC 49181	3	1	3	0	0	3	0	0	0	1	1	1	2
44577	Betaproteobacteria	GCF_001455205.1	Complete Genome	Nitrosomonas ureae	3	1	3	0	3	0	0	0	0	1	1	1	2
2706014	Epsilonproteobacteria	GCF_014466985.1	Complete Genome	Nitrosophilus labii	3	1	3	0	3	0	0	0	0	0	1	2	1
1121034	Alphaproteobacteria	GCF_000429645.1	Scaffold	Niveispirillum irakense DSM 11586	3	1	3	0	0	3	0	0	0	1	1	1	2
1981099	Alphaproteobacteria	GCF_002251795.1	Contig	Niveispirillum lacus	3	1	3	0	0	3	0	0	0	1	1	1	2
37332	Actinobacteria	GCF_002356035.1	Complete Genome	Nocardia seriolae	3	1	3	0	3	0	0	0	0	0	0	3	0
2382165	Actinobacteria	GCF_003626895.1	Chromosome	Nocardia yunnanensis	3	1	3	0	3	0	0	0	0	0	0	3	0
2712223	Actinobacteria	GCF_011046535.1	Complete Genome	Nocardioides anomalus	3	1	3	0	3	0	0	0	0	0	0	3	0
200618	Actinobacteria	GCF_013408525.1	Contig	Nocardioides aromaticivorans	3	1	3	0	0	3	0	0	0	0	0	3	0
1804624	Actinobacteria	GCF_003945325.1	Complete Genome	Nocardioides baekrokdamisoli	3	1	3	0	3	0	0	0	0	0	0	3	0
634462	Actinobacteria	GCF_013408415.1	Contig	Nocardioides daedukensis	3	1	3	0	0	3	0	0	0	0	0	3	0
1300347	Actinobacteria	GCF_001653335.1	Complete Genome	Nocardioides dokdonensis FR1436	3	1	3	0	3	0	0	0	0	0	0	3	0
2518372	Actinobacteria	GCF_004785795.1	Contig	Nocardioides eburneiflavus	3	1	3	0	0	3	0	0	0	0	0	3	0
2518370	Actinobacteria	GCF_004564375.1	Complete Genome	Nocardioides euryhalodurans	3	1	3	0	3	0	0	0	0	0	0	3	0
402596	Actinobacteria	GCF_900105585.1	Contig	Nocardioides exalbidus	3	1	3	0	0	3	0	0	0	0	0	3	0
449461	Actinobacteria	GCF_006494775.1	Complete Genome	Nocardioides humi	3	1	3	0	3	0	0	0	0	0	0	3	0
349522	Actinobacteria	GCF_013409625.1	Contig	Nocardioides kongjuensis	3	1	3	0	0	3	0	0	0	0	0	3	0
1045774	Actinobacteria	GCF_013409225.1	Contig	Nocardioides lianchengensis	3	1	3	0	0	3	0	0	0	0	0	3	0
419476	Actinobacteria	GCF_013409965.1	Contig	Nocardioides marinisabuli	3	1	3	0	0	3	0	0	0	0	0	3	0
374514	Actinobacteria	GCF_013408145.1	Contig	Nocardioides marinus	3	1	3	0	0	3	0	0	0	0	0	3	0
433659	Actinobacteria	GCF_014395785.1	Complete Genome	Nocardioides mesophilus	3	1	3	0	3	0	0	0	0	0	0	3	0
661492	Actinobacteria	GCF_013409645.1	Contig	Nocardioides panaciterrulae	3	1	3	0	0	3	0	0	0	0	0	3	0
1119534	Actinobacteria	GCF_013409425.1	Contig	Nocardioides perillae	3	1	3	0	0	3	0	0	0	0	0	3	0
2589074	Actinobacteria	GCF_006494815.1	Complete Genome	Nocardioides sambongensis	3	1	3	0	3	0	0	0	0	0	0	3	0
2518371	Actinobacteria	GCF_004683965.1	Complete Genome	Nocardioides seonyuensis	3	1	3	0	3	0	0	0	0	0	0	3	0
1914755	Actinobacteria	GCF_013410655.1	Contig	Nocardioides thalensis	3	1	3	0	0	3	0	0	0	0	0	3	0
1643322	Actinobacteria	GCF_013466985.1	Complete Genome	Nocardioides ungokensis	3	1	3	0	3	0	0	0	0	0	0	3	0
313624	Cyanobacteria	GCF_000340565.2	Chromosome	Nodularia spumigena CCY9414	3	1	3	0	3	0	0	0	0	1	0	2	1
1522315	Firmicutes	GCF_001375555.1	Contig	Numidum massiliense	3	1	3	0	0	3	0	0	0	2	0	1	2
84158	Gammaproteobacteria	GCF_002242685.1	Contig	Oceanimonas doudoroffii	3	1	3	0	0	3	0	0	0	1	1	1	2
221109	Firmicutes	GCF_000011245.1	Complete Genome	Oceanobacillus iheyensis HTE831	3	1	3	0	3	0	0	0	0	1	0	2	1
1238184	Firmicutes	GCF_000340475.1	Chromosome	Oceanobacillus kimchii X50	3	1	3	0	3	0	0	0	0	1	0	2	1
545501	Firmicutes	GCF_000821065.1	Contig	Oceanobacillus oncorhynchi	3	1	3	0	0	3	0	0	0	0	0	3	0
1926285	Firmicutes	GCF_900166635.1	Scaffold	Oceanobacillus timonensis	3	1	3	0	0	3	0	0	0	0	0	3	0
123320	Actinobacteria	GCF_900167575.1	Contig	Okibacterium fritillariae	3	1	3	0	0	3	1	0	0	0	0	2	1
484498	Gammaproteobacteria	GCF_900156675.1	Scaffold	Oleibacter marinus	3	1	3	0	0	3	0	0	0	0	1	2	1
708132	Oligoflexia	GCF_001748245.1	Scaffold	Oligoflexus tunisiensis	3	1	3	0	0	3	2	0	0	0	0	1	2
622664	Actinobacteria	GCF_009858245.1	Contig	Ornithinibacter aureus	3	1	3	0	0	3	0	0	0	0	0	3	0
1288636	Actinobacteria	GCF_004526345.1	Complete Genome	Ornithinimicrobium flavum	3	1	3	0	3	0	0	0	0	1	0	2	1
2163011	Betaproteobacteria	GCF_003058465.1	Complete Genome	Orrella marina	3	1	3	0	3	0	0	0	0	1	0	2	1
1735038	Betaproteobacteria	GCF_008274805.1	Complete Genome	Oryzomicrobium terrae	3	1	3	0	3	0	0	0	0	1	1	1	2
573741	Betaproteobacteria	GCF_014635705.1	Scaffold	Oxalicibacterium faecigallinarum	3	1	3	0	0	3	0	0	0	1	1	1	2
1820010	Firmicutes	GCF_003614185.1	Scaffold	Paenibacillus aceti	3	1	3	0	0	3	0	0	0	1	1	1	2
2495582	Firmicutes	GCF_003952225.1	Complete Genome	Paenibacillus albus	3	1	3	0	3	0	0	0	0	0	1	2	1
1712516	Firmicutes	GCF_003945345.1	Complete Genome	Paenibacillus baekrokdamisoli	3	1	3	0	3	0	0	0	0	1	1	1	2
1126833	Firmicutes	GCF_000961095.1	Complete Genome	Paenibacillus beijingensis	3	1	3	0	3	0	0	0	0	0	1	2	1
160799	Firmicutes	GCF_000758665.1	Complete Genome	Paenibacillus borealis	3	1	3	0	3	0	0	0	0	0	1	2	1
1870990	Firmicutes	GCF_900155685.1	Scaffold	Paenibacillus bouchesdurhonensis	3	1	3	0	0	3	0	0	0	1	0	2	1
1616788	Firmicutes	GCF_001421015.2	Complete Genome	Paenibacillus bovis	3	1	3	0	3	0	0	0	0	0	0	3	0
128574	Firmicutes	GCF_009363115.1	Complete Genome	Paenibacillus brasilensis	3	1	3	0	3	0	0	0	0	0	0	3	0
474957	Firmicutes	GCF_002884445.1	Scaffold	Paenibacillus castaneae	3	1	3	0	0	3	0	0	0	1	1	1	2
562959	Firmicutes	GCF_009363095.1	Complete Genome	Paenibacillus cellulositrophicus	3	1	3	0	3	0	0	0	0	0	1	2	1
79263	Firmicutes	GCF_004117095.1	Complete Genome	Paenibacillus chitinolyticus	3	1	3	0	3	0	0	0	0	1	1	1	2
59843	Firmicutes	GCF_001632305.1	Chromosome	Paenibacillus glucanolyticus	3	1	3	0	3	0	0	0	0	1	1	1	2
1473112	Firmicutes	GCF_009363075.1	Complete Genome	Paenibacillus guangzhouensis	3	1	3	0	3	0	0	0	0	0	1	2	1
1870820	Firmicutes	GCF_002741055.1	Complete Genome	Paenibacillus ihbetae	3	1	3	0	3	0	0	0	0	1	1	1	2
687436	Firmicutes	GCF_001403875.1	Scaffold	Paenibacillus ihumii	3	1	3	0	0	3	1	0	0	0	0	2	1
682956	Firmicutes	GCF_010450915.1	Complete Genome	Paenibacillus jilunlii	3	1	3	0	3	0	0	0	0	0	1	2	1
172713	Firmicutes	GCF_002240415.1	Complete Genome	Paenibacillus kribbensis	3	1	3	0	3	0	0	0	0	0	0	3	0
147375	Firmicutes	GCF_002003265.1	Complete Genome	Paenibacillus larvae subsp. larvae	3	1	3	0	3	0	0	0	0	0	1	2	1
1338368	Firmicutes	GCF_003931855.1	Complete Genome	Paenibacillus lentus	3	1	3	0	3	0	0	0	0	1	0	2	1
2707005	Firmicutes	GCF_003991425.1	Complete Genome	Paenibacillus lutimineralis	3	1	3	0	3	0	0	0	0	0	1	2	1
2704462	Firmicutes	GCF_010119935.1	Complete Genome	Paenibacillus lycopersici	3	1	3	0	3	0	0	0	0	0	1	2	1
44252	Firmicutes	GCF_900454495.1	Contig	Paenibacillus macerans	3	1	3	0	0	3	0	0	0	0	1	2	1
1406	Firmicutes	GCF_000785455.1	Chromosome	Paenibacillus polymyxa	3	1	3	0	3	0	0	0	0	0	1	2	1
2509456	Firmicutes	GCF_004135365.1	Complete Genome	Paenibacillus protaetiae	3	1	3	0	3	0	0	0	0	0	1	2	1
1778678	Firmicutes	GCF_009728935.1	Complete Genome	Paenibacillus psychroresistens	3	1	3	0	3	0	0	0	0	0	1	2	1
1268072	Firmicutes	GCF_000612505.1	Complete Genome	Paenibacillus sabinae T27	3	1	3	0	3	0	0	0	0	1	0	2	1
1178515	Firmicutes	GCF_001644605.1	Complete Genome	Paenibacillus swuensis	3	1	3	0	3	0	0	0	0	1	1	1	2
49283	Firmicutes	GCF_007066085.1	Chromosome	Paenibacillus thiaminolyticus	3	1	3	0	3	0	0	0	0	1	1	1	2
1816681	Firmicutes	GCF_900086655.1	Scaffold	Paenibacillus tuaregi	3	1	3	0	0	3	0	0	0	0	1	2	1
1462996	Firmicutes	GCF_001685395.1	Complete Genome	Paenibacillus yonginensis	3	1	3	0	3	0	0	0	0	0	1	2	1
1891094	Betaproteobacteria	GCF_000807775.2	Complete Genome	Pandoraea fibrosis	3	1	3	0	3	0	0	0	0	1	1	1	2
93219	Betaproteobacteria	GCF_001465545.3	Complete Genome	Pandoraea norimbergensis	3	1	3	0	3	0	0	0	0	1	1	1	2
93221	Betaproteobacteria	GCF_000815105.2	Complete Genome	Pandoraea pulmonicola	3	1	3	0	3	0	0	0	0	1	1	1	2
93222	Betaproteobacteria	GCF_900187205.1	Complete Genome	Pandoraea sputorum	3	1	3	0	3	0	0	0	0	1	1	1	2
445709	Betaproteobacteria	GCF_001017775.3	Complete Genome	Pandoraea thiooxydans	3	1	3	0	3	0	0	0	0	1	1	1	2
2152888	Betaproteobacteria	GCF_009455635.1	Contig	Paraburkholderia agricolaris	3	1	3	0	0	3	0	0	0	1	1	1	2
416943	Betaproteobacteria	GCF_900104845.1	Contig	Paraburkholderia caballeronis	3	1	3	0	0	3	0	0	0	1	1	1	2
2211211	Betaproteobacteria	GCF_003286395.1	Complete Genome	Paraburkholderia dokdonella	3	1	3	0	3	0	0	0	0	1	1	1	2
134537	Betaproteobacteria	GCF_002891075.1	Contig	Paraburkholderia fungorum	3	1	3	0	0	3	0	0	0	1	1	1	2
169430	Betaproteobacteria	GCF_900167965.1	Contig	Paraburkholderia hospita	3	1	3	0	0	3	0	0	0	1	1	1	2
2079229	Alphaproteobacteria	GCF_003056335.1	Contig	Paracoccus indicus	3	1	3	0	0	3	0	0	0	1	0	2	1
1426	Firmicutes	GCF_001700985.1	Complete Genome	Parageobacillus thermoglucosidasius	3	1	3	0	3	0	0	0	0	0	1	2	1
748120	Gammaproteobacteria	GCF_003387535.1	Scaffold	Paraperlucidibaca baekdonensis	3	1	3	0	0	3	1	0	0	1	0	1	2
1547515	Gammaproteobacteria	GCF_003862465.1	Contig	Pararheinheimera mesophila	3	1	3	0	0	3	0	0	0	1	1	1	2
2026624	Alphaproteobacteria	GCF_013378075.1	Complete Genome	Parasphingopyxis algicola	3	1	3	0	3	0	1	0	1	0	0	1	2
680125	Alphaproteobacteria	GCF_003385775.1	Scaffold	Parasphingopyxis lamellibrachiae	3	1	3	0	0	3	1	0	1	0	0	1	2
2043170	Alphaproteobacteria	GCF_006385135.1	Complete Genome	Paremcibacter congregatus	3	1	3	0	3	0	0	0	1	0	1	1	2
795812	Alphaproteobacteria	GCF_009827995.1	Contig	Parerythrobacter jejuensis	3	1	3	0	0	3	0	0	1	0	0	2	1
86005	Firmicutes	GCF_900538055.1	Contig	Pasteuria penetrans	3	1	3	0	0	3	0	0	0	1	0	2	1
1335616	Firmicutes	GCF_000876205.1	Contig	Paucilactobacillus wasatchensis	3	1	3	0	0	3	3	0	0	0	0	0	3
862415	Firmicutes	GCF_015732205.1	Contig	Pectinatus brassicae	3	1	3	0	0	3	1	0	0	1	0	1	2
642776	Actinobacteria	GCF_013408925.1	Contig	Pedococcus badiiscoriae	3	1	3	0	0	3	0	0	0	0	0	3	0
443156	Actinobacteria	GCF_900104525.1	Chromosome	Pedococcus dokdonensis	3	1	3	0	3	0	0	0	0	0	0	3	0
319225	Chlorobi	GCF_000012485.1	Complete Genome	Pelodictyon luteolum DSM 273	3	1	3	0	3	0	0	2	0	0	0	1	2
324925	Chlorobi	GCF_000020645.1	Complete Genome	Pelodictyon phaeoclathratiforme BU-1	3	1	3	0	3	0	0	0	0	0	0	3	0
913107	Chloroflexi	GCF_003966975.1	Complete Genome	Pelolinea submarina	3	1	3	0	3	0	0	0	0	0	0	3	0
78350	Firmicutes	GCF_004369205.1	Contig	Pelotomaculum schinkii	3	1	3	0	0	3	1	0	0	0	1	1	2
421767	Firmicutes	GCF_003410415.1	Complete Genome	Peribacillus butanolivorans	3	1	3	0	3	0	0	0	0	0	1	2	1
1679170	Firmicutes	GCF_001183985.1	Scaffold	Peribacillus loiseleuriae	3	1	3	0	0	3	0	0	0	0	0	3	0
1349754	Firmicutes	GCF_002243645.1	Complete Genome	Peribacillus simplex NBRC 15720 = DSM 1321	3	1	3	0	3	0	0	0	0	0	0	3	0
1122951	Gammaproteobacteria	GCF_000420045.1	Contig	Perlucidibaca piscinae DSM 21586	3	1	3	0	0	3	0	0	0	0	1	2	1
2292766	Deltaproteobacteria	GCF_006517175.1	Chromosome	Persicimonas caeni	3	1	3	0	3	0	0	0	0	0	0	3	0
2204296	Gammaproteobacteria	GCF_900185625.1	Scaffold	Photobacterium andalusiense	3	1	3	0	0	3	0	0	0	1	1	1	2
661	Gammaproteobacteria	GCF_003026895.1	Contig	Photobacterium angustum	3	1	3	0	0	3	0	0	0	1	1	1	2
858640	Gammaproteobacteria	GCF_003025495.1	Contig	Photobacterium jeanii	3	1	3	0	0	3	0	0	0	1	1	1	2
266810	Gammaproteobacteria	GCF_003026475.1	Contig	Photobacterium lipolyticum	3	1	3	0	0	3	0	0	0	1	1	1	2
2204294	Gammaproteobacteria	GCF_900185615.1	Scaffold	Photobacterium malacitanum	3	1	3	0	0	3	0	0	0	1	1	1	2
1378299	Gammaproteobacteria	GCF_900166965.1	Scaffold	Photobacterium piscicola	3	1	3	0	0	3	0	0	0	1	1	1	2
74109	Gammaproteobacteria	GCF_003026285.1	Contig	Photobacterium profundum	3	1	3	0	0	3	0	0	0	1	1	1	2
680026	Gammaproteobacteria	GCF_003026435.1	Contig	Photobacterium swingsii	3	1	3	0	0	3	0	0	0	1	1	1	2
2576071	Verrucomicrobia	GCF_005780165.1	Contig	Phragmitibacter flavus	3	1	3	0	0	3	1	0	0	0	0	2	1
173053	Actinobacteria	GCF_002846495.1	Contig	Phycicoccus duodecadis	3	1	3	0	0	3	0	0	0	0	0	3	0
1193181	Actinobacteria	GCF_000367525.1	Scaffold	Phycicoccus elongatus Lp2	3	1	3	0	0	3	0	0	0	0	0	3	0
1940612	Betaproteobacteria	GCF_008119665.1	Complete Genome	Pigmentiphaga aceris	3	1	3	0	3	0	1	0	0	1	0	1	2
151784	Betaproteobacteria	GCF_004216695.1	Contig	Pigmentiphaga kullae	3	1	3	0	0	3	0	0	0	1	0	2	1
516702	Betaproteobacteria	GCF_014651835.1	Scaffold	Pigmentiphaga litoralis	3	1	3	0	0	3	1	0	0	1	0	1	2
2045	Actinobacteria	GCF_000785495.1	Complete Genome	Pimelobacter simplex	3	1	3	0	3	0	0	0	0	0	0	3	0
530564	Planctomycetes	GCF_000025185.1	Complete Genome	Pirellula staleyi DSM 6068	3	1	3	0	3	0	0	0	0	0	1	2	1
1255359	Cyanobacteria	GCF_000464805.1	Scaffold	Planktothrix prolifica NIVA-CYA 540	3	1	3	0	0	3	1	0	0	1	0	1	2
1185653	Firmicutes	GCF_001687565.2	Complete Genome	Planococcus antarcticus DSM 14505	3	1	3	0	3	0	0	0	0	0	1	2	1
414778	Firmicutes	GCF_001687665.2	Complete Genome	Planococcus donghaensis	3	1	3	0	3	0	0	0	0	0	1	2	1
1598147	Firmicutes	GCF_002009235.1	Complete Genome	Planococcus faecalis	3	1	3	0	3	0	0	0	0	0	1	2	1
1215089	Firmicutes	GCF_001687585.2	Complete Genome	Planococcus halocryophilus	3	1	3	0	3	0	0	0	0	0	1	2	1
1374	Firmicutes	GCF_001465835.2	Complete Genome	Planococcus kocurii	3	1	3	0	3	0	0	0	0	0	1	2	1
1499687	Firmicutes	GCF_000821325.1	Contig	Planococcus massiliensis	3	1	3	0	0	3	0	0	0	0	1	2	1
1038856	Firmicutes	GCF_001687605.2	Complete Genome	Planococcus plakortidis	3	1	3	0	3	0	0	0	0	0	1	2	1
200991	Firmicutes	GCF_001465795.2	Complete Genome	Planococcus rifietoensis	3	1	3	0	3	0	0	0	0	0	1	2	1
199709	Actinobacteria	GCF_900167175.1	Contig	Plantibacter cousiniae	3	1	3	0	0	3	1	0	0	0	0	2	1
523701	Gammaproteobacteria	GCF_003148745.1	Scaffold	Pleionea mediterranea	3	1	3	0	0	3	0	0	1	0	1	1	2
118163	Cyanobacteria	GCF_000317025.1	Complete Genome	Pleurocapsa sp. PCC 7327	3	1	3	0	3	0	0	0	0	1	0	2	1
515897	Alphaproteobacteria	GCF_900156525.1	Contig	Pontibaca methylaminivorans	3	1	3	0	0	3	0	0	0	1	0	2	1
1904463	Epsilonproteobacteria	GCF_013283835.1	Complete Genome	Poseidonibacter lekithochrous	3	1	3	0	3	0	0	0	0	1	1	1	2
2479840	Bacteroidetes	GCF_900625065.1	Contig	Prevotella marseillensis	3	1	3	0	0	3	0	0	0	0	0	3	0
1221450	Firmicutes	GCF_002019595.1	Scaffold	Priestia abyssalis	3	1	3	0	0	3	0	0	0	1	1	1	2
412384	Firmicutes	GCF_002688605.1	Complete Genome	Priestia aryabhattai	3	1	3	0	3	0	0	0	0	1	1	1	2
1402861	Firmicutes	GCF_003600795.1	Contig	Priestia filamentosa	3	1	3	0	0	3	0	0	0	0	0	3	0
86664	Firmicutes	GCF_005577315.1	Complete Genome	Priestia flexa	3	1	3	0	3	0	0	0	0	1	1	1	2
1404	Firmicutes	GCF_015582655.1	Complete Genome	Priestia megaterium	3	1	3	0	3	0	0	0	0	1	1	1	2
665126	Alphaproteobacteria	GCF_001305515.1	Scaffold	Prosthecomicrobium hirschii	3	1	3	0	0	3	0	0	1	1	0	1	2
728066	Actinobacteria	GCF_900105535.1	Chromosome	Pseudarthrobacter equi	3	1	3	0	3	0	0	0	0	1	0	2	1
1323738	Gammaproteobacteria	GCF_900177775.1	Scaffold	Pseudidiomarina planktonica	3	1	3	0	0	3	0	0	0	0	0	3	0
267375	Gammaproteobacteria	GCF_900141965.1	Contig	Pseudoalteromonas marina	3	1	3	0	0	3	0	0	0	0	1	2	1
107327	Gammaproteobacteria	GCF_002156545.1	Scaffold	Pseudoalteromonas ulvae	3	1	3	0	0	3	0	0	0	1	1	1	2
908846	Actinobacteria	GCF_013410595.1	Contig	Pseudoclavibacter caeni	3	1	3	0	0	3	0	0	0	0	0	3	0
587635	Actinobacteria	GCF_013410545.1	Contig	Pseudoclavibacter chungangensis	3	1	3	0	0	3	1	0	0	0	0	2	1
2125990	Deltaproteobacteria	GCF_001874525.1	Scaffold	Pseudodesulfovibrio hydrargyri	3	1	3	0	0	3	0	1	0	0	0	2	1
1721087	Deltaproteobacteria	GCF_008830225.1	Contig	Pseudodesulfovibrio senegalensis	3	1	3	0	0	3	1	0	0	0	1	1	2
321983	Betaproteobacteria	GCF_004322755.1	Complete Genome	Pseudoduganella albidiflava	3	1	3	0	3	0	0	0	0	1	1	1	2
321982	Betaproteobacteria	GCF_009727155.1	Contig	Pseudoduganella dura	3	1	3	0	0	3	0	0	0	1	1	1	2
871742	Betaproteobacteria	GCF_009789595.1	Complete Genome	Pseudoduganella flava	3	1	3	0	3	0	0	0	0	1	1	1	2
321985	Betaproteobacteria	GCF_004209755.1	Chromosome	Pseudoduganella lutea	3	1	3	0	3	0	0	0	0	1	1	1	2
864828	Betaproteobacteria	GCF_005280315.1	Complete Genome	Pseudoduganella umbonata	3	1	3	0	3	0	0	0	0	1	1	1	2
1306991	Gammaproteobacteria	GCF_011683955.1	Contig	Pseudomaricurvus alkylphenolicus	3	1	3	0	0	3	0	0	0	1	0	2	1
289370	Gammaproteobacteria	GCF_900113905.1	Scaffold	Pseudomonas argentinensis	3	1	3	0	0	3	0	0	0	1	1	1	2
2565368	Gammaproteobacteria	GCF_004801935.1	Contig	Pseudomonas atacamensis	3	1	3	0	0	3	0	0	0	1	1	1	2
556533	Gammaproteobacteria	GCF_900100495.1	Scaffold	Pseudomonas benzenivorans	3	1	3	0	0	3	0	0	0	1	1	1	2
915099	Gammaproteobacteria	GCF_000503215.1	Scaffold	Pseudomonas canadensis	3	1	3	0	0	3	0	0	0	1	1	1	2
489632	Gammaproteobacteria	GCF_000465575.1	Contig	Pseudomonas chengduensis	3	1	3	0	0	3	1	0	0	1	0	1	2
2724178	Gammaproteobacteria	GCF_014230465.1	Contig	Pseudomonas cremoris	3	1	3	0	0	3	0	0	0	1	1	1	2
1674920	Gammaproteobacteria	GCF_001050345.1	Contig	Pseudomonas fildesensis	3	1	3	0	0	3	0	0	0	1	1	1	2
47880	Gammaproteobacteria	GCF_002951475.1	Complete Genome	Pseudomonas fulva	3	1	3	0	3	0	1	0	0	0	0	2	1
2600065	Gammaproteobacteria	GCF_009659615.1	Contig	Pseudomonas haemolytica	3	1	3	0	0	3	0	0	0	1	1	1	2
75588	Gammaproteobacteria	GCF_001439685.1	Contig	Pseudomonas libanensis	3	1	3	0	0	3	0	0	0	1	1	1	2
244566	Gammaproteobacteria	GCF_002966835.1	Complete Genome	Pseudomonas lurida	3	1	3	0	3	0	1	0	0	0	0	2	1
243924	Gammaproteobacteria	GCF_000759445.1	Contig	Pseudomonas lutea	3	1	3	0	0	3	0	0	0	1	0	2	1
522492	Gammaproteobacteria	GCF_000826105.1	Contig	Pseudomonas massiliensis	3	1	3	0	0	3	0	0	0	1	1	1	2
915472	Gammaproteobacteria	GCF_010994165.1	Contig	Pseudomonas nitritireducens	3	1	3	0	0	3	0	0	0	1	1	1	2
2482751	Gammaproteobacteria	GCF_013072755.1	Contig	Pseudomonas nitrititolerans	3	1	3	0	0	3	0	0	0	1	1	1	2
1615673	Gammaproteobacteria	GCF_001439735.1	Contig	Pseudomonas paralactis	3	1	3	0	0	3	0	0	0	1	1	1	2
2614538	Gammaproteobacteria	GCF_009380155.1	Contig	Pseudomonas piscis	3	1	3	0	0	3	0	0	0	0	1	2	1
1499686	Gammaproteobacteria	GCF_003935525.1	Scaffold	Pseudomonas saudiphocaensis	3	1	3	0	0	3	0	0	0	1	1	1	2
2600598	Gammaproteobacteria	GCF_007858365.1	Contig	Pseudomonas saxonica	3	1	3	0	0	3	0	0	0	1	1	1	2
640205	Gammaproteobacteria	GCF_900102335.1	Scaffold	Pseudomonas seleniipraecipitans	3	1	3	0	0	3	0	0	0	1	1	1	2
1880678	Gammaproteobacteria	GCF_013778535.1	Scaffold	Pseudomonas sivasensis	3	1	3	0	0	3	0	0	0	1	1	1	2
47882	Gammaproteobacteria	GCF_900112645.1	Scaffold	Pseudomonas straminea	3	1	3	0	0	3	0	0	0	1	1	1	2
1395571	Gammaproteobacteria	GCF_000498575.2	Contig	Pseudomonas taeanensis MS-3	3	1	3	0	0	3	0	0	0	1	1	1	2
554344	Gammaproteobacteria	GCF_900115695.1	Scaffold	Pseudomonas toyotomiensis	3	1	3	0	0	3	0	0	1	0	1	1	2
1720063	Gammaproteobacteria	GCF_900114825.1	Scaffold	Pseudomonas yangmingensis	3	1	3	0	0	3	0	0	0	1	1	1	2
675635	Actinobacteria	GCF_000196675.1	Complete Genome	Pseudonocardia dioxanivorans CB1190	3	1	3	0	3	0	1	0	0	0	0	2	1
630975	Actinobacteria	GCF_006716445.1	Contig	Pseudonocardia kunmingensis	3	1	3	0	0	3	1	0	0	0	0	2	1
2184083	Betaproteobacteria	GCF_003345255.1	Complete Genome	Pseudothauera hydrothermalis	3	1	3	0	3	0	0	0	0	1	0	2	1
1123384	Thermotogae	GCF_000504105.1	Complete Genome	Pseudothermotoga hypogea DSM 11164 = NBRC 106472	3	1	3	0	3	0	0	0	0	0	0	3	0
428993	Gammaproteobacteria	GCF_900167565.1	Contig	Pseudoxanthomonas indica	3	1	3	0	0	3	0	0	0	1	1	1	2
1917873	Firmicutes	GCF_900199435.1	Contig	Pygmaiobacter massiliensis	3	1	3	0	0	3	0	0	0	0	0	3	0
2594883	Firmicutes	GCF_007301515.1	Complete Genome	Radiobacillus deserti	3	1	3	0	3	0	0	0	0	0	1	2	1
33887	Actinobacteria	GCF_007828845.1	Contig	Rathayibacter rathayi	3	1	3	0	0	3	0	0	1	0	0	2	1
692418	Bacteroidetes	GCF_900176375.1	Scaffold	Reichenbachiella faecimaris	3	1	3	0	0	3	1	0	0	0	0	2	1
946333	Betaproteobacteria	GCF_002762215.1	Complete Genome	Rhizobacter gummiphilus	3	1	3	0	3	0	0	0	0	1	0	2	1
1833	Actinobacteria	GCF_900455855.1	Contig	Rhodococcus erythropolis	3	1	3	0	0	3	0	0	0	0	0	3	0
33008	Actinobacteria	GCF_003097035.1	Contig	Rhodococcus globerulus	3	1	3	0	0	3	0	0	0	0	0	3	0
132919	Actinobacteria	GCF_900105375.1	Contig	Rhodococcus jostii	3	1	3	0	0	3	0	0	0	0	0	3	0
38312	Actinobacteria	GCF_008011915.1	Scaffold	Rhodococcus rhodnii	3	1	3	0	0	3	0	0	0	0	0	3	0
1830	Actinobacteria	GCF_003086595.1	Complete Genome	Rhodococcus ruber	3	1	3	0	3	0	0	0	0	0	0	3	0
300028	Actinobacteria	GCF_014217765.1	Complete Genome	Rhodococcus triatomae	3	1	3	0	3	0	0	0	0	0	0	3	0
2576305	Betaproteobacteria	GCF_005876985.1	Contig	Rhodoferax bucti	3	1	3	0	0	3	0	0	0	1	0	2	1
1484693	Betaproteobacteria	GCF_001955715.1	Complete Genome	Rhodoferax saidenbachensis	3	1	3	0	3	0	0	0	0	1	0	2	1
529884	Actinobacteria	GCF_000699505.1	Complete Genome	Rhodoluna lacicola	3	1	3	0	3	0	1	0	0	0	0	2	1
232537	Actinobacteria	GCF_005845345.1	Complete Genome	Rhodoluna limnophila	3	1	3	0	3	0	1	0	0	0	0	2	1
467174	Alphaproteobacteria	GCF_000825685.1	Contig	Rickettsia hoogstraalii	3	1	3	0	0	3	0	1	2	0	0	0	3
76731	Betaproteobacteria	GCF_001483865.1	Complete Genome	Roseateles depolymerans	3	1	3	0	3	0	0	0	0	1	0	2	1
207340	Alphaproteobacteria	GCF_900455935.1	Contig	Roseomonas mucosa	3	1	3	0	0	3	0	0	0	1	0	2	1
396015	Actinobacteria	GCF_014705925.2	Complete Genome	Rothia terrae	3	1	3	0	3	0	0	0	0	0	0	3	0
716817	Rhodothermaeota	GCF_002257665.1	Scaffold	Rubricoccus marinus	3	1	3	0	0	3	3	0	0	0	0	0	3
213810	Firmicutes	GCF_000210095.1	Chromosome	Ruminococcus champanellensis 18P13 = JCM 17042	3	1	3	0	3	0	0	0	0	1	0	2	1
101070	Firmicutes	GCF_002884495.1	Scaffold	Rummeliibacillus pycnus	3	1	3	0	0	3	0	0	0	1	0	2	1
2583377	Firmicutes	GCF_006542275.1	Complete Genome	Saccharibacillus brassicae	3	1	3	0	3	0	0	0	0	0	1	2	1
915437	Firmicutes	GCF_000585395.1	Scaffold	Saccharibacillus sacchari DSM 19268	3	1	3	0	0	3	0	0	0	1	0	2	1
29396	Firmicutes	GCF_011761475.1	Contig	Saccharococcus thermophilus	3	1	3	0	0	3	0	0	0	0	1	2	1
1128677	Actinobacteria	GCF_011761185.1	Contig	Saccharomonospora amisosensis	3	1	3	0	0	3	1	0	0	0	0	2	1
687388	Actinobacteria	GCF_005862235.1	Scaffold	Saccharomonospora piscinae	3	1	3	0	0	3	1	0	0	0	0	2	1
1838	Actinobacteria	GCF_013410345.1	Contig	Saccharopolyspora hordei	3	1	3	0	0	3	1	0	0	0	0	2	1
1105145	Actinobacteria	GCF_014205015.1	Contig	Saccharothrix ecbatanensis	3	1	3	0	0	3	0	0	0	0	0	3	0
1179773	Actinobacteria	GCF_000328705.1	Complete Genome	Saccharothrix espanaensis DSM 44229	3	1	3	0	3	0	0	0	0	0	0	3	0
571190	Actinobacteria	GCF_006716745.1	Contig	Saccharothrix saharensis	3	1	3	0	0	3	0	0	0	0	0	3	0
103733	Actinobacteria	GCF_009498035.1	Complete Genome	Saccharothrix syringae	3	1	3	0	3	0	0	0	0	0	0	3	0
103734	Actinobacteria	GCF_003752005.1	Contig	Saccharothrix texasensis	3	1	3	0	0	3	0	0	0	0	0	3	0
543527	Actinobacteria	GCF_003634995.1	Contig	Saccharothrix variisporea	3	1	3	0	0	3	0	0	0	0	0	3	0
413306	Actinobacteria	GCF_014203755.1	Contig	Saccharothrix violaceirubra	3	1	3	0	0	3	0	0	0	0	0	3	0
146919	Bacteroidetes	GCF_003491185.1	Complete Genome	Salinibacter ruber	3	1	3	0	3	0	1	0	0	0	0	2	1
205941	Actinobacteria	GCF_002797685.1	Contig	Salinibacterium amurskyense	3	1	3	0	0	3	1	0	0	0	0	2	1
1853216	Gammaproteobacteria	GCF_003577475.1	Scaffold	Salinibius halmophilus	3	1	3	0	0	3	1	0	0	0	0	2	1
2183582	Gammaproteobacteria	GCF_003143555.1	Complete Genome	Saliniradius amylolyticus	3	1	3	0	3	0	0	0	0	0	1	2	1
76935	Firmicutes	GCF_002019735.1	Scaffold	Salipaludibacillus agaradhaerens	3	1	3	0	0	3	0	0	0	0	0	3	0
632773	Firmicutes	GCF_001721685.1	Complete Genome	Salisediminibacterium beveridgei	3	1	3	0	3	0	0	0	0	0	0	3	0
1926277	Firmicutes	GCF_900156915.1	Scaffold	Sediminibacillus massiliensis	3	1	3	0	0	3	0	0	0	1	0	2	1
546271	Firmicutes	GCF_000208405.1	Complete Genome	Selenomonas sputigena ATCC 35185	3	1	3	0	3	0	0	0	0	1	1	1	2
1720316	Firmicutes	GCF_900626135.1	Scaffold	Senegalia massiliensis	3	1	3	0	0	3	0	0	0	0	1	2	1
2509433	Actinobacteria	GCF_004135645.1	Contig	Senegalimassilia faecalis	3	1	3	0	0	3	0	0	0	0	0	3	0
556530	Actinobacteria	GCF_002563925.1	Contig	Serinibacter salmoneus	3	1	3	0	0	3	1	0	0	0	0	2	1
614070	Gammaproteobacteria	GCF_900380485.1	Contig	Shewanella algidipiscicola	3	1	3	0	0	3	1	0	0	0	0	2	1
365591	Gammaproteobacteria	GCF_003028295.1	Contig	Shewanella morhuae	3	1	3	0	0	3	0	0	0	1	0	2	1
1117647	Gammaproteobacteria	GCF_000305785.2	Complete Genome	Simiduia agarivorans SA1 = DSM 21679	3	1	3	0	3	0	0	0	0	0	1	2	1
572010	Actinobacteria	GCF_014192995.1	Contig	Slackia isoflavoniconvertens	3	1	3	0	0	3	0	0	0	0	0	3	0
1964213	Alphaproteobacteria	GCF_012932565.1	Contig	Sneathiella limimaris	3	1	3	0	0	3	0	0	1	0	1	1	2
76853	Firmicutes	GCF_001586195.1	Complete Genome	Solibacillus silvestris	3	1	3	0	3	0	0	0	0	0	1	2	1
1280376	Actinobacteria	GCF_013409065.1	Contig	Spelaeicoccus albus	3	1	3	0	0	3	1	0	0	0	0	2	1
883163	Alphaproteobacteria	GCF_000315525.1	Scaffold	Sphingobium yanoikuyae ATCC 51230	3	1	3	0	0	3	0	0	1	0	0	2	1
363835	Alphaproteobacteria	GCF_009363895.1	Complete Genome	Sphingomonas ginsengisoli An et al. 2013	3	1	3	0	3	0	0	0	1	0	0	2	1
653954	Alphaproteobacteria	GCF_001853345.1	Scaffold	Sphingomonas haloaromaticamans	3	1	3	0	0	3	0	0	1	0	0	2	1
1090319	Alphaproteobacteria	GCF_000427645.1	Scaffold	Sphingomonas phyllosphaerae FA2	3	1	3	0	0	3	1	0	1	0	0	1	2
56361	Alphaproteobacteria	GCF_013607875.1	Scaffold	Sphingomonas ursincola	3	1	3	0	0	3	1	0	1	0	0	1	2
392610	Alphaproteobacteria	GCF_009768975.1	Chromosome	Sphingorhabdus lacus	3	1	3	0	3	0	1	0	1	0	0	1	2
1176539	Alphaproteobacteria	GCF_007995055.1	Contig	Sphingosinicella ginsenosidimutans	3	1	3	0	0	3	0	0	1	0	1	1	2
2068657	Alphaproteobacteria	GCF_003129465.1	Contig	Sphingosinicella humi	3	1	3	0	0	3	0	0	1	0	1	1	2
335406	Alphaproteobacteria	GCF_003967095.1	Complete Genome	Sphingosinicella microcystinivorans	3	1	3	0	3	0	0	0	1	0	1	1	2
1335757	Gammaproteobacteria	GCF_000485905.1	Complete Genome	Spiribacter curvatus	3	1	3	0	3	0	0	0	0	1	0	2	1
1855875	Gammaproteobacteria	GCF_002813635.1	Complete Genome	Spiribacter roseus	3	1	3	0	3	0	0	0	0	1	0	2	1
1260251	Gammaproteobacteria	GCF_000319575.2	Complete Genome	Spiribacter salinus M19-40	3	1	3	0	3	0	0	0	0	1	0	2	1
531306	Gammaproteobacteria	GCF_007625165.1	Scaffold	Spiribacter vilamensis	3	1	3	0	0	3	0	0	0	1	0	2	1
150	Spirochaetes	GCF_014207565.1	Scaffold	Spirochaeta isovalerica	3	1	3	0	0	3	0	0	0	1	0	2	1
1048339	Actinobacteria	GCF_000384115.1	Scaffold	Sporichthya polymorpha DSM 43042	3	1	3	0	0	3	0	0	0	0	0	3	0
269673	Firmicutes	GCF_009176625.1	Complete Genome	Sporolactobacillus terrae	3	1	3	0	3	0	0	0	0	1	1	1	2
2377	Firmicutes	GCF_007641255.1	Complete Genome	Sporomusa termitida	3	1	3	0	3	0	0	0	0	1	1	1	2
1459	Firmicutes	GCF_001274725.1	Scaffold	Sporosarcina globispora	3	1	3	0	0	3	0	0	0	1	1	1	2
1474	Firmicutes	GCF_004379295.1	Complete Genome	Sporosarcina pasteurii	3	1	3	0	3	0	0	0	0	1	1	1	2
1476	Firmicutes	GCF_001590685.1	Complete Genome	Sporosarcina psychrophila	3	1	3	0	3	0	0	0	0	0	1	2	1
1571	Firmicutes	GCF_002081995.1	Complete Genome	Sporosarcina ureae	3	1	3	0	3	0	0	0	0	1	1	1	2
298596	Firmicutes	GCF_001753205.1	Complete Genome	Sporosarcina ureilytica	3	1	3	0	3	0	0	0	0	0	1	2	1
1450134	Gammaproteobacteria	GCF_013185915.1	Scaffold	Stenotrophomonas bentonitica	3	1	3	0	0	3	0	0	0	0	1	2	1
2497877	Gammaproteobacteria	GCF_004138485.1	Scaffold	Steroidobacter soli	3	1	3	0	0	3	0	0	2	1	0	0	3
2527979	Planctomycetes	GCF_007754155.1	Chromosome	Stieleria neptunia	3	1	3	0	3	0	0	0	0	0	0	3	0
278992	Actinobacteria	GCF_001267885.1	Complete Genome	Streptomyces ambofaciens ATCC 23877	3	1	3	0	3	0	0	0	0	0	0	3	0
2763006	Actinobacteria	GCF_014295035.1	Complete Genome	Streptomyces buecherae	3	1	3	0	3	0	1	0	0	0	0	2	1
2496836	Actinobacteria	GCF_003963535.1	Complete Genome	Streptomyces cyaneochromogenes	3	1	3	0	3	0	0	0	0	0	0	3	0
1904616	Actinobacteria	GCF_001735805.1	Complete Genome	Streptomyces fodineus	3	1	3	0	3	0	1	0	0	0	0	2	1
28894	Actinobacteria	GCF_008704555.1	Complete Genome	Streptomyces nitrosporeus	3	1	3	0	3	0	1	0	0	0	0	2	1
173860	Actinobacteria	GCF_013394065.1	Complete Genome	Streptomyces rectiverticillatus	3	1	3	0	3	0	0	0	0	0	0	3	0
1690221	Actinobacteria	GCF_003122365.1	Complete Genome	Streptomyces spongiicola	3	1	3	0	3	0	1	0	0	0	0	2	1
2174846	Actinobacteria	GCF_003097515.1	Complete Genome	Streptomyces tirandamycinicus	3	1	3	0	3	0	1	0	0	0	0	2	1
929705	Firmicutes	GCF_900176145.1	Scaffold	Sulfobacillus thermosulfidooxidans DSM 9293	3	1	3	0	0	3	0	0	0	0	0	3	0
1620215	Gammaproteobacteria	GCF_002355735.1	Complete Genome	Sulfuricaulis limicola	3	1	3	0	3	0	0	0	1	0	0	2	1
1675686	Gammaproteobacteria	GCF_002355415.1	Complete Genome	Sulfurifustis variabilis	3	1	3	0	3	0	0	0	1	1	0	1	2
2715678	Betaproteobacteria	GCF_011764585.1	Complete Genome	Sulfurimicrobium lacus	3	1	3	0	3	0	0	0	0	0	1	2	1
929558	Epsilonproteobacteria	GCF_000242915.1	Chromosome	Sulfurimonas gotlandica GD1	3	1	3	0	3	0	1	0	0	0	1	1	2
1223802	Betaproteobacteria	GCF_000828635.1	Complete Genome	Sulfuritalea hydrogenivorans sk43H	3	1	3	0	3	0	0	0	0	0	0	3	0
760154	Epsilonproteobacteria	GCF_000265295.1	Complete Genome	Sulfurospirillum barnesii SES-3	3	1	3	0	3	0	0	0	0	1	0	2	1
366522	Epsilonproteobacteria	GCF_001548055.1	Complete Genome	Sulfurospirillum cavolei	3	1	3	0	3	0	0	0	0	1	0	2	1
525898	Epsilonproteobacteria	GCF_000024885.1	Complete Genome	Sulfurospirillum deleyianum DSM 6946	3	1	3	0	3	0	0	0	0	1	0	2	1
1193502	Epsilonproteobacteria	GCF_001723605.1	Complete Genome	Sulfurospirillum halorespirans DSM 13726	3	1	3	0	3	0	0	0	0	1	0	2	1
1150621	Epsilonproteobacteria	GCF_000568815.1	Complete Genome	Sulfurospirillum multivorans DSM 12446	3	1	3	0	3	0	0	0	0	1	0	2	1
33932	Firmicutes	GCF_002250055.1	Complete Genome	Sutcliffiella cohnii	3	1	3	0	3	0	0	0	0	1	1	1	2
79882	Firmicutes	GCF_002019665.1	Scaffold	Sutcliffiella halmapala	3	1	3	0	0	3	0	0	0	1	1	1	2
292459	Firmicutes	GCF_000009905.1	Complete Genome	Symbiobacterium thermophilum IAM 14863	3	1	3	0	3	0	0	0	0	0	1	2	1
2527995	Planctomycetes	GCF_007747995.1	Complete Genome	Symmachiella dynata	3	1	3	0	3	0	0	0	0	0	1	2	1
335543	Deltaproteobacteria	GCF_000014965.1	Complete Genome	Syntrophobacter fumaroxidans MPOB	3	1	3	0	3	0	0	0	0	1	1	1	2
29542	Deltaproteobacteria	GCF_001887715.1	Chromosome	Syntrophotalea acetylenica	3	1	3	0	3	0	1	0	0	0	1	1	2
338963	Deltaproteobacteria	GCF_000012885.1	Complete Genome	Syntrophotalea carbinolica DSM 2380	3	1	3	0	3	0	1	0	0	0	0	2	1
56780	Deltaproteobacteria	GCF_000013405.1	Complete Genome	Syntrophus aciditrophicus SB	3	1	3	0	3	0	0	0	0	1	0	2	1
451	Gammaproteobacteria	GCF_000953635.1	Complete Genome	Tatlockia micdadei	3	1	3	0	3	0	0	0	0	1	0	2	1
2014871	Chloroflexi	GCF_003967535.1	Contig	Tengunoibacter tsumagoiensis	3	1	3	0	0	3	0	0	0	1	0	2	1
1209989	Firmicutes	GCF_000213235.1	Complete Genome	Tepidanaerobacter acetatoxydans Re1	3	1	3	0	3	0	0	0	0	1	0	2	1
1123350	Firmicutes	GCF_900129915.1	Scaffold	Tepidibacter thalassicus DSM 15285	3	1	3	0	0	3	1	0	0	1	1	0	3
360241	Betaproteobacteria	GCF_004363315.1	Scaffold	Tepidicella xavieri	3	1	3	0	0	3	0	0	0	1	0	2	1
2761453	Gammaproteobacteria	GCF_014218805.1	Contig	Teredinibacter franksiae	3	1	3	0	0	3	0	0	0	0	1	2	1
1313298	Gammaproteobacteria	GCF_000620425.1	Scaffold	Teredinibacter turnerae 1133Y.S.0a.04	3	1	3	0	0	3	0	0	0	0	1	2	1
53356	Actinobacteria	GCF_003635045.1	Contig	Terracoccus luteus	3	1	3	0	0	3	0	0	0	0	0	3	0
2686094	Alphaproteobacteria	GCF_009792355.1	Complete Genome	Terricaulis silvestris	3	1	3	0	3	0	1	0	0	0	1	1	2
433647	Actinobacteria	GCF_002929725.1	Contig	Terrimesophilobacter mesophilus	3	1	3	0	0	3	1	0	0	0	0	2	1
1193182	Actinobacteria	GCF_001050535.1	Scaffold	Tetrasphaera australiensis Ben110	3	1	3	0	0	3	0	0	0	0	0	3	0
1194083	Actinobacteria	GCF_001046855.1	Scaffold	Tetrasphaera japonica T1-X7	3	1	3	0	0	3	0	0	0	0	0	3	0
1193518	Actinobacteria	GCF_001046875.1	Scaffold	Tetrasphaera jenkinsii Ben 74	3	1	3	0	0	3	0	0	0	0	0	3	0
1891279	Alphaproteobacteria	GCF_003403095.1	Complete Genome	Thalassospira indica	3	1	3	0	3	0	0	0	0	0	1	2	1
680197	Alphaproteobacteria	GCF_900105665.1	Contig	Thalassospira permensis	3	1	3	0	0	3	0	1	0	0	1	1	2
44139	Betaproteobacteria	GCF_003030465.1	Complete Genome	Thauera aromatica K172	3	1	3	0	3	0	0	0	0	1	0	2	1
96773	Betaproteobacteria	GCF_001922305.1	Complete Genome	Thauera chlorobenzoica	3	1	3	0	3	0	0	0	0	1	0	2	1
1089553	Firmicutes	GCF_000305935.1	Complete Genome	Thermacetogenium phaeum DSM 12270	3	1	3	0	3	0	0	0	0	1	0	2	1
644966	Firmicutes	GCF_000184705.1	Complete Genome	Thermaerobacter marianensis DSM 12885	3	1	3	0	3	0	0	0	0	0	1	2	1
698762	Firmicutes	GCF_900176005.1	Chromosome	Thermanaeromonas toyohensis ToBE	3	1	3	0	3	0	0	0	0	1	1	1	2
869279	Chloroflexi	GCF_001306145.1	Contig	Thermanaerothrix daxensis	3	1	3	0	0	3	0	0	0	0	0	3	0
1089548	Firmicutes	GCF_000510645.1	Scaffold	Thermicanus aegyptius DSM 12793	3	1	3	0	0	3	0	0	0	0	1	2	1
509193	Firmicutes	GCF_000175295.2	Complete Genome	Thermoanaerobacter brockii subsp. finnii Ako-1	3	1	3	0	3	0	0	0	0	1	1	1	2
509192	Firmicutes	GCF_003722315.1	Complete Genome	Thermoanaerobacter ethanolicus JW 200	3	1	3	0	3	0	0	0	0	0	1	2	1
580331	Firmicutes	GCF_000025645.1	Complete Genome	Thermoanaerobacter italicus Ab9	3	1	3	0	3	0	0	0	0	1	1	1	2
2325	Firmicutes	GCF_000763575.1	Complete Genome	Thermoanaerobacter kivui	3	1	3	0	3	0	0	0	0	1	1	1	2
583358	Firmicutes	GCF_000092965.1	Complete Genome	Thermoanaerobacter mathranii subsp. mathranii str. A3	3	1	3	0	3	0	0	0	0	1	1	1	2
340099	Firmicutes	GCF_000019085.1	Complete Genome	Thermoanaerobacter pseudethanolicus ATCC 33223	3	1	3	0	3	0	0	0	0	1	1	1	2
880478	Firmicutes	GCF_000262445.1	Chromosome	Thermoanaerobacter siderophilus SR4	3	1	3	0	3	0	0	0	0	0	1	2	1
697303	Firmicutes	GCF_000147695.2	Complete Genome	Thermoanaerobacter wiegelii Rt8.B1	3	1	3	0	3	0	0	0	0	0	1	2	1
47490	Firmicutes	GCF_009905255.1	Complete Genome	Thermoanaerobacterium aotearoense	3	1	3	0	3	0	0	0	0	1	1	1	2
580327	Firmicutes	GCF_000145615.1	Complete Genome	Thermoanaerobacterium thermosaccharolyticum DSM 571	3	1	3	0	3	0	0	0	0	0	1	2	1
858215	Firmicutes	GCF_000189775.2	Complete Genome	Thermoanaerobacterium xylanolyticum LX-11	3	1	3	0	3	0	0	0	0	1	1	1	2
717605	Firmicutes	GCF_000227705.2	Complete Genome	Thermobacillus composti KWC4	3	1	3	0	3	0	0	0	0	0	1	2	1
941824	Firmicutes	GCF_000430995.1	Scaffold	Thermobrachium celere DSM 8682	3	1	3	0	0	3	0	0	0	1	1	1	2
1121335	Firmicutes	GCF_000331995.1	Complete Genome	Thermoclostridium stercorarium subsp. stercorarium DSM 8532	3	1	3	0	3	0	0	0	0	1	1	1	2
638303	Aquificae	GCF_000025605.1	Complete Genome	Thermocrinis albus DSM 14484	3	1	3	0	3	0	0	0	0	0	2	1	2
75906	Aquificae	GCF_000512735.1	Complete Genome	Thermocrinis ruber	3	1	3	0	3	0	0	0	0	0	1	2	1
1794699	Firmicutes	GCF_003057965.1	Complete Genome	Thermodesulfobium acidiphilum	3	1	3	0	3	0	0	0	0	1	1	1	2
747365	Firmicutes	GCF_000212395.1	Complete Genome	Thermodesulfobium narugense DSM 14796	3	1	3	0	3	0	0	0	0	1	1	1	2
1382306	Chloroflexi	GCF_000702505.1	Contig	Thermogemmatispora carboxidivorans	3	1	3	0	0	3	1	0	0	1	0	1	2
1331910	Planctomycetes	GCF_002277955.1	Complete Genome	Thermogutta terrifontis	3	1	3	0	3	0	1	0	0	0	0	2	1
29539	Actinobacteria	GCF_900108055.1	Scaffold	Thermoleophilum album	3	1	3	0	0	3	0	0	0	0	0	3	0
1411118	Actinobacteria	GCF_014138835.1	Contig	Thermomonospora cellulosilytica	3	1	3	0	0	3	1	0	0	0	0	2	1
555079	Firmicutes	GCF_000144645.1	Complete Genome	Thermosediminibacter oceani DSM 16646	3	1	3	0	3	0	0	0	0	1	0	2	1
1917166	Cyanobacteria	GCF_002754935.1	Complete Genome	Thermostichus lividus PCC 6715	3	1	3	0	3	0	0	0	0	1	0	2	1
1298851	Aquificae	GCF_001547735.1	Complete Genome	Thermosulfidibacter takaii ABI70S6	3	1	3	0	3	0	1	0	0	0	1	1	2
69360	Gammaproteobacteria	GCF_003634315.1	Contig	Thiocapsa rosea	3	1	3	0	0	3	0	0	1	1	0	1	2
381308	Gammaproteobacteria	GCF_004366735.1	Scaffold	Thiohalophilus thiocyanatoxydans	3	1	3	0	0	3	0	0	2	0	0	1	2
1123517	Gammaproteobacteria	GCF_000711195.1	Contig	Thiomicrospira pelophila DSM 1534	3	1	3	0	0	3	0	0	0	1	1	1	2
2675053	Gammaproteobacteria	GCF_011398155.1	Complete Genome	Thiosulfativibrio zosterae	3	1	3	0	3	0	0	0	0	1	1	1	2
1283284	Gammaproteobacteria	GCF_000527035.1	Contig	Tolumonas lignilytica	3	1	3	0	0	3	0	0	0	0	1	2	1
906968	Spirochaetes	GCF_000212415.1	Complete Genome	Treponema brennaborense DSM 12168	3	1	3	0	3	0	0	0	0	1	0	2	1
28094	Betaproteobacteria	GCF_007097545.1	Contig	Trinickia caryophylli	3	1	3	0	0	3	0	0	0	1	1	1	2
203267	Actinobacteria	GCF_000007485.1	Complete Genome	Tropheryma whipplei str. Twist	3	1	3	0	3	0	1	0	0	0	0	2	1
1661	Actinobacteria	GCF_000612055.1	Complete Genome	Trueperella pyogenes	3	1	3	0	3	0	0	0	0	0	0	3	0
47312	Actinobacteria	GCF_900460155.1	Contig	Tsukamurella pulmonis	3	1	3	0	0	3	0	0	0	0	0	3	0
57704	Actinobacteria	GCF_002869785.1	Complete Genome	Tsukamurella tyrosinosolvens	3	1	3	0	3	0	0	0	0	0	0	3	0
1903704	Firmicutes	GCF_002162355.1	Complete Genome	Tumebacillus avium	3	1	3	0	3	0	0	0	0	1	0	2	1
692036	Planctomycetes	GCF_901538355.1	Complete Genome	Tuwongella immobilis	3	1	3	0	3	0	0	0	0	0	0	3	0
401471	Betaproteobacteria	GCF_003955735.1	Complete Genome	Undibacterium parvum	3	1	3	0	3	0	0	0	0	1	1	1	2
391735	Betaproteobacteria	GCF_000015565.1	Complete Genome	Verminephrobacter eiseniae EF01-2	3	1	3	0	3	0	0	0	0	1	0	2	1
1974215	Gammaproteobacteria	GCF_002749895.1	Scaffold	Vibrio fujianensis	3	1	3	0	0	3	0	0	0	1	1	1	2
2231648	Gammaproteobacteria	GCF_003415655.1	Contig	Vibrio maerlii	3	1	3	0	0	3	0	0	0	1	1	1	2
675816	Gammaproteobacteria	GCF_000176235.1	Contig	Vibrio orientalis CIP 102891 = ATCC 33934	3	1	3	0	0	3	0	0	0	1	1	1	2
1219065	Gammaproteobacteria	GCF_000467125.1	Contig	Vibrio proteolyticus NBRC 13287	3	1	3	0	0	3	0	0	0	1	1	1	2
163877	Firmicutes	GCF_002224365.1	Complete Genome	Virgibacillus necropolis	3	1	3	0	3	0	0	0	0	0	1	2	1
1631871	Firmicutes	GCF_001932615.1	Complete Genome	Weissella jogaejeotgali	3	1	3	0	3	0	2	0	0	0	0	1	2
85044	Actinobacteria	GCF_003634525.1	Contig	Williamsia muralis	3	1	3	0	0	3	0	0	0	0	0	3	0
1548547	Gammaproteobacteria	GCF_001677435.1	Complete Genome	Woeseia oceani	3	1	3	0	3	0	0	0	1	0	0	2	1
346	Gammaproteobacteria	GCF_015243835.1	Complete Genome	Xanthomonas citri	3	1	3	0	3	0	0	0	1	0	0	2	1
264203	Alphaproteobacteria	GCF_000007105.1	Complete Genome	Zymomonas mobilis subsp. mobilis ZM4 = ATCC 31821	3	1	3	0	3	0	0	0	1	0	1	1	2
1637975	Firmicutes	GCF_001420595.1	Scaffold	Cytobacillus solani	3	1	3	0	3	0	0	0	0	0	0	3	0
501010	Actinobacteria	GCF_001998325.1	Scaffold	Nocardiopsis sinuspersici	3	1	3	0	0	3	1	0	0	0	0	2	1
192421	Firmicutes	GCF_001687625.2	Complete Genome	Planococcus maritimus	3	1	3	0	3	0	0	0	0	0	1	2	1
412419	Spirochaetes	GCF_000019685.1	Complete Genome	Borrelia duttonii Ly	13	12	2	11	2	0	0	7	0	0	1	5	8
445984	Spirochaetes	GCF_000181575.2	Scaffold	Borreliella burgdorferi Bol26	13	12	2	11	0	2	0	6	0	0	1	6	7
1674146	Spirochaetes	GCF_001936295.1	Complete Genome	Borreliella mayonii	12	11	2	10	2	0	0	5	0	0	1	6	6
47466	Spirochaetes	GCF_002741785.1	Complete Genome	Borrelia miyamotoi	10	9	2	8	2	0	0	5	0	0	1	4	6
498742	Spirochaetes	GCF_000181895.2	Scaffold	Borreliella spielmanii A14S	10	9	2	9	0	1	0	5	0	0	1	4	6
988812	Alphaproteobacteria	GCF_001046955.1	Complete Genome	Marinovum algicola DG 898	9	8	2	8	1	0	2	2	0	1	0	4	5
2761123	Spirochaetes	GCF_008931845.1	Complete Genome	Borrelia maritima	7	6	2	5	2	0	0	2	0	0	1	4	3
1402135	Alphaproteobacteria	GCF_013347125.1	Complete Genome	Pseudosulfitobacter pseudonitzschiae	7	6	2	5	2	0	1	0	0	1	0	5	2
29449	Alphaproteobacteria	GCF_002119845.1	Complete Genome	Rhizobium etli	7	6	2	6	1	0	0	0	0	1	0	6	1
398580	Alphaproteobacteria	GCF_000018145.1	Complete Genome	Dinoroseobacter shibae DFL 12 = DSM 16493	6	5	2	5	1	0	2	0	0	0	0	4	2
60520	Firmicutes	GCF_003641145.1	Complete Genome	Lactiplantibacillus paraplantarum	6	5	2	4	2	0	4	0	0	0	0	2	4
1088721	Alphaproteobacteria	GCF_000767465.1	Complete Genome	Novosphingobium pentaromativorans US6-1	6	5	2	4	2	0	0	1	1	0	0	4	2
1967781	Alphaproteobacteria	GCF_001664265.1	Complete Genome	Rhizobium esperanzae	6	5	2	5	1	0	0	0	0	1	0	5	1
396	Alphaproteobacteria	GCF_001664385.1	Complete Genome	Rhizobium phaseoli	6	5	2	5	1	0	0	0	0	1	0	5	1
546414	Deinococcus-Thermus	GCF_000020685.1	Complete Genome	Deinococcus deserti VCD115	5	4	2	3	2	0	1	0	0	0	0	4	1
693977	Deinococcus-Thermus	GCF_000190555.1	Complete Genome	Deinococcus proteolyticus MRP	5	4	2	3	2	0	0	1	0	0	0	4	1
2518971	Bacteroidetes	GCF_004803915.1	Chromosome	Duncaniella dubosii	5	4	2	4	1	0	0	0	0	0	0	5	0
411966	Cyanobacteria	GCF_002142475.1	Complete Genome	Leptolyngbya boryana IAM M-101	5	4	2	3	2	0	1	1	0	1	0	2	3
1122214	Alphaproteobacteria	GCF_002043005.1	Complete Genome	Martelella mediterranea DSM 17316	5	4	2	4	1	0	0	0	0	0	0	5	0
28104	Alphaproteobacteria	GCF_014189455.1	Complete Genome	Mesorhizobium huakuii	5	4	2	3	2	0	1	0	0	1	0	3	2
2483033	Alphaproteobacteria	GCF_004006175.1	Complete Genome	Parasedimentitalea marina	5	4	2	4	1	0	1	1	0	0	0	3	2
1335061	Alphaproteobacteria	GCF_902502825.2	Complete Genome	Pseudorhizobium flavum	5	4	2	3	2	0	0	0	0	1	0	4	1
1312183	Alphaproteobacteria	GCF_003627755.1	Complete Genome	Rhizobium jaguaris	5	4	2	4	1	0	0	0	0	1	0	4	1
379684	Alphaproteobacteria	GCF_011046245.1	Complete Genome	Rhizobium pseudoryzae	5	4	2	4	1	0	0	0	0	1	0	4	1
698761	Alphaproteobacteria	GCF_000330885.1	Complete Genome	Rhizobium tropici CIAT 899	5	4	2	4	1	0	0	0	0	1	0	4	1
540747	Alphaproteobacteria	GCF_008728195.1	Complete Genome	Roseovarius indicus	5	4	2	3	2	0	0	0	0	1	0	4	1
271865	Alphaproteobacteria	GCF_002278035.1	Complete Genome	[Ochrobactrum] quorumnocens	4	3	2	1	3	0	0	0	0	0	0	4	0
481146	Alphaproteobacteria	GCF_001766235.1	Complete Genome	Acetobacter ascendens	4	3	2	2	2	0	0	0	2	1	0	1	3
160699	Alphaproteobacteria	GCF_005144425.1	Scaffold	Agrobacterium larrymoorei	4	3	2	2	0	2	0	0	0	1	0	3	1
358	Alphaproteobacteria	GCF_003667905.1	Complete Genome	Agrobacterium tumefaciens	4	3	2	1	3	0	0	0	0	1	0	3	1
1365188	Spirochaetes	GCF_001936255.1	Complete Genome	Borrelia anserina Es	4	3	2	2	2	0	0	1	0	0	1	2	2
1081646	Spirochaetes	GCF_000239475.1	Complete Genome	Borreliella garinii BgVir	4	3	2	2	2	0	0	2	0	0	1	1	3
349101	Alphaproteobacteria	GCF_000015985.1	Complete Genome	Cereibacter sphaeroides ATCC 17029	4	3	2	1	3	0	0	0	0	0	0	4	0
1040979	Betaproteobacteria	GCF_900250125.1	Chromosome	Cupriavidus neocaledonicus	4	3	2	2	2	0	1	0	1	1	0	1	3
977880	Betaproteobacteria	GCF_000069785.1	Chromosome	Cupriavidus taiwanensis LMG 19424	4	3	2	1	3	0	1	0	1	1	0	1	3
317577	Deinococcus-Thermus	GCF_003444775.1	Complete Genome	Deinococcus ficus	4	3	2	2	2	0	1	0	0	0	0	3	1
522448	Cyanobacteria	GCF_007904085.1	Complete Genome	Euhalothece natronophila Z-M001	4	3	2	2	2	0	0	1	1	1	0	1	3
634177	Alphaproteobacteria	GCF_000182745.2	Complete Genome	Komagataeibacter medellinensis NBRC 3288	4	3	2	2	2	0	0	0	1	1	0	2	2
1396826	Alphaproteobacteria	GCF_006740765.1	Complete Genome	Leisingera aquaemixtae	4	3	2	2	2	0	0	0	0	1	0	3	1
1245	Firmicutes	GCF_009913915.1	Complete Genome	Leuconostoc mesenteroides	4	3	2	2	2	0	2	0	0	0	0	2	2
1194971	Firmicutes	GCF_001011095.1	Complete Genome	Ligilactobacillus salivarius str. Ren	4	3	2	2	2	0	2	0	0	0	0	2	2
1607	Firmicutes	GCF_009650015.1	Chromosome	Loigolactobacillus bifermentans	4	3	2	3	1	0	3	0	0	0	0	1	3
1082933	Alphaproteobacteria	GCF_001686985.1	Complete Genome	Mesorhizobium amorphae CCNWGS0123	4	3	2	2	2	0	0	0	0	1	0	3	1
266835	Alphaproteobacteria	GCF_000009625.1	Complete Genome	Mesorhizobium japonicum MAFF 303099	4	3	2	2	2	0	0	0	0	1	0	3	1
1777867	Alphaproteobacteria	GCF_013170785.1	Complete Genome	Mesorhizobium jarvisii	4	3	2	2	2	0	0	0	0	1	0	3	1
418223	Alphaproteobacteria	GCF_001936175.1	Complete Genome	Methylobacterium phyllosphaerae	4	3	2	2	2	0	0	0	0	1	0	3	1
426355	Alphaproteobacteria	GCF_000019725.1	Complete Genome	Methylobacterium radiotolerans JCM 2831	4	3	2	2	2	0	0	0	0	1	0	3	1
391905	Alphaproteobacteria	GCF_004802635.2	Complete Genome	Methylocystis heyeri	4	3	2	2	2	0	0	0	0	0	0	4	0
134	Alphaproteobacteria	GCF_009685195.1	Complete Genome	Methylocystis parvus	4	3	2	3	1	0	0	0	0	0	0	4	0
279238	Alphaproteobacteria	GCF_000013325.1	Complete Genome	Novosphingobium aromaticivorans DSM 12444	4	3	2	2	2	0	0	0	1	0	0	3	1
1367847	Alphaproteobacteria	GCF_000444995.1	Complete Genome	Paracoccus aminophilus JCM 7686	4	3	2	2	2	0	0	0	0	0	0	4	0
1612624	Alphaproteobacteria	GCF_001687365.1	Contig	Pararhizobium polonicum	4	3	2	2	0	2	0	0	0	0	0	4	0
648995	Alphaproteobacteria	GCF_013285525.1	Complete Genome	Rhizobium pusense	4	3	2	1	3	0	0	0	0	1	0	3	1
451876	Alphaproteobacteria	GCF_011046895.1	Complete Genome	Rhizobium rhizoryzae	4	3	2	3	1	0	0	0	0	1	0	3	1
861109	Alphaproteobacteria	GCF_000264945.2	Complete Genome	Sphingobium indicum B90A	4	3	2	2	2	0	0	1	1	0	0	2	2
33050	Alphaproteobacteria	GCF_001314325.1	Complete Genome	Sphingopyxis macrogoltabida	4	3	2	2	2	0	0	1	1	0	0	2	2
709032	Epsilonproteobacteria	GCF_000183725.1	Complete Genome	Sulfuricurvum kujiense DSM 16994	4	3	2	2	2	0	1	0	0	0	1	2	2
1915078	Alphaproteobacteria	GCF_001940525.2	Complete Genome	Thioclava nitratireducens	4	3	2	2	2	0	0	0	0	1	0	3	1
[truncated: 10,084 more rows]

## Sheet: Hits (Raw Data)
taxID	Phylum	AssemblyAccession	AssemblyStatus	Scientific Name	genome_type	name1	name2	start1	end1	start2	end2	per_id	aln_len	mism	gaps	e_value	bit_score	direction	sp_count
2045301	Firmicutes	GCF_900240295.1	Contig	'Megasphaera vaginalis' Bordigoni et al. 2020	genomic	ParA/ParC	NZ_OEQB01000004.1	5	262	147722	148480	50.388	258	123	2	3.21e-66	230	1	1
551115	Cyanobacteria	GCF_000196515.1	Complete Genome	'Nostoc azollae' 0708	chromosome	MinD	NC_014248.1	1	267	2071539	2072315	44.776	268	138	3	1.17e-47	174	1	2
551115	Cyanobacteria	GCF_000196515.1	Complete Genome	'Nostoc azollae' 0708	plasmid	ParA	NC_014249.1	6	199	56200	55631	29.126	206	118	5	2.76e-09	62.4	-1	2
1935204	Epsilonproteobacteria	GCF_004299785.2	Complete Genome	[Arcobacter] porcinus	chromosome	McdA	NZ_CP036246.2	26	188	1379278	1379745	26.347	167	108	6	1.22e-07	55.1	1	3
1935204	Epsilonproteobacteria	GCF_004299785.2	Complete Genome	[Arcobacter] porcinus	chromosome	ParA/ParC	NZ_CP036246.2	4	260	1533005	1532241	44.697	264	130	4	1.64e-57	201	-1	3
1935204	Epsilonproteobacteria	GCF_004299785.2	Complete Genome	[Arcobacter] porcinus	chromosome	FlhG	NZ_CP036246.2	85	301	348898	349536	25.688	218	156	4	3.3e-10	64.7	1	3
1402860	Firmicutes	GCF_900094975.1	Scaffold	[Bacillus] enclensis	genomic	FlhG/MinD	NZ_FMAU01000001.1	85	314	1257480	1256815	25.431	232	161	6	4.21e-08	62.8	-1	1
1410651	Firmicutes	GCF_000687555.1	Contig	[Clostridium] aerotolerans DSM 5434	genomic	FlhG/MinD	NZ_JHWJ01000005.1	85	314	119661	120320	23.176	233	163	7	3.3e-05	53.5	1	1
1526	Firmicutes	GCF_900112885.1	Scaffold	[Clostridium] aminophilum	genomic	ParA/ParC	NZ_FOZC01000004.1	4	261	169439	168693	50.388	258	119	2	1.57e-71	246	-1	1
1286362	Firmicutes	GCF_002797975.1	Contig	[Clostridium] celerecrescens 18A	genomic	ParA/ParC	NZ_PGET01000001.1	5	260	5243870	5243133	40.541	259	138	6	9.29e-34	137	-1	3
1286362	Firmicutes	GCF_002797975.1	Contig	[Clostridium] celerecrescens 18A	genomic	ParA/ParC	NZ_PGET01000001.1	4	262	4287733	4288482	51.737	259	116	2	3.29e-74	253	1	3
1286362	Firmicutes	GCF_002797975.1	Contig	[Clostridium] celerecrescens 18A	genomic	FlhG/MinD	NZ_PGET01000001.1	85	314	1666917	1667576	23.176	233	163	7	3.93e-05	53.1	1	3
1301100	Firmicutes	GCF_000499525.1	Scaffold	[Clostridium] dakarense	genomic	MinD	NZ_HG529369.1	21	263	26675	25974	48.361	244	115	3	6.67e-66	229	-1	1
99656	Firmicutes	GCF_900111235.1	Contig	[Clostridium] fimetarium	genomic	FlhG	NZ_FOJI01000002.1	85	305	362859	363521	40	225	127	3	1.69e-34	141	1	1
89153	Firmicutes	GCF_005844135.1	Scaffold	[Clostridium] hylemonae	genomic	ParA/ParC	NZ_SPFR01000003.1	6	262	173347	172604	36.538	260	150	6	1.39e-31	130	-1	1
1304881	Firmicutes	GCF_000526995.1	Contig	[Clostridium] indolis DSM 755	genomic	FlhG/MinD	NZ_AZUI01000001.1	85	314	5020172	5020831	22.747	233	164	7	5.02e-05	53.1	1	3
1304881	Firmicutes	GCF_000526995.1	Contig	[Clostridium] indolis DSM 755	genomic	ParA/ParC	NZ_AZUI01000001.1	5	262	3051771	3051028	41.762	261	136	6	9.07e-36	142	-1	3
1304881	Firmicutes	GCF_000526995.1	Contig	[Clostridium] indolis DSM 755	genomic	ParA/ParC	NZ_AZUI01000001.1	4	262	1890366	1891115	51.737	259	116	2	3.1e-74	253	1	3
1522	Firmicutes	GCF_012317185.1	Complete Genome	[Clostridium] innocuum	chromosome	ParA/ParC	NZ_CP048838.1	5	260	3423934	3424665	30.116	259	163	4	1.36e-17	90.1	1	5
1522	Firmicutes	GCF_012317185.1	Complete Genome	[Clostridium] innocuum	chromosome	ParA/ParC/McdA	NZ_CP048838.1	4	261	165514	166263	46.332	259	129	3	9.49e-61	215	1	5
1522	Firmicutes	GCF_012317185.1	Complete Genome	[Clostridium] innocuum	chromosome	FlhG/MinD	NZ_CP048838.1	85	289	2399725	2399135	25.121	207	143	4	1.37e-06	57.8	-1	5
1522	Firmicutes	GCF_012317185.1	Complete Genome	[Clostridium] innocuum	chromosome	ParA/ParC	NZ_CP048838.1	4	259	970436	969675	39.615	260	147	4	1.2e-42	162	-1	5
1522	Firmicutes	GCF_012317185.1	Complete Genome	[Clostridium] innocuum	chromosome	ParA	NZ_CP048838.1	4	260	1508876	1509580	32.432	259	149	9	4.65e-17	88.6	1	5
1286820	Firmicutes	GCF_000421505.1	Contig	[Clostridium] methoxybenzovorans SR3	genomic	FlhG/MinD	NZ_ATXD01000007.1	85	314	1105133	1105792	22.747	233	164	7	5.02e-05	53.1	1	1
29361	Firmicutes	GCF_013300945.1	Contig	[Clostridium] nexile	genomic	ParA/ParC	NZ_JAAIUD010000013.1	4	262	39662	38913	49.421	259	122	2	1.72e-73	251	-1	2
29361	Firmicutes	GCF_013300945.1	Contig	[Clostridium] nexile	genomic	ParA/ParC/McdA	NZ_JAAIUD010000013.1	4	261	33555	32788	36.398	261	158	3	1.5e-38	150	-1	2
29364	Firmicutes	GCF_900111595.1	Scaffold	[Clostridium] polysaccharolyticum	genomic	MinD	NZ_FOHN01000018.1	21	267	18622	17915	48.178	247	117	4	2.06e-65	228	-1	1
610130	Firmicutes	GCF_000144625.1	Complete Genome	[Clostridium] saccharolyticum WM1	chromosome	ParA/ParC	NC_014376.1	4	262	4652080	4651331	51.737	259	116	2	3.1e-74	253	-1	5
610130	Firmicutes	GCF_000144625.1	Complete Genome	[Clostridium] saccharolyticum WM1	chromosome	ParA/ParC	NC_014376.1	5	262	3708504	3709247	40.613	261	139	6	7.59e-35	140	1	5
610130	Firmicutes	GCF_000144625.1	Complete Genome	[Clostridium] saccharolyticum WM1	chromosome	ParA/ParC	NC_014376.1	4	260	3876057	3875290	33.716	261	164	4	2.45e-30	127	-1	5
610130	Firmicutes	GCF_000144625.1	Complete Genome	[Clostridium] saccharolyticum WM1	chromosome	ParA	NC_014376.1	4	262	806530	807288	26.923	260	182	4	2.88e-11	71.2	1	5
610130	Firmicutes	GCF_000144625.1	Complete Genome	[Clostridium] saccharolyticum WM1	chromosome	FlhG/MinD	NC_014376.1	85	314	2193830	2193171	23.176	233	163	7	3.97e-05	53.1	-1	5
411468	Firmicutes	GCF_004295125.1	Complete Genome	[Clostridium] scindens ATCC 35704	chromosome	ParC	NZ_CP036170.1	121	180	325193	325014	35	60	39	0	4.04e-06	55.8	-1	5
411468	Firmicutes	GCF_004295125.1	Complete Genome	[Clostridium] scindens ATCC 35704	chromosome	MinD	NZ_CP036170.1	21	267	2962277	2962984	47.984	248	116	5	8.22e-62	217	1	5
411468	Firmicutes	GCF_004295125.1	Complete Genome	[Clostridium] scindens ATCC 35704	chromosome	ParA/ParC	NZ_CP036170.1	4	262	1161302	1160553	49.421	259	122	2	3.43e-73	250	-1	5
411468	Firmicutes	GCF_004295125.1	Complete Genome	[Clostridium] scindens ATCC 35704	chromosome	ParA/ParC	NZ_CP036170.1	4	259	1153957	1153196	39.615	260	147	4	1.06e-42	163	-1	5
411468	Firmicutes	GCF_004295125.1	Complete Genome	[Clostridium] scindens ATCC 35704	chromosome	ParA	NZ_CP036170.1	4	261	2032780	2033541	27.925	265	173	10	8.54e-11	69.7	1	5
1512	Firmicutes	GCF_008632235.1	Scaffold	[Clostridium] symbiosum	genomic	ParA/ParC	NZ_VWSY01000001.1	4	262	1740497	1739748	50.193	259	120	2	1.58e-71	246	-1	2
1512	Firmicutes	GCF_008632235.1	Scaffold	[Clostridium] symbiosum	genomic	ParA/ParC	NZ_VWSY01000001.1	4	262	1794209	1793463	37.023	262	149	5	5.63e-31	129	-1	2
865861	Firmicutes	GCF_000511955.1	Scaffold	[Clostridium] ultunense DSM 10521	genomic	FlhG	NZ_AZSU01000003.1	62	307	200066	200791	35.366	246	155	2	1.28e-22	106	1	1
221276	Gammaproteobacteria	GCF_003710245.1	Contig	[Curtobacterium] plantarum	genomic	MinD	NZ_RHDS01000001.1	1	270	429900	429091	90	270	27	0	8.48e-147	461	-1	1
1334193	Gammaproteobacteria	GCF_001461805.1	Complete Genome	[Enterobacter] lignolyticus	chromosome	MinD	NZ_CP012871.1	1	270	2656751	2657560	91.111	270	24	0	9.91e-148	464	1	1
2161819	Gammaproteobacteria	GCF_900604315.1	Scaffold	[Erwinia] mediterraneensis	genomic	ParA	NZ_LR026980.1	8	225	111448	112146	27.426	237	149	7	8.16e-06	54.7	1	1
633697	Firmicutes	GCF_000183525.2	Chromosome	[Eubacterium] cellulosolvens 6	chromosome	ParA	NZ_CM001487.1	5	196	44860	44252	27.65	217	118	7	5.25e-09	64.3	-1	2
633697	Firmicutes	GCF_000183525.2	Chromosome	[Eubacterium] cellulosolvens 6	chromosome	ParA/ParC	NZ_CM001487.1	4	262	1703756	1704523	47.893	261	129	2	4.38e-66	230	1	2
515620	Firmicutes	GCF_000146185.1	Complete Genome	[Eubacterium] eligens ATCC 27750	plasmid	ParA/ParC	NC_012780.1	4	257	290568	291323	26.07	257	182	2	8.08e-17	87.8	1	4
515620	Firmicutes	GCF_000146185.1	Complete Genome	[Eubacterium] eligens ATCC 27750	chromosome	FlhG/MinD	NC_012778.1	85	314	1020425	1021096	26.068	234	159	7	7.18e-08	62	1	4
515620	Firmicutes	GCF_000146185.1	Complete Genome	[Eubacterium] eligens ATCC 27750	chromosome	ParA/ParC	NC_012778.1	4	262	2133224	2132475	48.263	259	125	2	1.08e-69	240	-1	4
515620	Firmicutes	GCF_000146185.1	Complete Genome	[Eubacterium] eligens ATCC 27750	chromosome	FlhG	NC_012778.1	85	308	846573	847244	42.105	228	124	3	4.56e-37	149	1	4
1737	Firmicutes	GCF_015668515.1	Scaffold	[Eubacterium] tenue	genomic	MinD	NZ_JADPFO010000001.1	21	269	1616965	1616240	48.81	252	116	4	6.31e-69	238	-1	1
1464011	Actinobacteria	GCF_000717245.1	Contig	[Kitasatospora] papulosa	genomic	ParA/ParC	NZ_JNYQ01000002.1	4	262	409721	410473	48.659	261	122	4	1.5e-59	212	1	1
1970790	Firmicutes	GCF_900240275.1	Scaffold	[Lactobacillus] timonensis	genomic	ParA/ParC	NZ_LT964761.1	5	260	806238	806978	52.734	256	112	2	2.29e-72	248	1	1
418630	Alphaproteobacteria	GCF_900188265.1	Scaffold	[Luteovulum] sphaeroides subsp. megalophilum	genomic	ParA/ParC	NZ_FZOV01000001.1	8	256	102393	103052	29.6	250	145	5	3.43e-14	79.7	1	1
1520670	Actinobacteria	GCF_002356335.1	Complete Genome	[Mycobacterium] stephanolepidis	chromosome	ParA/ParC	NZ_AP018165.1	4	261	3655952	3655212	39.535	258	145	4	1.59e-38	151	-1	3
1520670	Actinobacteria	GCF_002356335.1	Complete Genome	[Mycobacterium] stephanolepidis	chromosome	ParA/ParC	NZ_AP018165.1	4	262	4990443	4989688	47.876	259	128	2	1.35e-60	215	-1	3
1520670	Actinobacteria	GCF_002356335.1	Complete Genome	[Mycobacterium] stephanolepidis	chromosome	ParA/ParC	NZ_AP018165.1	4	262	2300574	2301326	45.174	259	134	2	6.76e-58	207	1	3
271865	Alphaproteobacteria	GCF_002278035.1	Complete Genome	[Ochrobactrum] quorumnocens	chromosome	ParA/ParC	NZ_CP022603.1	4	172	1396410	1396922	34.27	178	101	5	9.62e-10	66.6	1	4
271865	Alphaproteobacteria	GCF_002278035.1	Complete Genome	[Ochrobactrum] quorumnocens	plasmid	ParA/ParC	NZ_CP022605.1	4	182	644145	643597	32.105	190	111	5	8.35e-11	69.7	-1	4
271865	Alphaproteobacteria	GCF_002278035.1	Complete Genome	[Ochrobactrum] quorumnocens	chromosome	ParA/ParC/McdA	NZ_CP022604.1	5	46	2208447	2208322	59.524	42	17	0	1.57e-05	53.5	-1	4
271865	Alphaproteobacteria	GCF_002278035.1	Complete Genome	[Ochrobactrum] quorumnocens	chromosome	ParA/ParC	NZ_CP022604.1	4	262	2424341	2423583	49.035	259	126	2	2.98e-70	242	-1	4
2448455	Alphaproteobacteria	GCF_900243435.1	Contig	[Ochrobactrum] soli	genomic	MinD	NZ_OOFM01000004.1	1	269	1058985	1058185	67.037	270	85	4	6.39e-98	321	-1	2
2448455	Alphaproteobacteria	GCF_900243435.1	Contig	[Ochrobactrum] soli	genomic	ParA/ParC	NZ_OOFM01000004.1	4	172	19017	18505	33.708	178	102	5	1.75e-09	65.9	-1	2
1056496	Gammaproteobacteria	GCF_005876855.1	Contig	[Pseudomonas] nosocomialis	genomic	ParA/ParC	NZ_QLAE01000040.1	4	260	21280	20525	31.008	258	171	3	3.13e-23	106	-1	2
1056496	Gammaproteobacteria	GCF_005876855.1	Contig	[Pseudomonas] nosocomialis	genomic	FlhG	NZ_QLAE01000040.1	63	330	29133	28342	64.925	268	90	2	6.81e-85	287	-1	2
1176257	Gammaproteobacteria	GCF_003696365.1	Contig	[Pseudomonas] zhaodongensis	genomic	MinD	NZ_RFFM01000002.1	1	270	240982	241788	77.407	270	60	1	6.57e-123	393	1	1
2220000	Actinobacteria	GCF_900607225.1	Scaffold	[Pseudopropionibacterium] massiliense	genomic	ParA/ParC	NZ_LR027842.1	4	261	3409036	3409791	43.023	258	141	2	2.24e-47	177	1	2
2220000	Actinobacteria	GCF_900607225.1	Scaffold	[Pseudopropionibacterium] massiliense	genomic	ParA/ParC	NZ_LR027842.1	1	262	1026502	1027263	44.275	262	138	2	3.47e-57	205	1	2
411470	Firmicutes	GCF_009831375.1	Complete Genome	[Ruminococcus] gnavus ATCC 29149	chromosome	ParA/ParC	NZ_CP027002.1	1	261	2749115	2749891	39.773	264	151	3	1.27e-40	157	1	7
411470	Firmicutes	GCF_009831375.1	Complete Genome	[Ruminococcus] gnavus ATCC 29149	chromosome	ParA/ParC	NZ_CP027002.1	4	262	2306978	2306229	49.035	259	123	2	2.69e-70	242	-1	7
411470	Firmicutes	GCF_009831375.1	Complete Genome	[Ruminococcus] gnavus ATCC 29149	chromosome	ParA	NZ_CP027002.1	4	196	3159236	3159820	33.668	199	122	5	1.88e-12	74.7	1	7
411470	Firmicutes	GCF_009831375.1	Complete Genome	[Ruminococcus] gnavus ATCC 29149	chromosome	ParA/ParC	NZ_CP027002.1	2	168	2677047	2677499	33.929	168	93	4	2.09e-06	56.6	1	7
411470	Firmicutes	GCF_009831375.1	Complete Genome	[Ruminococcus] gnavus ATCC 29149	chromosome	ParA/ParC/McdA	NZ_CP027002.1	4	191	2601446	2601997	41.799	189	104	2	2.44e-26	115	1	7
411470	Firmicutes	GCF_009831375.1	Complete Genome	[Ruminococcus] gnavus ATCC 29149	chromosome	ParA/ParC	NZ_CP027002.1	4	261	2988132	2988896	32.576	264	163	6	7.59e-23	105	1	7
411470	Firmicutes	GCF_009831375.1	Complete Genome	[Ruminococcus] gnavus ATCC 29149	chromosome	MinD	NZ_CP027002.1	21	253	579289	579957	51.073	233	104	3	1.11e-63	223	1	7
46228	Firmicutes	GCF_902373885.1	Scaffold	[Ruminococcus] lactaris	genomic	ParA/ParC	NZ_CABKOA010000009.1	4	260	109839	110603	34.615	260	162	3	1.55e-32	133	1	1
33039	Firmicutes	GCF_003470435.1	Scaffold	[Ruminococcus] torques	genomic	FlhG/MinD	NZ_QRIH01000003.1	85	330	94722	94015	23.695	249	174	7	1.1e-05	55.1	-1	1
1349786	Actinobacteria	GCF_001570905.1	Contig	[Zimmermannella] alba NBRC 15616	genomic	ParA/ParC	NZ_BCSO01000003.1	4	262	109013	109786	43.233	266	136	4	1.73e-53	194	1	1
1349787	Actinobacteria	GCF_001570925.1	Contig	[Zimmermannella] bifida NBRC 103089	genomic	ParA/ParC	NZ_BCSP01000001.1	4	260	472220	471477	44.358	257	134	3	1.19e-52	192	-1	1
1278308	Actinobacteria	GCF_000381765.1	Scaffold	[Zimmermannella] faecalis ATCC 13722	genomic	ParA/ParC	NZ_KB907074.1	4	259	10555	11295	46.094	256	129	3	1.46e-52	192	1	1
1960156	Abditibacteriota	GCF_002973605.1	Contig	Abditibacterium utsteinense	genomic	McdA	NIGF01000009	26	68	104978	104853	65.116	43	14	1	2.34e-06	54.7		1
46125	Firmicutes	GCF_013267415.1	Complete Genome	Abiotrophia defectiva	chromosome	ParA/ParC	NZ_CP053988.1	4	259	874601	873861	46.875	256	127	2	5.57e-66	230	-1	1
2486576	Firmicutes	GCF_003725415.1	Scaffold	Absicoccus porci	genomic	ParA/ParC/McdA	NZ_RJQC01000002.1	4	262	452725	451973	48.077	260	125	3	1.12e-58	209	-1	1
2182787	Gammaproteobacteria	GCF_003151135.1	Contig	Abyssibacter profundi	genomic	ParA/ParC	NZ_QEQK01000004.1	8	259	201323	200580	31.801	261	156	6	3.26e-18	92	-1	1
1766203	Firmicutes	GCF_001559865.1	Contig	Abyssisolibacter fermentans	genomic	MinD	NZ_LOHE01000070.1	21	269	17848	17120	44.882	254	124	6	1.73e-60	214	-1	1
1120917	Actinobacteria	GCF_000376245.1	Contig	Acaricomes phytoseiuli DSM 14247	genomic	ParA/ParC	NZ_AQXM01000011.1	5	260	378	1115	30.233	258	166	7	6.07e-17	88.6	1	1
329726	Cyanobacteria	GCF_000018105.1	Complete Genome	Acaryochloris marina MBIC11017	plasmid	ParA/ParC	NC_009931.1	1	256	24841	25542	25	256	170	4	1.16e-12	72.8	1	8
329726	Cyanobacteria	GCF_000018105.1	Complete Genome	Acaryochloris marina MBIC11017	plasmid	ParA/ParC	NC_009926.1	4	244	321817	321128	32.653	245	146	6	3.1e-29	121	-1	8
329726	Cyanobacteria	GCF_000018105.1	Complete Genome	Acaryochloris marina MBIC11017	plasmid	ParA/ParC	NC_009929.1	5	252	99342	98617	29.249	253	163	4	1.5e-19	93.2	-1	8
329726	Cyanobacteria	GCF_000018105.1	Complete Genome	Acaryochloris marina MBIC11017	chromosome	MinD	NC_009925.1	1	268	4679352	4678552	43.841	276	138	4	3.39e-46	170	-1	8
329726	Cyanobacteria	GCF_000018105.1	Complete Genome	Acaryochloris marina MBIC11017	plasmid	McdA	NC_009930.1	26	200	63272	63760	29.714	175	111	6	5.67e-14	75.5	1	8
329726	Cyanobacteria	GCF_000018105.1	Complete Genome	Acaryochloris marina MBIC11017	plasmid	ParA/ParC	NC_009933.1	5	178	65549	65034	28.652	178	117	5	3.14e-11	68.2	-1	8
329726	Cyanobacteria	GCF_000018105.1	Complete Genome	Acaryochloris marina MBIC11017	chromosome	ParA/McdA	NC_009925.1	4	61	541880	541710	55.172	58	25	1	3.03e-08	59.3	-1	8
329726	Cyanobacteria	GCF_000018105.1	Complete Genome	Acaryochloris marina MBIC11017	plasmid	ParA/ParC	NC_009926.1	4	259	255161	255964	33.452	281	149	6	1.49e-31	128	1	8
258515	Firmicutes	GCF_900103835.1	Scaffold	Acetanaerobacterium elongatum	genomic	ParA/ParC	NZ_FNID01000014.1	4	262	18572	19318	37.023	262	149	5	2.71e-32	132	1	1
879566	Firmicutes	GCF_900248245.1	Contig	Acetatifactor muris	genomic	ParA/ParC	NZ_OFSM01000014.1	4	261	153200	153967	39.464	261	150	3	4.19e-40	155	1	1
1720083	Firmicutes	GCF_004359375.1	Complete Genome	Acetilactobacillus jinshanensis	chromosome	ParA/ParC	NZ_CP034726.1	5	260	130126	130866	48.828	256	122	2	1.47e-67	234	1	2
1720083	Firmicutes	GCF_004359375.1	Complete Genome	Acetilactobacillus jinshanensis	chromosome	FlhG/MinD	NZ_CP034726.1	85	314	1344880	1344212	24.681	235	160	8	1.68e-05	54.3	-1	2
1120918	Firmicutes	GCF_900112085.1	Scaffold	Acetitomaculum ruminis DSM 5522	genomic	FlhG/MinD	NZ_FOJY01000001.1	85	314	204100	204759	23.83	235	159	8	5.04e-06	56.2	1	1
509191	Firmicutes	GCF_000179595.2	Scaffold	Acetivibrio cellulolyticus CD2	genomic	ParA/ParC	NZ_JH556658.1	1	47	256129	256269	55.319	47	21	0	2.6e-06	56.2	1	3
509191	Firmicutes	GCF_000179595.2	Scaffold	Acetivibrio cellulolyticus CD2	genomic	ParA/ParC	NZ_JH556658.1	1	260	283681	284451	37.023	262	158	2	1.93e-39	153	1	3
509191	Firmicutes	GCF_000179595.2	Scaffold	Acetivibrio cellulolyticus CD2	genomic	FlhG	NZ_JH556658.1	85	330	69800	70531	38	250	145	4	1.16e-34	142	1	3
720554	Firmicutes	GCF_000237085.1	Complete Genome	Acetivibrio clariflavus DSM 19732	chromosome	ParA/ParC	NC_016627.1	1	261	7816	8571	52.107	261	116	3	3.8e-74	253	1	3
720554	Firmicutes	GCF_000237085.1	Complete Genome	Acetivibrio clariflavus DSM 19732	chromosome	MinD	NC_016627.1	21	269	1311918	1312643	49.603	252	114	4	9.4e-63	220	1	3
720554	Firmicutes	GCF_000237085.1	Complete Genome	Acetivibrio clariflavus DSM 19732	chromosome	FlhG	NC_016627.1	62	330	2237089	2236289	40.221	271	156	3	1.16e-36	148	-1	3
290052	Firmicutes	GCF_001461035.1	Scaffold	Acetivibrio ethanolgignens	genomic	FlhG	NZ_LNAM01000001.1	85	308	125260	125931	39.474	228	130	3	3.95e-29	125	1	1
2487273	Firmicutes	GCF_004102745.1	Contig	Acetivibrio mesophilus	genomic	ParA/ParC	NZ_RLII01000001.1	4	259	97684	98445	40.927	259	145	3	1.32e-35	142	1	1
1677857	Firmicutes	GCF_002844395.1	Complete Genome	Acetivibrio saccincola	chromosome	MinD	NZ_CP025197.1	21	269	1209411	1210136	48.81	252	116	4	4.36e-61	215	1	3
1677857	Firmicutes	GCF_002844395.1	Complete Genome	Acetivibrio saccincola	chromosome	ParA/ParC	NZ_CP025197.1	1	261	6617	7372	53.257	261	113	2	9.05e-77	261	1	3
1677857	Firmicutes	GCF_002844395.1	Complete Genome	Acetivibrio saccincola	chromosome	FlhG	NZ_CP025197.1	85	329	2261190	2260459	34.677	248	155	3	3.52e-31	132	-1	3
572545	Firmicutes	GCF_001692755.1	Complete Genome	Acetivibrio thermocellus DSM 2360	chromosome	FlhG	NZ_CP016502.1	62	330	2032764	2031964	38.376	271	161	3	2.54e-34	141	-1	3
572545	Firmicutes	GCF_001692755.1	Complete Genome	Acetivibrio thermocellus DSM 2360	chromosome	ParA/ParC	NZ_CP016502.1	4	260	7479	8222	51.751	257	115	2	3.68e-75	256	1	3
572545	Firmicutes	GCF_001692755.1	Complete Genome	Acetivibrio thermocellus DSM 2360	chromosome	FlhG/MinD	NZ_CP016502.1	4	260	2513870	2513163	26.236	263	161	8	8.34e-05	51.6	-1	3
745369	Firmicutes	GCF_900168025.1	Scaffold	Acetoanaerobium noterae	genomic	FlhG	NZ_FUYN01000001.1	85	315	270583	269903	37.662	231	140	2	6.93e-34	139	-1	1
1511	Firmicutes	GCF_000196455.1	Complete Genome	Acetoanaerobium sticklandii	chromosome	MinD	NC_014614.1	63	253	1547369	1546824	41.885	191	102	3	2.33e-38	150	-1	5
1511	Firmicutes	GCF_000196455.1	Complete Genome	Acetoanaerobium sticklandii	chromosome	ParA/ParC	NC_014614.1	1	260	2674970	2674218	33.462	260	164	4	1.04e-27	119	-1	5
1511	Firmicutes	GCF_000196455.1	Complete Genome	Acetoanaerobium sticklandii	chromosome	MinD	NC_014614.1	1	114	1547556	1547233	51.754	114	49	1	7.23e-17	87.8	-1	5
1511	Firmicutes	GCF_000196455.1	Complete Genome	Acetoanaerobium sticklandii	chromosome	FlhG	NC_014614.1	85	328	1850282	1849572	35.656	244	150	3	2.92e-33	138	-1	5
1511	Firmicutes	GCF_000196455.1	Complete Genome	Acetoanaerobium sticklandii	chromosome	ParA/ParC/McdA	NC_014614.1	4	224	369563	370246	27.848	237	146	6	9.13e-16	84.7	1	5
663932	Alphaproteobacteria	GCF_000379545.1	Scaffold	Acetobacter aceti ATCC 23746	genomic	ParA/ParC/McdA	NZ_KB902575.1	5	46	1945448	1945323	57.143	42	18	0	3.67e-05	52.4	-1	5
663932	Alphaproteobacteria	GCF_000379545.1	Scaffold	Acetobacter aceti ATCC 23746	genomic	MinD	NZ_KB902575.1	31	268	223845	223138	61.506	239	88	4	3.52e-86	287	-1	5
663932	Alphaproteobacteria	GCF_000379545.1	Scaffold	Acetobacter aceti ATCC 23746	genomic	ParA/ParC/McdA	NZ_KB902575.1	5	262	1692651	1691905	46.899	258	128	2	9.67e-62	218	-1	5
663932	Alphaproteobacteria	GCF_000379545.1	Scaffold	Acetobacter aceti ATCC 23746	genomic	McdA	NZ_KB902575.1	26	144	3683314	3682976	28.571	119	79	3	5.77e-05	51.2	-1	5
663932	Alphaproteobacteria	GCF_000379545.1	Scaffold	Acetobacter aceti ATCC 23746	genomic	McdA	NZ_KB902575.1	26	189	1379244	1378774	37.805	164	95	4	2.5e-16	85.1	-1	5
481146	Alphaproteobacteria	GCF_001766235.1	Complete Genome	Acetobacter ascendens	plasmid	McdA	NZ_CP015166.1	26	144	41703	42041	28.571	119	79	3	5.72e-05	51.2	1	4
481146	Alphaproteobacteria	GCF_001766235.1	Complete Genome	Acetobacter ascendens	chromosome	MinD	NZ_CP015164.1	1	268	614748	613951	62.082	269	98	4	2.69e-86	288	-1	4
481146	Alphaproteobacteria	GCF_001766235.1	Complete Genome	Acetobacter ascendens	chromosome	ParA/ParC/McdA	NZ_CP015164.1	2	262	2477430	2476675	46.743	261	130	2	5.22e-64	224	-1	4
481146	Alphaproteobacteria	GCF_001766235.1	Complete Genome	Acetobacter ascendens	plasmid	McdA	NZ_CP015167.1	26	201	26234	26722	32.386	176	106	6	1.07e-12	74.3	1	4
178900	Alphaproteobacteria	GCF_001580535.1	Contig	Acetobacter cerevisiae	genomic	McdA	NZ_LHZA01000049.1	26	146	1384	1043	33.884	121	73	3	1.6e-05	52.8	-1	1
146475	Alphaproteobacteria	GCF_000963925.1	Contig	Acetobacter cibinongensis	genomic	MinD	NZ_BAMV01000001.1	32	268	37800	38504	62.605	238	85	4	1.05e-86	289	1	1
1737472	Alphaproteobacteria	GCF_011516755.1	Contig	Acetobacter conturbans	genomic	MinD	NZ_WOSY01000006.1	29	268	186452	187165	60.581	241	91	4	1.79e-84	282	1	1
104097	Alphaproteobacteria	GCF_011516945.1	Contig	Acetobacter estunensis	genomic	MinD	NZ_WOTH01000017.1	31	268	5688	6395	62.343	239	86	4	5.68e-87	290	1	1
483199	Alphaproteobacteria	GCF_002276555.1	Contig	Acetobacter fabarum	genomic	MinD	NZ_NCXK01000001.1	32	268	266014	266718	59.664	238	92	4	6.32e-83	278	1	1
1737473	Alphaproteobacteria	GCF_011516735.1	Contig	Acetobacter fallax	genomic	ParA/ParC/McdA	NZ_WOSX01000007.1	5	46	114891	114766	57.143	42	18	0	3.66e-05	52.4	-1	1
1260984	Alphaproteobacteria	GCF_011516935.1	Contig	Acetobacter farinalis	genomic	MinD	NZ_WOTF01000001.1	21	268	437972	437235	59.274	248	99	2	1.65e-85	285	-1	1
431306	Alphaproteobacteria	GCF_011516865.1	Contig	Acetobacter ghanensis	genomic	MinD	NZ_WOTE01000001.1	32	268	341943	342647	59.664	238	92	4	1.6e-82	277	1	1
104101	Alphaproteobacteria	GCF_002153515.1	Contig	Acetobacter indonesiensis	genomic	ParA/ParC	NZ_JOMP01000008.1	5	262	108173	108919	46.899	258	128	2	5.16e-61	215	1	1
1332824	Alphaproteobacteria	GCF_011516885.1	Contig	Acetobacter lambici	genomic	MinD	NZ_WOTD01000001.1	32	268	264278	264982	60.084	238	91	4	2.38e-83	279	1	1
104100	Alphaproteobacteria	GCF_011516875.1	Contig	Acetobacter lovaniensis	genomic	MinD	NZ_WOTC01000001.1	32	268	310979	311683	59.664	238	92	4	9.57e-83	277	1	1
178901	Alphaproteobacteria	GCF_001580615.1	Contig	Acetobacter malorum	genomic	ParA/ParC/McdA	NZ_LHZC01000029.1	4	262	29828	29079	48.659	261	121	3	1.51e-63	223	-1	1
864732	Alphaproteobacteria	GCF_011516835.1	Contig	Acetobacter musti	genomic	ParA/ParC/McdA	NZ_WOTB01000001.1	5	46	135687	135812	57.143	42	18	0	3.67e-05	52.4	1	1
1120919	Alphaproteobacteria	GCF_007991375.1	Contig	Acetobacter nitrogenifigens DSM 23921 = LMG 23498	genomic	MinD	NZ_BJYF01000008.1	31	268	84839	85546	61.506	239	88	4	9.44e-87	289	1	1
304077	Alphaproteobacteria	GCF_011516825.1	Contig	Acetobacter oeni	genomic	McdA	NZ_WOTA01000002.1	26	189	11859	11389	38.415	164	94	4	3.94e-17	87.4	-1	1
1236501	Alphaproteobacteria	GCF_000613865.1	Contig	Acetobacter okinawensis JCM 25146	genomic	ParA/ParC	NZ_BAJU01000011.1	137	262	23743	24120	53.968	126	58	0	5.72e-50	125	1	2
1236501	Alphaproteobacteria	GCF_000613865.1	Contig	Acetobacter okinawensis JCM 25146	genomic	ParA/ParC	NZ_BAJU01000011.1	5	138	23375	23749	44.776	134	65	2	5.72e-50	98.2	1	2
146474	Alphaproteobacteria	GCF_000963965.1	Scaffold	Acetobacter orientalis	genomic	ParA/ParC/McdA	NZ_BAMX01000013.1	5	262	83545	82799	46.899	258	128	2	7.36e-61	215	-1	1
104099	Alphaproteobacteria	GCF_006539325.1	Contig	Acetobacter orleanensis	genomic	MinD	NZ_BJMU01000001.1	29	268	326192	326905	60	240	94	2	1.01e-83	280	1	1
1633874	Alphaproteobacteria	GCF_002220195.1	Complete Genome	Acetobacter oryzifermentans	chromosome	ParA/ParC/McdA	NZ_CP022374.1	2	262	3077355	3076600	46.743	261	130	2	7.38e-64	224	-1	2
1633874	Alphaproteobacteria	GCF_002220195.1	Complete Genome	Acetobacter oryzifermentans	chromosome	MinD	NZ_CP022374.1	1	268	1091050	1090253	62.082	269	98	4	5.18e-86	287	-1	2
2500548	Alphaproteobacteria	GCF_004014775.2	Complete Genome	Acetobacter oryzoeni	chromosome	ParA/ParC/McdA	NZ_CP042808.1	2	262	31704	30949	47.126	261	129	2	1.84e-64	225	-1	4
2500548	Alphaproteobacteria	GCF_004014775.2	Complete Genome	Acetobacter oryzoeni	chromosome	MinD	NZ_CP042808.1	1	268	961049	960252	62.082	269	98	4	2.03e-86	288	-1	4
2500548	Alphaproteobacteria	GCF_004014775.2	Complete Genome	Acetobacter oryzoeni	plasmid	ParA/ParC	NZ_CP042809.1	4	218	98597	99271	28.085	235	139	7	1.24e-09	66.2	1	4
2500548	Alphaproteobacteria	GCF_004014775.2	Complete Genome	Acetobacter oryzoeni	chromosome	ParA/ParC/McdA	NZ_CP042808.1	5	46	2420763	2420638	57.143	42	18	0	3.71e-05	52.4	-1	4
1234671	Alphaproteobacteria	GCF_000613285.1	Contig	Acetobacter papayae JCM 25143	genomic	ParA/ParC	NZ_BAIN01000009.1	137	262	5441	5818	53.968	126	58	0	3.17e-47	120	1	2
1234671	Alphaproteobacteria	GCF_000613285.1	Contig	Acetobacter papayae JCM 25143	genomic	ParA/ParC	NZ_BAIN01000009.1	4	138	5070	5447	44.526	137	63	3	3.17e-47	94.4	1	2
1266844	Alphaproteobacteria	GCF_000723785.2	Complete Genome	Acetobacter pasteurianus 386B	chromosome	MinD	NC_021991.1	1	268	2586226	2585429	62.082	269	98	4	2.99e-86	288	-1	2
1266844	Alphaproteobacteria	GCF_000723785.2	Complete Genome	Acetobacter pasteurianus 386B	chromosome	ParA/ParC/McdA	NC_021991.1	2	262	1548223	1547468	46.743	261	130	2	7.17e-64	224	-1	2
104098	Alphaproteobacteria	GCF_006539345.1	Contig	Acetobacter peroxydans	genomic	MinD	NZ_BJMV01000001.1	31	268	206084	205377	59.664	238	94	2	6.22e-82	275	-1	1
1236503	Alphaproteobacteria	GCF_000613905.1	Contig	Acetobacter persici JCM 25330	genomic	MinD	NZ_BAJW01000005.1	29	268	73404	74117	60	240	94	2	1.81e-83	280	1	1
65959	Alphaproteobacteria	GCF_002738225.1	Contig	Acetobacter pomorum	genomic	ParA/ParC/McdA	NZ_PEBQ01000037.1	2	262	12176	12931	46.743	261	130	2	2.33e-63	222	1	1
446692	Alphaproteobacteria	GCF_001499615.1	Complete Genome	Acetobacter senegalensis	chromosome	ParA/ParC	NZ_LN606600.1	4	196	2298313	2298891	35.266	207	106	5	1.34e-19	95.9	1	3
446692	Alphaproteobacteria	GCF_001499615.1	Complete Genome	Acetobacter senegalensis	chromosome	ParA/ParC/McdA	NZ_LN606600.1	5	262	1611045	1611791	47.674	258	126	2	1.61e-61	217	1	3
446692	Alphaproteobacteria	GCF_001499615.1	Complete Genome	Acetobacter senegalensis	chromosome	MinD	NZ_LN606600.1	32	268	72240	72944	60.924	238	89	4	4.91e-85	284	1	3
85325	Alphaproteobacteria	GCF_011516765.1	Contig	Acetobacter sicerae	genomic	MinD	NZ_JAAABN010000002.1	31	268	182721	182014	61.088	239	89	4	5.98e-86	286	-1	1
146476	Alphaproteobacteria	GCF_000964225.1	Scaffold	Acetobacter syzygii	genomic	MinD	NZ_BAMZ01000005.1	32	268	187895	187191	60.084	238	91	4	2.35e-83	279	-1	1
1502842	Alphaproteobacteria	GCF_011516655.1	Contig	Acetobacter thailandicus	genomic	ParA/ParC/McdA	NZ_WOSV01000001.1	5	262	403040	402294	46.512	258	129	2	8.2e-61	215	-1	1
104102	Alphaproteobacteria	GCF_001580945.1	Contig	Acetobacter tropicalis	genomic	ParA/ParC	NZ_LHZT01000078.1	5	262	3938	3192	48.062	258	125	2	5.59e-63	221	-1	1
52689	Firmicutes	GCF_900235925.1	Scaffold	Acetobacterium bakii	genomic	ParA/ParC	NZ_UHJK01000001.1	6	262	1312604	1311807	34.432	273	156	8	1.43e-29	125	-1	2
52689	Firmicutes	GCF_900235925.1	Scaffold	Acetobacterium bakii	genomic	ParA/ParC	NZ_UHJK01000001.1	4	262	2112802	2113551	49.807	259	121	2	1.33e-71	246	1	2
1068975	Firmicutes	GCF_000472665.1	Scaffold	Acetobacterium dehalogenans DSM 11527	genomic	ParA	NZ_AXAC01000011.1	1	171	3038	3586	28.934	197	100	4	1.54e-08	62.8	1	1
52691	Firmicutes	GCF_014284475.1	Contig	Acetobacterium fimetarium	genomic	ParA/ParC	NZ_WJBC01000015.1	4	262	26415	25666	49.421	259	122	2	2.15e-70	243	-1	1
52692	Firmicutes	GCF_014284495.1	Contig	Acetobacterium malicum	genomic	ParA/ParC	NZ_WJBE01000006.1	6	260	145282	146073	37.269	271	147	8	4.27e-33	135	1	1
52693	Firmicutes	GCF_008086595.1	Contig	Acetobacterium paludosum	genomic	ParA/ParC	NZ_RXYA01000013.1	4	262	103322	102573	49.421	259	122	2	7.78e-71	244	-1	1
132932	Firmicutes	GCF_008086615.1	Contig	Acetobacterium tundrae	genomic	ParA/ParC	NZ_RXYB01000016.1	4	262	33745	32996	49.421	259	122	2	5.07e-71	244	-1	1
52694	Firmicutes	GCF_001766835.1	Contig	Acetobacterium wieringae	genomic	ParA/ParC	NZ_LKEU01000020.1	5	239	72084	71383	35.223	247	135	6	7.37e-31	128	-1	1
931626	Firmicutes	GCF_000247605.1	Complete Genome	Acetobacterium woodii DSM 1030	chromosome	ParA/ParC	NC_016894.1	6	262	1281490	1282272	38.346	266	150	4	1.75e-36	145	1	2
931626	Firmicutes	GCF_000247605.1	Complete Genome	Acetobacterium woodii DSM 1030	chromosome	ParA/ParC	NC_016894.1	4	262	4037634	4036885	48.263	259	125	2	4.36e-69	239	-1	2
979970	Bacteroidetes	GCF_004340205.1	Scaffold	Acetobacteroides hydrogenigenes	genomic	ParA/ParC	NZ_SLWB01000001.1	4	262	483269	484018	49.807	259	121	2	2.45e-70	242	1	1
574087	Firmicutes	GCF_000144695.1	Complete Genome	Acetohalobium arabaticum DSM 5501	chromosome	FlhG/MinD	NC_014378.1	85	324	1722016	1721309	36.25	240	149	2	1.18e-37	150	-1	4
574087	Firmicutes	GCF_000144695.1	Complete Genome	Acetohalobium arabaticum DSM 5501	chromosome	ParA/ParC	NC_014378.1	4	261	2005749	2006498	43.077	260	136	4	9.57e-49	180	1	4
574087	Firmicutes	GCF_000144695.1	Complete Genome	Acetohalobium arabaticum DSM 5501	chromosome	MinD	NC_014378.1	21	266	609681	610394	45.749	247	124	4	3.92e-60	213	1	4
574087	Firmicutes	GCF_000144695.1	Complete Genome	Acetohalobium arabaticum DSM 5501	chromosome	ParA/ParC	NC_014378.1	4	260	2460011	2459268	51.751	257	115	2	5e-72	247	-1	4
49896	Synergistetes	GCF_900129645.1	Contig	Acetomicrobium flavidum	genomic	ParC	FSQZ01000001	7	256	1105858	1106574	33.466	251	154	13	1.51e-33	136		4
49896	Synergistetes	GCF_900129645.1	Contig	Acetomicrobium flavidum	genomic	MinD	FSQZ01000001	21	269	638334	637603	47.266	256	116	19	3.88e-64	223		4
49896	Synergistetes	GCF_900129645.1	Contig	Acetomicrobium flavidum	genomic	MinD	FSQZ01000001	23	157	801955	801554	28.261	138	92	7	3.73e-07	57.8		4
49896	Synergistetes	GCF_900129645.1	Contig	Acetomicrobium flavidum	genomic	ParC	FSQZ01000001	126	229	911227	910910	31.481	108	68	6	4.43e-06	55.1		4
592015	Synergistetes	GCF_000160455.2	Contig	Acetomicrobium hydrogeniformans ATCC BAA-1850	genomic	ParA/ParC	ACJX03000001	4	262	924270	923524	53.668	259	110	10	5.32e-72	246		3
592015	Synergistetes	GCF_000160455.2	Contig	Acetomicrobium hydrogeniformans ATCC BAA-1850	genomic	MinD	ACJX03000001	21	269	1417944	1418675	48.617	253	117	13	7.51e-66	228		3
592015	Synergistetes	GCF_000160455.2	Contig	Acetomicrobium hydrogeniformans ATCC BAA-1850	genomic	MinD	ACJX03000001	23	180	1259647	1260099	25.466	161	107	13	4.8e-06	54.3		3
891968	Synergistetes	GCF_000266925.1	Complete Genome	Acetomicrobium mobile DSM 13181	chromosome	MinD	CP003198	23	157	273980	274381	28.261	138	92	7	3.9e-07	57.8		3
891968	Synergistetes	GCF_000266925.1	Complete Genome	Acetomicrobium mobile DSM 13181	chromosome	ParC	CP003198	7	256	2128667	2127951	33.466	251	154	13	1.51e-33	136		3
891968	Synergistetes	GCF_000266925.1	Complete Genome	Acetomicrobium mobile DSM 13181	chromosome	MinD	CP003198	21	269	440250	440981	47.266	256	116	19	3.88e-64	223		3
1120987	Synergistetes	GCF_900107215.1	Scaffold	Acetomicrobium thermoterrenum DSM 13490	genomic	MinD	FNPD01000001	21	269	64801	65532	48.617	253	117	13	7.5e-66	228		1
1009370	Firmicutes	GCF_000219125.1	Scaffold	Acetonema longum DSM 6540	genomic	FlhG/MinD	NZ_AFGF01000056.1	85	314	41182	41844	25.641	234	157	7	8.21e-06	55.5	1	1
1287736	Betaproteobacteria	GCF_902859965.1	Contig	Achromobacter aegrifaciens	genomic	ParA/ParC/McdA	NZ_CADIKO010000001.1	2	262	1638880	1639635	54.789	261	109	2	1.7e-84	282	1	1
1353888	Betaproteobacteria	GCF_900496965.1	Contig	Achromobacter agilis	genomic	MinD	NZ_UFQB01000004.1	1	270	147906	148715	74.444	270	69	0	4.53e-119	381	1	1
1750518	Betaproteobacteria	GCF_004121055.1	Contig	Achromobacter aloeverae	genomic	ParA/ParC/McdA	NZ_PYAL01000005.1	4	262	101008	101757	55.985	259	105	3	7.05e-83	277	1	1
1389935	Betaproteobacteria	GCF_902860125.1	Contig	Achromobacter animicus	genomic	ParA/ParC/McdA	NZ_CADIKU010000002.1	2	262	252519	251764	54.789	261	109	2	4.13e-84	281	-1	1
1287737	Betaproteobacteria	GCF_903652925.1	Contig	Achromobacter anxifer	genomic	MinD	NZ_CAHLAR010000005.1	21	268	461935	461192	64.919	248	87	0	8.98e-103	334	-1	2
1287737	Betaproteobacteria	GCF_903652925.1	Contig	Achromobacter anxifer	genomic	ParA/ParC	NZ_CAHLAR010000005.1	4	158	194558	194088	36.81	163	89	4	2.54e-11	70.5	-1	2
477184	Betaproteobacteria	GCF_000236785.1	Contig	Achromobacter arsenitoxydans SY8	genomic	ParA/ParC/McdA	NZ_AGUF01000001.1	2	262	19334	18579	55.172	261	108	2	1.12e-84	282	-1	1
1353891	Betaproteobacteria	GCF_902859705.1	Contig	Achromobacter deleyi	genomic	ParA/ParC/McdA	NZ_CADIJO010000004.1	2	262	219224	218469	55.556	261	107	2	3.32e-85	284	-1	1
32002	Betaproteobacteria	GCF_013267375.1	Complete Genome	Achromobacter denitrificans	chromosome	ParA/ParC/McdA	NZ_CP053986.1	2	262	4964087	4963332	55.172	261	108	2	8.99e-85	283	-1	2
32002	Betaproteobacteria	GCF_013267375.1	Complete Genome	Achromobacter denitrificans	chromosome	MinD	NZ_CP053986.1	1	270	6052792	6051983	74.074	270	70	0	7.08e-119	380	-1	2
1287738	Betaproteobacteria	GCF_902860115.1	Contig	Achromobacter dolens	genomic	MinD	NZ_CADIKW010000008.1	1	270	281787	282596	74.815	270	68	0	1.69e-119	382	1	1
217204	Betaproteobacteria	GCF_008245125.1	Complete Genome	Achromobacter insolitus	chromosome	MinD	NZ_CP038034.1	1	270	5429528	5430337	74.444	270	69	0	4.45e-119	381	1	2
217204	Betaproteobacteria	GCF_008245125.1	Complete Genome	Achromobacter insolitus	chromosome	ParA/ParC/McdA	NZ_CP038034.1	4	262	6394209	6393460	54.826	259	108	2	2.38e-84	281	-1	2
1287735	Betaproteobacteria	GCF_902860075.1	Contig	Achromobacter insuavis	genomic	MinD	NZ_CADIKT010000001.1	1	270	241386	240577	75.185	270	67	0	4.77e-120	384	-1	1
1353890	Betaproteobacteria	GCF_902859595.1	Contig	Achromobacter kerstersii	genomic	ParA/ParC/McdA	NZ_CADIJQ010000005.1	4	262	293103	292354	55.598	259	106	2	2e-84	282	-1	1
470868	Betaproteobacteria	GCF_902859635.1	Contig	Achromobacter marplatensis	genomic	ParA/ParC/McdA	NZ_CADIJU010000003.1	4	262	193675	194424	55.598	259	106	2	2.52e-84	281	1	1
1389922	Betaproteobacteria	GCF_902859995.1	Contig	Achromobacter mucicolens	genomic	ParA/ParC/McdA	NZ_CADIKR010000001.1	2	262	20849	21604	54.789	261	109	2	2.38e-84	281	1	1
1353889	Betaproteobacteria	GCF_902859625.1	Contig	Achromobacter pestifer	genomic	ParA/ParC	NZ_CADIJX010000002.1	6	196	91614	92246	28.837	215	125	7	1.76e-07	58.5	1	1
72556	Betaproteobacteria	GCF_902860155.1	Contig	Achromobacter piechaudii	genomic	ParA/ParC/McdA	NZ_CADILD010000001.1	4	262	1570849	1570100	55.598	259	106	2	2.07e-85	285	-1	1
1389932	Betaproteobacteria	GCF_902860065.1	Contig	Achromobacter pulmonis	genomic	MinD	NZ_CADIKZ010000006.1	1	270	295169	295978	74.815	270	68	0	2.75e-120	384	1	1
72557	Betaproteobacteria	GCF_902860085.1	Contig	Achromobacter ruhlandii	genomic	ParA/ParC/McdA	NZ_CADILE010000009.1	4	262	213786	214535	55.212	259	107	2	2.36e-84	281	1	2
72557	Betaproteobacteria	GCF_902860085.1	Contig	Achromobacter ruhlandii	genomic	ParA	NZ_CADILE010000009.1	1	213	69006	68299	23.109	238	156	8	1.11e-05	53.1	-1	2
217203	Betaproteobacteria	GCF_900636675.1	Complete Genome	Achromobacter spanius	chromosome	MinD	NZ_LR134302.1	1	270	3585150	3584341	75.185	270	67	0	1.71e-119	382	-1	2
217203	Betaproteobacteria	GCF_900636675.1	Complete Genome	Achromobacter spanius	chromosome	ParA/ParC/McdA	NZ_LR134302.1	4	262	2510787	2510038	55.212	259	107	2	4.82e-84	281	-1	2
2069367	Betaproteobacteria	GCF_900496975.1	Contig	Achromobacter veterisilvae	genomic	MinD	NZ_UFQC01000002.1	1	270	71884	72693	74.444	270	69	0	6.23e-119	380	1	1
85698	Betaproteobacteria	GCF_003293615.1	Chromosome	Achromobacter xylosoxidans	chromosome	MinD	NZ_CP025774.1	1	270	1150579	1149770	74.815	270	68	0	1.69e-119	382	-1	3
85698	Betaproteobacteria	GCF_003293615.1	Chromosome	Achromobacter xylosoxidans	plasmid	ParA	NZ_CP025775.1	2	161	207858	208343	35.882	170	91	5	2.38e-11	70.5	1	3
85698	Betaproteobacteria	GCF_003293615.1	Chromosome	Achromobacter xylosoxidans	chromosome	ParA/ParC/McdA	NZ_CP025774.1	4	262	19803	19054	55.598	259	106	2	9.71e-85	283	-1	3
1120920	Firmicutes	GCF_900103005.1	Scaffold	Acidaminobacter hydrogenoformans DSM 2784	genomic	ParA/ParC	NZ_FMWL01000001.1	4	262	389896	389147	51.351	259	117	2	5.37e-74	253	-1	1
591001	Firmicutes	GCF_000025305.1	Complete Genome	Acidaminococcus fermentans DSM 20731	chromosome	ParA/ParC	NC_013740.1	4	256	2305620	2304889	50.593	253	116	2	1.47e-67	234	-1	1
187327	Firmicutes	GCF_902381715.1	Chromosome	Acidaminococcus intestini	chromosome	ParA/ParC	NZ_LR698962.1	4	262	1702396	1703145	50.579	259	119	2	1.61e-70	243	1	1
1852375	Firmicutes	GCF_900095825.1	Scaffold	Acidaminococcus massiliensis	genomic	ParA/ParC	NZ_LT608315.1	4	262	561114	560365	50.193	259	120	2	5.23e-69	238	-1	1
2058289	Firmicutes	GCF_900291475.1	Contig	Acidaminococcus provencensis	genomic	ParA/ParC	NZ_OLMM01000005.1	1	259	142665	143414	48.649	259	124	2	1.51e-67	234	1	1
1871002	Firmicutes	GCF_900106585.1	Contig	Acidaminococcus timonensis	genomic	ParA/ParC	NZ_FNWH01000004.1	4	259	292501	291761	49.219	256	121	2	4.16e-67	233	-1	1
1969806	Alphaproteobacteria	GCF_003352165.1	Complete Genome	Acidibrevibacterium fodinaquatile	chromosome	ParA/ParC	NZ_CP029176.1	5	262	67803	67051	50	258	122	2	1.94e-62	219	-1	6
1969806	Alphaproteobacteria	GCF_003352165.1	Complete Genome	Acidibrevibacterium fodinaquatile	chromosome	ParA/ParC/McdA	NZ_CP029176.1	5	46	335871	335746	59.524	42	17	0	1.64e-05	53.5	-1	6
1969806	Alphaproteobacteria	GCF_003352165.1	Complete Genome	Acidibrevibacterium fodinaquatile	plasmid	McdA	NZ_CP029177.1	26	149	2224	2586	29.032	124	85	2	9.64e-05	50.4	1	6
1969806	Alphaproteobacteria	GCF_003352165.1	Complete Genome	Acidibrevibacterium fodinaquatile	chromosome	FlhG	NZ_CP029176.1	85	312	2438609	2437923	34.764	233	143	4	3.5e-26	117	-1	6
1969806	Alphaproteobacteria	GCF_003352165.1	Complete Genome	Acidibrevibacterium fodinaquatile	chromosome	ParA	NZ_CP029176.1	2	65	878344	878559	40.278	72	35	1	2.24e-05	53.1	1	6
1969806	Alphaproteobacteria	GCF_003352165.1	Complete Genome	Acidibrevibacterium fodinaquatile	chromosome	ParA/ParC/McdA	NZ_CP029176.1	5	46	470155	470280	57.143	42	18	0	3.45e-05	52.8	1	6
163359	Gammaproteobacteria	GCF_003333315.1	Contig	Acidiferrobacter thiooxydans	genomic	ParA/ParC	NZ_PSYR01000002.1	4	262	1743495	1742755	62.934	259	84	4	6.15e-90	299	-1	2
163359	Gammaproteobacteria	GCF_003333315.1	Contig	Acidiferrobacter thiooxydans	genomic	McdA	NZ_PSYR01000002.1	27	226	325128	325682	46.04	202	90	6	2.79e-30	125	1	2
2792603	Gammaproteobacteria	GCF_001753165.1	Chromosome	Acidihalobacter aeolianus	chromosome	FlhG	NZ_CP017448.1	65	308	1992123	1992842	41.393	244	139	2	8.96e-28	122	1	7
2792603	Gammaproteobacteria	GCF_001753165.1	Chromosome	Acidihalobacter aeolianus	chromosome	ParA/ParC	NZ_CP017448.1	4	262	3357108	3356359	66.795	259	77	2	5.67e-101	330	-1	7
2792603	Gammaproteobacteria	GCF_001753165.1	Chromosome	Acidihalobacter aeolianus	chromosome	ParA/ParC	NZ_CP017448.1	5	255	1262636	1263373	32.143	252	164	3	5e-24	108	1	7
2792603	Gammaproteobacteria	GCF_001753165.1	Chromosome	Acidihalobacter aeolianus	chromosome	FlhG	NZ_CP017448.1	62	330	1254767	1255561	63.569	269	94	2	8.69e-81	275	1	7
2792603	Gammaproteobacteria	GCF_001753165.1	Chromosome	Acidihalobacter aeolianus	chromosome	MinD	NZ_CP017448.1	1	269	2610893	2611699	75.836	269	65	0	1.37e-126	403	1	7
2792603	Gammaproteobacteria	GCF_001753165.1	Chromosome	Acidihalobacter aeolianus	chromosome	ParA	NZ_CP017448.1	4	54	3297373	3297525	50.98	51	25	0	2.43e-05	53.1	1	7
2792603	Gammaproteobacteria	GCF_001753165.1	Chromosome	Acidihalobacter aeolianus	chromosome	ParA/ParC/McdA	NZ_CP017448.1	6	46	3060311	3060192	63.415	41	14	1	9.83e-05	51.2	-1	7
1765967	Gammaproteobacteria	GCF_001975725.1	Chromosome	Acidihalobacter ferrooxydans	chromosome	FlhG/MinD	NZ_CP019434.1	62	330	1674291	1675085	62.454	269	97	2	7.68e-82	278	1	7
1765967	Gammaproteobacteria	GCF_001975725.1	Chromosome	Acidihalobacter ferrooxydans	chromosome	ParA/ParC	NZ_CP019434.1	5	47	1677826	1677954	65.116	43	15	0	1.74e-06	56.6	1	7
1765967	Gammaproteobacteria	GCF_001975725.1	Chromosome	Acidihalobacter ferrooxydans	chromosome	ParA/ParC/McdA	NZ_CP019434.1	6	64	2284779	2284606	52.542	59	27	1	2.14e-06	56.6	-1	7
1765967	Gammaproteobacteria	GCF_001975725.1	Chromosome	Acidihalobacter ferrooxydans	chromosome	FlhG	NZ_CP019434.1	62	308	675162	674434	38.057	247	149	2	2.6e-23	108	-1	7
1765967	Gammaproteobacteria	GCF_001975725.1	Chromosome	Acidihalobacter ferrooxydans	chromosome	ParA/ParC	NZ_CP019434.1	4	262	3442138	3441389	64.865	259	82	3	2.99e-98	322	-1	7
1765967	Gammaproteobacteria	GCF_001975725.1	Chromosome	Acidihalobacter ferrooxydans	chromosome	ParC	NZ_CP019434.1	106	257	1678113	1678565	54.605	152	68	1	2.46e-61	173	1	7
1765967	Gammaproteobacteria	GCF_001975725.1	Chromosome	Acidihalobacter ferrooxydans	chromosome	MinD	NZ_CP019434.1	1	269	2876864	2877670	76.58	269	63	0	2.13e-125	400	1	7
160660	Gammaproteobacteria	GCF_000754095.2	Contig	Acidihalobacter prosperus	genomic	FlhG	NZ_JQSG02000002.1	62	330	87124	86330	63.941	269	93	2	2.62e-79	271	-1	2
160660	Gammaproteobacteria	GCF_000754095.2	Contig	Acidihalobacter prosperus	genomic	ParA/ParC	NZ_JQSG02000002.1	5	255	79217	78480	32.806	253	161	4	1.03e-23	108	-1	2
2056283	Alphaproteobacteria	GCF_002871005.1	Contig	Acidimangrovimonas sediminis	genomic	MinD	NZ_PHSN01000006.1	21	269	4537	5283	67.2	250	80	2	4.81e-107	347	1	2
2056283	Alphaproteobacteria	GCF_002871005.1	Contig	Acidimangrovimonas sediminis	genomic	ParA/ParC/McdA	NZ_PHSN01000006.1	4	262	129913	130671	50.965	259	121	2	4.39e-69	239	1	2
525909	Actinobacteria	GCF_000023265.1	Complete Genome	Acidimicrobium ferrooxidans DSM 10331	chromosome	ParA/ParC/McdA	NC_013124.1	4	259	2151746	2151006	50.781	256	117	2	2.89e-65	228	-1	2
525909	Actinobacteria	GCF_000023265.1	Complete Genome	Acidimicrobium ferrooxidans DSM 10331	chromosome	McdA	NC_013124.1	26	226	137322	137888	40.299	201	108	5	1.72e-22	103	1	2
1408418	Alphaproteobacteria	GCF_000701585.1	Scaffold	Acidiphilium angustum ATCC 35903	genomic	ParA/ParC	NZ_JNJH01000022.1	4	262	57411	56656	47.876	259	128	3	6.51e-62	218	-1	1
926570	Alphaproteobacteria	GCF_000202835.1	Complete Genome	Acidiphilium multivorum AIU301	plasmid	ParA/ParC/McdA	NC_015181.1	5	46	4	129	71.429	42	12	0	1.55e-08	62.8	1	5
926570	Alphaproteobacteria	GCF_000202835.1	Complete Genome	Acidiphilium multivorum AIU301	chromosome	FlhG	NC_015186.1	85	308	1702927	1702253	24.889	225	168	1	6.49e-10	68.2	-1	5
926570	Alphaproteobacteria	GCF_000202835.1	Complete Genome	Acidiphilium multivorum AIU301	chromosome	ParA/ParC	NC_015186.1	4	262	3006535	3005780	50.965	259	120	3	4.42e-66	230	-1	5
926570	Alphaproteobacteria	GCF_000202835.1	Complete Genome	Acidiphilium multivorum AIU301	chromosome	MinD	NC_015186.1	1	269	2464426	2463626	62.593	270	97	4	4.95e-89	295	-1	5
926570	Alphaproteobacteria	GCF_000202835.1	Complete Genome	Acidiphilium multivorum AIU301	plasmid	McdA	NC_015179.1	26	149	52643	53005	30.645	124	83	2	1.71e-05	52.8	1	5
526	Alphaproteobacteria	GCF_900156265.1	Scaffold	Acidiphilium rubrum	genomic	ParA/ParC	NZ_FTNE01000010.1	4	262	127117	127872	47.876	259	128	3	6.55e-62	218	1	1
768535	Acidobacteria	GCF_004339725.1	Scaffold	Acidipila rosea	genomic	ParA/ParC	NZ_SMGK01000003.1	4	262	105070	105819	47.876	259	126	2	2.41e-66	226	1	1
1748	Actinobacteria	GCF_001975205.1	Complete Genome	Acidipropionibacterium acidipropionici	chromosome	ParA/ParC	NZ_CP019400.1	4	261	2136573	2135818	43.629	259	138	3	6.07e-53	193	-1	2
1748	Actinobacteria	GCF_001975205.1	Complete Genome	Acidipropionibacterium acidipropionici	chromosome	ParA/ParC	NZ_CP019400.1	5	262	731619	730870	45.736	258	132	2	1.76e-60	215	-1	2
1749	Actinobacteria	GCF_005890135.1	Complete Genome	Acidipropionibacterium jensenii	chromosome	ParA/ParC	NZ_CP040635.1	5	262	2271694	2272443	45.736	258	132	2	1.72e-58	209	1	2
1749	Actinobacteria	GCF_005890135.1	Complete Genome	Acidipropionibacterium jensenii	chromosome	ParA/ParC/McdA	NZ_CP040635.1	4	248	1082201	1081485	44.309	246	129	3	5.2e-50	184	-1	2
1122998	Actinobacteria	GCF_000423445.1	Scaffold	Acidipropionibacterium thoenii DSM 20276	genomic	ParA/ParC	NZ_AUHZ01000005.1	4	262	61175	60417	43.462	260	139	3	4.92e-51	187	-1	1
2161818	Actinobacteria	GCF_900605005.1	Scaffold	Acidipropionibacterium timonense	genomic	ParA/ParC	NZ_LR027558.1	5	223	935000	935644	33.333	222	138	4	3.6e-17	89.7	1	3
2161818	Actinobacteria	GCF_900605005.1	Scaffold	Acidipropionibacterium timonense	genomic	ParA/ParC	NZ_LR027558.1	4	250	2698812	2699534	46.774	248	124	3	4.21e-57	205	1	3
2161818	Actinobacteria	GCF_900605005.1	Scaffold	Acidipropionibacterium timonense	genomic	ParA/ParC	NZ_LR027558.1	5	262	1475099	1474350	45.349	258	133	2	3.28e-57	205	-1	3
2057246	Actinobacteria	GCF_003325455.1	Complete Genome	Acidipropionibacterium virtanenii	chromosome	ParA/ParC	NZ_CP025198.1	2	261	3426045	3425284	44.061	261	138	3	1.05e-53	195	-1	2
2057246	Actinobacteria	GCF_003325455.1	Complete Genome	Acidipropionibacterium virtanenii	chromosome	ParA/ParC	NZ_CP025198.1	5	262	1522830	1523579	44.961	258	134	2	3.1e-59	211	1	2
2211140	Acidobacteria	GCF_003330725.1	Complete Genome	Acidisarcina polymorpha	chromosome	ParA/ParC	NZ_CP030840.1	4	262	2428555	2427806	47.876	259	126	2	5.01e-66	225	-1	1
1231350	Alphaproteobacteria	GCF_000964365.1	Scaffold	Acidisphaera rubrifaciens HS-AP3	genomic	ParA/ParC/McdA	NZ_BANB01000009.1	5	65	15189	15007	40.984	61	36	0	7.06e-05	51.6	-1	1
119978	Acidithiobacillia	GCF_001931655.1	Scaffold	Acidithiobacillus albertensis	genomic	McdA	MOAD01000001	27	226	1842725	1842171	43	200	99	15	7.39e-28	117		5
119978	Acidithiobacillia	GCF_001931655.1	Scaffold	Acidithiobacillus albertensis	genomic	MinD	MOAD01000001	23	161	1144437	1144850	32.168	143	88	9	1.1e-11	71.6		5
119978	Acidithiobacillia	GCF_001931655.1	Scaffold	Acidithiobacillus albertensis	genomic	McdA	MOAD01000001	29	159	894319	893960	33.333	132	75	13	5.83e-08	59.7		5
119978	Acidithiobacillia	GCF_001931655.1	Scaffold	Acidithiobacillus albertensis	genomic	MinD	MOAD01000001	1	270	12075	11269	74.074	270	69	1	1.25e-117	377		5
119978	Acidithiobacillia	GCF_001931655.1	Scaffold	Acidithiobacillus albertensis	genomic	ParA/ParC/McdA	MOAD01000001	4	262	49385	50128	53.668	259	109	11	4.79e-71	243		5
33059	Acidithiobacillia	GCF_001650235.3	Complete Genome	Acidithiobacillus caldus	chromosome	McdA	CP026328	29	200	1975534	1976004	27.168	173	109	17	3.68e-06	54.3		3
33059	Acidithiobacillia	GCF_001650235.3	Complete Genome	Acidithiobacillus caldus	chromosome	McdA	CP026328	27	226	1489021	1488476	45.5	200	91	18	3.1e-30	124		3
33059	Acidithiobacillia	GCF_001650235.3	Complete Genome	Acidithiobacillus caldus	chromosome	MinD	CP026328	1	270	10825	10019	71.481	270	76	1	4.93e-114	367		3
2678518	Acidithiobacillia	GCF_010378095.1	Contig	Acidithiobacillus ferrianus	genomic	MinD	WNJL01000006	1	270	23273	24079	73.704	270	70	1	1.55e-118	379		1
1232575	Acidithiobacillia	GCF_003966655.1	Complete Genome	Acidithiobacillus ferridurans	genomic	MinD	AP018795	1	270	1404091	1404897	75.185	270	66	1	2.53e-119	382		4
1232575	Acidithiobacillia	GCF_003966655.1	Complete Genome	Acidithiobacillus ferridurans	genomic	ParA/ParC/McdA	AP018795	1	262	1528813	1529565	54.962	262	107	11	1.22e-73	251		4
1232575	Acidithiobacillia	GCF_003966655.1	Complete Genome	Acidithiobacillus ferridurans	genomic	McdA	AP018795	26	228	2388041	2387469	57.635	203	74	12	5.57e-43	161		4
1232575	Acidithiobacillia	GCF_003966655.1	Complete Genome	Acidithiobacillus ferridurans	genomic	McdA	AP018795	27	147	2743754	2743425	32.787	122	69	13	1.09e-06	55.8		4
743299	Acidithiobacillia	GCF_000214095.2	Complete Genome	Acidithiobacillus ferrivorans SS3	chromosome	MinD	CP002985	1	270	12198	11392	75.556	270	65	1	1.92e-120	385		5
743299	Acidithiobacillia	GCF_000214095.2	Complete Genome	Acidithiobacillus ferrivorans SS3	chromosome	ParA	CP002985	1	171	1877343	1876870	29.944	177	99	25	7.84e-09	63.2		5
743299	Acidithiobacillia	GCF_000214095.2	Complete Genome	Acidithiobacillus ferrivorans SS3	chromosome	ParA/ParC/McdA	CP002985	4	262	3129624	3128881	55.212	259	105	11	1.06e-74	254		5
743299	Acidithiobacillia	GCF_000214095.2	Complete Genome	Acidithiobacillus ferrivorans SS3	chromosome	McdA	CP002985	26	228	3064408	3063836	57.143	203	75	12	3.08e-40	153		5
743299	Acidithiobacillia	GCF_000214095.2	Complete Genome	Acidithiobacillus ferrivorans SS3	chromosome	McdA	CP002985	27	147	1423546	1423217	33.607	122	68	13	3.31e-08	60.5		5
243159	Acidithiobacillia	GCF_000021485.1	Complete Genome	Acidithiobacillus ferrooxidans ATCC 23270	chromosome	ParA/ParC/McdA	CP001219	1	262	2894662	2893910	54.58	262	108	11	6.56e-73	249		4
243159	Acidithiobacillia	GCF_000021485.1	Complete Genome	Acidithiobacillus ferrooxidans ATCC 23270	chromosome	McdA	CP001219	26	228	1455851	1455279	57.635	203	74	12	1.55e-43	162		4
243159	Acidithiobacillia	GCF_000021485.1	Complete Genome	Acidithiobacillus ferrooxidans ATCC 23270	chromosome	McdA	CP001219	27	147	1629067	1628738	32.787	122	69	13	1.06e-06	55.8		4
243159	Acidithiobacillia	GCF_000021485.1	Complete Genome	Acidithiobacillus ferrooxidans ATCC 23270	chromosome	MinD	CP001219	1	270	14513	13707	75.556	270	65	1	7.8e-120	383		4
1867749	Acidithiobacillia	GCF_003721225.1	Contig	Acidithiobacillus sulfuriphilus	genomic	McdA	RIZI01000108	26	228	929	1501	58.621	203	72	12	5.89e-43	161		1
637390	Acidithiobacillia	GCF_009662475.1	Complete Genome	Acidithiobacillus thiooxidans ATCC 19377	chromosome	McdA	CP045571	29	159	904674	904315	33.333	132	75	13	5.83e-08	59.7		6
637390	Acidithiobacillia	GCF_009662475.1	Complete Genome	Acidithiobacillus thiooxidans ATCC 19377	chromosome	ParA	CP045571	5	218	2172625	2172005	26.364	220	143	19	3.34e-10	67.4		6
637390	Acidithiobacillia	GCF_009662475.1	Complete Genome	Acidithiobacillus thiooxidans ATCC 19377	chromosome	MinD	CP045571	1	270	11939	11133	74.074	270	69	1	1.25e-117	377		6
637390	Acidithiobacillia	GCF_009662475.1	Complete Genome	Acidithiobacillus thiooxidans ATCC 19377	chromosome	MinD	CP045571	23	161	1152098	1152511	32.168	143	88	9	1.43e-11	71.2		6
637390	Acidithiobacillia	GCF_009662475.1	Complete Genome	Acidithiobacillus thiooxidans ATCC 19377	chromosome	McdA	CP045571	27	226	2473314	2472760	42.5	200	100	15	1.06e-27	117		6
637390	Acidithiobacillia	GCF_009662475.1	Complete Genome	Acidithiobacillus thiooxidans ATCC 19377	chromosome	ParA/ParC/McdA	CP045571	4	262	49282	50025	53.668	259	109	11	6.98e-71	243		6
1280514	Actinobacteria	GCF_000949295.1	Contig	Acidithrix ferrooxidans	genomic	ParA/ParC	NZ_JXYS01000062.1	4	259	32425	31685	50	256	119	2	2.35e-65	229	-1	1
240015	Acidobacteria	GCF_000022565.1	Complete Genome	Acidobacterium capsulatum ATCC 51196	chromosome	ParC	NC_012483.1	7	58	2530898	2531050	51.923	52	24	1	1.44e-06	52	1	2
240015	Acidobacteria	GCF_000022565.1	Complete Genome	Acidobacterium capsulatum ATCC 51196	chromosome	ParA/ParC	NC_012483.1	4	262	2539858	2540607	46.718	259	129	2	2.41e-63	217	1	2
1120923	Alphaproteobacteria	GCF_900129125.1	Scaffold	Acidocella aminolytica 101 = DSM 11237	genomic	McdA	NZ_FQVJ01000008.1	26	147	7760	8113	34.959	123	74	4	1.43e-09	65.1	1	1
1303579	Alphaproteobacteria	GCF_014201825.1	Contig	Acidocella aromatica	genomic	McdA	NZ_JACHFJ010000005.1	26	147	69070	68717	38.211	123	70	4	3.34e-11	69.7	-1	1
1408419	Alphaproteobacteria	GCF_000687875.1	Contig	Acidocella facilis ATCC 35904	genomic	ParA/ParC/McdA	NZ_JHYG01000002.1	4	262	53077	53823	47.876	259	125	3	8.28e-63	221	1	1
437	Alphaproteobacteria	GCF_004346035.1	Contig	Acidomonas methanolica	genomic	MinD	NZ_SLZN01000002.1	1	268	287936	287139	61.338	269	100	4	1.06e-89	297	-1	1
351607	Actinobacteria	GCF_000015025.1	Complete Genome	Acidothermus cellulolyticus 11B	chromosome	ParA/ParC	NC_008578.1	4	254	2439320	2438592	47.809	251	123	2	5.73e-53	193	-1	2
351607	Actinobacteria	GCF_000015025.1	Complete Genome	Acidothermus cellulolyticus 11B	chromosome	ParA/ParC	NC_008578.1	5	238	1380441	1379764	49.145	234	111	2	1.16e-56	204	-1	2
78229	Betaproteobacteria	GCF_003269065.1	Scaffold	Acidovorax anthurii	genomic	MinD	NZ_QLTA01000001.1	1	270	212477	211668	70	270	81	0	1.3e-115	371	-1	1
80867	Betaproteobacteria	GCF_001282395.1	Contig	Acidovorax avenae	genomic	MinD	NZ_LJGO01000100.1	1	270	162073	162882	70.37	270	80	0	1.89e-117	376	1	2
80867	Betaproteobacteria	GCF_001282395.1	Contig	Acidovorax avenae	genomic	ParA/ParC/McdA	NZ_LJGO01000100.1	4	262	66993	67742	57.143	259	102	2	2.16e-84	281	1	2
343013	Betaproteobacteria	GCF_900116825.1	Contig	Acidovorax caeni	genomic	ParA/ParC/MinD	NZ_FPBX01000010.1	85	308	42618	43295	38.158	228	135	2	4.81e-32	133	1	1
553814	Betaproteobacteria	GCF_002157165.1	Complete Genome	Acidovorax carolinensis	chromosome	ParA/ParC/MinD	NZ_CP021359.1	85	308	2225091	2225768	37.281	228	137	2	4.93e-30	127	1	5
553814	Betaproteobacteria	GCF_002157165.1	Complete Genome	Acidovorax carolinensis	chromosome	ParA/ParC/McdA	NZ_CP021359.1	4	46	1093716	1093844	60.465	43	17	0	7.5e-06	53.5	1	5
553814	Betaproteobacteria	GCF_002157165.1	Complete Genome	Acidovorax carolinensis	chromosome	ParA/ParC/McdA	NZ_CP021359.1	4	262	49515	50264	55.212	259	107	2	1.27e-82	276	1	5
553814	Betaproteobacteria	GCF_002157165.1	Complete Genome	Acidovorax carolinensis	chromosome	ParA/ParC/McdA	NZ_CP021359.1	5	46	1559417	1559292	52.381	42	20	0	9.97e-05	50.1	-1	5
553814	Betaproteobacteria	GCF_002157165.1	Complete Genome	Acidovorax carolinensis	chromosome	MinD	NZ_CP021359.1	1	269	87413	88222	70	270	80	1	5.75e-113	363	1	5
80868	Betaproteobacteria	GCF_900104515.1	Scaffold	Acidovorax cattleyae	genomic	ParA/ParC/MinD	NZ_FNJL01000003.1	85	308	10431	11108	39.474	228	132	2	1.97e-31	131	1	1
1675792	Betaproteobacteria	GCF_003581445.1	Contig	Acidovorax cavernicola	genomic	MinD	NZ_QXMN01000063.1	1	269	440	1246	71.747	269	76	0	8.92e-120	383	1	2
1675792	Betaproteobacteria	GCF_003581445.1	Contig	Acidovorax cavernicola	genomic	ParA/ParC/McdA	NZ_QXMN01000063.1	4	262	14198	13434	56.107	262	105	3	8.67e-83	277	-1	2
397945	Betaproteobacteria	GCF_000015325.1	Complete Genome	Acidovorax citrulli AAC00-1	chromosome	ParA/ParC	NC_008752.1	5	179	614289	613780	30.168	179	112	4	3.6e-05	51.6	-1	5
397945	Betaproteobacteria	GCF_000015325.1	Complete Genome	Acidovorax citrulli AAC00-1	chromosome	ParA/ParC/McdA	NC_008752.1	7	45	747672	747788	61.538	39	15	0	9.23e-05	50.4	1	5
397945	Betaproteobacteria	GCF_000015325.1	Complete Genome	Acidovorax citrulli AAC00-1	chromosome	ParA/ParC/McdA	NC_008752.1	4	262	60066	60815	57.143	259	102	2	3.81e-85	284	1	5
397945	Betaproteobacteria	GCF_000015325.1	Complete Genome	Acidovorax citrulli AAC00-1	chromosome	MinD	NC_008752.1	1	270	137089	137898	71.111	270	78	0	1.76e-118	379	1	5
397945	Betaproteobacteria	GCF_000015325.1	Complete Genome	Acidovorax citrulli AAC00-1	chromosome	ParA/ParC/MinD	NC_008752.1	85	308	3334520	3335197	39.474	228	132	2	1.98e-31	131	1	5
47920	Betaproteobacteria	GCF_007993815.1	Scaffold	Acidovorax delafieldii	genomic	ParA/ParC/McdA	NZ_VJWE01000011.1	4	262	991883	991134	55.598	259	106	2	1.62e-82	276	-1	2
47920	Betaproteobacteria	GCF_007993815.1	Scaffold	Acidovorax delafieldii	genomic	MinD	NZ_VJWE01000011.1	1	269	924083	923277	71.004	269	78	0	8.29e-116	371	-1	2
12917	Betaproteobacteria	GCF_903797705.1	Scaffold	Acidovorax facilis	genomic	ParA/ParC/McdA	NZ_CAIGKB010000016.1	5	46	110519	110394	54.762	42	19	0	8.09e-05	50.4	-1	1
2004485	Betaproteobacteria	GCF_002245625.1	Scaffold	Acidovorax kalamii	genomic	MinD	NZ_NOIG01000008.1	1	269	344051	344860	70.37	270	79	1	3.25e-113	364	1	2
2004485	Betaproteobacteria	GCF_002245625.1	Scaffold	Acidovorax kalamii	genomic	ParA/ParC/McdA	NZ_NOIG01000008.1	4	262	270977	271726	54.826	259	108	2	1.08e-81	274	1	2
32040	Betaproteobacteria	GCF_900112675.1	Scaffold	Acidovorax konjaci	genomic	ParA/ParC/MinD	NZ_FOMQ01000004.1	85	308	410481	409804	38.596	228	134	2	1.27e-30	129	-1	2
32040	Betaproteobacteria	GCF_900112675.1	Scaffold	Acidovorax konjaci	genomic	ParA/ParC/McdA	NZ_FOMQ01000004.1	2	45	17317	17186	56.818	44	19	0	8.29e-05	50.8	-1	2
1926868	Betaproteobacteria	GCF_014489595.1	Complete Genome	Acidovorax monticola	chromosome	MinD	NZ_CP060790.1	1	270	3178765	3177956	69.63	270	82	0	1.67e-114	368	-1	3
1926868	Betaproteobacteria	GCF_014489595.1	Complete Genome	Acidovorax monticola	chromosome	ParA/ParC/McdA	NZ_CP060790.1	4	262	3221870	3221121	57.143	259	102	2	6.08e-84	280	-1	3
1926868	Betaproteobacteria	GCF_014489595.1	Complete Genome	Acidovorax monticola	chromosome	ParA/ParC/MinD	NZ_CP060790.1	85	308	1184156	1184833	39.035	228	133	2	1.32e-30	129	1	3
1408420	Betaproteobacteria	GCF_000687165.1	Scaffold	Acidovorax oryzae ATCC 19882	genomic	MinD	NZ_JMKU01000021.1	1	270	45062	45871	70.37	270	80	0	1.47e-117	376	1	2
1408420	Betaproteobacteria	GCF_000687165.1	Scaffold	Acidovorax oryzae ATCC 19882	genomic	ParA/ParC	NZ_JMKU01000021.1	2	48	640	780	51.064	47	23	0	1.2e-05	53.1	1	2
999386	Betaproteobacteria	GCF_000204195.1	Contig	Acidovorax radicis N35	genomic	ParA/ParC/McdA	NZ_AFBG01000021.1	4	262	531681	532430	55.212	259	107	2	5.1e-82	275	1	2
999386	Betaproteobacteria	GCF_000204195.1	Contig	Acidovorax radicis N35	genomic	MinD	NZ_AFBG01000021.1	1	269	624443	625252	70.37	270	79	1	3.28e-113	364	1	2
592050	Betaproteobacteria	GCF_900107605.1	Contig	Acidovorax soli	genomic	ParA/ParC/McdA	NZ_FNQJ01000015.1	7	45	50663	50779	61.538	39	15	0	5.25e-05	51.2	1	1
80878	Betaproteobacteria	GCF_006716905.1	Contig	Acidovorax temperans	genomic	ParA/ParC/MinD	NZ_VFPV01000003.1	85	308	183921	184598	39.035	228	133	2	1.62e-32	134	1	1
187868	Betaproteobacteria	GCF_900102625.1	Scaffold	Acidovorax valerianellae	genomic	ParC	NZ_FMZC01000002.1	1	172	123895	124371	29.651	172	108	4	9.3e-05	50.4	1	1
1177982	Betaproteobacteria	GCF_900113035.1	Scaffold	Acidovorax wautersii	genomic	ParA/ParC/McdA	NZ_FONX01000004.1	7	45	278529	278645	61.538	39	15	0	4.58e-05	51.6	1	1
1673609	Gammaproteobacteria	GCF_900095025.1	Contig	Acinetobacter albensis	genomic	McdA	NZ_FMBK01000004.1	26	188	95039	95497	24.54	163	113	3	1.29e-05	53.5	1	1
1229165	Gammaproteobacteria	GCF_900197575.1	Scaffold	Acinetobacter apis	genomic	MinD	NZ_FZLN01000001.1	1	270	12220	11411	66.79	271	88	2	1.69e-104	340	-1	2
1229165	Gammaproteobacteria	GCF_900197575.1	Scaffold	Acinetobacter apis	genomic	ParA/ParC	NZ_FZLN01000001.1	4	262	557157	557903	55.985	259	104	3	1.65e-80	271	1	2
470	Gammaproteobacteria	GCF_002116925.1	Complete Genome	Acinetobacter baumannii	chromosome	ParA/ParC	NZ_CP015121.1	8	259	3780116	3779304	30.935	278	159	7	1.13e-18	93.2	-1	3
470	Gammaproteobacteria	GCF_002116925.1	Complete Genome	Acinetobacter baumannii	chromosome	MinD	NZ_CP015121.1	1	270	3078390	3079199	67.159	271	87	2	3.56e-105	342	1	3
470	Gammaproteobacteria	GCF_002116925.1	Complete Genome	Acinetobacter baumannii	chromosome	ParA/ParC	NZ_CP015121.1	4	260	2073029	2072289	55.642	257	104	3	4.28e-78	265	-1	3
62977	Gammaproteobacteria	GCF_000046845.1	Complete Genome	Acinetobacter baylyi ADP1	chromosome	ParA	NC_005966.1	8	259	146572	147381	30.325	277	161	6	7.67e-19	94	1	3
62977	Gammaproteobacteria	GCF_000046845.1	Complete Genome	Acinetobacter baylyi ADP1	chromosome	ParA/ParC	NC_005966.1	4	262	2326019	2325273	55.598	259	105	3	3.1e-79	268	-1	3
62977	Gammaproteobacteria	GCF_000046845.1	Complete Genome	Acinetobacter baylyi ADP1	chromosome	MinD	NC_005966.1	21	270	878762	878013	65.737	251	84	2	2.71e-104	339	-1	3
1217648	Gammaproteobacteria	GCF_000369005.1	Scaffold	Acinetobacter beijerinckii CIP 110307	genomic	MinD	NZ_KB849763.1	21	270	138120	138869	66.135	251	83	2	3.76e-105	342	1	1
106648	Gammaproteobacteria	GCF_001500155.2	Scaffold	Acinetobacter bereziniae	genomic	ParA	NZ_LKDJ02000001.1	8	262	125132	125950	30.714	280	162	7	3.08e-19	95.1	1	5
106648	Gammaproteobacteria	GCF_001500155.2	Scaffold	Acinetobacter bereziniae	plasmid	McdA	NZ_CM012324.1	26	221	35732	36292	25	196	138	5	3.88e-09	63.9	1	5
106648	Gammaproteobacteria	GCF_001500155.2	Scaffold	Acinetobacter bereziniae	plasmid	ParA/ParC	NZ_CM012183.1	1	262	113447	112680	36.604	265	156	7	3.04e-29	124	-1	5
106648	Gammaproteobacteria	GCF_001500155.2	Scaffold	Acinetobacter bereziniae	genomic	ParA/ParC	NZ_LKDJ02000001.1	4	260	2030537	2031277	56.809	257	101	3	3.12e-80	271	1	5
106648	Gammaproteobacteria	GCF_001500155.2	Scaffold	Acinetobacter bereziniae	genomic	MinD	NZ_LKDJ02000001.1	21	270	962244	961495	65.339	251	85	2	3.65e-104	339	-1	5
1217715	Gammaproteobacteria	GCF_000367925.1	Scaffold	Acinetobacter bohemicus ANC 3994	genomic	ParA/ParC	NZ_KB849165.1	2	262	131035	130271	36.364	264	156	7	4.59e-27	117	-1	1
1219383	Gammaproteobacteria	GCF_900096955.1	Contig	Acinetobacter boissieri	genomic	MinD	NZ_FMYL01000005.1	1	270	10049	9240	66.421	271	89	2	6.1e-105	341	-1	1
1120925	Gammaproteobacteria	GCF_000368865.1	Scaffold	Acinetobacter bouvetii DSM 14964 = CIP 107468	genomic	ParA/ParC	NZ_KB849726.1	4	260	698867	699607	56.42	257	102	3	1.66e-79	269	1	1
1341683	Gammaproteobacteria	GCF_000488275.1	Scaffold	Acinetobacter brisouii CIP 110357	genomic	ParA/ParC	NZ_KI530762.1	4	259	1164850	1165587	57.031	256	100	3	6.14e-82	276	1	3
1341683	Gammaproteobacteria	GCF_000488275.1	Scaffold	Acinetobacter brisouii CIP 110357	genomic	ParA/ParC	NZ_KI530762.1	8	259	79750	80556	31.159	276	159	6	9.71e-18	90.5	1	3
1341683	Gammaproteobacteria	GCF_000488275.1	Scaffold	Acinetobacter brisouii CIP 110357	genomic	MinD	NZ_KI530762.1	21	270	2172556	2173305	66.534	251	82	2	1.49e-104	340	1	3
471	Gammaproteobacteria	GCF_002055515.1	Complete Genome	Acinetobacter calcoaceticus	chromosome	MinD	NZ_CP020000.1	1	270	858731	857922	66.421	271	89	2	3.01e-104	339	-1	3
471	Gammaproteobacteria	GCF_002055515.1	Complete Genome	Acinetobacter calcoaceticus	chromosome	ParA/ParC	NZ_CP020000.1	4	262	1747133	1747879	55.212	259	106	3	1.63e-79	269	1	3
471	Gammaproteobacteria	GCF_002055515.1	Complete Genome	Acinetobacter calcoaceticus	chromosome	ParA/ParC	NZ_CP020000.1	8	259	132937	133749	30.576	278	160	6	6.73e-19	94	1	3
1891224	Gammaproteobacteria	GCF_001707755.1	Contig	Acinetobacter celticus	genomic	ParA	NZ_MBDL01000001.1	8	262	573261	572443	30.714	280	162	7	5.68e-19	94.4	-1	1
2004650	Gammaproteobacteria	GCF_002165375.2	Complete Genome	Acinetobacter chinensis	chromosome	ParA/ParC	NZ_CP032134.1	4	260	1974791	1974051	56.031	257	103	3	4.98e-79	267	-1	5
2004650	Gammaproteobacteria	GCF_002165375.2	Complete Genome	Acinetobacter chinensis	plasmid	McdA	NZ_CP032132.1	26	221	11172	11732	25	196	138	5	3.88e-09	63.9	1	5
2004650	Gammaproteobacteria	GCF_002165375.2	Complete Genome	Acinetobacter chinensis	plasmid	McdA	NZ_CP032133.1	26	175	9386	8976	30	150	92	5	1.45e-07	59.3	-1	5
2004650	Gammaproteobacteria	GCF_002165375.2	Complete Genome	Acinetobacter chinensis	chromosome	MinD	NZ_CP032134.1	1	270	792523	791714	67.528	271	86	2	1.92e-105	343	-1	5
2004650	Gammaproteobacteria	GCF_002165375.2	Complete Genome	Acinetobacter chinensis	chromosome	ParA	NZ_CP032134.1	8	262	136641	137459	30.389	283	159	5	5.19e-21	100	1	5
280145	Gammaproteobacteria	GCF_000413935.1	Scaffold	Acinetobacter colistiniresistens	genomic	ParA/ParC	NZ_KE340380.1	4	260	398601	399341	54.475	257	107	3	3.31e-77	262	1	1
280147	Gammaproteobacteria	GCF_014635545.1	Scaffold	Acinetobacter courvalinii	genomic	ParA/ParC	NZ_BMDA01000001.1	4	262	977396	978142	54.44	259	108	3	1.32e-78	266	1	2
280147	Gammaproteobacteria	GCF_014635545.1	Scaffold	Acinetobacter courvalinii	genomic	MinD	NZ_BMDA01000001.1	21	270	2082822	2083571	64.94	251	86	2	5.15e-103	336	1	2
2136182	Gammaproteobacteria	GCF_003024525.3	Complete Genome	Acinetobacter cumulans	plasmid	McdA	NZ_CP035935.1	26	221	16112	16672	25	196	138	5	3.89e-09	63.9	1	5
2136182	Gammaproteobacteria	GCF_003024525.3	Complete Genome	Acinetobacter cumulans	chromosome	MinD	NZ_CP035934.2	21	270	2709006	2709755	66.135	251	83	2	1.28e-105	343	1	5
2136182	Gammaproteobacteria	GCF_003024525.3	Complete Genome	Acinetobacter cumulans	chromosome	ParA	NZ_CP035934.2	8	262	173965	174783	31.786	280	159	7	4.2e-19	94.7	1	5
2136182	Gammaproteobacteria	GCF_003024525.3	Complete Genome	Acinetobacter cumulans	plasmid	McdA	NZ_CP035938.1	26	180	4249	4668	29.677	155	94	5	5.09e-08	60.5	1	5
2136182	Gammaproteobacteria	GCF_003024525.3	Complete Genome	Acinetobacter cumulans	chromosome	ParA/ParC	NZ_CP035934.2	4	260	1421232	1421972	55.642	257	104	3	6.1e-79	267	1	5
1871111	Gammaproteobacteria	GCF_001704615.3	Complete Genome	Acinetobacter defluvii	chromosome	ParA/ParC	NZ_CP029397.2	4	260	1915652	1914912	56.42	257	102	3	1.36e-78	266	-1	4
1871111	Gammaproteobacteria	GCF_001704615.3	Complete Genome	Acinetobacter defluvii	chromosome	ParA	NZ_CP029397.2	8	262	108230	107412	29.286	280	166	6	3.95e-20	97.4	-1	4
1871111	Gammaproteobacteria	GCF_001704615.3	Complete Genome	Acinetobacter defluvii	chromosome	MinD	NZ_CP029397.2	21	270	2665811	2666560	65.737	251	84	2	5.02e-104	338	1	4
1871111	Gammaproteobacteria	GCF_001704615.3	Complete Genome	Acinetobacter defluvii	plasmid	ParA/ParC	NZ_CP029396.2	12	215	147902	147300	30.952	210	130	7	6.3e-14	79.3	-1	4
70348	Gammaproteobacteria	GCF_009884975.1	Complete Genome	Acinetobacter dispersus	chromosome	ParA	NZ_CP041970.1	8	259	2931401	2930589	30.935	278	159	7	1.75e-20	98.6	-1	3
70348	Gammaproteobacteria	GCF_009884975.1	Complete Genome	Acinetobacter dispersus	chromosome	ParA/ParC	NZ_CP041970.1	4	262	945635	946381	54.44	259	108	3	3.56e-78	265	1	3
70348	Gammaproteobacteria	GCF_009884975.1	Complete Genome	Acinetobacter dispersus	chromosome	MinD	NZ_CP041970.1	21	270	2136840	2137589	65.737	251	84	2	3.65e-104	339	1	3
1324350	Gammaproteobacteria	GCF_001307195.1	Complete Genome	Acinetobacter equi	chromosome	ParA/ParC	NZ_CP012808.1	4	262	2268909	2269655	56.757	259	102	3	3.14e-81	274	1	2
1324350	Gammaproteobacteria	GCF_001307195.1	Complete Genome	Acinetobacter equi	chromosome	MinD	NZ_CP012808.1	1	270	1491058	1490249	67.528	271	86	2	1.02e-105	343	-1	2
1443941	Gammaproteobacteria	GCF_001678755.1	Contig	Acinetobacter gandensis	genomic	ParA	NZ_LZDS01000015.1	4	255	28895	29623	27.969	261	161	8	1.41e-11	72	1	1
1120926	Gammaproteobacteria	GCF_000368565.1	Scaffold	Acinetobacter gerneri DSM 14967 = CIP 107464 = MTCC 9824	genomic	McdA	NZ_KB849515.1	26	221	5366	4818	29.592	196	125	6	2.84e-12	73.2	-1	1
1843371	Gammaproteobacteria	GCF_003611455.1	Contig	Acinetobacter guerrae	genomic	ParA/ParC	NZ_RAXU01000002.1	4	260	170655	171395	55.253	257	105	3	5.76e-78	264	1	1
106649	Gammaproteobacteria	GCF_002370525.2	Complete Genome	Acinetobacter guillouiae	chromosome	ParA	NZ_AP014630.1	8	262	4507231	4506413	29.643	280	165	6	2.19e-19	95.5	-1	3
106649	Gammaproteobacteria	GCF_002370525.2	Complete Genome	Acinetobacter guillouiae	chromosome	MinD	NZ_AP014630.1	1	270	968374	967565	66.421	271	89	2	4.18e-104	339	-1	3
106649	Gammaproteobacteria	GCF_002370525.2	Complete Genome	Acinetobacter guillouiae	chromosome	ParA/ParC	NZ_AP014630.1	4	260	2117470	2118210	56.42	257	102	3	1.77e-79	269	1	3
134534	Gammaproteobacteria	GCF_001682515.1	Scaffold	Acinetobacter gyllenbergii	genomic	MinD	NZ_KV575261.1	21	270	1220186	1220935	66.135	251	83	2	2.21e-104	340	1	2
134534	Gammaproteobacteria	GCF_001682515.1	Scaffold	Acinetobacter gyllenbergii	genomic	ParA/ParC	NZ_KV575261.1	4	262	327730	326984	54.054	259	109	3	6.74e-78	264	-1	2
29430	Gammaproteobacteria	GCF_003323815.1	Complete Genome	Acinetobacter haemolyticus	chromosome	MinD	NZ_CP030880.1	21	270	2569871	2570620	66.932	251	81	2	5.1e-106	344	1	3
29430	Gammaproteobacteria	GCF_003323815.1	Complete Genome	Acinetobacter haemolyticus	chromosome	ParA/ParC	NZ_CP030880.1	4	262	1661689	1662435	55.212	259	106	3	9.41e-79	266	1	3
29430	Gammaproteobacteria	GCF_003323815.1	Complete Genome	Acinetobacter haemolyticus	chromosome	ParA/ParC	NZ_CP030880.1	8	259	3312242	3311430	30.576	278	160	6	5.34e-20	97.1	-1	3
1752076	Gammaproteobacteria	GCF_004208515.1	Contig	Acinetobacter halotolerans	genomic	ParA/ParC	NZ_SGIM01000003.1	4	262	379855	379109	54.826	259	107	3	6.97e-79	267	-1	1
1353941	Gammaproteobacteria	GCF_000816495.1	Scaffold	Acinetobacter harbinensis	genomic	McdA	NZ_JXBK01000001.1	26	188	92865	93320	24.54	163	112	4	6.9e-05	51.2	1	4
1353941	Gammaproteobacteria	GCF_000816495.1	Scaffold	Acinetobacter harbinensis	genomic	ParA	NZ_JXBK01000001.1	8	259	535279	536088	30.216	278	160	8	5.46e-16	85.5	1	4
1353941	Gammaproteobacteria	GCF_000816495.1	Scaffold	Acinetobacter harbinensis	genomic	MinD	NZ_JXBK01000001.1	21	270	2429411	2430160	64.94	251	86	2	7.91e-104	338	1	4
1353941	Gammaproteobacteria	GCF_000816495.1	Scaffold	Acinetobacter harbinensis	genomic	ParA/ParC	NZ_JXBK01000001.1	5	262	1896275	1895532	55.426	258	105	3	5.08e-79	267	-1	4
1507807	Gammaproteobacteria	GCF_000761495.1	Contig	Acinetobacter idrijaensis	genomic	ParA/ParC	NZ_JQCU01000222.1	4	260	48608	47868	56.42	257	102	3	1.35e-80	272	-1	1
756892	Gammaproteobacteria	GCF_013116605.1	Scaffold	Acinetobacter indicus	genomic	ParA/ParC	NZ_JABFOI010000001.1	1	262	179097	179864	35.581	267	156	7	1.4e-28	122	1	5
756892	Gammaproteobacteria	GCF_013116605.1	Scaffold	Acinetobacter indicus	genomic	ParA	NZ_JABFOI010000001.1	8	262	2854142	2853324	30	280	164	6	1.61e-20	98.6	-1	5
756892	Gammaproteobacteria	GCF_013116605.1	Scaffold	Acinetobacter indicus	genomic	ParA/ParC	NZ_JABFOI010000001.1	4	260	1376536	1375796	56.42	257	102	3	6.5e-80	270	-1	5
756892	Gammaproteobacteria	GCF_013116605.1	Scaffold	Acinetobacter indicus	genomic	MinD	NZ_JABFOI010000001.1	21	270	2325807	2326556	66.135	251	83	2	9.29e-106	343	1	5
756892	Gammaproteobacteria	GCF_013116605.1	Scaffold	Acinetobacter indicus	genomic	ParC	NZ_JABFOI010000001.1	8	56	410701	410555	51.02	49	24	0	8.76e-05	52	-1	5
1217662	Gammaproteobacteria	GCF_000368805.1	Scaffold	Acinetobacter johnsonii ANC 3681	genomic	ParA/ParC	NZ_KB849707.1	8	259	92862	93671	31.769	277	157	7	1.15e-19	96.3	1	1
40215	Gammaproteobacteria	GCF_002761875.1	Complete Genome	Acinetobacter junii	chromosome	MinD	NZ_CP024632.1	21	270	889792	889043	65.339	251	85	2	3.19e-104	339	-1	3
40215	Gammaproteobacteria	GCF_002761875.1	Complete Genome	Acinetobacter junii	chromosome	ParA/ParC	NZ_CP024632.1	5	262	1536622	1537365	55.426	258	105	3	9.69e-79	266	1	3
40215	Gammaproteobacteria	GCF_002761875.1	Complete Genome	Acinetobacter junii	chromosome	ParA/ParC	NZ_CP024632.1	8	259	3150424	3149612	32.734	278	154	7	9.59e-21	99.4	-1	3
1226327	Gammaproteobacteria	GCF_900096895.1	Scaffold	Acinetobacter kookii	genomic	ParA/ParC	NZ_FMYO01000001.1	4	262	279101	278355	56.371	259	103	3	2.06e-80	271	-1	1
595670	Gammaproteobacteria	GCF_900107285.1	Contig	Acinetobacter kyonggiensis	genomic	ParA/ParC	NZ_FNPK01000006.1	4	262	30991	31737	55.598	259	105	3	4.82e-79	267	1	1
1785128	Gammaproteobacteria	GCF_013122135.1	Complete Genome	Acinetobacter lactucae	chromosome	ParA	NZ_CP053391.1	8	259	3801125	3800313	30.216	278	161	6	1.11e-18	93.2	-1	3
1785128	Gammaproteobacteria	GCF_013122135.1	Complete Genome	Acinetobacter lactucae	chromosome	ParA/ParC	NZ_CP053391.1	4	260	2224013	2223273	55.642	257	104	3	4.1e-79	268	-1	3
1785128	Gammaproteobacteria	GCF_013122135.1	Complete Genome	Acinetobacter lactucae	chromosome	MinD	NZ_CP053391.1	1	270	3058708	3059517	66.79	271	88	2	2.19e-104	340	1	3
2715163	Gammaproteobacteria	GCF_011578285.1	Complete Genome	Acinetobacter lanii	chromosome	MinD	NZ_CP049916.1	1	270	2629637	2630446	66.79	271	88	2	1.58e-104	340	1	2
2715163	Gammaproteobacteria	GCF_011578285.1	Complete Genome	Acinetobacter lanii	chromosome	ParA/ParC	NZ_CP049916.1	4	262	1294081	1294827	54.826	259	107	3	3.97e-80	270	1	2
1789224	Gammaproteobacteria	GCF_001704115.1	Complete Genome	Acinetobacter larvae	chromosome	ParA	NZ_CP016895.1	8	259	527262	528071	30.686	277	160	6	4.32e-17	88.6	1	3
1789224	Gammaproteobacteria	GCF_001704115.1	Complete Genome	Acinetobacter larvae	chromosome	ParA/ParC	NZ_CP016895.1	5	262	1377123	1377866	56.589	258	102	3	2.4e-81	274	1	3
1789224	Gammaproteobacteria	GCF_001704115.1	Complete Genome	Acinetobacter larvae	chromosome	MinD	NZ_CP016895.1	1	270	2812541	2813350	66.79	271	88	2	1.99e-104	340	1	3
281375	Gammaproteobacteria	GCF_900096915.1	Contig	Acinetobacter marinus	genomic	MinD	NZ_FMYK01000001.1	1	270	592092	592901	67.528	271	86	2	1.68e-106	346	1	2
281375	Gammaproteobacteria	GCF_900096915.1	Contig	Acinetobacter marinus	genomic	ParA/ParC	NZ_FMYK01000001.1	4	262	716113	715367	56.757	259	102	2	1.85e-80	271	-1	2
1776740	Gammaproteobacteria	GCF_014636095.1	Scaffold	Acinetobacter modestus	genomic	MinD	NZ_BMDV01000001.1	21	270	881711	882460	65.737	251	84	2	1e-104	340	1	2
1776740	Gammaproteobacteria	GCF_014636095.1	Scaffold	Acinetobacter modestus	genomic	ParA/ParC	NZ_BMDV01000001.1	4	262	180552	179806	54.826	259	107	3	6.71e-79	267	-1	2
1392540	Gammaproteobacteria	GCF_000488215.1	Scaffold	Acinetobacter nectaris CIP 110549	genomic	MinD	NZ_KI530712.1	21	270	1103290	1104039	64.94	251	86	2	4.55e-103	336	1	2
1392540	Gammaproteobacteria	GCF_000488215.1	Scaffold	Acinetobacter nectaris CIP 110549	genomic	ParA/ParC	NZ_KI530712.1	4	259	477057	476320	56.25	256	102	3	5.43e-79	267	-1	2
1343071	Gammaproteobacteria	GCF_005281455.1	Complete Genome	Acinetobacter nosocomialis M2	chromosome	ParA/ParC	NZ_CP040105.1	4	260	353116	352376	55.642	257	104	3	1.25e-78	266	-1	3
1343071	Gammaproteobacteria	GCF_005281455.1	Complete Genome	Acinetobacter nosocomialis M2	chromosome	MinD	NZ_CP040105.1	1	270	1167985	1168794	67.159	271	87	2	3.56e-105	342	1	3
1343071	Gammaproteobacteria	GCF_005281455.1	Complete Genome	Acinetobacter nosocomialis M2	chromosome	ParA/ParC	NZ_CP040105.1	8	259	1881247	1880435	30.935	278	159	7	9.35e-19	93.6	-1	3
436717	Gammaproteobacteria	GCF_000196795.1	Complete Genome	Acinetobacter oleivorans DR1	chromosome	ParA/ParC	NC_014259.1	4	262	2340210	2339464	55.212	259	106	3	2.21e-79	268	-1	3
436717	Gammaproteobacteria	GCF_000196795.1	Complete Genome	Acinetobacter oleivorans DR1	chromosome	MinD	NC_014259.1	1	270	3259487	3260296	66.421	271	89	2	5.7e-104	338	1	3
436717	Gammaproteobacteria	GCF_000196795.1	Complete Genome	Acinetobacter oleivorans DR1	chromosome	ParA/ParC	NC_014259.1	8	259	3983170	3982358	30.576	278	160	6	7.12e-19	94	-1	3
981333	Gammaproteobacteria	GCF_000368025.1	Scaffold	Acinetobacter parvus DSM 16617 = CIP 108168	genomic	MinD	NZ_KB849212.1	21	270	731129	731878	65.339	251	85	2	1.92e-103	337	1	2
981333	Gammaproteobacteria	GCF_000368025.1	Scaffold	Acinetobacter parvus DSM 16617 = CIP 108168	genomic	ParA/ParC	NZ_KB849212.1	4	262	201757	201011	55.212	259	106	3	1.19e-78	266	-1	2
2006115	Gammaproteobacteria	GCF_002233755.1	Scaffold	Acinetobacter piscicola	genomic	ParA/ParC	NZ_NIFO01000001.1	4	260	507874	508614	56.809	257	101	3	2.44e-79	268	1	1
871585	NA	GCF_000191145.1	Complete Genome	Acinetobacter pittii PHEA-2	chromosome	ParA	NC_016603.1	8	259	3279050	3279862	29.856	278	162	5	1.21e-18	93.2	1	3
871585	NA	GCF_000191145.1	Complete Genome	Acinetobacter pittii PHEA-2	chromosome	ParA/ParC	NC_016603.1	4	260	992298	993038	55.642	257	104	3	4.1e-79	268	1	3
871585	NA	GCF_000191145.1	Complete Genome	Acinetobacter pittii PHEA-2	chromosome	MinD	NC_016603.1	1	270	152262	151453	66.79	271	88	2	2.19e-104	340	-1	3
1582270	Gammaproteobacteria	GCF_002174125.1	Contig	Acinetobacter populi	genomic	MinD	NZ_NEXX01000002.1	1	270	461364	462173	67.528	271	86	2	1.43e-105	343	1	1
1839785	Gammaproteobacteria	GCF_009372215.1	Scaffold	Acinetobacter portensis	genomic	ParA/ParC	NZ_LWRV01000035.1	1	260	32554	33303	55.385	260	106	3	1.05e-78	266	1	1
1806892	Gammaproteobacteria	GCF_001605895.1	Contig	Acinetobacter pragensis	genomic	ParA/ParC	NZ_LUAW01000004.1	8	262	26253	27071	31.071	280	161	7	2.1e-19	95.5	1	1
1776741	Gammaproteobacteria	GCF_000367945.1	Scaffold	Acinetobacter proteolyticus	genomic	ParA/ParC	NZ_KB849179.1	4	262	1177714	1176968	54.054	259	109	3	1.01e-77	263	-1	3
1776741	Gammaproteobacteria	GCF_000367945.1	Scaffold	Acinetobacter proteolyticus	genomic	MinD	NZ_KB849179.1	21	270	2031449	2032198	66.534	251	82	2	7.2e-105	341	1	3
1776741	Gammaproteobacteria	GCF_000367945.1	Scaffold	Acinetobacter proteolyticus	genomic	ParA/ParC	NZ_KB849179.1	8	259	2896982	2896170	30.935	278	159	7	6.45e-20	97.1	-1	3
2053287	Gammaproteobacteria	GCF_900088145.1	Contig	Acinetobacter pseudolwoffii	genomic	ParA/ParC	NZ_FLLN01000011.1	8	259	324713	323904	31.047	277	159	6	2.75e-19	95.1	-1	2
2053287	Gammaproteobacteria	GCF_900088145.1	Contig	Acinetobacter pseudolwoffii	genomic	MinD	NZ_FLLN01000011.1	21	270	1153729	1152980	66.534	251	82	2	3.59e-105	342	-1	2
2576829	Gammaproteobacteria	GCF_006352475.1	Contig	Acinetobacter pullicarnis	genomic	ParA/ParC	NZ_VCMZ01000001.1	4	262	1578459	1579205	55.212	259	106	3	1.5e-79	269	1	3
2576829	Gammaproteobacteria	GCF_006352475.1	Contig	Acinetobacter pullicarnis	genomic	ParA/ParC	NZ_VCMZ01000001.1	8	259	344608	345417	32.13	277	156	7	2.84e-21	100	1	3
2576829	Gammaproteobacteria	GCF_006352475.1	Contig	Acinetobacter pullicarnis	genomic	MinD	NZ_VCMZ01000001.1	1	270	967662	966853	66.421	271	89	2	5.92e-104	338	-1	3
1096779	Gammaproteobacteria	GCF_900096995.1	Scaffold	Acinetobacter puyangensis	genomic	ParA/ParC	NZ_OANT01000005.1	4	262	84074	83328	57.143	259	101	2	2.44e-81	274	-1	1
1262585	Gammaproteobacteria	GCF_008693185.1	Contig	Acinetobacter qingfengensis	genomic	ParA/ParC	NZ_VXKN01000001.1	4	259	518362	519099	57.422	256	99	3	1.19e-79	269	1	1
1221310	Gammaproteobacteria	GCF_000301795.1	Contig	Acinetobacter radioresistens TG02010	genomic	MinD	NZ_AMJJ01000004.1	1	270	9902	9093	67.159	271	87	2	3.13e-105	342	-1	1
421052	Gammaproteobacteria	GCF_000413895.1	Scaffold	Acinetobacter rudis CIP 110305	genomic	ParA/ParC	NZ_KE340353.1	4	253	72689	73408	56.4	250	99	3	3.08e-76	259	1	1
108981	Gammaproteobacteria	GCF_010918895.1	Complete Genome	Acinetobacter schindleri	plasmid	ParA	NZ_CP044484.1	22	262	110141	109437	33.333	246	148	7	2.56e-19	95.1	-1	6
108981	Gammaproteobacteria	GCF_010918895.1	Complete Genome	Acinetobacter schindleri	chromosome	ParA/ParC	NZ_CP044483.1	4	262	121072	121902	31.228	285	162	8	8.24e-20	96.7	1	6
108981	Gammaproteobacteria	GCF_010918895.1	Complete Genome	Acinetobacter schindleri	chromosome	MinD	NZ_CP044483.1	21	270	2374821	2375570	66.534	251	82	2	2.27e-104	340	1	6
108981	Gammaproteobacteria	GCF_010918895.1	Complete Genome	Acinetobacter schindleri	chromosome	ParC	NZ_CP044483.1	8	56	360228	360082	48.98	49	25	0	8.69e-05	52	-1	6
108981	Gammaproteobacteria	GCF_010918895.1	Complete Genome	Acinetobacter schindleri	plasmid	ParA	NZ_CP044485.1	4	255	60492	59764	27.925	265	156	9	2.58e-11	71.2	-1	6
108981	Gammaproteobacteria	GCF_010918895.1	Complete Genome	Acinetobacter schindleri	chromosome	ParA/ParC	NZ_CP044483.1	4	260	1211581	1212321	56.031	257	103	3	7.37e-80	270	1	6
1530123	Gammaproteobacteria	GCF_016064815.1	Complete Genome	Acinetobacter seifertii	chromosome	ParA/ParC	NZ_CP065820.1	4	260	2332929	2332189	56.031	257	103	3	7.05e-79	267	-1	3
1530123	Gammaproteobacteria	GCF_016064815.1	Complete Genome	Acinetobacter seifertii	chromosome	ParA/ParC	NZ_CP065820.1	8	259	3902026	3901214	31.295	278	158	7	2.78e-19	95.1	-1	3
1530123	Gammaproteobacteria	GCF_016064815.1	Complete Genome	Acinetobacter seifertii	chromosome	MinD	NZ_CP065820.1	1	270	3189283	3190092	67.528	271	86	2	1.17e-105	343	1	3
2715164	Gammaproteobacteria	GCF_011578045.1	Complete Genome	Acinetobacter shaoyimingii	chromosome	MinD	NZ_CP049801.1	21	270	894370	893621	65.339	251	85	2	2.58e-104	339	-1	3
2715164	Gammaproteobacteria	GCF_011578045.1	Complete Genome	Acinetobacter shaoyimingii	chromosome	ParA/ParC	NZ_CP049801.1	4	262	2134841	2134095	57.529	259	100	3	2.97e-83	280	-1	3
2715164	Gammaproteobacteria	GCF_011578045.1	Complete Genome	Acinetobacter shaoyimingii	chromosome	ParA/ParC	NZ_CP049801.1	4	259	137709	138530	29.93	284	161	6	4.38e-21	100	1	3
2136183	Gammaproteobacteria	GCF_003024515.2	Contig	Acinetobacter sichuanensis	genomic	ParA/ParC	NZ_PYIX02000012.1	4	260	36734	37474	58.366	257	97	3	1.81e-82	277	1	1
1217677	Gammaproteobacteria	GCF_000368725.1	Scaffold	Acinetobacter soli NIPH 2899	genomic	ParA	NZ_KB849643.1	8	259	651364	650558	31.769	277	156	8	3.62e-18	91.7	-1	3
1217677	Gammaproteobacteria	GCF_000368725.1	Scaffold	Acinetobacter soli NIPH 2899	genomic	ParA/ParC	NZ_KB849643.1	1	262	2899681	2898926	55.725	262	106	3	3.61e-80	271	-1	3
1217677	Gammaproteobacteria	GCF_000368725.1	Scaffold	Acinetobacter soli NIPH 2899	genomic	MinD	NZ_KB849643.1	1	270	1635899	1635090	66.421	271	89	2	4.68e-103	336	-1	3
1120927	Gammaproteobacteria	GCF_000400735.1	Scaffold	Acinetobacter tandoii DSM 14970 = CIP 107469	genomic	ParA	NZ_KE007359.1	8	262	52300	51479	32.384	281	157	7	1.04e-21	102	-1	1
202955	Gammaproteobacteria	GCF_000759995.1	Contig	Acinetobacter tjernbergiae	genomic	ParA/ParC	NZ_BBND01000009.1	8	259	54594	53782	31.295	278	158	7	2.93e-21	100	-1	1
202956	Gammaproteobacteria	GCF_000760575.1	Contig	Acinetobacter towneri	genomic	MinD	NZ_BBNL01000004.1	21	270	9720	8971	66.534	251	82	2	3.1e-106	345	-1	1
108980	Gammaproteobacteria	GCF_001056675.1	Scaffold	Acinetobacter ursingii	genomic	ParA/ParC	NZ_JVHT01000006.1	8	259	1067	1876	31.408	277	158	7	4.3e-20	97.4	1	1
70346	Gammaproteobacteria	GCF_000369625.1	Scaffold	Acinetobacter variabilis	genomic	ParA/ParC	NZ_KB850112.1	8	259	219649	220458	31.295	278	157	7	4.34e-20	97.4	1	2
70346	Gammaproteobacteria	GCF_000369625.1	Scaffold	Acinetobacter variabilis	genomic	ParC	NZ_KB850112.1	8	54	460999	460859	53.191	47	22	0	5.14e-05	52.4	-1	2
1191460	Gammaproteobacteria	GCF_000368585.1	Scaffold	Acinetobacter venetianus RAG-1 = CIP 110063	genomic	MinD	NZ_KB849558.1	21	270	1709789	1710538	65.737	251	84	2	1.17e-104	340	1	2
1191460	Gammaproteobacteria	GCF_000368585.1	Scaffold	Acinetobacter venetianus RAG-1 = CIP 110063	genomic	ParA/ParC	NZ_KB849558.1	4	262	1020756	1020010	54.826	259	107	3	1.63e-78	266	-1	2
1776742	Gammaproteobacteria	GCF_014635885.1	Contig	Acinetobacter vivianii	genomic	ParA/ParC	NZ_BMDR01000001.1	4	262	651784	651038	54.44	259	108	3	2.33e-78	265	-1	1
2662362	Gammaproteobacteria	GCF_009557235.1	Complete Genome	Acinetobacter wanghuae	chromosome	ParA/ParC	NZ_CP045650.1	8	259	2651490	2650681	31.047	277	159	6	7.36e-20	96.7	-1	3
2662362	Gammaproteobacteria	GCF_009557235.1	Complete Genome	Acinetobacter wanghuae	chromosome	MinD	NZ_CP045650.1	1	270	674505	673696	66.421	271	89	2	1.19e-103	337	-1	3
2662362	Gammaproteobacteria	GCF_009557235.1	Complete Genome	Acinetobacter wanghuae	chromosome	ParA/ParC	NZ_CP045650.1	5	260	1641005	1640268	56.641	256	101	3	4.37e-80	270	-1	3
1879050	Gammaproteobacteria	GCF_004209115.1	Contig	Acinetobacter wuhouensis	genomic	ParA	NZ_SGSQ01000018.1	8	262	15054	15872	29.643	280	165	6	1.55e-19	95.9	1	1
35763	Actinobacteria	GCF_009687845.1	Scaffold	Acrocarpospora corrugata	genomic	ParA/ParC	NZ_BLAD01000040.1	4	262	265135	264380	47.104	259	130	2	2.81e-59	211	-1	1
150177	Actinobacteria	GCF_009687865.1	Scaffold	Acrocarpospora macrocephala	genomic	ParA/ParC	NZ_BLAE01000008.1	4	262	86127	85369	47.49	259	130	3	1.35e-58	209	-1	1
90975	Actinobacteria	GCF_009687885.1	Scaffold	Acrocarpospora pleiomorpha	genomic	ParA/ParC	NZ_BLAF01000005.1	4	262	187159	187914	47.104	259	130	2	2.78e-59	211	1	1
1461693	Alphaproteobacteria	GCF_000671395.1	Contig	Actibacterium atlanticum	genomic	ParA/ParC	NZ_AQQY01000003.1	4	262	105913	105155	49.035	259	126	2	3.47e-66	230	-1	1
1524263	Alphaproteobacteria	GCF_900184935.1	Contig	Actibacterium lipolyticum	genomic	McdA	NZ_FXYE01000001.1	26	201	510504	510989	31.818	176	106	6	2.45e-10	67.4	1	1
1454373	Alphaproteobacteria	GCF_000647975.1	Contig	Actibacterium mucosum KCTC 23349	genomic	ParA/ParC/McdA	NZ_JFKE01000001.1	4	260	368342	369094	50.584	257	121	2	4.78e-65	227	1	1
1614693	Alphaproteobacteria	GCF_014196965.1	Contig	Actibacterium naphthalenivorans	genomic	ParA/ParC	NZ_JACIEQ010000009.1	4	138	49328	48918	35.172	145	76	5	8.42e-11	69.7	-1	1
2029103	Alphaproteobacteria	GCF_002285415.1	Scaffold	Actibacterium pelagium	genomic	ParA/ParC	NZ_NSBU01000004.1	4	262	418803	419552	49.421	259	122	2	2.78e-67	233	1	1
1590614	Alphaproteobacteria	GCF_002285435.1	Contig	Actibacterium ureilyticum	genomic	ParA/ParC	NZ_NSBT01000014.1	4	138	1454	1864	34.483	145	77	5	1.24e-10	68.9	1	1
380248	Actinobacteria	GCF_900112845.1	Scaffold	Actinacidiphila alni	genomic	ParA/ParC	NZ_FONG01000002.1	4	262	302595	303347	49.042	261	121	4	1.91e-60	214	1	1
235986	Actinobacteria	GCF_900188405.1	Scaffold	Actinacidiphila glaucinigra	genomic	ParA/ParC	NZ_FZOF01000009.1	4	262	249728	248976	47.876	259	127	3	3.58e-60	214	-1	1
310781	Actinobacteria	GCF_900103985.1	Scaffold	Actinacidiphila guanduensis	genomic	ParA/ParC	NZ_FNIE01000002.1	4	262	197840	198592	48.649	259	125	3	7.38e-60	213	1	1
310782	Actinobacteria	GCF_900142575.1	Scaffold	Actinacidiphila paucisporea	genomic	ParA/ParC	NZ_FRBI01000005.1	4	262	217932	218684	48.659	261	122	4	9.2e-60	213	1	1
310780	Actinobacteria	GCF_900110255.1	Scaffold	Actinacidiphila rubida	genomic	ParA/ParC	NZ_FODD01000005.1	4	262	109878	109126	49.425	261	120	4	2.39e-60	214	-1	1
310779	Actinobacteria	GCF_900107965.1	Scaffold	Actinacidiphila yanglinensis	genomic	ParA/ParC	NZ_FNVU01000005.1	4	262	208903	209655	48.659	261	122	4	2.09e-59	211	1	1
1449355	Actinobacteria	GCF_000745345.1	Contig	Actinacidiphila yeochonensis CN732	genomic	ParA	NZ_JQNR01000005.1	6	179	1383463	1384089	29.048	210	112	4	1.42e-05	54.7	1	2
1449355	Actinobacteria	GCF_000745345.1	Contig	Actinacidiphila yeochonensis CN732	genomic	ParA/ParC	NZ_JQNR01000005.1	4	262	1090962	1090210	49.042	261	121	4	2.93e-60	214	-1	2
1490222	Actinobacteria	GCF_006716425.1	Contig	Actinoallomurus bryophytorum	genomic	ParA/ParC	NZ_VFOZ01000001.1	4	262	3313264	3312509	48.276	261	124	4	1.56e-57	206	-1	1
1612552	Actinobacteria	GCF_001941625.1	Complete Genome	Actinoalloteichus fjordicus	chromosome	ParA/ParC	NZ_CP016076.1	5	262	5099616	5098867	47.287	258	128	2	7.52e-59	210	-1	3
1612552	Actinobacteria	GCF_001941625.1	Complete Genome	Actinoalloteichus fjordicus	chromosome	ParA/ParC	NZ_CP016076.1	4	259	7114742	7113990	49.219	256	125	2	1.42e-62	221	-1	3
1612552	Actinobacteria	GCF_001941625.1	Complete Genome	Actinoalloteichus fjordicus	chromosome	ParA/ParC	NZ_CP016076.1	6	250	2132715	2131993	25.61	246	177	4	4.38e-08	62.4	-1	3
1470176	Actinobacteria	GCF_002234535.1	Complete Genome	Actinoalloteichus hoggarensis	chromosome	ParA/ParC	NZ_CP022521.1	4	190	3398150	3397515	28.638	213	125	5	2.12e-07	60.5	-1	4
1470176	Actinobacteria	GCF_002234535.1	Complete Genome	Actinoalloteichus hoggarensis	chromosome	ParA/ParC	NZ_CP022521.1	4	259	6600154	6599402	48.828	256	126	2	1.17e-62	221	-1	4
1470176	Actinobacteria	GCF_002234535.1	Complete Genome	Actinoalloteichus hoggarensis	chromosome	ParA/ParC	NZ_CP022521.1	5	262	4500955	4500206	47.674	258	127	2	4.22e-59	211	-1	4
1470176	Actinobacteria	GCF_002234535.1	Complete Genome	Actinoalloteichus hoggarensis	chromosome	ParA/ParC	NZ_CP022521.1	6	250	2021564	2020842	25.911	247	175	5	6.49e-08	62	-1	4
340345	Actinobacteria	GCF_014203365.1	Contig	Actinoalloteichus hymeniacidonis	genomic	ParA/ParC	NZ_JACHIS010000001.1	4	259	22276	23028	50	256	123	2	6.26e-64	224	1	3
340345	Actinobacteria	GCF_014203365.1	Contig	Actinoalloteichus hymeniacidonis	genomic	ParA	NZ_JACHIS010000001.1	6	250	4301659	4302381	27.092	251	167	5	3.89e-08	62.4	1	3
340345	Actinobacteria	GCF_014203365.1	Contig	Actinoalloteichus hymeniacidonis	genomic	ParA/ParC	NZ_JACHIS010000001.1	5	262	2057184	2057933	46.512	258	130	2	3.79e-58	208	1	3
1114962	Actinobacteria	GCF_000239155.1	Contig	Actinoalloteichus spitiensis RMV-1378	genomic	ParA/ParC	NZ_AGVX02000243.1	4	262	14882	15643	49.035	259	127	2	1.19e-62	221	1	1
722	Gammaproteobacteria	GCF_900460625.1	Contig	Actinobacillus seminis	genomic	McdA	NZ_UFSB01000001.1	26	180	1441855	1442286	27.097	155	102	4	2.35e-06	55.5	1	1
202789	Actinobacteria	GCF_001457435.1	Scaffold	Actinobaculum massiliense	genomic	ParA/ParC	NZ_LN881717.1	4	262	159691	158939	43.243	259	139	2	3.57e-52	191	-1	2
202789	Actinobacteria	GCF_001457435.1	Scaffold	Actinobaculum massiliense	genomic	ParA/ParC	NZ_LN881717.1	4	262	1082814	1082041	40.613	261	150	2	9.55e-47	175	-1	2
1657	Actinobacteria	GCF_900618115.1	Contig	Actinobaculum suis	genomic	ParA/ParC/McdA	NZ_UYIO01000001.1	5	238	578825	578133	33.613	238	147	4	6.2e-19	94.7	-1	3
1657	Actinobacteria	GCF_900618115.1	Contig	Actinobaculum suis	genomic	ParA/ParC	NZ_UYIO01000001.1	4	262	84083	83310	40.076	262	150	3	2.15e-45	171	-1	3
1657	Actinobacteria	GCF_900618115.1	Contig	Actinobaculum suis	genomic	ParA/ParC	NZ_UYIO01000001.1	4	262	1318202	1317450	44.015	259	137	2	7.33e-55	199	-1	3
390989	Actinobacteria	GCF_000720965.1	Contig	Actinocatenispora sera	genomic	ParA/ParC	NZ_JOEG01000004.1	4	259	166697	165954	46.124	258	127	4	6.49e-57	204	-1	1
58109	Actinobacteria	GCF_003751225.1	Contig	Actinocorallia herbida	genomic	ParA/ParC	NZ_RJKE01000001.1	4	262	1623220	1623975	45.769	260	132	3	2.52e-56	202	1	2
58109	Actinobacteria	GCF_003751225.1	Contig	Actinocorallia herbida	genomic	ParA/ParC	NZ_RJKE01000001.1	4	262	9124239	9124994	46.332	259	132	2	2.93e-59	211	1	2
2079200	Actinobacteria	GCF_002995495.1	Scaffold	Actinocorallia populi	genomic	ParA/ParC	NZ_PVZV01000001.1	4	262	650400	651155	47.104	259	130	2	4.78e-60	213	1	1
1213861	Actinobacteria	GCF_004345645.1	Scaffold	Actinocrispum wychmicini	genomic	ParA/ParC	NZ_SLWS01000001.1	4	262	442589	443350	48.263	259	129	2	1.32e-60	215	1	1
504798	Actinobacteria	GCF_004362515.1	Contig	Actinokineospora alba	genomic	ParA/ParC	NZ_SNXU01000001.1	4	262	1687753	1686992	48.649	259	128	2	1.04e-61	218	-1	3
504798	Actinobacteria	GCF_004362515.1	Contig	Actinokineospora alba	genomic	ParA/ParC	NZ_SNXU01000001.1	4	250	4218695	4217967	27.309	249	173	5	2.34e-08	63.2	-1	3
504798	Actinobacteria	GCF_004362515.1	Contig	Actinokineospora alba	genomic	ParA/ParC	NZ_SNXU01000001.1	4	262	6755002	6754250	45.946	259	132	2	2.28e-58	209	-1	3
155976	Actinobacteria	GCF_002934265.1	Contig	Actinokineospora auranticolor	genomic	ParA/ParC	NZ_PTIX01000006.1	4	262	334948	334187	49.035	259	127	2	7.23e-62	219	-1	1
1193682	Actinobacteria	GCF_001940455.1	Scaffold	Actinokineospora bangkokensis	genomic	ParC	NZ_MKQR01000007.1	7	239	112581	111892	24.37	238	167	4	2.01e-06	57.8	-1	1
585224	Actinobacteria	GCF_003663795.1	Scaffold	Actinokineospora cianjurensis	genomic	ParA/ParC	NZ_RCDD01000001.1	4	242	3041732	3041022	28.862	246	159	7	6.56e-09	64.7	-1	2
585224	Actinobacteria	GCF_003663795.1	Scaffold	Actinokineospora cianjurensis	genomic	ParA/ParC/McdA	NZ_RCDD01000001.1	4	262	748039	748800	48.649	259	128	2	9.13e-61	216	1	2
1120934	Actinobacteria	GCF_000374445.1	Scaffold	Actinokineospora enzanensis DSM 44649	genomic	ParA/ParC	NZ_KB894421.1	4	262	23078	23839	48.649	259	128	2	2.38e-61	217	1	1
1816	Actinobacteria	GCF_014648415.1	Scaffold	Actinokineospora fastidiosa	genomic	ParA/ParC	NZ_BMRB01000001.1	1	262	1007111	1007881	48.092	262	131	2	1.71e-61	218	1	1
1120935	Actinobacteria	GCF_000482865.1	Scaffold	Actinokineospora inagensis DSM 44258	genomic	ParA/ParC	NZ_AXWW01000013.1	4	262	102696	101935	49.035	259	127	2	2.24e-57	206	-1	1
1271860	Actinobacteria	GCF_900101685.1	Scaffold	Actinokineospora iranica	genomic	ParC	NZ_FMZZ01000001.1	7	225	963055	963702	25.893	224	153	4	7.87e-08	62	1	1
155974	Actinobacteria	GCF_900111175.1	Scaffold	Actinokineospora terrae	genomic	ParA/ParC	NZ_FOGI01000001.1	4	262	490355	491107	46.332	259	131	2	1.18e-58	209	1	1
406431	Actinobacteria	GCF_014323705.1	Contig	Actinomadura alba	genomic	ParA/ParC	NZ_JABVEC010000007.1	4	262	92083	91328	49.035	259	125	2	1.03e-60	215	-1	1
1679523	Actinobacteria	GCF_014873935.1	Contig	Actinomadura algeriensis	genomic	ParA/ParC	NZ_JADBDZ010000001.1	4	262	5639242	5639997	46.154	260	131	3	3.58e-58	208	1	2
1679523	Actinobacteria	GCF_014873935.1	Contig	Actinomadura algeriensis	genomic	ParA/ParC	NZ_JADBDZ010000001.1	4	259	2391079	2390333	48.438	256	125	2	1.55e-59	212	-1	2
1120936	Actinobacteria	GCF_000381885.1	Scaffold	Actinomadura atramentaria DSM 43919	genomic	ParA/ParC	NZ_KB907210.1	4	262	216291	215536	46.154	260	131	3	2.7e-57	206	-1	1
453573	Actinobacteria	GCF_004348335.1	Contig	Actinomadura bangladeshensis	genomic	ParA/ParC	NZ_SMJW01000057.1	4	262	21860	22615	46.538	260	130	3	4.79e-58	207	1	1
95160	Actinobacteria	GCF_014205085.1	Contig	Actinomadura catellatispora	genomic	ParA/ParC	NZ_JACHMV010000001.1	4	259	8145782	8145036	48.438	256	125	2	4.34e-59	211	-1	2
95160	Actinobacteria	GCF_014205085.1	Contig	Actinomadura catellatispora	genomic	ParA/ParC	NZ_JACHMV010000001.1	4	262	5214402	5213647	46.538	260	130	3	6.9e-59	210	-1	2
392828	Actinobacteria	GCF_008085895.1	Contig	Actinomadura chibensis	genomic	ParA/ParC	NZ_VSFG01000001.1	4	259	1982709	1981963	48.828	256	124	2	5.58e-60	213	-1	1
46158	Actinobacteria	GCF_013409045.1	Contig	Actinomadura citrea	genomic	ParA/ParC	NZ_JACCBT010000001.1	4	259	127860	127114	47.656	256	127	2	5.91e-58	207	-1	2
46158	Actinobacteria	GCF_013409045.1	Contig	Actinomadura citrea	genomic	ParA/ParC	NZ_JACCBT010000001.1	4	262	3329518	3330273	46.154	260	131	3	1.88e-58	209	1	2
46159	Actinobacteria	GCF_014208105.1	Contig	Actinomadura coerulea	genomic	ParA/ParC	NZ_JACHMQ010000001.1	4	262	927925	928680	47.692	260	127	3	2.37e-59	211	1	2
46159	Actinobacteria	GCF_014208105.1	Contig	Actinomadura coerulea	genomic	ParA/ParC	NZ_JACHMQ010000001.1	4	259	6007545	6006799	48.438	256	125	2	2.32e-60	214	-1	2
2231787	Actinobacteria	GCF_003289645.1	Contig	Actinomadura craniellae	genomic	ParA/ParC	NZ_QLYX01000002.1	4	262	523948	523193	45.769	260	132	3	1.24e-57	206	-1	1
1991	Actinobacteria	GCF_014648495.1	Scaffold	Actinomadura cremea	genomic	ParA/ParC	NZ_BMRF01000001.1	4	259	964785	965531	48.438	256	125	2	3.62e-60	214	1	1
705336	Actinobacteria	GCF_004349235.1	Contig	Actinomadura darangshiensis	genomic	ParA/ParC	NZ_SMKY01000161.1	4	262	825	70	46.154	260	131	3	3.11e-57	205	-1	1
111802	Actinobacteria	GCF_900659615.1	Contig	Actinomadura fibrosa	genomic	ParA/ParC	NZ_CAACUY010000032.1	4	262	12493	11738	48.649	259	126	2	5.32e-61	216	-1	1
561175	Actinobacteria	GCF_000374305.1	Scaffold	Actinomadura flavalba DSM 45200	genomic	ParA/ParC	NZ_KB894093.1	4	262	1399758	1399003	49.807	259	123	2	4.47e-63	222	-1	1
60706	Actinobacteria	GCF_900659625.1	Contig	Actinomadura formosensis	genomic	ParA/ParC	NZ_CAACUZ010000011.1	4	262	42899	42144	46.538	260	130	3	3.73e-57	205	-1	1
882440	Actinobacteria	GCF_005889745.1	Contig	Actinomadura geliboluensis	genomic	ParA/ParC	NZ_VCKZ01000202.1	4	259	4142	3396	48.828	256	124	2	4.92e-60	213	-1	1
337895	Actinobacteria	GCF_006716765.1	Contig	Actinomadura hallensis	genomic	ParA/ParC	NZ_VFPO01000001.1	4	259	6565494	6564748	48.828	256	124	2	5.64e-60	213	-1	2
337895	Actinobacteria	GCF_006716765.1	Contig	Actinomadura hallensis	genomic	ParA/ParC	NZ_VFPO01000001.1	4	262	3997667	3996912	48.462	260	125	3	9.67e-61	215	-1	2
2483351	Actinobacteria	GCF_003696215.1	Scaffold	Actinomadura harenae	genomic	ParA/ParC	NZ_RFFG01000024.1	4	262	98331	97576	48.077	260	126	3	6.35e-60	213	-1	1
1220559	Actinobacteria	GCF_001552635.1	Contig	Actinomadura hibisca NBRC 15177	genomic	ParA/ParC	NZ_BCRO01000016.1	4	262	4147	4902	46.923	260	129	3	1.7e-58	209	1	1
1220561	Actinobacteria	GCF_001552175.1	Contig	Actinomadura kijaniata NBRC 14229	genomic	ParA/ParC	NZ_BCQR01000020.1	4	262	31477	30722	46.538	260	130	3	2.15e-57	206	-1	1
1220563	Actinobacteria	GCF_001552195.1	Contig	Actinomadura latina NBRC 106108	genomic	ParA/ParC	NZ_BCQS01000003.1	4	259	47850	48596	48.438	256	125	2	4.92e-60	213	1	1
79909	Actinobacteria	GCF_014648675.1	Scaffold	Actinomadura livida	genomic	ParA/ParC	NZ_BMRO01000009.1	4	262	37074	37829	46.538	260	130	3	6.89e-59	210	1	1
46163	Actinobacteria	GCF_013409365.1	Contig	Actinomadura luteofluorescens	genomic	ParA/ParC	NZ_JACCBA010000001.1	5	19	8299204	8299160	66.667	15	5	0	4.84e-08	26.6	-1	4
46163	Actinobacteria	GCF_013409365.1	Contig	Actinomadura luteofluorescens	genomic	ParA/ParC	NZ_JACCBA010000001.1	4	259	4576828	4577574	48.047	256	126	2	9.12e-59	210	1	4
46163	Actinobacteria	GCF_013409365.1	Contig	Actinomadura luteofluorescens	genomic	ParA/ParC	NZ_JACCBA010000001.1	22	161	8299155	8298742	36.62	142	84	3	4.84e-08	57	-1	4
46163	Actinobacteria	GCF_013409365.1	Contig	Actinomadura luteofluorescens	genomic	ParA/ParC	NZ_JACCBA010000001.1	4	262	1330092	1329337	47.692	260	127	3	2.84e-59	211	-1	4
1220564	Actinobacteria	GCF_001552215.1	Contig	Actinomadura macra NBRC 14102	genomic	ParA/ParC	NZ_BCQT01000002.1	4	262	238072	237317	47.876	259	128	2	9.12e-61	216	-1	1
1993	Actinobacteria	GCF_900115095.1	Scaffold	Actinomadura madurae	genomic	ParA/ParC	NZ_FOVH01000001.1	4	262	952354	953109	47.308	260	128	3	3.86e-58	208	1	1
134959	Actinobacteria	GCF_900188105.1	Contig	Actinomadura mexicana	genomic	ParA/ParC	NZ_FZNP01000002.1	4	259	651974	651228	46.875	256	129	2	3.54e-57	205	-1	1
240840	Actinobacteria	GCF_900188445.1	Scaffold	Actinomadura meyerae	genomic	ParA/ParC	NZ_FZOR01000019.1	4	259	97570	98316	48.828	256	124	2	7.86e-60	213	1	1
1803903	Actinobacteria	GCF_008923365.1	Scaffold	Actinomadura montaniterrae	genomic	ParA/ParC	NZ_WBMR01000087.1	4	259	19193	19939	48.828	256	124	2	1.05e-59	213	1	1
182080	Actinobacteria	GCF_014138665.1	Scaffold	Actinomadura namibiensis	genomic	ParA/ParC	NZ_JACJIA010000002.1	4	262	663486	664241	49.421	259	124	2	2.98e-62	220	1	1
1399798	Actinobacteria	GCF_000518265.1	Scaffold	Actinomadura oligospora ATCC 43269	genomic	ParA/ParC	NZ_JADG01000007.1	4	262	382669	381914	49.035	259	125	2	1.18e-61	218	-1	1
1955414	Actinobacteria	GCF_900323885.1	Contig	Actinomadura parvosata subsp. kistnae	genomic	ParA/ParC	NZ_OOHJ01000018.1	4	262	2559167	2558412	48.263	259	127	2	3.35e-59	211	-1	1
1120940	Actinobacteria	GCF_003634705.1	Scaffold	Actinomadura pelletieri DSM 43383	genomic	ParA/ParC	NZ_RBWU01000001.1	4	259	790847	791593	48.438	256	125	2	6.83e-59	210	1	1
1429076	Actinobacteria	GCF_009831215.1	Scaffold	Actinomadura rayongensis	genomic	ParA/ParC	NZ_WUTW01000001.1	4	262	1886618	1887373	46.923	260	129	3	7.3e-58	207	1	1
1120937	Actinobacteria	GCF_000425065.1	Scaffold	Actinomadura rifamycini DSM 43936	genomic	ParA/ParC	NZ_AULB01000025.1	4	259	118372	117626	48.828	256	124	2	8.57e-61	216	-1	1
2094049	Actinobacteria	GCF_900659635.1	Contig	Actinomadura roseirufa	genomic	ParA/ParC	NZ_CAACVB010000015.1	4	262	46622	47377	48.263	259	127	2	8.62e-62	218	1	1
1220567	Actinobacteria	GCF_001552235.1	Contig	Actinomadura rubrobrunea NBRC 15275	genomic	ParA/ParC	NZ_BCQU01000020.1	4	262	70190	70945	50.193	259	122	2	1.58e-62	221	1	1
359158	Actinobacteria	GCF_008923185.1	Scaffold	Actinomadura rudentiformis	genomic	ParA/ParC	NZ_WBMT01000015.1	4	262	35604	34849	49.035	259	125	2	1.15e-61	218	-1	1
1427538	Actinobacteria	GCF_008085905.1	Contig	Actinomadura syzygii	genomic	ParA/ParC	NZ_VSFF01000005.1	4	259	144257	145003	48.828	256	124	2	4.18e-60	214	1	1
46165	Actinobacteria	GCF_013211575.1	Chromosome	Actinomadura verrucosospora	chromosome	ParA/ParC	NZ_CP053892.1	4	259	6068942	6069688	48.438	256	125	2	4.65e-59	211	1	2
46165	Actinobacteria	GCF_013211575.1	Chromosome	Actinomadura verrucosospora	chromosome	ParA/ParC	NZ_CP053892.1	4	262	9321466	9322221	46.923	260	129	3	3.51e-59	211	1	2
58110	Actinobacteria	GCF_015751755.1	Contig	Actinomadura viridis	genomic	ParA/ParC	NZ_JADOUA010000001.1	4	262	7039166	7039921	48.649	259	126	2	9.86e-62	218	1	2
58110	Actinobacteria	GCF_015751755.1	Contig	Actinomadura viridis	genomic	ParA/ParC	NZ_JADOUA010000001.1	4	262	2947323	2948078	46.923	260	129	3	5.36e-58	207	1	2
2789776	Actinobacteria	GCF_009650215.1	Complete Genome	Actinomarinicola tropica	chromosome	ParA/ParC	NZ_CP045851.1	6	238	2877778	2877101	34.874	238	138	7	2.28e-14	81.3	-1	2
2789776	Actinobacteria	GCF_009650215.1	Complete Genome	Actinomarinicola tropica	chromosome	ParA/ParC	NZ_CP045851.1	4	259	3711364	3710624	48.828	256	122	2	2.81e-65	228	-1	2
1852361	Actinobacteria	GCF_900128465.1	Scaffold	Actinomyces bouchesdurhonensis	genomic	ParA/ParC	NZ_LT635869.1	4	262	322178	321417	44.615	260	137	3	1.6e-52	192	-1	1
1658	Actinobacteria	GCF_900444995.1	Contig	Actinomyces bovis	genomic	ParA/ParC	NZ_UAPQ01000007.1	5	196	26927	26358	35.533	197	115	3	5.99e-20	97.8	-1	1
131109	Actinobacteria	GCF_003860075.1	Contig	Actinomyces bowdenii	genomic	ParA/ParC	NZ_RQZC01000003.1	4	262	140504	141280	43.726	263	140	3	6.93e-53	193	1	1
1926276	Actinobacteria	GCF_900499005.1	Scaffold	Actinomyces culturomici	genomic	ParA/ParC	NZ_LS991317.1	4	259	312183	311431	44.531	256	137	3	5.94e-50	184	-1	1
1120941	Actinobacteria	GCF_000429225.1	Scaffold	Actinomyces dentalis DSM 19115	genomic	ParA/ParC	NZ_AUBL01000001.1	4	262	127447	128199	44.015	259	137	2	2.39e-54	197	1	1
52767	Actinobacteria	GCF_900445045.1	Contig	Actinomyces denticolens	genomic	ParA/ParC	NZ_UFSA01000001.1	4	260	653555	652809	41.634	257	142	2	1.56e-49	183	-1	2
52767	Actinobacteria	GCF_900445045.1	Contig	Actinomyces denticolens	genomic	ParA/ParC	NZ_UFSA01000001.1	4	262	2051784	2052560	43.346	263	141	3	7.06e-52	190	1	2
1960083	Actinobacteria	GCF_002076915.1	Complete Genome	Actinomyces gaoshouyii	chromosome	ParA/ParC	NZ_CP020468.1	4	262	2355513	2354737	44.106	263	139	3	1.18e-52	192	-1	2
1960083	Actinobacteria	GCF_002076915.1	Complete Genome	Actinomyces gaoshouyii	chromosome	ParA/ParC	NZ_CP020468.1	4	262	1150870	1150118	42.471	259	141	2	7.45e-51	187	-1	2
1120943	Actinobacteria	GCF_000429265.1	Scaffold	Actinomyces gerencseriae DSM 6844	genomic	ParA/ParC	NZ_AUBN01000010.1	4	262	101714	100962	42.085	259	142	2	1.56e-52	192	-1	1
1892869	Actinobacteria	GCF_900098745.1	Scaffold	Actinomyces glycerinitolerans	genomic	ParA/ParC	NZ_FQTT01000013.1	4	262	107910	107158	45.174	259	134	2	1.83e-56	203	-1	1
55565	Actinobacteria	GCF_002871975.1	Scaffold	Actinomyces graevenitzii	genomic	ParA/ParC/McdA	NZ_PNHV01000003.1	4	262	87102	87878	44.106	263	139	3	4.22e-54	196	1	1
1280843	Actinobacteria	GCF_015355765.1	Contig	Actinomyces haliotis	genomic	ParA/ParC	NZ_JACWNA010000004.1	4	262	44712	43936	41.985	262	146	2	1.17e-50	186	-1	1
52771	Actinobacteria	GCF_900637165.1	Complete Genome	Actinomyces howellii	chromosome	ParA/ParC	NZ_LR134350.1	4	262	2008557	2009333	44.275	262	140	2	1.32e-54	198	1	3
52771	Actinobacteria	GCF_900637165.1	Complete Genome	Actinomyces howellii	chromosome	ParA/ParC	NZ_LR134350.1	4	262	486133	485381	41.699	259	143	2	4.67e-52	191	-1	3
52771	Actinobacteria	GCF_900637165.1	Complete Genome	Actinomyces howellii	chromosome	ParA/ParC	NZ_LR134350.1	5	238	2914314	2915006	36.1	241	137	6	1.59e-22	105	1	3
1659	Actinobacteria	GCF_900637225.1	Complete Genome	Actinomyces israelii	chromosome	ParA/ParC	NZ_LR134357.1	4	262	992069	991317	44.015	259	137	2	6.11e-55	199	-1	4
1659	Actinobacteria	GCF_900637225.1	Complete Genome	Actinomyces israelii	chromosome	ParA/ParC	NZ_LR134357.1	5	192	1458745	1458188	39.175	194	104	4	6.51e-18	91.7	-1	4
1659	Actinobacteria	GCF_900637225.1	Complete Genome	Actinomyces israelii	chromosome	ParA/ParC	NZ_LR134357.1	4	262	2219374	2218598	44.275	262	140	2	6e-52	190	-1	4
1659	Actinobacteria	GCF_900637225.1	Complete Genome	Actinomyces israelii	chromosome	ParA/ParC	NZ_LR134357.1	5	196	1842686	1842117	35.533	197	115	3	6e-20	97.8	-1	4
544581	Actinobacteria	GCF_006546835.1	Scaffold	Actinomyces johnsonii	genomic	ParA/ParC	NZ_VICB01000013.1	4	262	348294	347542	42.471	259	141	2	3.65e-54	196	-1	1
1852376	Actinobacteria	GCF_900155605.1	Scaffold	Actinomyces marseillensis	genomic	ParA/ParC	NZ_LT707420.1	4	262	1453138	1452386	45.56	259	133	3	2.1e-56	203	-1	2
1852376	Actinobacteria	GCF_900155605.1	Scaffold	Actinomyces marseillensis	genomic	ParA/ParC	NZ_LT707420.1	2	262	454450	455217	41.379	261	148	2	4.03e-49	182	1	2
1167628	Actinobacteria	GCF_000269805.1	Scaffold	Actinomyces massiliensis 4401292	genomic	ParA/ParC	NZ_JH711481.1	4	262	570664	571440	44.106	263	139	3	6.75e-53	193	1	1
1871028	Actinobacteria	GCF_900155595.1	Contig	Actinomyces mediterranea	genomic	ParA/ParC/McdA	NZ_FTPB01000004.1	4	262	1060304	1061065	42.857	259	143	2	6.48e-50	184	1	2
1871028	Actinobacteria	GCF_900155595.1	Contig	Actinomyces mediterranea	genomic	ParA/ParC	NZ_FTPB01000004.1	4	262	404637	405389	42.857	259	140	2	1.54e-51	189	1	2
2002838	Actinobacteria	GCF_900187855.1	Contig	Actinomyces minihominis	genomic	ParA/ParC/McdA	NZ_FYEG01000006.1	5	259	52147	52908	43.969	257	139	2	1.59e-49	183	1	1
1655	Actinobacteria	GCF_002847585.1	Scaffold	Actinomyces naeslundii	genomic	ParA/ParC	NZ_PKKP01000001.1	4	262	334446	333673	44.867	263	136	4	5.86e-54	196	-1	1
206043	Actinobacteria	GCF_004104015.1	Contig	Actinomyces oricola	genomic	ParA/ParC	NZ_RYFV01000001.1	4	262	188032	188784	43.629	259	138	2	1.14e-54	198	1	1
544580	Actinobacteria	GCF_006546825.1	Scaffold	Actinomyces oris	genomic	ParA/ParC	NZ_VICC01000001.1	4	262	353597	354373	44.106	263	139	3	5.82e-55	199	1	1
1852377	Actinobacteria	GCF_900120245.1	Complete Genome	Actinomyces pacaensis	chromosome	ParA/ParC	NZ_LT635457.1	4	262	440991	440239	45.56	259	133	3	2.1e-56	203	-1	2
1852377	Actinobacteria	GCF_900120245.1	Complete Genome	Actinomyces pacaensis	chromosome	ParA/ParC	NZ_LT635457.1	2	262	1385626	1386393	41.379	261	148	2	4.03e-49	182	1	2
1325934	Actinobacteria	GCF_902375405.1	Contig	Actinomyces polynesiensis	genomic	ParA/ParC	NZ_CABKTV010000094.1	5	262	29362	30120	42.586	263	136	3	2.35e-47	177	1	1
1720198	Actinobacteria	GCF_900155435.1	Scaffold	Actinomyces provencensis	genomic	ParA/ParC	NZ_LT700212.1	5	262	2672626	2671868	42.248	258	144	2	3.24e-46	174	-1	2
1720198	Actinobacteria	GCF_900155435.1	Scaffold	Actinomyces provencensis	genomic	ParA/ParC	NZ_LT700212.1	4	262	949843	949091	44.015	259	137	2	2.13e-51	189	-1	2
2057800	Actinobacteria	GCF_004102025.1	Complete Genome	Actinomyces qiguomingii	chromosome	ParA/ParC	NZ_CP025228.1	4	262	3984441	3983665	42.748	262	144	2	2.01e-54	197	-1	2
2057800	Actinobacteria	GCF_004102025.1	Complete Genome	Actinomyces qiguomingii	chromosome	ParA/ParC	NZ_CP025228.1	4	262	1814811	1815563	45.174	259	134	2	6.48e-56	201	1	2
111015	Actinobacteria	GCF_001553565.1	Complete Genome	Actinomyces radicidentis	chromosome	ParA/ParC	NZ_CP014228.1	4	262	1122926	1123702	42.366	262	145	2	3.21e-46	174	1	2
111015	Actinobacteria	GCF_001553565.1	Complete Genome	Actinomyces radicidentis	chromosome	ParA/ParC	NZ_CP014228.1	4	262	2583764	2583012	44.402	259	136	2	2.16e-55	200	-1	2
332524	Actinobacteria	GCF_900103885.1	Scaffold	Actinomyces ruminicola	genomic	ParA/ParC	NZ_FNIM01000002.1	4	262	76201	76977	43.726	263	140	3	1.18e-52	192	1	1
52774	Actinobacteria	GCF_900637295.1	Complete Genome	Actinomyces slackii	chromosome	ParA/ParC	NZ_LR134363.1	4	262	658481	657705	43.893	262	141	2	6.27e-54	196	-1	2
52774	Actinobacteria	GCF_900637295.1	Complete Genome	Actinomyces slackii	chromosome	ParA/ParC	NZ_LR134363.1	4	262	2170103	2170855	43.629	259	138	2	5.32e-54	196	1	2
521393	Actinobacteria	GCF_000295095.1	Scaffold	Actinomyces timonensis DSM 23838	genomic	ParA/ParC	NZ_JH806632.1	4	262	1151055	1151831	44.487	263	138	3	1.1e-52	192	1	1
1689268	Actinobacteria	GCF_900119695.1	Scaffold	Actinomyces urinae	genomic	ParA/ParC	NZ_LT632547.1	6	232	1428665	1427988	33.333	234	141	7	1.05e-19	97.1	-1	3
1689268	Actinobacteria	GCF_900119695.1	Scaffold	Actinomyces urinae	genomic	ParA/ParC	NZ_LT632547.1	5	262	1208018	1207260	45.349	258	136	2	2.4e-51	188	-1	3
1689268	Actinobacteria	GCF_900119695.1	Scaffold	Actinomyces urinae	genomic	ParA/ParC	NZ_LT632547.1	4	262	275578	274826	45.946	259	132	2	1.24e-56	204	-1	3
103621	Actinobacteria	GCF_002861525.1	Scaffold	Actinomyces urogenitalis	genomic	ParA/ParC	NZ_PKHA01000010.1	4	262	34969	34193	43.893	262	141	2	1.98e-54	197	-1	1
1656	Actinobacteria	GCF_900637975.1	Complete Genome	Actinomyces viscosus	chromosome	ParA/ParC	NZ_LR134477.1	5	192	3188774	3189334	39.487	195	103	5	1.06e-18	94	1	3
1656	Actinobacteria	GCF_900637975.1	Complete Genome	Actinomyces viscosus	chromosome	ParA/ParC	NZ_LR134477.1	4	262	2689629	2690405	43.726	263	140	3	1.58e-54	197	1	3
1656	Actinobacteria	GCF_900637975.1	Complete Genome	Actinomyces viscosus	chromosome	ParA/ParC	NZ_LR134477.1	4	262	949182	948430	42.471	259	141	2	2.37e-53	194	-1	3
1857645	Actinobacteria	GCF_001687305.1	Scaffold	Actinomyces vulturis	genomic	ParA/ParC	NZ_KV700385.1	4	262	632731	631955	44.487	263	138	3	1.96e-55	200	-1	1
1120948	Actinobacteria	GCF_000379625.1	Scaffold	Actinomycetospora chiangmaiensis DSM 45062	genomic	ParA/ParC	NZ_KB903217.1	4	262	178323	179084	48.263	259	129	2	2.36e-58	209	1	1
663609	Actinobacteria	GCF_003096675.1	Scaffold	Actinomycetospora cinnamomea	genomic	ParA/ParC	NZ_QEKW01000004.1	4	262	107858	108619	47.104	259	132	2	6.57e-61	216	1	1
663602	Actinobacteria	GCF_013409505.1	Contig	Actinomycetospora corticicola	genomic	ParA/ParC	NZ_JACCBN010000001.1	5	250	2050864	2051634	27.652	264	166	6	1.8e-12	75.5	1	4
663602	Actinobacteria	GCF_013409505.1	Contig	Actinomycetospora corticicola	genomic	ParA/ParC	NZ_JACCBN010000001.1	6	232	1044797	1044108	32.203	236	145	5	2.69e-18	92.8	-1	4
663602	Actinobacteria	GCF_013409505.1	Contig	Actinomycetospora corticicola	genomic	ParA/ParC	NZ_JACCBN010000001.1	5	262	1921242	1920493	46.899	258	129	2	9.48e-59	210	-1	4
663602	Actinobacteria	GCF_013409505.1	Contig	Actinomycetospora corticicola	genomic	ParA/ParC	NZ_JACCBN010000001.1	4	259	4531912	4531160	47.656	256	129	2	2.41e-56	203	-1	4
663603	Actinobacteria	GCF_004363095.1	Scaffold	Actinomycetospora succinea	genomic	ParA/ParC	NZ_SNYO01000003.1	4	262	521474	522235	47.49	259	131	2	1.16e-60	215	1	1
1768010	Actinobacteria	GCF_014874055.1	Contig	Actinophytocola algeriensis	genomic	ParA/ParC	NZ_JADBEA010000001.1	4	262	33148	33900	47.104	259	129	2	5.69e-59	210	1	3
1768010	Actinobacteria	GCF_014874055.1	Contig	Actinophytocola algeriensis	genomic	ParA/ParC	NZ_JADBEA010000001.1	4	262	6815975	6815214	48.263	259	129	2	2.03e-60	214	-1	3
1768010	Actinobacteria	GCF_014874055.1	Contig	Actinophytocola algeriensis	genomic	ParA	NZ_JADBEA010000001.1	4	238	9284066	9283368	28.926	242	156	6	1.36e-10	70.1	-1	3
502181	Actinobacteria	GCF_004364325.1	Contig	Actinophytocola oryzae	genomic	ParA/ParC	NZ_SOCP01000006.1	4	262	168011	167250	47.49	259	131	2	3.79e-60	214	-1	1
1912961	Actinobacteria	GCF_001921205.1	Contig	Actinophytocola xanthii	genomic	ParA/ParC	NZ_MSIE01000008.1	4	262	131115	130354	48.649	259	128	2	6.43e-63	222	-1	1
485602	Actinobacteria	GCF_001921215.1	Contig	Actinophytocola xinjiangensis	genomic	ParA/ParC	NZ_MSIF01000022.1	4	262	29778	29017	47.876	259	130	2	1.87e-61	218	-1	1
882441	Actinobacteria	GCF_014204895.1	Contig	Actinoplanes abujensis	genomic	ParA/ParC	NZ_JACHMF010000001.1	4	260	31696	32442	44.747	257	134	2	2.11e-58	209	1	2
882441	Actinobacteria	GCF_014204895.1	Contig	Actinoplanes abujensis	genomic	ParA/ParC	NZ_JACHMF010000001.1	4	262	6813408	6814160	49.042	261	121	4	4.78e-59	211	1	2
1036182	Actinobacteria	GCF_900215205.1	Scaffold	Actinoplanes atraurantiacus	genomic	ParA/ParC	NZ_OBDY01000014.1	4	260	187581	186835	45.136	257	133	2	8.33e-58	207	-1	1
135947	Actinobacteria	GCF_001509495.1	Contig	Actinoplanes awajinensis subsp. mycoplanecinus	genomic	ParA/ParC	NZ_LLZH01000223.1	4	260	36239	36985	45.136	257	133	2	4.04e-59	211	1	1
52695	Actinobacteria	GCF_004362215.1	Contig	Actinoplanes brasiliensis	genomic	ParA/ParC	NZ_SNWR01000001.1	4	260	6023115	6023861	44.358	257	135	2	8.67e-57	204	1	2
52695	Actinobacteria	GCF_004362215.1	Contig	Actinoplanes brasiliensis	genomic	ParA/ParC	NZ_SNWR01000001.1	4	262	3526261	3527013	49.042	261	121	4	4.69e-59	211	1	2
113559	Actinobacteria	GCF_014191935.1	Scaffold	Actinoplanes campanulatus	genomic	ParA/ParC	NZ_JACHXF010000008.1	4	260	30206	30952	45.525	257	132	2	7.96e-59	210	1	1
113562	Actinobacteria	GCF_900104725.1	Chromosome	Actinoplanes derwentensis	chromosome	ParA/ParC	NZ_LT629758.1	4	262	7531321	7532073	49.43	263	117	5	7.97e-59	210	1	2
113562	Actinobacteria	GCF_900104725.1	Chromosome	Actinoplanes derwentensis	chromosome	ParA/ParC	NZ_LT629758.1	4	260	9932644	9933390	43.969	257	136	2	2.63e-57	206	1	2
1868	Actinobacteria	GCF_014205335.1	Contig	Actinoplanes digitatis	genomic	ParA/ParC	NZ_JACHNH010000001.1	4	262	8839493	8840245	48.276	261	123	3	1.91e-58	209	1	2
1868	Actinobacteria	GCF_014205335.1	Contig	Actinoplanes digitatis	genomic	ParA/ParC	NZ_JACHNH010000001.1	4	260	2139692	2140438	44.747	257	134	2	6.5e-58	207	1	2
1246995	Actinobacteria	GCF_000494755.1	Complete Genome	Actinoplanes friuliensis DSM 7358	chromosome	ParA/ParC	NC_022657.1	4	260	6502960	6502214	44.358	257	135	2	1.14e-57	207	-1	3
1246995	Actinobacteria	GCF_000494755.1	Complete Genome	Actinoplanes friuliensis DSM 7358	chromosome	ParA/ParC	NC_022657.1	4	262	9370458	9369706	48.276	261	123	3	9.12e-59	210	-1	3
1246995	Actinobacteria	GCF_000494755.1	Complete Genome	Actinoplanes friuliensis DSM 7358	chromosome	ParA	NC_022657.1	4	183	6578634	6578023	28.293	205	121	3	2.65e-10	68.9	-1	3
1120949	Actinobacteria	GCF_000379645.1	Scaffold	Actinoplanes globisporus DSM 43857	genomic	ParA/ParC	NZ_KB903312.1	4	260	41666	42412	44.747	257	134	2	6e-58	207	1	1
122358	Actinobacteria	GCF_014648375.1	Scaffold	Actinoplanes ianthinogenes	genomic	ParA/ParC	NZ_BMQZ01000006.1	4	262	173576	174328	49.425	261	120	4	3.68e-59	211	1	1
113567	Actinobacteria	GCF_003001815.1	Scaffold	Actinoplanes italicus	genomic	ParA/ParC	NZ_PVMZ01000021.1	4	262	211974	212726	49.042	261	121	4	1.06e-58	209	1	1
113568	Actinobacteria	GCF_014205215.1	Contig	Actinoplanes lobatus	genomic	ParA/ParC	NZ_JACHNC010000001.1	4	260	10338571	10337825	45.525	257	132	2	5.53e-59	210	-1	2
113568	Actinobacteria	GCF_014205215.1	Contig	Actinoplanes lobatus	genomic	ParA/ParC	NZ_JACHNC010000001.1	4	262	2256472	2255720	49.425	261	120	4	5.58e-59	210	-1	2
1287878	Actinobacteria	GCF_014191235.1	Contig	Actinoplanes lutulentus	genomic	ParA/ParC	NZ_JACHWI010000002.1	4	260	1260359	1261105	45.136	257	133	2	1.37e-58	209	1	1
512565	Actinobacteria	GCF_000284295.1	Complete Genome	Actinoplanes missouriensis 431	chromosome	ParA/ParC	NC_017093.1	4	260	6536040	6535294	45.136	257	133	2	1.59e-58	209	-1	2
512565	Actinobacteria	GCF_000284295.1	Complete Genome	Actinoplanes missouriensis 431	chromosome	ParA/ParC	NC_017093.1	4	262	8768580	8767828	49.425	261	120	4	2.71e-59	211	-1	2
135948	Actinobacteria	GCF_014205225.1	Contig	Actinoplanes octamycinicus	genomic	ParA/ParC	NZ_JACHNB010000001.1	4	262	1759377	1758625	49.425	261	120	4	5.58e-59	210	-1	2
135948	Actinobacteria	GCF_014205225.1	Contig	Actinoplanes octamycinicus	genomic	ParA/ParC	NZ_JACHNB010000001.1	4	260	9639388	9638642	44.747	257	134	2	2.71e-58	208	-1	2
35752	Actinobacteria	GCF_900113015.1	Contig	Actinoplanes philippinensis	genomic	ParA/ParC	NZ_FONV01000008.1	4	260	32817	33563	45.525	257	132	2	7.73e-59	210	1	1
113571	Actinobacteria	GCF_000962825.1	Contig	Actinoplanes rectilineatus	genomic	ParA/ParC	NZ_JZKF01000014.1	4	260	121896	121150	45.136	257	133	2	1.89e-58	209	-1	1
52697	Actinobacteria	GCF_900188005.1	Scaffold	Actinoplanes regularis	genomic	ParA/ParC	NZ_FZNR01000022.1	4	260	33882	34628	44.747	257	134	2	2.75e-58	208	1	1
543632	Actinobacteria	GCF_000721705.1	Contig	Actinoplanes subtropicus	genomic	ParA/ParC	NZ_JOJL01000014.1	4	260	211342	212088	45.136	257	133	2	3.93e-59	211	1	1
457423	Actinobacteria	GCF_003711105.1	Complete Genome	Actinoplanes teichomyceticus ATCC 31121	chromosome	ParA/ParC	NZ_CP023865.1	4	262	8281940	8281188	49.425	261	120	4	9.03e-59	210	-1	2
457423	Actinobacteria	GCF_003711105.1	Complete Genome	Actinoplanes teichomyceticus ATCC 31121	chromosome	ParA/ParC	NZ_CP023865.1	4	260	5943795	5943049	45.136	257	133	2	1.76e-58	209	-1	2
1869	Actinobacteria	GCF_000785985.1	Contig	Actinoplanes utahensis	genomic	ParA/ParC	NZ_JRTT01000033.1	4	260	30215	30961	44.747	257	134	2	5.33e-58	207	1	1
512350	Actinobacteria	GCF_003148685.1	Scaffold	Actinoplanes xinjiangensis	genomic	ParA/ParC	NZ_QGGR01000039.1	4	262	66996	67748	49.042	261	121	4	1.37e-58	209	1	1
1120950	Actinobacteria	GCF_000373925.1	Scaffold	Actinopolymorpha alba DSM 45243	genomic	ParA/ParC	NZ_KB892740.1	4	262	32830	33600	44.828	261	138	3	1.04e-49	184	1	1
504797	Actinobacteria	GCF_013408535.1	Contig	Actinopolymorpha cephalotaxi	genomic	ParA/ParC	NZ_JACBZA010000001.1	4	262	6041175	6041945	44.275	262	138	4	3.36e-54	197	1	2
504797	Actinobacteria	GCF_013408535.1	Contig	Actinopolymorpha cephalotaxi	genomic	ParA/ParC	NZ_JACBZA010000001.1	4	260	2332082	2332831	44.961	258	133	3	3e-52	191	1	2
648752	Actinobacteria	GCF_014873875.1	Contig	Actinopolymorpha pittospori	genomic	ParA/ParC	NZ_JADBEM010000001.1	4	262	1829663	1828893	44.061	261	140	3	5.86e-51	187	-1	2
648752	Actinobacteria	GCF_014873875.1	Contig	Actinopolymorpha pittospori	genomic	ParA/ParC	NZ_JADBEM010000001.1	4	262	6653063	6653818	43.846	260	137	3	1.82e-52	192	1	2
446787	Actinobacteria	GCF_013407855.1	Contig	Actinopolymorpha rutila	genomic	ParA/ParC	NZ_JACBZH010000001.1	4	262	160639	161409	43.893	262	139	4	3.85e-52	191	1	2
446787	Actinobacteria	GCF_013407855.1	Contig	Actinopolymorpha rutila	genomic	ParA/ParC	NZ_JACBZH010000001.1	4	262	3320717	3321472	44.615	260	135	3	1.42e-52	192	1	2
117157	Actinobacteria	GCF_900104745.1	Chromosome	Actinopolymorpha singaporensis	chromosome	ParA/ParC	NZ_LT629732.1	4	262	4687288	4686533	45	260	134	3	2.34e-52	191	-1	2
117157	Actinobacteria	GCF_900104745.1	Chromosome	Actinopolymorpha singaporensis	chromosome	ParA/ParC	NZ_LT629732.1	1	262	1193466	1192687	43.561	264	143	3	1.25e-53	195	-1	2
673379	Actinobacteria	GCF_900112765.1	Scaffold	Actinopolyspora alba	genomic	ParA/ParC	NZ_FOMZ01000004.1	4	262	9597	8836	47.876	259	130	2	2.43e-62	220	-1	1
1470178	Actinobacteria	GCF_013408175.1	Scaffold	Actinopolyspora biskrensis	genomic	ParA/ParC	NZ_JACBYW010000009.1	4	262	82475	83236	47.49	259	131	2	1.23e-59	212	1	1
414996	Actinobacteria	GCF_002263515.1	Complete Genome	Actinopolyspora erythraea	chromosome	ParA/ParC	NZ_CP022752.1	4	262	2277793	2278545	45.946	259	132	2	5.69e-60	213	1	3
414996	Actinobacteria	GCF_002263515.1	Complete Genome	Actinopolyspora erythraea	chromosome	ParA/ParC	NZ_CP022752.1	4	262	5239470	5238709	48.263	259	129	2	2.37e-62	220	-1	3
414996	Actinobacteria	GCF_002263515.1	Complete Genome	Actinopolyspora erythraea	chromosome	ParA	NZ_CP022752.1	6	250	1721750	1721028	28.8	250	164	7	2.44e-10	69.3	-1	3
1089546	Actinobacteria	GCF_000371785.1	Contig	Actinopolyspora halophila DSM 43834	genomic	ParA/ParC	NZ_AQUI01000002.1	5	262	2391142	2391891	46.899	258	129	2	1.09e-60	215	1	3
1089546	Actinobacteria	GCF_000371785.1	Contig	Actinopolyspora halophila DSM 43834	genomic	ParA	NZ_AQUI01000002.1	5	250	1862741	1862016	27.6	250	169	6	7.85e-08	61.6	-1	3
1089546	Actinobacteria	GCF_000371785.1	Contig	Actinopolyspora halophila DSM 43834	genomic	ParA/ParC	NZ_AQUI01000002.1	4	262	159824	159063	48.263	259	129	2	4.1e-61	216	-1	3
1050202	Actinobacteria	GCF_000384035.1	Scaffold	Actinopolyspora mortivallis DSM 44261	genomic	ParA/ParC	NZ_KB913024.1	4	262	1720238	1720990	46.718	259	130	2	5.48e-61	216	1	3
1050202	Actinobacteria	GCF_000384035.1	Scaffold	Actinopolyspora mortivallis DSM 44261	genomic	ParA/ParC	NZ_KB913024.1	4	262	3908008	3908769	49.035	259	127	2	5.02e-62	219	1	3
1050202	Actinobacteria	GCF_000384035.1	Scaffold	Actinopolyspora mortivallis DSM 44261	genomic	ParA	NZ_KB913024.1	5	250	2330210	2330932	26.423	246	176	3	5.88e-09	65.1	1	3
995066	Actinobacteria	GCF_900101095.1	Scaffold	Actinopolyspora mzabensis	genomic	ParA/ParC	NZ_FNFM01000003.1	4	262	459251	458499	45.56	259	133	2	3.31e-60	214	-1	1
995060	Actinobacteria	GCF_900116555.1	Scaffold	Actinopolyspora righensis	genomic	ParA/ParC	NZ_FPAT01000006.1	4	262	211785	212546	47.876	259	130	2	3.16e-62	220	1	1
995062	Actinobacteria	GCF_900100925.1	Contig	Actinopolyspora saharensis	genomic	ParA/ParC	NZ_FNKO01000001.1	5	262	1510542	1509793	46.512	258	130	2	2.93e-60	214	-1	2
995062	Actinobacteria	GCF_900100925.1	Contig	Actinopolyspora saharensis	genomic	ParA	NZ_FNKO01000001.1	6	250	1963582	1964304	28.112	249	167	6	2.25e-09	66.2	1	2
405564	Actinobacteria	GCF_900104475.1	Scaffold	Actinopolyspora xinjiangensis	genomic	ParA/ParC	NZ_FNJR01000008.1	4	262	186152	185391	48.649	259	128	2	4.51e-63	222	-1	1
1605990	Actinobacteria	GCF_004363075.1	Scaffold	Actinorugispora endophytica	genomic	ParA/ParC	NZ_SNYN01000001.1	4	262	889368	888613	45.174	259	135	2	7.22e-57	204	-1	1
304899	NA	GCF_000717315.1	Contig	Actinospica acidiphila	genomic	ParC	JNYX01000022	7	256	134934	134212	34.661	251	153	11	1.28e-32	134		1
479430	Actinobacteria	GCF_000504285.1	Scaffold	Actinospica robiniae DSM 44927	genomic	ParA/ParC	NZ_KI632511.1	4	262	5954998	5955750	48.276	261	123	4	9.84e-58	207	1	2
479430	Actinobacteria	GCF_000504285.1	Scaffold	Actinospica robiniae DSM 44927	genomic	ParA/ParC	NZ_KI632511.1	4	262	4068008	4068760	46.332	259	131	2	1.63e-58	209	1	2
446462	Actinobacteria	GCF_000023245.1	Complete Genome	Actinosynnema mirum DSM 43827	chromosome	ParA/ParC	NC_013093.1	4	262	6447132	6446380	46.718	259	130	2	1.3e-59	212	-1	3
446462	Actinobacteria	GCF_000023245.1	Complete Genome	Actinosynnema mirum DSM 43827	chromosome	ParA/ParC	NC_013093.1	5	250	6826098	6826799	28.4	250	159	7	1.18e-10	70.1	1	3
446462	Actinobacteria	GCF_000023245.1	Complete Genome	Actinosynnema mirum DSM 43827	chromosome	ParA/ParC	NC_013093.1	4	259	8243076	8242324	48.828	256	126	2	2.11e-61	217	-1	3
42197	Actinobacteria	GCF_002354875.1	Complete Genome	Actinosynnema pretiosum	chromosome	ParA/ParC	NZ_CP023445.1	4	259	8126581	8125829	48.828	256	126	2	2.71e-61	217	-1	3
42197	Actinobacteria	GCF_002354875.1	Complete Genome	Actinosynnema pretiosum	chromosome	ParA/ParC	NZ_CP023445.1	4	262	6363942	6363190	46.718	259	130	2	8.87e-60	213	-1	3
42197	Actinobacteria	GCF_002354875.1	Complete Genome	Actinosynnema pretiosum	chromosome	ParA/ParC	NZ_CP023445.1	5	250	6679310	6680011	28.4	250	159	7	9.79e-11	70.5	1	3
1348467	Actinobacteria	GCF_009733795.1	Contig	Actinotalea caeni	genomic	ParA/ParC	NZ_WNXX01000001.1	4	260	56628	55882	44.358	257	135	2	3.06e-50	185	-1	1
43671	Actinobacteria	GCF_007991475.1	Contig	Actinotalea fermentans	genomic	ParA/ParC	NZ_BJYK01000001.1	4	262	812712	811960	44.788	259	135	2	1.54e-52	192	-1	1
948458	Actinobacteria	GCF_000603945.1	Contig	Actinotalea ferrariae CF5-4	genomic	ParA/ParC	NZ_AXCW01000053.1	4	262	2467	1715	45.174	259	134	2	1.3e-56	203	-1	1
1445614	Actinobacteria	GCF_003957255.1	Contig	Actinotignum sanguinis	genomic	ParA/ParC	NZ_QDIE01000006.1	4	262	27758	27006	43.629	259	138	2	7.94e-52	190	-1	1
59505	Actinobacteria	GCF_000724605.1	Complete Genome	Actinotignum schaalii	chromosome	ParA/ParC	NZ_CP008802.1	4	247	1526765	1526037	42.339	248	134	4	2e-46	174	-1	2
59505	Actinobacteria	GCF_000724605.1	Complete Genome	Actinotignum schaalii	chromosome	ParA/ParC	NZ_CP008802.1	4	262	481902	482654	43.243	259	139	2	1.28e-50	186	1	2
1870995	Actinobacteria	GCF_002860725.1	Scaffold	Actinotignum timonense	genomic	ParA/ParC	NZ_PKME01000001.1	4	262	93256	94008	43.243	259	139	2	3.13e-51	188	1	1
190146	Actinobacteria	GCF_002872015.1	Scaffold	Actinotignum urinale	genomic	ParA/ParC	NZ_PNHX01000001.1	4	262	199057	198287	43.462	260	143	3	3.64e-50	185	-1	1
1796620	Firmicutes	GCF_002201475.1	Chromosome	Acutalibacter muris	chromosome	ParA/ParC	NZ_CP021422.1	1	110	1040146	1040478	38.739	111	67	1	3.09e-10	68.2	1	13
1796620	Firmicutes	GCF_002201475.1	Chromosome	Acutalibacter muris	chromosome	ParA/ParC	NZ_CP021422.1	4	259	2434297	2435058	41.699	259	143	3	4.95e-44	166	1	13
1796620	Firmicutes	GCF_002201475.1	Chromosome	Acutalibacter muris	chromosome	ParA/ParC	NZ_CP021422.1	4	259	2424599	2423838	41.699	259	143	3	9.07e-44	166	-1	13
1796620	Firmicutes	GCF_002201475.1	Chromosome	Acutalibacter muris	chromosome	ParA/ParC	NZ_CP021422.1	4	260	2659845	2660585	37.692	260	146	6	1.53e-30	127	1	13
1796620	Firmicutes	GCF_002201475.1	Chromosome	Acutalibacter muris	chromosome	ParA/ParC	NZ_CP021422.1	4	262	3792277	3791528	49.807	259	121	2	4.45e-68	236	-1	13
1796620	Firmicutes	GCF_002201475.1	Chromosome	Acutalibacter muris	chromosome	ParA/ParC	NZ_CP021422.1	4	259	2351875	2351114	41.699	259	143	3	4.25e-44	167	-1	13
1796620	Firmicutes	GCF_002201475.1	Chromosome	Acutalibacter muris	chromosome	ParA/ParC	NZ_CP021422.1	4	261	2480472	2479705	39.464	261	150	3	7.4e-40	154	-1	13
1796620	Firmicutes	GCF_002201475.1	Chromosome	Acutalibacter muris	chromosome	ParA/ParC	NZ_CP021422.1	4	259	3510557	3511318	41.699	259	143	3	9.07e-44	166	1	13
1796620	Firmicutes	GCF_002201475.1	Chromosome	Acutalibacter muris	chromosome	ParA/ParC	NZ_CP021422.1	4	259	2901263	2900505	37.066	259	154	4	7.64e-36	143	-1	13
1796620	Firmicutes	GCF_002201475.1	Chromosome	Acutalibacter muris	chromosome	ParA/ParC	NZ_CP021422.1	4	259	1136407	1135646	42.085	259	142	3	3.12e-44	167	-1	13
1796620	Firmicutes	GCF_002201475.1	Chromosome	Acutalibacter muris	chromosome	ParA/ParC	NZ_CP021422.1	4	259	3691407	3692168	41.699	259	143	3	1.36e-43	165	1	13
1796620	Firmicutes	GCF_002201475.1	Chromosome	Acutalibacter muris	chromosome	ParA/ParC	NZ_CP021422.1	4	134	2415911	2416291	38.636	132	75	2	2.99e-12	74.3	1	13
1796620	Firmicutes	GCF_002201475.1	Chromosome	Acutalibacter muris	chromosome	MinD	NZ_CP021422.1	21	253	2849535	2850242	30.522	249	144	8	2.88e-15	82.8	1	13
2073160	Alphaproteobacteria	GCF_003073115.1	Contig	Acuticoccus kandeliae	genomic	MinD	NZ_QBBV01000003.1	1	269	21241	22041	58.148	270	109	4	4.75e-84	281	1	1
2184697	Alphaproteobacteria	GCF_003258595.1	Contig	Acuticoccus sediminis	genomic	ParA/ParC	NZ_QHHQ01000016.1	4	221	39729	40400	28.139	231	146	6	4.28e-10	67.4	1	1
1443441	Alphaproteobacteria	GCF_001927245.1	Contig	Acuticoccus yangtzensis	genomic	ParA/ParC	NZ_MJUX01000010.1	4	232	115177	115890	33.333	246	139	7	2.01e-18	92.4	1	1
670289	Bacteroidetes	GCF_007991635.1	Contig	Adhaeribacter aerolatus	genomic	ParA/ParC	NZ_BJYS01000027.1	1	260	60822	60085	41.154	260	139	4	9.32e-42	160	-1	1
926549	Bacteroidetes	GCF_000473365.1	Scaffold	Adhaeribacter aquaticus DSM 16391	genomic	ParA	NZ_KI421517.1	4	261	1729888	1729304	24.904	261	127	8	4.84e-09	64.3	-1	3
926549	Bacteroidetes	GCF_000473365.1	Scaffold	Adhaeribacter aquaticus DSM 16391	genomic	ParA/ParC/McdA	NZ_KI421517.1	4	262	4461193	4461942	49.807	259	121	2	3.73e-72	247	1	3
926549	Bacteroidetes	GCF_000473365.1	Scaffold	Adhaeribacter aquaticus DSM 16391	genomic	ParA/ParC	NZ_KI421517.1	1	262	4396872	4396129	38.168	262	148	4	3.35e-37	146	-1	3
2072846	Bacteroidetes	GCF_003023845.1	Contig	Adhaeribacter arboris	genomic	ParA/ParC	NZ_PYFT01000001.1	1	260	1181351	1182091	37.692	260	149	4	7.52e-38	148	1	2
2072846	Bacteroidetes	GCF_003023845.1	Contig	Adhaeribacter arboris	genomic	ParA/ParC/McdA	NZ_PYFT01000001.1	4	262	1744227	1744976	50.193	259	120	2	1.29e-72	248	1	2
2072847	Bacteroidetes	GCF_003340495.1	Contig	Adhaeribacter pallidiroseus	genomic	ParA/ParC	NZ_QASA01000002.1	4	262	69917	70663	32.184	261	163	3	5.2e-27	117	1	1
2745197	Bacteroidetes	GCF_014075995.1	Complete Genome	Adhaeribacter radiodurans	chromosome	ParA/ParC/McdA	NZ_CP055153.1	4	262	1915296	1914547	50.193	259	120	2	2.37e-72	248	-1	3
2745197	Bacteroidetes	GCF_014075995.1	Complete Genome	Adhaeribacter radiodurans	chromosome	ParA/ParC	NZ_CP055153.1	1	260	2616227	2615487	39.615	260	144	4	2.32e-39	153	-1	3
2745197	Bacteroidetes	GCF_014075995.1	Complete Genome	Adhaeribacter radiodurans	plasmid	ParA/ParC	NZ_CP055152.1	4	260	92012	92746	41.634	257	138	4	8.58e-47	174	1	3
2086471	Bacteroidetes	GCF_014217805.1	Complete Genome	Adhaeribacter swui	chromosome	ParA/ParC	NZ_CP055156.1	1	259	4334277	4335014	38.61	259	146	4	1.49e-39	153	1	3
2086471	Bacteroidetes	GCF_014217805.1	Complete Genome	Adhaeribacter swui	plasmid	ParA/ParC	NZ_CP055154.1	4	260	133159	132425	42.023	257	137	4	3.16e-47	176	-1	3
2086471	Bacteroidetes	GCF_014217805.1	Complete Genome	Adhaeribacter swui	chromosome	ParA/ParC/McdA	NZ_CP055156.1	4	262	5186285	5187034	49.807	259	121	2	6.4e-72	246	1	3
1235794	Actinobacteria	GCF_000403355.2	Scaffold	Adlercreutzia caecimuris B7	genomic	ParA/ParC	NZ_KE159646.1	4	262	2225812	2226561	47.49	259	127	2	3.24e-66	231	1	3
1235794	Actinobacteria	GCF_000403355.2	Scaffold	Adlercreutzia caecimuris B7	genomic	ParA/ParC	NZ_KE159646.1	1	262	2267367	2268149	37.97	266	156	4	7.93e-40	155	1	3
1235794	Actinobacteria	GCF_000403355.2	Scaffold	Adlercreutzia caecimuris B7	genomic	ParC	NZ_KE159646.1	4	180	989871	989386	32.203	177	105	3	4.08e-12	75.1	-1	3
1384484	Actinobacteria	GCF_000478885.1	Complete Genome	Adlercreutzia equolifaciens DSM 19450	chromosome	ParA/ParC	NC_022567.1	4	260	47388	48152	40.385	260	147	3	6.08e-42	161	1	3
1384484	Actinobacteria	GCF_000478885.1	Complete Genome	Adlercreutzia equolifaciens DSM 19450	chromosome	ParA/ParC	NC_022567.1	4	262	5409	6158	49.035	259	123	2	7.79e-67	233	1	3
1384484	Actinobacteria	GCF_000478885.1	Complete Genome	Adlercreutzia equolifaciens DSM 19450	chromosome	ParA	NC_022567.1	6	252	1656538	1655828	35.521	259	133	6	1.25e-23	108	-1	3
1121866	Actinobacteria	GCF_000422625.1	Scaffold	Adlercreutzia mucosicola DSM 19490	genomic	ParA/ParC	NZ_KE383895.1	4	262	124525	125274	47.876	259	126	2	3.15e-65	228	1	2
1121866	Actinobacteria	GCF_000422625.1	Scaffold	Adlercreutzia mucosicola DSM 19490	genomic	ParA/ParC	NZ_KE383895.1	1	262	198340	197561	40.755	265	149	3	5.64e-46	173	-1	2
1796610	Actinobacteria	GCF_008831045.1	Contig	Adlercreutzia muris	genomic	ParC	NZ_WAJS01000011.1	4	180	80743	80258	30.939	181	102	4	1.94e-10	70.1	-1	1
797535	Betaproteobacteria	GCF_014652395.1	Contig	Advenella faeciporci	genomic	ParA/ParC	NZ_BMYS01000004.1	2	262	182925	183680	55.939	261	106	2	1.74e-87	290	1	1
267800	Betaproteobacteria	GCF_004217095.1	Scaffold	Advenella incenata	genomic	MinD	NZ_SHKO01000001.1	1	270	1605043	1604234	75.556	270	66	0	1.5e-122	390	-1	1
1036672	Betaproteobacteria	GCF_000219915.2	Complete Genome	Advenella kashmirensis WT001	plasmid	ParA/ParC/McdA	NC_017965.1	2	261	41131	41769	25.385	260	147	5	1.37e-08	62	1	3
1036672	Betaproteobacteria	GCF_000219915.2	Complete Genome	Advenella kashmirensis WT001	chromosome	MinD	NC_017964.1	1	270	1391236	1390427	75.556	270	66	0	1.62e-122	390	-1	3
1036672	Betaproteobacteria	GCF_000219915.2	Complete Genome	Advenella kashmirensis WT001	chromosome	ParA/ParC	NC_017964.1	4	238	4322996	4322319	53.617	235	100	2	2.22e-71	244	-1	3
1247726	Betaproteobacteria	GCF_000521505.1	Complete Genome	Advenella mimigardefordensis DPN7	chromosome	MinD	NZ_CP003915.1	1	270	3061312	3062121	75.556	270	66	0	2.15e-122	390	1	2
1247726	Betaproteobacteria	GCF_000521505.1	Complete Genome	Advenella mimigardefordensis DPN7	chromosome	ParA/ParC	NZ_CP003915.1	4	262	4687369	4686620	54.826	259	108	2	6.82e-84	280	-1	2
2527972	Planctomycetes	GCF_007748035.1	Complete Genome	Aeoliella mucimassa	chromosome	ParA/ParC/McdA	NZ_CP036278.1	4	262	5508316	5507582	40.541	259	140	3	1.4e-47	174	-1	2
2527972	Planctomycetes	GCF_007748035.1	Complete Genome	Aeoliella mucimassa	chromosome	ParA/ParC/McdA	NZ_CP036278.1	4	260	6515343	6514570	38.806	268	143	3	2.85e-38	147	-1	2
153266	Bacteroidetes	GCF_900489835.1	Contig	Aequorivita antarctica	genomic	ParA/ParC	NZ_UEGI01000001.1	4	262	670624	669875	52.51	259	114	2	8.39e-71	243	-1	1
1548749	Bacteroidetes	GCF_001573155.1	Contig	Aequorivita aquimaris	genomic	ParA/ParC	NZ_JRWG01000001.1	4	262	484297	483548	52.124	259	115	2	6.41e-71	244	-1	1
1120951	Bacteroidetes	GCF_000429125.1	Scaffold	Aequorivita capsosiphonis DSM 23843	genomic	ParA/ParC	NZ_AUBG01000016.1	4	262	38121	37372	53.282	259	112	2	1.84e-71	245	-1	1
153267	Bacteroidetes	GCF_007997135.1	Contig	Aequorivita lipolytica	genomic	ParA/ParC	NZ_VORU01000004.1	4	262	48879	49628	52.896	259	113	2	1.55e-71	245	1	1
2610884	Bacteroidetes	GCF_009668655.1	Contig	Aequorivita lutea	genomic	ParA/ParC	NZ_WACO01000009.1	4	262	156882	156133	52.51	259	114	2	8.05e-71	243	-1	1
1382458	Bacteroidetes	GCF_006346335.1	Contig	Aequorivita sinensis	genomic	ParA/ParC	NZ_VDMC01000003.1	4	262	147741	148490	52.124	259	115	2	1.81e-71	245	1	1
1385699	Bacteroidetes	GCF_001641085.1	Contig	Aequorivita soesokkakensis	genomic	ParA/ParC	NZ_LXIE01000049.1	4	262	126326	125577	52.51	259	114	2	1.79e-71	245	-1	1
746697	Bacteroidetes	GCF_000265385.1	Complete Genome	Aequorivita sublithincola DSM 14238	chromosome	ParA/ParC	NC_018013.1	4	262	227225	226476	52.896	259	113	2	2.44e-72	248	-1	1
797419	Bacteroidetes	GCF_900106795.1	Scaffold	Aequorivita viscosa	genomic	ParA/ParC	NZ_FNNS01000001.1	4	262	42117	42866	52.124	259	115	2	1.55e-70	243	1	1
171194	Bacteroidetes	GCF_000952855.1	Contig	Aequorivita vladivostokensis	genomic	ParA/ParC	NZ_JSVU01000003.1	4	262	356554	355805	52.51	259	114	2	2.85e-71	244	-1	1
1868734	Firmicutes	GCF_007827555.1	Scaffold	Aeribacillus composti	genomic	MinD	NZ_VISS01000011.1	21	269	73186	73917	45.059	253	126	4	5.16e-60	212	1	1
33936	Firmicutes	GCF_002243625.1	Complete Genome	Aeribacillus pallidus	chromosome	ParA/ParC	NZ_CP017703.1	4	260	1017894	1017151	54.864	257	107	2	9.84e-78	263	-1	4
33936	Firmicutes	GCF_002243625.1	Complete Genome	Aeribacillus pallidus	chromosome	FlhG	NZ_CP017703.1	89	305	3359792	3359151	27.982	218	152	3	4.57e-18	93.2	-1	4
33936	Firmicutes	GCF_002243625.1	Complete Genome	Aeribacillus pallidus	chromosome	ParA	NZ_CP017703.1	4	47	210227	210358	54.545	44	20	0	3.72e-05	52.8	1	4
33936	Firmicutes	GCF_002243625.1	Complete Genome	Aeribacillus pallidus	chromosome	MinD	NZ_CP017703.1	21	269	3909034	3908303	45.059	253	126	4	5.19e-60	212	-1	4
218139	Actinobacteria	GCF_013408435.1	Contig	Aeriscardovia aeriphila	genomic	ParA/ParC	NZ_JACBYZ010000001.1	4	262	63830	64606	41.825	263	145	4	1.95e-45	171	1	2
218139	Actinobacteria	GCF_013408435.1	Contig	Aeriscardovia aeriphila	genomic	ParA/ParC	NZ_JACBYZ010000001.1	4	262	803746	804498	43.077	260	138	4	5.48e-49	182	1	2
87541	Firmicutes	GCF_001543105.1	Complete Genome	Aerococcus christensenii	chromosome	ParA/ParC/McdA	NZ_CP014159.1	5	260	656418	655678	53.906	256	109	2	2e-73	251	-1	1
119206	Firmicutes	GCF_905109855.1	Contig	Aerococcus sanguinicola	genomic	ParA/ParC	NZ_CAJHKN010000004.1	4	260	15229	14486	54.086	257	109	2	5.89e-75	256	-1	1
371602	Firmicutes	GCF_900176325.1	Scaffold	Aerococcus suis	genomic	ParA/ParC	NZ_FWXK01000007.1	4	260	72250	72993	52.918	257	112	2	6.51e-72	247	1	1
1376	Firmicutes	GCF_001543175.1	Complete Genome	Aerococcus urinae	chromosome	ParA/ParC	NZ_CP014161.1	4	260	1870303	1869560	53.696	257	110	2	3.9e-75	256	-1	1
51665	Firmicutes	GCF_001518795.1	Complete Genome	Aerococcus urinaeequi	chromosome	ParA/ParC	NZ_CP013988.1	4	260	39314	40057	51.362	257	116	2	5.15e-72	247	1	1
128944	Firmicutes	GCF_001543245.1	Complete Genome	Aerococcus urinaehominis	chromosome	ParA/ParC	NZ_CP014163.1	4	260	1044516	1045259	50.973	257	117	2	6.04e-70	241	1	1
655812	Firmicutes	GCF_000178435.1	Contig	Aerococcus viridans ATCC 11563 = CCUG 4311	genomic	ParA/ParC	NZ_ADNT01000085.1	4	260	68918	69661	51.362	257	116	2	1.82e-72	248	1	1
1538144	Actinobacteria	GCF_003850045.1	Contig	Aeromicrobium camelliae	genomic	ParA/ParC	NZ_RQJX01000013.1	5	256	37171	37896	44.841	252	129	3	6.31e-45	170	1	1
1736691	Actinobacteria	GCF_900167475.1	Chromosome	Aeromicrobium choanae	chromosome	ParA/ParC	NZ_LT796768.1	5	262	2350127	2350876	46.124	258	131	2	2.77e-54	197	1	3
1736691	Actinobacteria	GCF_900167475.1	Chromosome	Aeromicrobium choanae	chromosome	ParA/ParC	NZ_LT796768.1	6	256	2425943	2426665	43.426	251	132	3	1.45e-45	172	1	3
1736691	Actinobacteria	GCF_900167475.1	Chromosome	Aeromicrobium choanae	chromosome	ParA/ParC	NZ_LT796768.1	4	262	1584444	1585208	46.923	260	132	3	5.78e-56	202	1	3
2041	Actinobacteria	GCF_001509405.1	Complete Genome	Aeromicrobium erythreum	chromosome	ParA/ParC	NZ_CP011502.1	4	262	2608062	2607310	47.49	259	128	2	2.14e-56	203	-1	3
2041	Actinobacteria	GCF_001509405.1	Complete Genome	Aeromicrobium erythreum	chromosome	ParA/ParC	NZ_CP011502.1	6	256	1220959	1221681	39.841	251	141	3	2.51e-41	159	1	3
2041	Actinobacteria	GCF_001509405.1	Complete Genome	Aeromicrobium erythreum	chromosome	ParA/ParC	NZ_CP011502.1	4	259	3625845	3625081	48.45	258	128	2	2.62e-56	202	-1	3
52699	Actinobacteria	GCF_004134885.2	Scaffold	Aeromicrobium fastidiosum	genomic	ParA/ParC	NZ_SDPP02000006.1	6	260	103212	103946	45.098	255	130	3	3e-48	179	1	1
416568	Actinobacteria	GCF_007992115.1	Contig	Aeromicrobium flavum	genomic	ParA/ParC	NZ_BJZQ01000027.1	4	262	15698	16462	45.56	259	137	2	2.47e-54	197	1	1
363867	Actinobacteria	GCF_004134905.2	Contig	Aeromicrobium ginsengisoli	genomic	ParA/ParC	NZ_SDPQ02000001.1	5	262	147446	148195	45.349	258	133	2	7.6e-54	196	1	1
585531	Actinobacteria	GCF_000160775.2	Chromosome	Aeromicrobium marinum DSM 15272	chromosome	ParA/ParC	NZ_CM001024.1	5	262	1086257	1087006	46.512	258	130	3	3.41e-53	194	1	3
585531	Actinobacteria	GCF_000160775.2	Chromosome	Aeromicrobium marinum DSM 15272	chromosome	ParA/ParC	NZ_CM001024.1	6	260	500568	501302	41.961	255	138	3	4.24e-46	173	1	3
585531	Actinobacteria	GCF_000160775.2	Chromosome	Aeromicrobium marinum DSM 15272	chromosome	ParA/ParC	NZ_CM001024.1	4	259	2700731	2699967	46.718	259	131	3	3.54e-56	202	-1	3
1033730	Actinobacteria	GCF_000312105.1	Scaffold	Aeromicrobium massiliense JC14	genomic	ParA/ParC	NZ_HE978636.1	4	259	649088	648324	46.899	258	132	2	4.45e-56	202	-1	1
2754045	Actinobacteria	GCF_013868155.1	Scaffold	Aeromicrobium phoceense	genomic	ParA/ParC	NZ_JACEOG010000001.1	4	262	681244	682008	46.538	260	133	3	3.46e-55	199	1	1
2478914	Actinobacteria	GCF_003674095.1	Contig	Aeromicrobium phragmitis	genomic	ParA/ParC	NZ_RDBF01000001.1	4	259	247468	246713	47.471	257	129	3	1.27e-57	206	-1	1
375541	Actinobacteria	GCF_013408555.1	Contig	Aeromicrobium tamlense	genomic	ParA/ParC	NZ_JACBZN010000001.1	6	256	2268550	2267828	43.825	251	131	3	9.42e-45	169	-1	3
375541	Actinobacteria	GCF_013408555.1	Contig	Aeromicrobium tamlense	genomic	ParA/ParC	NZ_JACBZN010000001.1	4	262	3072197	3071433	46.923	260	132	3	3.5e-56	202	-1	3
375541	Actinobacteria	GCF_013408555.1	Contig	Aeromicrobium tamlense	genomic	ParA/ParC	NZ_JACBZN010000001.1	5	262	1898949	1898200	45.349	258	133	2	9.33e-55	198	-1	3
656	Gammaproteobacteria	GCF_016026615.1	Complete Genome	Aeromonas allosaccharophila	chromosome	MinD	NZ_CP065745.1	1	269	913572	912766	87.732	269	33	0	8.02e-142	447	-1	4
656	Gammaproteobacteria	GCF_016026615.1	Complete Genome	Aeromonas allosaccharophila	chromosome	FlhG	NZ_CP065745.1	64	330	2223883	2223095	71.161	267	73	2	5.87e-97	322	-1	4
656	Gammaproteobacteria	GCF_016026615.1	Complete Genome	Aeromonas allosaccharophila	chromosome	ParA/ParC	NZ_CP065745.1	4	262	3489868	3490617	68.726	259	72	2	1.22e-103	338	1	4
656	Gammaproteobacteria	GCF_016026615.1	Complete Genome	Aeromonas allosaccharophila	chromosome	ParA/ParC	NZ_CP065745.1	5	259	2216088	2215342	33.725	255	163	2	2.56e-30	127	-1	4
558964	Gammaproteobacteria	GCF_000764655.1	Contig	Aeromonas aquatica	genomic	ParA/ParC	NZ_JRGL01000097.1	5	259	26413	27159	33.333	255	164	2	3.23e-30	127	1	2
558964	Gammaproteobacteria	GCF_000764655.1	Contig	Aeromonas aquatica	genomic	FlhG	NZ_JRGL01000097.1	64	330	18598	19386	71.536	267	72	2	5.43e-97	322	1	2
1114880	Gammaproteobacteria	GCF_000819725.1	Contig	Aeromonas australiensis	genomic	MinD	NZ_CDDH01000058.1	1	269	1504	2310	88.104	269	32	0	2.97e-142	448	1	1
105751	Gammaproteobacteria	GCF_002906925.1	Contig	Aeromonas bestiarum	genomic	ParA/ParC	NZ_PPUX01000005.1	5	255	343748	343014	34.263	251	159	2	3.34e-30	127	-1	2
105751	Gammaproteobacteria	GCF_002906925.1	Contig	Aeromonas bestiarum	genomic	FlhG	NZ_PPUX01000005.1	64	330	351525	350737	70.037	267	76	2	2.17e-96	320	-1	2
440079	Gammaproteobacteria	GCF_003265465.1	Scaffold	Aeromonas bivalvium	genomic	MinD	NZ_NXBQ01000007.1	1	269	233294	232488	85.13	269	40	0	3.02e-138	437	-1	1
1006623	Gammaproteobacteria	GCF_002795305.1	Contig	Aeromonas cavernicola	genomic	McdA	NZ_PGGC01000114.1	20	201	3178	2672	27.473	182	119	5	1.2e-09	65.5	-1	1
648	Gammaproteobacteria	GCF_000783715.2	Contig	Aeromonas caviae	genomic	FlhG	NZ_JTBH02000001.1	64	330	4104766	4103978	71.536	267	72	2	1.03e-96	321	-1	4
648	Gammaproteobacteria	GCF_000783715.2	Contig	Aeromonas caviae	genomic	ParA/ParC	NZ_JTBH02000001.1	4	262	844518	843769	68.726	259	72	2	1.77e-103	337	-1	4
648	Gammaproteobacteria	GCF_000783715.2	Contig	Aeromonas caviae	genomic	MinD	NZ_JTBH02000001.1	1	269	3254073	3254879	87.361	269	34	0	5.82e-141	444	1	4
648	Gammaproteobacteria	GCF_000783715.2	Contig	Aeromonas caviae	genomic	ParA/ParC	NZ_JTBH02000001.1	5	252	4097006	4096281	33.468	248	159	2	9.93e-30	125	-1	4
196024	Gammaproteobacteria	GCF_001306015.1	Scaffold	Aeromonas dhakensis	genomic	MinD	NZ_KQ464177.1	1	269	399500	398694	87.361	269	34	0	7.85e-141	444	-1	3
196024	Gammaproteobacteria	GCF_001306015.1	Scaffold	Aeromonas dhakensis	genomic	ParA/ParC	NZ_KQ464177.1	5	252	1447661	1446936	34.274	248	157	2	1.02e-29	125	-1	3
196024	Gammaproteobacteria	GCF_001306015.1	Scaffold	Aeromonas dhakensis	genomic	FlhG	NZ_KQ464177.1	64	330	1455456	1454668	70.787	267	74	2	6.16e-97	322	-1	3
1268237	Gammaproteobacteria	GCF_000819805.1	Scaffold	Aeromonas diversa CDC 2478-85	genomic	FlhG	NZ_CDCE01000029.1	64	330	500787	501575	71.536	267	72	2	6.55e-100	330	1	2
1268237	Gammaproteobacteria	GCF_000819805.1	Scaffold	Aeromonas diversa CDC 2478-85	genomic	ParA/ParC	NZ_CDCE01000029.1	5	255	508577	509311	33.068	251	162	2	5.84e-29	123	1	2
73010	Gammaproteobacteria	GCF_900637545.1	Complete Genome	Aeromonas encheleia	chromosome	ParA/ParC	NZ_LR134376.1	5	259	1306530	1307276	32.941	255	165	2	2.34e-29	124	1	4
73010	Gammaproteobacteria	GCF_900637545.1	Complete Genome	Aeromonas encheleia	chromosome	FlhG	NZ_LR134376.1	64	330	1298795	1299583	71.536	267	72	2	5.7e-97	322	1	4
73010	Gammaproteobacteria	GCF_900637545.1	Complete Genome	Aeromonas encheleia	chromosome	ParA/ParC	NZ_LR134376.1	4	262	4524126	4523377	69.498	259	70	2	2.58e-105	343	-1	4
73010	Gammaproteobacteria	GCF_900637545.1	Complete Genome	Aeromonas encheleia	chromosome	MinD	NZ_LR134376.1	1	269	2146292	2145486	86.989	269	35	0	3.01e-140	442	-1	4
29489	Gammaproteobacteria	GCF_000687355.2	Contig	Aeromonas enteropelogenes	genomic	ParA/ParC	NZ_JMGO02000010.1	4	262	142452	141703	67.954	259	74	2	1.78e-102	335	-1	1
649	Gammaproteobacteria	GCF_000819865.1	Scaffold	Aeromonas eucrenophila	genomic	ParA/ParC	NZ_CDDF01000011.1	5	259	402157	401411	33.333	255	164	2	2.87e-30	127	-1	2
649	Gammaproteobacteria	GCF_000819865.1	Scaffold	Aeromonas eucrenophila	genomic	FlhG	NZ_CDDF01000011.1	64	330	409991	409203	71.161	267	73	2	1.33e-96	321	-1	2
1543375	Gammaproteobacteria	GCF_000764645.1	Contig	Aeromonas finlandensis	genomic	FlhG	NZ_JRGK01000036.1	64	330	3667	2879	71.536	267	72	2	9.47e-98	324	-1	1
591962	Gammaproteobacteria	GCF_000819885.1	Scaffold	Aeromonas fluvialis	genomic	MinD	NZ_CDBO01000055.1	1	269	56090	55284	87.732	269	33	0	8.75e-142	447	-1	1
644	Gammaproteobacteria	GCF_003491245.1	Complete Genome	Aeromonas hydrophila	chromosome	ParA/ParC	NZ_CP016990.1	5	255	3423760	3423026	34.263	251	159	2	4.95e-30	126	-1	4
644	Gammaproteobacteria	GCF_003491245.1	Complete Genome	Aeromonas hydrophila	chromosome	MinD	NZ_CP016990.1	1	269	2273565	2272759	87.361	269	34	0	1.07e-140	444	-1	4
644	Gammaproteobacteria	GCF_003491245.1	Complete Genome	Aeromonas hydrophila	chromosome	FlhG	NZ_CP016990.1	64	330	3431573	3430785	70.787	267	74	2	5.65e-97	322	-1	4
644	Gammaproteobacteria	GCF_003491245.1	Complete Genome	Aeromonas hydrophila	chromosome	ParA/ParC	NZ_CP016990.1	4	262	4895585	4894836	68.726	259	72	2	4.66e-103	336	-1	4
1458276	Gammaproteobacteria	GCF_000708125.1	Contig	Aeromonas jandaei Riv2	genomic	ParA/ParC	NZ_JFDL01000003.1	5	255	477836	477102	34.263	251	159	2	3.8e-31	129	-1	2
1458276	Gammaproteobacteria	GCF_000708125.1	Contig	Aeromonas jandaei Riv2	genomic	FlhG	NZ_JFDL01000003.1	64	330	485679	484891	71.161	267	73	2	6.98e-97	322	-1	2
558884	Gammaproteobacteria	GCF_000764665.1	Contig	Aeromonas lacus	genomic	ParA/ParC	NZ_JRGM01000133.1	5	255	41452	40718	34.263	251	159	2	3.77e-31	129	-1	2
558884	Gammaproteobacteria	GCF_000764665.1	Contig	Aeromonas lacus	genomic	FlhG	NZ_JRGM01000133.1	64	330	49337	48549	71.161	267	73	2	6.91e-97	322	-1	2
931529	Gammaproteobacteria	GCF_002812985.1	Scaffold	Aeromonas lusitana	genomic	ParA/ParC	NZ_PGCP01000019.1	5	252	40970	41695	33.468	248	159	2	1.1e-29	125	1	2
931529	Gammaproteobacteria	GCF_002812985.1	Scaffold	Aeromonas lusitana	genomic	FlhG	NZ_PGCP01000019.1	64	330	33104	33892	70.787	267	74	2	5.14e-97	322	1	2
651	Gammaproteobacteria	GCF_014161425.1	Complete Genome	Aeromonas media	chromosome	MinD	NZ_AP022188.1	1	269	2282375	2281569	86.989	269	35	0	2.39e-140	443	-1	4
651	Gammaproteobacteria	GCF_014161425.1	Complete Genome	Aeromonas media	chromosome	FlhG	NZ_AP022188.1	64	330	1338865	1339653	71.161	267	73	2	7.54e-97	322	1	4
651	Gammaproteobacteria	GCF_014161425.1	Complete Genome	Aeromonas media	chromosome	ParA/ParC	NZ_AP022188.1	4	262	4740045	4739296	69.884	259	69	2	5.8e-105	342	-1	4
651	Gammaproteobacteria	GCF_014161425.1	Complete Genome	Aeromonas media	chromosome	ParA/ParC	NZ_AP022188.1	5	259	1346605	1347351	33.333	255	164	2	9.93e-30	125	1	4
1268236	Gammaproteobacteria	GCF_000388115.1	Contig	Aeromonas molluscorum 848	genomic	ParA/ParC	NZ_AQGQ01000008.1	4	262	25470	26219	68.34	259	73	2	9.63e-104	338	1	1
600645	Gammaproteobacteria	GCF_000820005.1	Scaffold	Aeromonas piscicola	genomic	ParA/ParC	NZ_CDBL01000077.1	5	255	39759	40493	34.263	251	159	2	3.12e-30	127	1	2
600645	Gammaproteobacteria	GCF_000820005.1	Scaffold	Aeromonas piscicola	genomic	FlhG	NZ_CDBL01000077.1	64	330	31982	32770	70.037	267	76	2	2.16e-96	320	1	2
70856	Gammaproteobacteria	GCF_000820025.1	Scaffold	Aeromonas popoffii	genomic	ParC	NZ_CDBI01000063.1	7	164	817	1278	32.515	163	96	4	2.13e-05	53.5	1	1
948519	Gammaproteobacteria	GCF_010974825.1	Contig	Aeromonas rivipollensis	genomic	FlhG	NZ_JAAILA010000008.1	64	330	157484	156696	71.161	267	73	2	8.77e-97	322	-1	2
948519	Gammaproteobacteria	GCF_010974825.1	Contig	Aeromonas rivipollensis	genomic	ParA/ParC	NZ_JAAILA010000008.1	5	259	149741	148995	33.725	255	163	2	4.08e-30	126	-1	2
648794	Gammaproteobacteria	GCF_000820045.1	Scaffold	Aeromonas rivuli	genomic	FlhG	NZ_CDBJ01000027.1	64	330	4224	3436	70.037	267	76	2	5.75e-97	322	-1	1
645	Gammaproteobacteria	GCF_012931585.1	Complete Genome	Aeromonas salmonicida	chromosome	MinD	NZ_CP051883.1	1	269	1126479	1125673	86.617	269	36	0	2.1e-139	440	-1	4
645	Gammaproteobacteria	GCF_012931585.1	Complete Genome	Aeromonas salmonicida	chromosome	ParA/ParC	NZ_CP051883.1	4	262	3539162	3538413	69.112	259	71	2	7.09e-104	338	-1	4
645	Gammaproteobacteria	GCF_012931585.1	Complete Genome	Aeromonas salmonicida	chromosome	FlhG	NZ_CP051883.1	64	330	384068	384856	69.663	267	77	2	1.51e-95	318	1	4
645	Gammaproteobacteria	GCF_012931585.1	Complete Genome	Aeromonas salmonicida	chromosome	ParA/ParC	NZ_CP051883.1	5	252	391845	392570	34.274	248	157	2	1.46e-30	127	1	4
633415	Gammaproteobacteria	GCF_000820085.1	Scaffold	Aeromonas sanarellii	genomic	ParA/ParC	NZ_CDBN01000042.1	5	252	17452	18177	33.468	248	159	2	1.59e-29	125	1	2
633415	Gammaproteobacteria	GCF_000820085.1	Scaffold	Aeromonas sanarellii	genomic	FlhG	NZ_CDBN01000042.1	64	330	9716	10504	70.787	267	74	2	5.96e-96	319	1	2
652	Gammaproteobacteria	GCF_001481395.1	Scaffold	Aeromonas schubertii	genomic	MinD	NZ_LPUO01000015.1	1	269	25449	26255	86.989	269	35	0	6.53e-140	441	1	1
218936	Gammaproteobacteria	GCF_014892695.1	Complete Genome	Aeromonas simiae	chromosome	ParA/ParC	NZ_CP040449.1	4	262	3731768	3732517	69.884	259	69	2	2.43e-105	343	1	2
218936	Gammaproteobacteria	GCF_014892695.1	Complete Genome	Aeromonas simiae	chromosome	ParA/ParC	NZ_CP040449.1	4	255	1275957	1276694	33.333	252	162	2	4.54e-30	126	1	2
646	Gammaproteobacteria	GCF_000820145.1	Scaffold	Aeromonas sobria	genomic	ParA	NZ_CDBW01000041.1	4	187	92764	92168	25.373	201	131	6	3.44e-05	52.8	-1	1
633417	Gammaproteobacteria	GCF_000820165.1	Scaffold	Aeromonas taiwanensis	genomic	ParA/ParC	NZ_CDDD01000057.1	5	252	37833	38558	33.468	248	159	2	1.28e-29	125	1	2
633417	Gammaproteobacteria	GCF_000820165.1	Scaffold	Aeromonas taiwanensis	genomic	FlhG	NZ_CDDD01000057.1	64	330	30085	30873	70.412	267	75	2	1.07e-94	315	1	2
324617	Gammaproteobacteria	GCF_000820185.1	Scaffold	Aeromonas tecta	genomic	ParA/ParC	NZ_CDCA01000036.1	5	252	56336	55611	33.871	248	158	2	3.07e-30	127	-1	2
324617	Gammaproteobacteria	GCF_000820185.1	Scaffold	Aeromonas tecta	genomic	FlhG	NZ_CDCA01000036.1	64	330	64152	63364	71.161	267	73	2	5.12e-97	322	-1	2
654	Gammaproteobacteria	GCF_008693705.1	Complete Genome	Aeromonas veronii	chromosome	ParA/ParC	NZ_CP044060.1	4	262	3225104	3225853	68.34	259	73	2	2.39e-103	337	1	4
654	Gammaproteobacteria	GCF_008693705.1	Complete Genome	Aeromonas veronii	chromosome	FlhG	NZ_CP044060.1	64	330	1918261	1917473	71.161	267	73	2	4.8e-97	322	-1	4
654	Gammaproteobacteria	GCF_008693705.1	Complete Genome	Aeromonas veronii	chromosome	MinD	NZ_CP044060.1	1	269	744434	743628	87.732	269	33	0	8.02e-142	447	-1	4
654	Gammaproteobacteria	GCF_008693705.1	Complete Genome	Aeromonas veronii	chromosome	ParA/ParC	NZ_CP044060.1	5	259	1910415	1909669	33.725	255	163	2	1.16e-30	128	-1	4
2010829	Gammaproteobacteria	GCF_003967035.1	Complete Genome	Aerosticca soli	chromosome	MinD	NZ_AP018560.1	21	270	1194734	1193985	73.2	250	67	0	4.17e-118	379	-1	3
2010829	Gammaproteobacteria	GCF_003967035.1	Complete Genome	Aerosticca soli	chromosome	FlhG	NZ_AP018560.1	62	314	785608	786354	56.126	253	107	2	4.02e-55	201	1	3
2010829	Gammaproteobacteria	GCF_003967035.1	Complete Genome	Aerosticca soli	chromosome	ParA/ParC	NZ_AP018560.1	4	262	2838886	2839632	61.39	259	90	3	3.38e-84	282	1	3
1120953	Gammaproteobacteria	GCF_000429145.1	Scaffold	Aestuariibacter salexigens DSM 15300	genomic	ParA/ParC	NZ_AUBH01000005.1	4	262	42430	43179	69.884	259	69	2	6.46e-106	345	1	1
2683592	Bacteroidetes	GCF_014596975.1	Scaffold	Aestuariibaculum marinum	genomic	ParA/ParC	NZ_JACVXD010000009.1	4	262	12128	12877	51.737	259	116	2	5.53e-70	241	1	1
1028745	Bacteroidetes	GCF_014596935.1	Scaffold	Aestuariibaculum suncheonense	genomic	ParA/ParC	NZ_JACVXC010000005.1	4	262	236906	236157	51.351	259	117	2	1.26e-69	240	-1	1
1470433	Gammaproteobacteria	GCF_011602365.1	Contig	Aestuariicella hydrocarbonica	genomic	MinD	NZ_JAAONZ010000002.1	1	268	243355	244155	76.119	268	63	1	3.33e-117	376	1	1
1120954	Actinobacteria	GCF_000421525.1	Contig	Aestuariimicrobium kwangyangense DSM 21549	genomic	ParA/ParC	NZ_ATXE01000001.1	6	262	233003	232251	47.082	257	130	2	1.16e-57	206	-1	1
2528527	Gammaproteobacteria	GCF_003864255.1	Contig	Aestuariirhabdus litorea	genomic	ParA/ParC	NZ_QWEZ01000002.1	1	262	466825	467583	67.939	262	75	2	6.86e-103	336	1	2
2528527	Gammaproteobacteria	GCF_003864255.1	Contig	Aestuariirhabdus litorea	genomic	McdA	NZ_QWEZ01000002.1	29	148	282910	283266	32.5	120	80	1	4.08e-07	57.8	1	2
1461337	Alphaproteobacteria	GCF_003385955.1	Scaffold	Aestuariispira insulae	genomic	FlhG	NZ_QRDW01000002.1	85	298	446251	445598	35.426	223	130	4	3.34e-24	111	-1	1
2650924	Alphaproteobacteria	GCF_003234965.1	Contig	Aestuariivirga litoralis	genomic	ParA/ParC	NZ_QKVK01000003.1	2	262	326922	326149	46.947	262	134	2	1.24e-66	231	-1	1
1470562	Alphaproteobacteria	GCF_001262635.1	Contig	Aestuariivita boseongensis	genomic	ParA/ParC/McdA	NZ_JXYH01000009.1	4	261	22417	23172	49.225	258	125	2	2.63e-67	233	1	1
1909496	Alphaproteobacteria	GCF_004023665.1	Contig	Afifella aestuarii	genomic	ParA/ParC	NZ_SAUF01000001.1	4	262	190652	191413	47.104	259	132	2	7.07e-68	235	1	1
1120955	Alphaproteobacteria	GCF_900102695.1	Contig	Afifella marina DSM 2698	genomic	ParA/ParC	NZ_FMVW01000003.1	4	262	374922	375683	47.49	259	131	2	2.44e-68	236	1	1
1120956	Alphaproteobacteria	GCF_000688515.1	Scaffold	Afifella pfennigii DSM 17143	genomic	ParA/ParC	NZ_JHZK01000011.1	4	262	30506	29745	47.104	259	132	2	6.32e-68	235	-1	1
1197906	Alphaproteobacteria	GCF_000308295.2	Scaffold	Afipia birgiae 34632	genomic	ParA/ParC/McdA	NZ_HG326653.1	5	46	822458	822583	57.143	42	18	0	2.07e-05	53.1	1	2
1197906	Alphaproteobacteria	GCF_000308295.2	Scaffold	Afipia birgiae 34632	genomic	ParA/ParC	NZ_HG326653.1	4	262	534867	535634	46.154	260	135	2	3.5e-66	230	1	2
883078	Alphaproteobacteria	GCF_000314675.2	Scaffold	Afipia broomeae ATCC 49717	genomic	MinD	NZ_KB375282.1	1	269	1524265	1525065	61.852	270	99	4	2.26e-94	311	1	1
504832	Alphaproteobacteria	GCF_000218565.1	Complete Genome	Afipia carboxidovorans OM5	plasmid	ParA/ParC	NC_015689.1	4	138	458	880	30.405	148	83	5	3.67e-06	55.5	1	5
504832	Alphaproteobacteria	GCF_000218565.1	Complete Genome	Afipia carboxidovorans OM5	chromosome	ParA/ParC	NC_015684.1	4	262	173899	174666	46.538	260	134	2	5.62e-66	229	1	5
504832	Alphaproteobacteria	GCF_000218565.1	Complete Genome	Afipia carboxidovorans OM5	chromosome	ParA/ParC/McdA	NC_015684.1	2	49	522843	522986	54.167	48	22	0	7.67e-05	52	1	5
504832	Alphaproteobacteria	GCF_000218565.1	Complete Genome	Afipia carboxidovorans OM5	plasmid	ParA/ParC	NC_015685.1	4	232	464	1183	27.869	244	157	6	2.36e-10	68.6	1	5
504832	Alphaproteobacteria	GCF_000218565.1	Complete Genome	Afipia carboxidovorans OM5	chromosome	ParA/ParC/McdA	NC_015684.1	5	46	322113	322238	59.524	42	17	0	5.93e-06	55.1	1	5
883079	Alphaproteobacteria	GCF_000336555.1	Scaffold	Afipia clevelandensis ATCC 49720	genomic	ParA/ParC	NZ_KB375281.1	4	262	3167884	3168651	46.538	260	134	2	8.92e-67	232	1	1
211460	Alphaproteobacteria	GCF_014203115.1	Contig	Afipia massiliensis	genomic	ParA/ParC	NZ_JACHIJ010000003.1	4	262	27997	28764	46.154	260	135	2	3.5e-66	230	1	1
1431249	Gammaproteobacteria	GCF_009903735.1	Scaffold	Agaribacter marinus	genomic	ParA/ParC	WYDO01000035	4	260	30728	31471	52.14	257	114	9	3.59e-73	249		1
2013869	Gammaproteobacteria	GCF_002312815.1	Contig	Agaribacterium haliotis	genomic	FlhG	NZ_NKQJ01000012.1	63	329	127227	126439	59.551	267	104	2	2.38e-74	257	-1	2
2013869	Gammaproteobacteria	GCF_002312815.1	Contig	Agaribacterium haliotis	genomic	ParA/ParC	NZ_NKQJ01000012.1	4	255	118879	118142	32.824	262	150	5	9.46e-29	122	-1	2
591372	Alphaproteobacteria	GCF_014635245.1	Contig	Agaricicola taiwanensis	genomic	ParA/ParC	NZ_BMCP01000001.1	4	262	257191	256433	49.035	259	126	2	6.42e-68	235	-1	1
1737490	Gammaproteobacteria	GCF_002157225.2	Complete Genome	Agarilytica rhodophyticola	chromosome	FlhG	NZ_CP020038.1	63	330	2764152	2764943	58.582	268	107	2	1.08e-76	263	1	4
1737490	Gammaproteobacteria	GCF_002157225.2	Complete Genome	Agarilytica rhodophyticola	chromosome	ParA	NZ_CP020038.1	5	261	2285102	2285824	30.233	258	162	8	9.23e-14	78.6	1	4
1737490	Gammaproteobacteria	GCF_002157225.2	Complete Genome	Agarilytica rhodophyticola	chromosome	ParA/ParC	NZ_CP020038.1	4	255	2773490	2774227	31.225	253	166	4	2.25e-22	103	1	4
1737490	Gammaproteobacteria	GCF_002157225.2	Complete Genome	Agarilytica rhodophyticola	chromosome	ParA/ParC	NZ_CP020038.1	4	262	9252	10001	64.865	259	82	2	8.49e-98	321	1	4
680279	Gammaproteobacteria	GCF_014636215.1	Contig	Agarivorans gilvus	genomic	FlhG	NZ_BMDY01000004.1	64	330	153767	154555	68.539	267	80	2	2.37e-96	320	1	2
680279	Gammaproteobacteria	GCF_014636215.1	Contig	Agarivorans gilvus	genomic	ParA/ParC	NZ_BMDY01000004.1	4	261	161520	162275	31.955	266	159	3	7.91e-31	128	1	2
1712665	Firmicutes	GCF_002735305.1	Contig	Agathobacter ruminis	genomic	ParA/ParC	NZ_PDYG01000003.1	4	261	44720	43953	39.464	261	150	3	1.08e-42	162	-1	1
1628085	Firmicutes	GCF_003096535.1	Scaffold	Agathobaculum butyriciproducens	genomic	MinD	NZ_QEKJ01000002.1	21	260	44961	44269	30	240	159	2	5.53e-27	117	-1	3
1628085	Firmicutes	GCF_003096535.1	Scaffold	Agathobaculum butyriciproducens	genomic	ParA/ParC/McdA	NZ_QEKJ01000002.1	1	138	110533	110132	37.41	139	81	2	7.55e-16	84.7	-1	3
1628085	Firmicutes	GCF_003096535.1	Scaffold	Agathobaculum butyriciproducens	genomic	ParA/ParC	NZ_QEKJ01000002.1	1	261	149062	149838	39.394	264	152	3	7.05e-41	157	1	3
1408437	Firmicutes	GCF_000701665.1	Scaffold	Agathobaculum desmolans ATCC 43058	genomic	ParA/ParC	NZ_JNJN01000002.1	4	261	76222	75479	38.697	261	144	6	7.45e-29	122	-1	1
1077255	Firmicutes	GCF_003051055.1	Contig	Agitococcus lubricus	genomic	ParA/ParC	NZ_QAON01000010.1	4	262	102848	102099	62.162	259	89	2	2.16e-93	308	-1	1
110935	Actinobacteria	GCF_900167545.1	Contig	Agreia bicolorata	genomic	ParA/ParC	NZ_FUYG01000007.1	4	262	9573	10322	44.402	259	135	4	1.12e-51	189	1	1
150121	Actinobacteria	GCF_900177685.1	Contig	Agreia pratensis	genomic	ParA/ParC	NZ_FXAY01000007.1	4	262	121636	122409	45.594	261	137	2	8.31e-57	204	1	1
1423734	Firmicutes	GCF_001436375.1	Scaffold	Agrilactobacillus composti DSM 18527 = JCM 14202	genomic	MinD	NZ_AZGA01000002.1	21	269	214850	214125	43.2	250	133	3	9.88e-58	206	-1	1
2485997	Firmicutes	GCF_003946725.1	Contig	Agrilactobacillus yilanensis	genomic	MinD	NZ_RHOY01000007.1	21	269	88709	87984	41.6	250	137	3	1.02e-54	197	-1	1
1156935	Alphaproteobacteria	GCF_000300855.1	Contig	Agrobacterium albertimagni AOL15	genomic	ParA/ParC	NZ_ALJF01000002.1	4	262	67843	68595	48.649	259	125	2	1.69e-70	243	1	1
2052828	Alphaproteobacteria	GCF_001562555.1	Scaffold	Agrobacterium bohemicum	genomic	ParA/ParC	NZ_KQ961023.1	4	189	522035	521409	27.273	209	129	2	1.33e-09	66.2	-1	1
1183412	Alphaproteobacteria	GCF_003931535.1	Contig	Agrobacterium deltaense	genomic	MinD	NZ_RRZI01000014.1	21	269	88231	87491	62	250	91	4	1.96e-90	300	-1	1
1176649	Alphaproteobacteria	GCF_900100235.1	Contig	Agrobacterium fabrum	genomic	ParA/ParC	NZ_FNEW01000007.1	2	232	139738	139019	30.522	249	146	7	1.04e-13	78.6	-1	1
160699	Alphaproteobacteria	GCF_005144425.1	Scaffold	Agrobacterium larrymoorei	plasmid	ParA/ParC	NZ_SWKE01000022.1	4	237	74138	74863	27.49	251	156	7	8.25e-09	63.5	1	4
160699	Alphaproteobacteria	GCF_005144425.1	Scaffold	Agrobacterium larrymoorei	genomic	ParA/ParC	NZ_SWKE01000016.1	4	218	529946	530620	30.603	232	137	7	8.16e-10	66.6	1	4
160699	Alphaproteobacteria	GCF_005144425.1	Scaffold	Agrobacterium larrymoorei	plasmid	ParA/ParC	NZ_CM016547.1	4	232	364	1080	26.531	245	158	6	5.31e-07	58.2	1	4
160699	Alphaproteobacteria	GCF_005144425.1	Scaffold	Agrobacterium larrymoorei	genomic	MinD	NZ_SWKE01000016.1	21	269	200643	199903	62	250	91	4	1.25e-90	300	-1	4
359	Alphaproteobacteria	GCF_000799685.1	Contig	Agrobacterium rhizogenes	genomic	MinD	NZ_JUHF01000009.1	1	269	101676	102476	63.704	270	94	4	3.06e-90	299	1	1
1972867	Alphaproteobacteria	GCF_002915195.1	Contig	Agrobacterium rosae	genomic	ParA/ParC	NZ_PEQT01000003.1	4	218	705743	706417	30.603	232	137	7	5.09e-09	64.3	1	1
1368415	Alphaproteobacteria	GCF_000739935.1	Contig	Agrobacterium rubi TR3 = NBRC 13261	genomic	MinD	NZ_BBJU01000007.1	21	269	297191	297931	62.4	250	90	4	5.42e-90	298	1	1
1183413	Alphaproteobacteria	GCF_002008225.1	Scaffold	Agrobacterium salinitolerans	genomic	ParC	NZ_MRDH01000005.1	7	55	200758	200612	51.02	49	24	0	1.32e-05	54.3	-1	1
358	Alphaproteobacteria	GCF_003667905.1	Complete Genome	Agrobacterium tumefaciens	chromosome	MinD	NZ_CP033032.1	21	269	297519	296779	62	250	91	4	7.82e-90	298	-1	4
358	Alphaproteobacteria	GCF_003667905.1	Complete Genome	Agrobacterium tumefaciens	chromosome	ParA/ParC	NZ_CP033032.1	4	218	1036601	1035927	29.741	232	139	7	3.05e-08	62	-1	4
358	Alphaproteobacteria	GCF_003667905.1	Complete Genome	Agrobacterium tumefaciens	plasmid	ParA/ParC	NZ_CP033033.1	4	232	385	1098	27.309	249	150	9	6.18e-10	67	1	4
358	Alphaproteobacteria	GCF_003667905.1	Complete Genome	Agrobacterium tumefaciens	chromosome	ParA/ParC	NZ_CP033031.1	4	262	2701918	2701166	48.263	259	126	2	3.99e-70	241	-1	4
373	Alphaproteobacteria	GCF_001541345.2	Scaffold	Agrobacterium vitis	genomic	ParA/ParC	NZ_LMVL02000001.1	4	232	206546	207268	26.4	250	154	8	9.02e-10	66.6	1	2
373	Alphaproteobacteria	GCF_001541345.2	Scaffold	Agrobacterium vitis	plasmid	ParA/ParC	NZ_LMVL02000009.1	4	232	66940	67656	26.939	245	157	6	3.06e-07	58.9	1	2
153730	Actinobacteria	GCF_900114805.1	Scaffold	Agrococcus baldri	genomic	ParA/ParC	FOZN01000001	4	262	56985	56236	44.402	259	135	9	2.98e-51	186		1
684552	Actinobacteria	GCF_900104705.1	Chromosome	Agrococcus carbonis	chromosome	ParA/ParC	NZ_LT629734.1	4	262	2547544	2548293	44.788	259	134	3	4.25e-50	185	1	3
684552	Actinobacteria	GCF_900104705.1	Chromosome	Agrococcus carbonis	chromosome	ParA	NZ_LT629734.1	2	238	2594450	2593752	27.309	249	153	6	2.3e-11	72.4	-1	3
684552	Actinobacteria	GCF_900104705.1	Chromosome	Agrococcus carbonis	chromosome	ParA/ParC	NZ_LT629734.1	4	252	1569047	1569781	43.6	250	135	3	1.02e-47	178	1	3
1255656	Actinobacteria	GCF_900163565.1	Contig	Agrococcus casei LMG 22410	genomic	ParA/ParC	NZ_FUHU01000003.1	4	262	47752	48513	44.231	260	138	3	1.07e-48	181	1	1
399736	Actinobacteria	GCF_900099705.1	Chromosome	Agrococcus jejuensis	chromosome	ParA/ParC	NZ_LT629695.1	4	262	433135	432386	44.015	259	136	3	3.86e-50	185	-1	3
399736	Actinobacteria	GCF_900099705.1	Chromosome	Agrococcus jejuensis	chromosome	ParA	NZ_LT629695.1	5	244	353507	354250	27.799	259	157	8	4.12e-12	74.3	1	3
399736	Actinobacteria	GCF_900099705.1	Chromosome	Agrococcus jejuensis	chromosome	ParA/ParC/McdA	NZ_LT629695.1	4	262	1669526	1668762	45.385	260	136	3	2.24e-54	197	-1	3
46353	Actinobacteria	GCF_003752465.1	Contig	Agrococcus jenensis	genomic	ParA	NZ_RKHJ01000001.1	2	244	2068258	2067506	26.718	262	162	8	2.64e-11	72	-1	3
46353	Actinobacteria	GCF_003752465.1	Contig	Agrococcus jenensis	genomic	ParA/ParC	NZ_RKHJ01000001.1	4	262	2014581	2015330	44.015	259	136	3	1.52e-46	174	1	3
46353	Actinobacteria	GCF_003752465.1	Contig	Agrococcus jenensis	genomic	ParA/ParC	NZ_RKHJ01000001.1	4	262	998842	999606	44.402	259	140	2	2.56e-53	194	1	3
1120958	Actinobacteria	GCF_000425105.1	Scaffold	Agrococcus lahaulensis DSM 17612	genomic	ParA	NZ_KE384303.1	2	244	408166	407414	27.481	262	160	8	4.77e-12	74.3	-1	2
1120958	Actinobacteria	GCF_000425105.1	Scaffold	Agrococcus lahaulensis DSM 17612	genomic	ParA/ParC	NZ_KE384303.1	4	260	366114	366857	43.191	257	137	3	4.81e-48	179	1	2
1330458	Actinobacteria	GCF_000400485.1	Contig	Agrococcus pavilionensis RW1	genomic	ParA/ParC	NZ_ASHR01000025.1	4	252	49458	48724	44.8	250	132	3	2.64e-48	179	-1	1
574649	Actinobacteria	GCF_014645235.1	Contig	Agrococcus terreus	genomic	ParA	NZ_BMLM01000001.1	2	244	1943877	1944629	27.863	262	159	8	1.77e-12	75.5	1	3
574649	Actinobacteria	GCF_014645235.1	Contig	Agrococcus terreus	genomic	ParA/ParC	NZ_BMLM01000001.1	4	252	142537	143271	41.767	249	141	2	4.91e-48	179	1	3
574649	Actinobacteria	GCF_014645235.1	Contig	Agrococcus terreus	genomic	ParA/ParC	NZ_BMLM01000001.1	4	262	2005875	2005126	43.243	259	138	4	1.36e-47	177	-1	3
205332	Actinobacteria	GCF_004134825.1	Scaffold	Agromyces albus	genomic	ParA/ParC	NZ_SDPN01000011.1	2	262	79909	80679	47.126	261	134	2	5.34e-62	219	1	1
393607	Actinobacteria	GCF_009749385.1	Contig	Agromyces allii	genomic	ParA/ParC/McdA	NZ_WBIN01000003.1	4	252	190536	189802	47.39	249	127	2	8.84e-59	210	-1	1
592376	Actinobacteria	GCF_013407835.1	Contig	Agromyces atrinae	genomic	ParA/ParC	NZ_JACCBI010000001.1	1	262	2542636	2543409	46.565	262	136	2	2.98e-60	214	1	2
592376	Actinobacteria	GCF_013407835.1	Contig	Agromyces atrinae	genomic	ParA/ParC	NZ_JACCBI010000001.1	4	262	963857	963108	44.402	259	135	4	1.28e-51	189	-1	2
453304	Actinobacteria	GCF_001660485.1	Complete Genome	Agromyces aureus	chromosome	ParA/ParC/McdA	NZ_CP013979.1	4	252	4365525	4364791	46.586	249	129	2	3.19e-57	205	-1	2
453304	Actinobacteria	GCF_001660485.1	Complete Genome	Agromyces aureus	chromosome	ParA/ParC	NZ_CP013979.1	4	262	2753603	2752854	42.471	259	140	3	2.71e-47	177	-1	2
1308924	Actinobacteria	GCF_014645655.1	Contig	Agromyces bauzanensis	genomic	ParA/ParC/McdA	NZ_BMMD01000013.1	2	262	3574	4344	47.51	261	133	2	2.94e-63	223	1	1
1817495	Actinobacteria	GCF_004135055.1	Contig	Agromyces binzhouensis	genomic	ParA/ParC	NZ_SDPL01000007.1	4	262	18015	18779	46.332	259	135	2	1.85e-53	194	1	1
88376	Actinobacteria	GCF_009709675.1	Contig	Agromyces bracchium	genomic	ParA/ParC	NZ_WMLB01000015.1	4	262	22305	21556	42.085	259	141	3	2.12e-46	174	-1	1
232089	Actinobacteria	GCF_900142065.1	Contig	Agromyces cerinus subsp. cerinus	genomic	ParA/ParC	NZ_FSRJ01000001.1	4	262	1299816	1299067	44.402	259	135	3	9.79e-52	189	-1	1
589382	Actinobacteria	GCF_014635805.1	Scaffold	Agromyces flavus	genomic	ParA/ParC	NZ_BMDN01000001.1	2	262	1014356	1015126	46.36	261	136	2	2.98e-60	214	1	1
41985	Actinobacteria	GCF_004134865.1	Scaffold	Agromyces fucosus	genomic	ParA/ParC	NZ_SDPO01000001.1	4	262	10646	11395	44.015	259	136	3	2.61e-51	188	1	1
286438	Actinobacteria	GCF_013410355.1	Contig	Agromyces hippuratus	genomic	ParA/ParC	NZ_JACCFI010000001.1	2	262	2643431	2642661	47.893	261	132	2	1.08e-57	207	-1	2
286438	Actinobacteria	GCF_013410355.1	Contig	Agromyces hippuratus	genomic	ParA/ParC	NZ_JACCFI010000001.1	4	262	391159	391908	44.015	259	136	3	8.45e-51	187	1	2
1120959	Actinobacteria	GCF_000421545.1	Contig	Agromyces italicus DSM 16388	genomic	ParA/ParC/McdA	NZ_ATXF01000005.1	2	262	658152	657382	47.51	261	133	2	3.69e-62	219	-1	1
279574	Actinobacteria	GCF_009749405.1	Contig	Agromyces lapidis	genomic	ParA/ParC/McdA	NZ_WBIQ01000005.1	2	262	300415	299645	47.51	261	133	2	1.13e-62	221	-1	1
88373	Actinobacteria	GCF_009729855.1	Contig	Agromyces luteolus	genomic	ParA/ParC	NZ_WODA01000002.1	4	262	393746	394510	46.332	259	135	2	8.2e-54	196	1	1
41986	Actinobacteria	GCF_014648575.1	Scaffold	Agromyces mediolanus	genomic	ParA/ParC/McdA	NZ_BMRJ01000001.1	4	262	847879	848643	47.49	259	132	2	9.39e-62	218	1	1
2509455	Actinobacteria	GCF_004135405.1	Complete Genome	Agromyces protaetiae	chromosome	ParA/ParC	NZ_CP035491.1	2	262	854497	855267	47.893	261	132	2	1.28e-62	221	1	2
2509455	Actinobacteria	GCF_004135405.1	Complete Genome	Agromyces protaetiae	chromosome	ParA/ParC	NZ_CP035491.1	4	262	3002525	3001776	44.402	259	135	3	1.39e-50	186	-1	2
33879	Actinobacteria	GCF_004216665.1	Scaffold	Agromyces ramosus	genomic	ParA/ParC	NZ_SGWY01000002.1	4	262	1110779	1110030	44.015	259	136	3	1.16e-50	186	-1	1
269421	Actinobacteria	GCF_009749395.1	Contig	Agromyces salentinus	genomic	ParA/ParC/McdA	NZ_WBIR01000013.1	4	252	72908	73642	46.586	249	129	2	5.8e-56	202	1	1
1120960	Actinobacteria	GCF_000421565.1	Contig	Agromyces subbeticus DSM 16689	genomic	ParA/ParC/McdA	NZ_ATXG01000003.1	2	262	263382	264152	47.51	261	133	2	1.59e-61	218	1	1
424795	Actinobacteria	GCF_009749465.1	Contig	Agromyces terreus	genomic	ParA/ParC/McdA	NZ_WBIS01000002.1	4	252	356669	355935	46.586	249	129	2	2.34e-56	203	-1	1
2021234	Gammaproteobacteria	GCF_003015185.1	Complete Genome	Ahniella affigens	chromosome	ParA/ParC	NZ_CP027860.1	4	262	1888626	1889372	62.548	259	87	3	8.17e-93	307	1	2
2021234	Gammaproteobacteria	GCF_003015185.1	Complete Genome	Ahniella affigens	chromosome	McdA	NZ_CP027860.1	26	200	4945160	4945654	29.143	175	114	5	3.42e-05	52	1	2
1120961	Alphaproteobacteria	GCF_000374465.1	Scaffold	Ahrensia kielensis DSM 5890	genomic	ParA/ParC	NZ_KB894531.1	2	262	215919	216674	48.659	261	125	2	2.53e-70	242	1	1
1514904	Alphaproteobacteria	GCF_001293565.1	Contig	Ahrensia marina	genomic	ParA/ParC	NZ_JXMU01000005.1	2	262	164031	164786	49.042	261	124	2	1.78e-70	243	1	1
574349	Gammaproteobacteria	GCF_900106955.1	Scaffold	Aidingimonas halophila	genomic	MinD	NZ_FNNI01000002.1	1	270	546446	545640	76.667	270	62	1	6.45e-124	395	-1	1
2604086	Gammaproteobacteria	GCF_008079445.1	Scaffold	Aidingimonas lacisalsi	genomic	ParA/ParC	NZ_VRYH01000001.1	1	262	471635	470874	56.274	263	105	4	2.25e-80	271	-1	1
1679444	Verrucomicrobia	GCF_900097105.1	Complete Genome	Akkermansia glycaniphila	genomic	ParA	LT629973	4	47	1811549	1811680	59.091	44	18	0	8.02e-06	52.8		2
1679444	Verrucomicrobia	GCF_900097105.1	Complete Genome	Akkermansia glycaniphila	genomic	ParA/ParC/McdA	LT629973	4	262	2330972	2330217	44.231	260	136	9	6.49e-58	205		2
2174228	Alphaproteobacteria	GCF_003116585.1	Contig	Albibacillus kandeliae	genomic	ParA/ParC	NZ_QEHM01000012.1	4	262	1551	817	28.137	263	167	6	7.99e-15	81.6	-1	1
653929	Bacteroidetes	GCF_004339765.1	Contig	Albibacterium bauzanense	genomic	ParA/ParC	NZ_SMGO01000002.1	4	262	76496	75747	47.49	259	127	2	3.33e-65	227	-1	1
196587	Alphaproteobacteria	GCF_002927635.1	Contig	Albidovulum inexpectatum	genomic	ParA/ParC/McdA	NZ_PRDS01000001.1	4	262	581147	580389	53.282	259	115	2	8.89e-73	249	-1	2
196587	Alphaproteobacteria	GCF_002927635.1	Contig	Albidovulum inexpectatum	genomic	McdA	NZ_PRDS01000001.1	26	147	324434	324787	36.066	122	74	3	7.92e-11	68.9	1	2
356660	Alphaproteobacteria	GCF_900106695.1	Contig	Albimonas donghaensis	genomic	ParA/ParC	NZ_FNMZ01000003.1	4	262	389069	389824	47.876	259	128	2	5.95e-67	233	1	1
1114924	Alphaproteobacteria	GCF_900113695.1	Scaffold	Albimonas pacifica	genomic	MinD	NZ_FOQH01000003.1	21	269	236030	235287	69.478	249	75	1	3.63e-110	356	-1	1
2496871	Betaproteobacteria	GCF_003852895.1	Contig	Albitalea terrae	genomic	MinD	NZ_QUSW01000002.1	1	269	626430	625624	69.517	269	82	0	9.15e-113	363	-1	2
2496871	Betaproteobacteria	GCF_003852895.1	Contig	Albitalea terrae	genomic	ParA/ParC/MinD	NZ_QUSW01000002.1	85	308	569650	568973	39.035	228	133	2	3.82e-32	134	-1	2
323284	Betaproteobacteria	GCF_003076515.1	Chromosome	Alcaligenes aquatilis	chromosome	MinD	NZ_CP022390.1	1	270	2473788	2474597	76.667	270	63	0	4.99e-123	392	1	2
323284	Betaproteobacteria	GCF_003076515.1	Chromosome	Alcaligenes aquatilis	chromosome	ParA/ParC	NZ_CP022390.1	5	262	3486	2740	55.039	258	107	2	8.4e-85	283	-1	2
511	Betaproteobacteria	GCF_000967305.2	Complete Genome	Alcaligenes faecalis	chromosome	MinD	NZ_CP013119.1	1	270	1510611	1511420	76.667	270	63	0	3.39e-123	392	1	3
511	Betaproteobacteria	GCF_000967305.2	Complete Genome	Alcaligenes faecalis	chromosome	McdA	NZ_CP013119.1	26	201	3140714	3141214	35.795	176	104	5	1.87e-17	87.4	1	3
511	Betaproteobacteria	GCF_000967305.2	Complete Genome	Alcaligenes faecalis	chromosome	ParA/ParC	NZ_CP013119.1	5	262	2418406	2419152	54.651	258	108	2	1.21e-84	282	1	3
1482717	Betaproteobacteria	GCF_014652815.1	Scaffold	Alcaligenes pakistanensis	genomic	MinD	NZ_BMZN01000002.1	1	270	522987	522178	75.185	270	67	0	3.1e-121	387	-1	1
393595	Gammaproteobacteria	GCF_000009365.1	Complete Genome	Alcanivorax borkumensis SK2	chromosome	MinD	NC_008260.1	21	270	1270859	1270107	73.705	251	65	1	1.36e-114	369	-1	5
393595	Gammaproteobacteria	GCF_000009365.1	Complete Genome	Alcanivorax borkumensis SK2	chromosome	ParA/ParC	NC_008260.1	8	259	1620955	1620197	29.231	260	169	5	2.28e-18	92.4	-1	5
393595	Gammaproteobacteria	GCF_000009365.1	Complete Genome	Alcanivorax borkumensis SK2	chromosome	ParA/ParC	NC_008260.1	4	250	2358850	2359533	31.174	247	151	4	2e-18	92.4	1	5
393595	Gammaproteobacteria	GCF_000009365.1	Complete Genome	Alcanivorax borkumensis SK2	chromosome	ParA	NC_008260.1	2	260	830488	829757	24.71	259	180	5	4.26e-14	79.7	-1	5
393595	Gammaproteobacteria	GCF_000009365.1	Complete Genome	Alcanivorax borkumensis SK2	chromosome	ParA/ParC	NC_008260.1	5	262	3092111	3091362	64.341	258	84	2	1.86e-97	320	-1	5
1177179	Gammaproteobacteria	GCF_000300995.1	Contig	Alcanivorax hongdengensis A-11-3	genomic	MinD	NZ_AMRJ01000005.1	21	261	58721	57996	74.38	242	61	1	1.1e-111	360	-1	1
1177181	Gammaproteobacteria	GCF_000756655.1	Contig	Alcanivorax jadensis T9	genomic	ParA/ParC	NZ_ARXU01000003.1	5	262	46534	45785	65.116	258	82	2	2.78e-97	320	-1	1
1177154	Gammaproteobacteria	GCF_000756665.1	Contig	Alcanivorax nanhaiticus	genomic	ParA/ParC	NZ_ARXV01000011.1	5	262	32460	31711	65.116	258	82	2	1.09e-97	321	-1	1
2338368	Gammaproteobacteria	GCF_003597125.1	Contig	Alcanivorax profundi	genomic	ParA	NZ_QYYA01000001.1	2	176	53645	53151	28.571	175	115	3	3.52e-13	77	-1	3
2338368	Gammaproteobacteria	GCF_003597125.1	Contig	Alcanivorax profundi	genomic	MinD	NZ_QYYA01000001.1	21	270	622064	621312	72.51	251	68	1	5.45e-113	364	-1	3
2338368	Gammaproteobacteria	GCF_003597125.1	Contig	Alcanivorax profundi	genomic	ParA	NZ_QYYA01000001.1	8	259	926304	925546	29.231	260	169	4	4.89e-18	91.3	-1	3
408066	Actinobacteria	GCF_001646865.1	Contig	Aldersonia kunmingensis	genomic	ParA/ParC	NZ_LRRB01000206.1	4	262	38993	38232	47.49	259	131	2	8.19e-53	192	-1	1
2234133	Gammaproteobacteria	GCF_003286125.1	Scaffold	Algibacillus agarilyticus	genomic	MinD	NZ_QMED01000012.1	1	270	56931	57737	81.481	270	49	1	2.39e-127	405	1	1
912802	Bacteroidetes	GCF_006148925.1	Scaffold	Algibacter aestuarii	genomic	ParA/ParC	NZ_VAWB01000002.1	4	262	112483	111734	51.351	259	117	2	6.12e-70	241	-1	1
1736674	Bacteroidetes	GCF_001310225.1	Complete Genome	Algibacter alginicilyticus	chromosome	ParA/ParC	NZ_CP012898.1	4	262	3474856	3474107	50.965	259	118	2	8.02e-70	240	-1	1
1608400	Bacteroidetes	GCF_014202225.1	Scaffold	Algibacter amylolyticus	genomic	ParA/ParC	NZ_JACHGE010000005.1	4	262	206057	206806	50.965	259	118	2	7.76e-71	243	1	1
1849968	Bacteroidetes	GCF_001747085.1	Contig	Algibacter aquaticus	genomic	ParA/ParC	NZ_MDJD01000048.1	4	262	40975	40226	51.351	259	117	2	8.53e-71	243	-1	1
425498	Bacteroidetes	GCF_014651495.1	Contig	Algibacter mikhailovii	genomic	ParA/ParC	NZ_BMWZ01000003.1	4	262	319170	319919	51.737	259	116	2	5.17e-72	247	1	1
2599389	Bacteroidetes	GCF_008033385.1	Scaffold	Algibacter pacificus	genomic	ParA/ParC	NZ_VOGY01000017.1	4	262	8601	9350	51.351	259	117	2	9.58e-70	240	1	1
870482	Bacteroidetes	GCF_900112595.1	Scaffold	Algibacter pectinivorans	genomic	ParA/ParC	NZ_FOMI01000001.1	4	262	46736	47485	51.351	259	117	2	8.62e-72	246	1	1
1120963	Gammaproteobacteria	GCF_000374485.1	Scaffold	Algicola sagamiensis DSM 14643	genomic	ParA/ParC	NZ_KB894506.1	10	241	3732	4415	29.787	235	155	4	2.29e-15	83.6	1	1
1479486	Alphaproteobacteria	GCF_014652695.1	Contig	Algimonas arctica	genomic	ParA/ParC	NZ_BMZH01000002.1	4	262	316557	315808	47.876	259	126	3	7.88e-64	223	-1	1
2164068	Gammaproteobacteria	GCF_003610775.1	Scaffold	Alginatibacterium sediminis	genomic	ParA/ParC	NZ_RAQO01000004.1	7	261	45280	46026	30.859	256	169	4	6.16e-23	105	1	3
2164068	Gammaproteobacteria	GCF_003610775.1	Scaffold	Alginatibacterium sediminis	genomic	FlhG	NZ_RAQO01000004.1	64	330	39059	39847	67.041	267	84	2	3.75e-93	311	1	3
2164068	Gammaproteobacteria	GCF_003610775.1	Scaffold	Alginatibacterium sediminis	genomic	MinD	NZ_RAQO01000004.1	1	270	133034	132225	80.37	270	53	0	9.01e-131	415	-1	3
1415780	Gammaproteobacteria	GCF_000733765.1	Contig	Algiphilus aromaticivorans DG1253	genomic	ParA/ParC	NZ_JPOG01000001.1	4	262	2832884	2832135	62.548	259	88	2	9.27e-91	301	-1	6
1415780	Gammaproteobacteria	GCF_000733765.1	Contig	Algiphilus aromaticivorans DG1253	genomic	ParA/ParC	NZ_JPOG01000001.1	7	262	1494586	1495335	32.308	260	162	6	1.61e-18	92.8	1	6
1415780	Gammaproteobacteria	GCF_000733765.1	Contig	Algiphilus aromaticivorans DG1253	genomic	ParA	NZ_JPOG01000001.1	6	164	3350598	3351041	30.818	159	99	2	6.36e-06	55.1	1	6
1415780	Gammaproteobacteria	GCF_000733765.1	Contig	Algiphilus aromaticivorans DG1253	genomic	MinD	NZ_JPOG01000001.1	1	270	2750639	2749836	75.185	270	65	2	2.91e-117	377	-1	6
1415780	Gammaproteobacteria	GCF_000733765.1	Contig	Algiphilus aromaticivorans DG1253	genomic	ParA/ParC	NZ_JPOG01000001.1	4	236	941208	941858	33.195	241	129	7	4.67e-12	73.6	1	6
1415780	Gammaproteobacteria	GCF_000733765.1	Contig	Algiphilus aromaticivorans DG1253	genomic	FlhG	NZ_JPOG01000001.1	63	329	935048	935836	58.427	267	107	2	1.36e-75	260	1	6
1385975	Planctomycetes	GCF_014207595.1	Scaffold	Algisphaera agarilytica	genomic	ParA/ParC	NZ_JACHGY010000001.1	2	259	1797936	1797139	37.638	271	151	4	2.57e-38	147	-1	3
1385975	Planctomycetes	GCF_014207595.1	Scaffold	Algisphaera agarilytica	genomic	FlhG	NZ_JACHGY010000001.1	85	308	3012512	3013171	41.518	224	127	2	2.39e-33	135	1	3
1385975	Planctomycetes	GCF_014207595.1	Scaffold	Algisphaera agarilytica	genomic	ParA/ParC	NZ_JACHGY010000001.1	4	256	1762415	1763152	40.316	253	144	3	2.99e-40	152	1	3
684065	Bacteroidetes	GCF_900115015.1	Scaffold	Algoriella xinjiangensis	genomic	ParA/ParC	NZ_FOUZ01000006.1	4	260	87657	88400	51.362	257	116	2	1.16e-67	234	1	1
279824	Bacteroidetes	GCF_900103735.1	Scaffold	Algoriphagus alkaliphilus	genomic	ParA/ParC/McdA	NZ_FMXE01000013.1	4	262	95654	94905	48.263	259	125	2	3.99e-70	241	-1	1
238540	Bacteroidetes	GCF_002150685.1	Contig	Algoriphagus antarcticus	genomic	ParA/ParC/McdA	NZ_MSSW01000061.1	4	262	25742	26491	49.421	259	122	2	1.64e-70	243	1	1
475299	Bacteroidetes	GCF_003253485.1	Scaffold	Algoriphagus aquaeductus	genomic	ParA/ParC	NZ_QKTX01000001.1	4	262	130175	129441	39.768	259	142	3	5.47e-42	160	-1	1
237018	Bacteroidetes	GCF_900112005.1	Scaffold	Algoriphagus aquimarinus	genomic	ParA/ParC/McdA	NZ_FOKK01000010.1	4	262	178341	179090	49.421	259	122	2	3.73e-70	241	1	1
2547398	Bacteroidetes	GCF_004358035.1	Scaffold	Algoriphagus aquimaris	genomic	ParA/ParC	NZ_SMUW01000037.1	4	262	148155	147406	49.035	259	123	2	6.97e-67	232	-1	1
1120964	Bacteroidetes	GCF_900108085.1	Scaffold	Algoriphagus boritolerans DSM 17298 = JCM 18970	genomic	ParA/ParC	NZ_FNVR01000004.1	2	262	97693	96953	39.464	261	144	3	3.04e-42	161	-1	1
1442587	Bacteroidetes	GCF_004362805.1	Scaffold	Algoriphagus boseongensis	genomic	ParA/ParC/McdA	NZ_SNYF01000011.1	4	262	61430	60681	49.421	259	122	2	1.17e-71	246	-1	1
237019	Bacteroidetes	GCF_003254055.1	Scaffold	Algoriphagus chordae	genomic	ParA/ParC/McdA	NZ_QKZT01000018.1	4	262	94743	95492	49.421	259	122	2	2.34e-70	242	1	1
686796	Bacteroidetes	GCF_900101705.1	Scaffold	Algoriphagus faecimaris	genomic	ParA/ParC/McdA	NZ_FNAC01000018.1	4	262	51562	52311	49.807	259	121	2	3.53e-71	244	1	1
2007308	Bacteroidetes	GCF_002807035.1	Scaffold	Algoriphagus formosus	genomic	ParA/ParC	NZ_NIUC01000001.1	4	262	1200289	1201038	49.035	259	123	2	6.98e-67	232	1	1
226505	Bacteroidetes	GCF_900129785.1	Scaffold	Algoriphagus halophilus	genomic	ParA/ParC	NZ_FSRC01000003.1	4	262	449150	448401	48.649	259	124	2	1.61e-67	234	-1	1
435880	Bacteroidetes	GCF_900113375.1	Scaffold	Algoriphagus hitonicola	genomic	ParA/ParC/McdA	NZ_FOPC01000001.1	4	259	58663	57923	49.219	256	121	2	2.6e-68	236	-1	1
1836499	Bacteroidetes	GCF_014206875.1	Scaffold	Algoriphagus iocasae	genomic	ParA/ParC	NZ_JACIJO010000003.1	2	262	421085	420345	39.464	261	144	3	3.05e-42	161	-1	1
2562278	Bacteroidetes	GCF_004571135.1	Contig	Algoriphagus kandeliae	genomic	ParA/ParC	NZ_SPSB01000003.1	4	262	666993	667742	49.807	259	121	2	7.03e-68	235	1	1
2056311	Bacteroidetes	GCF_003583985.1	Scaffold	Algoriphagus lacus	genomic	ParA/ParC	NZ_QXML01000002.1	4	262	468983	468234	48.263	259	125	2	1.46e-68	237	-1	1
2202829	Bacteroidetes	GCF_003259255.1	Contig	Algoriphagus litoralis	genomic	ParA/ParC/McdA	NZ_QGOL01000013.1	4	262	88315	87566	49.035	259	123	2	3.11e-70	242	-1	1
305507	Bacteroidetes	GCF_900116615.1	Scaffold	Algoriphagus locisalis	genomic	ParA/ParC/McdA	NZ_FPBF01000004.1	4	262	211510	212259	49.421	259	122	2	2.3e-71	245	1	1
388413	Bacteroidetes	GCF_000166275.1	Chromosome	Algoriphagus machipongonensis	chromosome	ParA/ParC	NZ_CM001023.1	4	262	1533702	1532953	49.421	259	122	2	6.12e-70	241	-1	1
1120965	Bacteroidetes	GCF_000429425.1	Scaffold	Algoriphagus mannitolivorans DSM 15301	genomic	ParA/ParC/McdA	NZ_KE386903.1	4	259	83703	84443	50	256	119	2	1.25e-70	243	1	1
1120966	Bacteroidetes	GCF_000429405.1	Scaffold	Algoriphagus marincola DSM 16067	genomic	ParA/ParC	NZ_AUBU01000001.1	4	262	344209	343460	49.035	259	123	2	9.58e-67	232	-1	1
1925762	Bacteroidetes	GCF_001936475.1	Contig	Algoriphagus marinus	genomic	ParA/ParC/McdA	NZ_MSPQ01000002.1	4	262	133385	134134	49.421	259	122	2	4.28e-70	241	1	1
226506	Bacteroidetes	GCF_900115305.1	Scaffold	Algoriphagus ornithinivorans	genomic	ParA/ParC/McdA	NZ_FOVW01000014.1	4	262	55876	55127	48.263	259	125	2	4.65e-69	238	-1	1
57028	Bacteroidetes	GCF_003254355.1	Scaffold	Algoriphagus ratkowskyi	genomic	ParA/ParC/McdA	NZ_QKZU01000002.1	4	262	348983	348234	48.649	259	124	2	6.54e-70	241	-1	1
1750590	Bacteroidetes	GCF_001442615.1	Contig	Algoriphagus resistens	genomic	ParA/ParC/McdA	NZ_LMXN01000004.1	4	262	465434	466183	49.421	259	122	2	5.54e-71	244	1	1
1727163	Bacteroidetes	GCF_001593605.1	Complete Genome	Algoriphagus sanaruensis	chromosome	ParA/ParC/McdA	NZ_CP012836.1	4	262	1493338	1492589	49.035	259	123	2	4.12e-70	241	-1	1
1120967	Bacteroidetes	GCF_000429445.1	Scaffold	Algoriphagus terrigena DSM 22685	genomic	ParA/ParC	NZ_AUBW01000005.1	2	262	101795	102535	39.847	261	143	3	3.83e-43	164	1	1
1120968	Bacteroidetes	GCF_000429465.1	Scaffold	Algoriphagus vanfongensis DSM 17529	genomic	ParA/ParC/McdA	NZ_AUBX01000014.1	4	262	162633	163382	49.807	259	121	2	6.98e-71	243	1	1
291403	Bacteroidetes	GCF_003259505.1	Scaffold	Algoriphagus yeomjeoni	genomic	ParA/ParC/McdA	NZ_QLLK01000003.1	4	262	202036	201287	48.649	259	124	2	2.12e-69	239	-1	1
1073327	Bacteroidetes	GCF_900148515.1	Scaffold	Algoriphagus zhangzhouensis	genomic	ParA/ParC/McdA	NZ_FRXN01000006.1	4	262	333566	332817	49.421	259	122	2	1.52e-71	245	-1	1
1120969	Gammaproteobacteria	GCF_000429485.1	Scaffold	Aliagarivorans marinus DSM 23064	genomic	ParA/ParC	NZ_KE386907.1	4	261	439487	438732	33.333	258	166	2	8.76e-30	125	-1	3
1120969	Gammaproteobacteria	GCF_000429485.1	Scaffold	Aliagarivorans marinus DSM 23064	genomic	FlhG	NZ_KE386907.1	64	330	445832	445044	69.663	267	77	2	1.14e-97	324	-1	3
1120969	Gammaproteobacteria	GCF_000429485.1	Scaffold	Aliagarivorans marinus DSM 23064	genomic	MinD	NZ_KE386907.1	1	270	231626	232435	79.63	270	55	0	3.8e-130	414	1	3
1120970	Gammaproteobacteria	GCF_000429505.1	Scaffold	Aliagarivorans taiwanensis DSM 22990	genomic	ParA/ParC	NZ_AUBZ01000026.1	4	262	30245	29496	70.27	259	68	2	8.37e-107	347	-1	1
944546	Epsilonproteobacteria	GCF_000284355.1	Complete Genome	Aliarcobacter butzleri ED-1	chromosome	FlhG	NC_017187.1	85	308	1831898	1831236	25.221	226	162	5	4.52e-15	79.7	-1	2
944546	Epsilonproteobacteria	GCF_000284355.1	Complete Genome	Aliarcobacter butzleri ED-1	chromosome	ParA/ParC	NC_017187.1	4	259	1528663	1527902	43.726	263	132	4	4.3e-57	200	-1	2
255507	Epsilonproteobacteria	GCF_013372265.1	Complete Genome	Aliarcobacter cibarius	chromosome	ParA/ParC	NZ_CP054051.1	4	259	1742949	1742188	44.106	263	131	4	3.04e-57	200	-1	5
255507	Epsilonproteobacteria	GCF_013372265.1	Complete Genome	Aliarcobacter cibarius	chromosome	McdA	NZ_CP054051.1	26	188	1437918	1437451	25.749	167	109	6	3.85e-07	53.5	-1	5
255507	Epsilonproteobacteria	GCF_013372265.1	Complete Genome	Aliarcobacter cibarius	chromosome	ParA/ParC	NZ_CP054051.1	5	262	182383	181559	27.273	286	169	8	8.44e-15	77.4	-1	5
255507	Epsilonproteobacteria	GCF_013372265.1	Complete Genome	Aliarcobacter cibarius	chromosome	FlhG	NZ_CP054051.1	85	222	672935	673348	29.452	146	87	3	1.53e-11	68.9	1	5
255507	Epsilonproteobacteria	GCF_013372265.1	Complete Genome	Aliarcobacter cibarius	chromosome	ParC	NZ_CP054051.1	117	212	347548	347841	26.531	98	70	1	4.35e-05	48.1	1	5
1032070	Epsilonproteobacteria	GCF_003660105.1	Complete Genome	Aliarcobacter cryaerophilus ATCC 43158	plasmid	ParC	NZ_CP032824.1	119	212	99114	98827	27.083	96	68	1	2.46e-05	48.9	-1	3
1032070	Epsilonproteobacteria	GCF_003660105.1	Complete Genome	Aliarcobacter cryaerophilus ATCC 43158	chromosome	FlhG	NZ_CP032823.1	85	308	351686	352348	29.515	227	151	4	3.06e-19	92.4	1	3
1032070	Epsilonproteobacteria	GCF_003660105.1	Complete Genome	Aliarcobacter cryaerophilus ATCC 43158	chromosome	ParA/ParC	NZ_CP032823.1	4	260	1607692	1606928	43.939	264	132	4	2.81e-57	201	-1	3
1564138	Epsilonproteobacteria	GCF_013201705.1	Complete Genome	Aliarcobacter faecis	chromosome	ParA/ParC	NZ_CP053837.1	4	259	1654027	1653266	43.346	263	133	4	1.74e-56	198	-1	2
1564138	Epsilonproteobacteria	GCF_013201705.1	Complete Genome	Aliarcobacter faecis	chromosome	FlhG	NZ_CP053837.1	85	222	378630	379043	29.452	146	87	3	3.05e-12	70.9	1	2
1355374	Epsilonproteobacteria	GCF_013201625.1	Complete Genome	Aliarcobacter lanthieri	chromosome	ParA/ParC	NZ_CP053839.1	4	260	1657253	1656489	43.939	264	132	4	3.55e-57	200	-1	2
1355374	Epsilonproteobacteria	GCF_013201625.1	Complete Genome	Aliarcobacter lanthieri	chromosome	FlhG	NZ_CP053839.1	85	293	1854500	1853883	27.83	212	144	4	4.95e-16	82.4	-1	2
1032239	Epsilonproteobacteria	GCF_003544835.1	Complete Genome	Aliarcobacter skirrowii CCUG 10374	chromosome	McdA	NZ_CP032099.1	26	188	794887	795354	26.347	167	108	6	1.08e-07	55.1	1	3
1032239	Epsilonproteobacteria	GCF_003544835.1	Complete Genome	Aliarcobacter skirrowii CCUG 10374	chromosome	ParA/ParC	NZ_CP032099.1	4	260	497414	498178	45.076	264	129	4	2.63e-57	201	1	3
1032239	Epsilonproteobacteria	GCF_003544835.1	Complete Genome	Aliarcobacter skirrowii CCUG 10374	chromosome	FlhG	NZ_CP032099.1	85	308	1600461	1599799	29.204	226	153	5	1.11e-17	87.4	-1	3
1032240	Epsilonproteobacteria	GCF_001695395.1	Scaffold	Aliarcobacter thereius LMG 24486	genomic	FlhG	NZ_LLKQ01000001.1	85	301	105151	104513	26.147	218	155	4	1.78e-10	65.5	-1	3
1032240	Epsilonproteobacteria	GCF_001695395.1	Scaffold	Aliarcobacter thereius LMG 24486	genomic	McdA	NZ_LLKQ01000001.1	26	188	1200629	1201096	26.347	167	108	6	2.84e-07	53.9	1	3
1032240	Epsilonproteobacteria	GCF_001695395.1	Scaffold	Aliarcobacter thereius LMG 24486	genomic	ParA/ParC	NZ_LLKQ01000001.1	4	260	908000	908764	44.697	264	130	4	1.41e-57	201	1	3
1032241	Epsilonproteobacteria	GCF_003355515.1	Complete Genome	Aliarcobacter trophiarum LMG 25534	chromosome	FlhG	NZ_CP031367.1	85	308	1581205	1580543	29.075	227	152	4	4.02e-18	89	-1	2
1032241	Epsilonproteobacteria	GCF_003355515.1	Complete Genome	Aliarcobacter trophiarum LMG 25534	chromosome	ParA/ParC	NZ_CP031367.1	4	260	372883	373647	44.318	264	131	4	1.15e-57	202	1	2
179636	Betaproteobacteria	GCF_012530715.1	Complete Genome	Alicycliphilus denitrificans	chromosome	ParA/ParC/McdA	NZ_CP051298.1	4	262	62877	63626	55.598	259	106	2	2.77e-80	270	1	7
179636	Betaproteobacteria	GCF_012530715.1	Complete Genome	Alicycliphilus denitrificans	chromosome	ParA/ParC/McdA	NZ_CP051298.1	7	45	818187	818303	61.538	39	15	0	4.7e-05	51.6	1	7
[truncated: 19,590 more rows]

## Sheet: Bacteria with no AD ATPase hits
taxID	Phylum	AssemblyAccession	AssemblyStatus	Scientific Name
[truncated: 501 more rows]

## Sheet: Refseq database
taxID	Phylum	AssemblyAccession	AssemblyStatus	Scientific.Name
[truncated: 12,672 more rows]
