# Supplementary material for: Multiple ParA/MinD ATPases coordinate the positioning of disparate cargos in a bacterial cell
Source: Nat Commun. 2023 Jun 5;14:3255. doi: 10.1038/s41467-023-39019-x (PMC10241942; doi:10.1038/s41467-023-39019-x)
Supplement: Supplementary file 13 — Source Data [file 41467_2023_39019_MOESM13_ESM.xlsx]

## Sheet: Bacterial strain numbers
	Fluorescently-tagged backgrounds
ParA deletion	Chromosome ParB-mNG	Divisome (invagination site)	Carboxysome CbbS-mTq	Flagella mNG-FliN	Chemotaxis CheY-mNG	Spect
-------- none	14	1	2	8	289	---------
△Hn2335 (chromosome)	92	--	45	68	290	pEC213
△Hn1364 (divisome)	272	174	266	269	291	pEC399
△Hn0912 (carboxysome)	74	--	100	101	293	pEC195
△Hn0716 (flagella)	288	--	286	287	292	pEC207
△Hn0722 (chemotaxis)	80	--	32	56	294	pEC205
Kan	pEC183	-- use invagination site --	JCM	pEC179	pEC644a	Plasmid

## Sheet: Chromosome_bacteria
NAME	NAME.id	NAME.name	ASSOCIATION	EXPERIMENT	EXPERIMENT.count	EXPERIMENT.count.active	EXPERIMENT.count.total	EXPERIMENT.date	EXPERIMENT.description	EXPERIMENT.field	EXPERIMENT.fullname	EXPERIMENT.id	EXPERIMENT.index	EXPERIMENT.name	EXPERIMENT.series	IMAGE	IMAGE.label	IMAGE.meta	IMAGE.name	LOCATION	LOCATION.center	LOCATION.dist	LOCATION.dist.center	LOCATION.dist.origin	LOCATION.pole	LOCATION.pole.1	LOCATION.pole.1.dist	LOCATION.pole.1.dist.center	LOCATION.pole.1.dist.origin	LOCATION.pole.1.x	LOCATION.pole.1.y	LOCATION.pole.2	LOCATION.pole.2.dist	LOCATION.pole.2.dist.center	LOCATION.pole.2.dist.origin	LOCATION.pole.2.x	LOCATION.pole.2.y	LOCATION.x	LOCATION.y	MAXIMA	MAXIMA.Maxima1	MAXIMA.Maxima1.count	MAXIMA.Maxima1.count.half	MAXIMA.Maxima1.count.half.1	MAXIMA.Maxima1.count.half.2	MAXIMA.Maxima1.count.half.bilongitudinal	MAXIMA.Maxima1.count.half.type	MAXIMA.Maxima1.count.half.unilongitudinal	MAXIMA.Maxima1.count.midcell
b3	aa717976-0b6e-40cf-bbe8-ddd1af88345f	b3	0	Experiment 4	266	266	266	2020-10-07		1	Experiment 4			Experiment 4	1	14-4 Com.tif			14-4 Com.tif	(x=1.84 y=71.87)	FALSE	71.8969	65.028	71.8969	2	(x=1.27 y=71.96)	71.9754	65.6102	71.9754	1.26614	71.9643	(x=2.42 y=71.80)	71.8362	64.445	71.8362	2.4215	71.7954	1.84284	71.8733	2	2	2	1	1	1	TRUE	bilongitudinal	FALSE	2
b4	e525dc46-af9a-45a3-9f25-7e71321ab40e	b4	0	Experiment 4	266	266	266	2020-10-07		1	Experiment 4			Experiment 4	1	14-4 Com.tif			14-4 Com.tif	(x=3.03 y=48.38)	FALSE	48.473	66.2022	48.473	2	(x=2.83 y=48.04)	48.1208	66.4979	48.1208	2.82508	48.0378	(x=3.24 y=48.72)	48.8267	65.9088	48.8267	3.24231	48.7189	3.03439	48.3779	1	1	1	0	0	1	FALSE	unilongitudinal	TRUE	1
b5	d8040602-7d2a-407d-b922-ae4aa619f38a	b5	0	Experiment 4	266	266	266	2020-10-07		1	Experiment 4			Experiment 4	1	14-4 Com.tif			14-4 Com.tif	(x=3.23 y=1.69)	FALSE	3.64252	90.8053	3.64252	2	(x=2.88 y=1.20)	3.1233	91.3942	3.1233	2.88366	1.19981	(x=3.58 y=2.17)	4.18278	90.2163	4.18278	3.57546	2.17066	3.22904	1.68561	2	2	2	1	1	1	TRUE	bilongitudinal	FALSE	2
b6	2fadd64b-1cd0-4159-9468-67c3fbc23d6c	b6	0	Experiment 4	266	266	266	2020-10-07		1	Experiment 4			Experiment 4	1	14-4 Com.tif			14-4 Com.tif	(x=3.32 y=22.24)	FALSE	22.4908	77.3619	22.4908	2	(x=3.26 y=21.71)	21.9518	77.7227	21.9518	3.25785	21.7087	(x=3.41 y=22.78)	23.03	76.9861	23.03	3.40878	22.7763	3.32186	22.2441	2	2	2	1	1	1	TRUE	bilongitudinal	FALSE	1
b7	b1a0ef81-b135-4932-bd72-3470bb6f0f38	b7	0	Experiment 4	266	266	266	2020-10-07		1	Experiment 4			Experiment 4	1	14-4 Com.tif			14-4 Com.tif	(x=3.94 y=117.18)	FALSE	117.243	80.5382	117.243	2	(x=3.62 y=117.57)	117.627	81.0297	117.627	3.62173	117.571	(x=4.24 y=116.78)	116.857	80.0481	116.857	4.24489	116.78	3.93547	117.177	1	1	1	0	0	1	FALSE	unilongitudinal	TRUE	1
b8	045baae4-b167-4a08-b83e-72fc50bc665a	b8	0	Experiment 4	266	266	266	2020-10-07		1	Experiment 4			Experiment 4	1	14-4 Com.tif			14-4 Com.tif	(x=4.89 y=23.48)	FALSE	23.9853	75.369	23.9853	2	(x=4.54 y=22.92)	23.3697	75.9742	23.3697	4.53977	22.9245	(x=5.23 y=24.04)	24.6046	74.7663	24.6046	5.23262	24.0417	4.88798	23.482	2	2	2	1	1	1	TRUE	bilongitudinal	FALSE	1
b9	e7545778-bc23-4001-8cab-ca0a0448807f	b9	0	Experiment 4	266	266	266	2020-10-07		1	Experiment 4			Experiment 4	1	14-4 Com.tif			14-4 Com.tif	(x=5.67 y=52.09)	FALSE	52.3954	62.7074	52.3954	2	(x=5.39 y=52.36)	52.6342	62.9231	52.6342	5.38602	52.3579	(x=5.96 y=51.82)	52.1583	62.4937	52.1583	5.95672	51.8171	5.67142	52.0875	1	1	1	1	1	0	FALSE	unilongitudinal	TRUE	1
b10	059ad2b2-b579-47ef-abc7-60face263ba9	b10	0	Experiment 4	266	266	266	2020-10-07		1	Experiment 4			Experiment 4	1	14-4 Com.tif			14-4 Com.tif	(x=6.63 y=60.58)	FALSE	60.9448	60.3339	60.9448	2	(x=6.32 y=60.32)	60.6528	60.6724	60.6528	6.3214	60.3225	(x=6.95 y=60.84)	61.2345	59.9933	61.2345	6.9517	60.8386	6.63489	60.5826	1	1	1	0	0	1	FALSE	unilongitudinal	TRUE	1
b12	ddf405d9-725f-46ec-af35-08d3f6b714a3	b12	0	Experiment 4	266	266	266	2020-10-07		1	Experiment 4			Experiment 4	1	14-4 Com.tif			14-4 Com.tif	(x=7.40 y=89.07)	FALSE	89.3764	63.3613	89.3764	2	(x=7.20 y=88.52)	88.8124	63.3563	88.8124	7.1956	88.5204	(x=7.59 y=89.62)	89.9423	63.3788	89.9423	7.58793	89.6217	7.39514	89.0699	1	1	1	1	1	0	FALSE	unilongitudinal	TRUE	1
b13	ab42c5a0-d74b-458f-8daa-f5b01c0d4ea9	b13	0	Experiment 4	266	266	266	2020-10-07		1	Experiment 4			Experiment 4	1	14-4 Com.tif			14-4 Com.tif	(x=9.32 y=63.45)	FALSE	64.1296	57.4343	64.1296	2	(x=8.99 y=63.34)	63.9774	57.7648	63.9774	8.99238	63.3423	(x=9.64 y=63.56)	64.2833	57.1039	64.2833	9.64233	63.556	9.31736	63.4491	1	1	1	1	1	0	FALSE	unilongitudinal	TRUE	1
b14	2414f7e8-716e-4d6b-9289-ed1f8d0d4eac	b14	0	Experiment 4	266	266	266	2020-10-07		1	Experiment 4			Experiment 4	1	14-4 Com.tif			14-4 Com.tif	(x=9.53 y=46.87)	FALSE	47.83	60.4585	47.83	2	(x=9.16 y=47.07)	47.9552	60.7453	47.9552	9.16195	47.0718	(x=9.91 y=46.67)	47.7082	60.1733	47.7082	9.90707	46.6682	9.53451	46.87	1	1	1	0	0	1	FALSE	unilongitudinal	TRUE	1
b15	a3182ec6-a62e-4344-b718-bf7052c4a1d4	b15	0	Experiment 4	266	266	266	2020-10-07		1	Experiment 4			Experiment 4	1	14-4 Com.tif			14-4 Com.tif	(x=10.39 y=89.65)	FALSE	90.2537	60.7834	90.2537	2	(x=9.99 y=89.88)	90.4311	61.24	90.4311	9.9927	89.8773	(x=10.79 y=89.42)	90.074	60.3274	90.074	10.7937	89.4249	10.3944	89.6532	1	1	1	0	0	1	FALSE	unilongitudinal	TRUE	1
b16	1d3e9cb5-218e-40af-891c-3909a4c2b869	b16	0	Experiment 4	266	266	266	2020-10-07		1	Experiment 4			Experiment 4	1	14-4 Com.tif			14-4 Com.tif	(x=11.23 y=64.23)	FALSE	65.2091	55.4844	65.2091	2	(x=10.95 y=64.68)	65.603	55.7471	65.603	10.9497	64.6827	(x=11.52 y=63.79)	64.8247	55.2157	64.8247	11.5206	63.7928	11.2304	64.2347	1	1	1	1	1	0	FALSE	unilongitudinal	TRUE	1
b17	6112e6a8-e360-40b3-869e-ed82ed1e356a	b17	0	Experiment 4	266	266	266	2020-10-07		1	Experiment 4			Experiment 4	1	14-4 Com.tif			14-4 Com.tif	(x=11.76 y=35.59)	FALSE	37.4868	63.08	37.4868	2	(x=11.35 y=36.03)	37.7771	63.2267	37.7771	11.3497	36.0318	(x=12.18 y=35.15)	37.2032	62.9395	37.2032	12.1763	35.1542	11.7633	35.5933	2	2	2	1	1	1	TRUE	bilongitudinal	FALSE	2
b18	2020bf47-f73c-40b0-ba27-2c445b289411	b18	0	Experiment 4	266	266	266	2020-10-07		1	Experiment 4			Experiment 4	1	14-4 Com.tif			14-4 Com.tif	(x=12.00 y=79.15)	FALSE	80.0588	56.0755	80.0588	2	(x=11.57 y=79.13)	79.9744	56.4906	79.9744	11.5651	79.1337	(x=12.43 y=79.18)	80.1515	55.6624	80.1515	12.4258	79.1824	11.9956	79.155	1	1	1	1	1	0	FALSE	unilongitudinal	TRUE	1
b19	bc2cf67f-47f5-45b7-851d-3bf379cde94e	b19	0	Experiment 4	266	266	266	2020-10-07		1	Experiment 4			Experiment 4	1	14-4 Com.tif			14-4 Com.tif	(x=12.18 y=44.36)	FALSE	45.9984	58.8701	45.9984	2	(x=12.06 y=45.03)	46.6129	58.7342	46.6129	12.0575	45.0264	(x=12.31 y=43.69)	45.3872	59.0108	45.3872	12.3071	43.6868	12.1809	44.3563	2	2	2	1	1	1	TRUE	bilongitudinal	FALSE	0
b20	e9808606-fcbe-4a0b-8219-a8a99bb629bb	b20	0	Experiment 4	266	266	266	2020-10-07		1	Experiment 4			Experiment 4	1	14-4 Com.tif			14-4 Com.tif	(x=13.15 y=104.91)	FALSE	105.732	65.7776	105.732	2	(x=12.96 y=105.49)	106.279	66.263	106.279	12.9636	105.486	(x=13.35 y=104.34)	105.192	65.2847	105.192	13.3483	104.342	13.1484	104.911	0	0	0	0	0	0	FALSE	undefined	FALSE	0
b21	05a8b5f7-1fed-4b8f-8512-5b08efcffc5a	b21	0	Experiment 4	266	266	266	2020-10-07		1	Experiment 4			Experiment 4	1	14-4 Com.tif			14-4 Com.tif	(x=14.51 y=46.64)	FALSE	48.8415	55.8681	48.8415	2	(x=14.39 y=47.42)	49.5526	55.7053	49.5526	14.3858	47.4184	(x=14.66 y=45.86)	48.1514	56.0026	48.1514	14.6641	45.8641	14.5053	46.6378	2	2	2	1	1	1	TRUE	bilongitudinal	FALSE	2
b22	f66e0384-427a-4f2c-b416-81a80151c1d0	b22	0	Experiment 4	266	266	266	2020-10-07		1	Experiment 4			Experiment 4	1	14-4 Com.tif			14-4 Com.tif	(x=15.41 y=64.86)	FALSE	66.6708	51.281	66.6708	2	(x=15.01 y=64.68)	66.3996	51.6932	66.3996	15.0064	64.6816	(x=15.82 y=65.04)	66.938	50.8666	66.938	15.8209	65.0414	15.4122	64.8649	1	1	1	0	0	1	FALSE	unilongitudinal	TRUE	1
b23	8b05b9b8-06a1-4396-9a2f-ee8dd5c3af39	b23	0	Experiment 4	266	266	266	2020-10-07		1	Experiment 4			Experiment 4	1	14-4 Com.tif			14-4 Com.tif	(x=15.17 y=31.19)	FALSE	34.6861	62.523	34.6861	2	(x=15.22 y=30.35)	33.9558	62.9657	33.9558	15.2176	30.3549	(x=15.27 y=32.02)	35.4779	61.974	35.4779	15.2719	32.0227	15.1745	31.1907	2	2	2	1	1	1	TRUE	bilongitudinal	FALSE	0
b24	8ea97b61-f14e-4bb9-9b75-0973da75e528	b24	0	Experiment 4	266	266	266	2020-10-07		1	Experiment 4			Experiment 4	1	14-4 Com.tif			14-4 Com.tif	(x=15.43 y=71.47)	FALSE	73.1136	51.4615	73.1136	2	(x=15.14 y=71.74)	73.3172	51.7697	73.3172	15.1414	71.7367	(x=15.71 y=71.20)	72.9115	51.1545	72.9115	15.7088	71.1991	15.4251	71.4679	1	1	1	1	1	0	FALSE	unilongitudinal	TRUE	1
b26	8d6def93-c463-459a-b890-6efb416ba242	b26	0	Experiment 4	266	266	266	2020-10-07		1	Experiment 4			Experiment 4	1	14-4 Com.tif			14-4 Com.tif	(x=16.45 y=96.92)	FALSE	98.3033	58.6259	98.3033	2	(x=16.09 y=97.24)	98.5587	59.0941	98.5587	16.0918	97.2361	(x=16.80 y=96.60)	98.0448	58.1589	98.0448	16.7975	96.5952	16.4466	96.9178	1	1	1	0	0	1	FALSE	unilongitudinal	TRUE	1
b27	6ab1cc75-9f22-4e2f-bce4-c85b2f9725fa	b27	0	Experiment 4	266	266	266	2020-10-07		1	Experiment 4			Experiment 4	1	14-4 Com.tif			14-4 Com.tif	(x=17.83 y=71.53)	FALSE	73.7187	49.0718	73.7187	2	(x=17.67 y=70.92)	73.0898	49.1789	73.0898	17.6677	70.9223	(x=17.98 y=72.14)	74.3477	48.9876	74.3477	17.9815	72.1405	17.832	71.5295	2	2	2	1	1	1	TRUE	bilongitudinal	FALSE	2
b28	6571cc2e-35f5-48b3-b5b9-913bfc96fcc3	b28	0	Experiment 4	266	266	266	2020-10-07		1	Experiment 4			Experiment 4	1	14-4 Com.tif			14-4 Com.tif	(x=18.62 y=127.11)	FALSE	128.467	77.214	128.467	2	(x=17.90 y=127.03)	128.287	77.6004	128.287	17.9044	127.032	(x=19.34 y=127.18)	128.642	76.8247	128.642	19.3377	127.18	18.6206	127.111	2	2	2	1	1	1	TRUE	bilongitudinal	FALSE	1
b30	fb519dd3-d752-4bb3-b0bf-607f33df25b0	b30	0	Experiment 4	266	266	266	2020-10-07		1	Experiment 4			Experiment 4	1	14-4 Com.tif			14-4 Com.tif	(x=20.71 y=108.45)	FALSE	110.414	62.1171	110.414	2	(x=20.45 y=107.98)	109.898	61.9893	109.898	20.4492	107.978	(x=20.97 y=108.93)	110.928	62.2456	110.928	20.967	108.929	20.7064	108.455	1	1	1	1	1	0	FALSE	unilongitudinal	TRUE	1
b31	1d8ccc97-d326-492d-8628-ad00dbc1dbce	b31	0	Experiment 4	266	266	266	2020-10-07		1	Experiment 4			Experiment 4	1	14-4 Com.tif			14-4 Com.tif	(x=21.55 y=57.84)	FALSE	61.7226	45.9687	61.7226	2	(x=21.28 y=57.57)	61.3809	46.2811	61.3809	21.2817	57.5735	(x=21.81 y=58.11)	62.0646	45.6574	62.0646	21.8133	58.1051	21.5475	57.8393	1	1	1	0	0	1	FALSE	unilongitudinal	TRUE	1
b32	004b6c22-828e-457e-ad3e-36998993ad32	b32	0	Experiment 4	266	266	266	2020-10-07		1	Experiment 4			Experiment 4	1	14-4 Com.tif			14-4 Com.tif	(x=21.67 y=22.45)	FALSE	31.2062	63.075	31.2062	2	(x=21.70 y=22.00)	30.9044	63.3705	30.9044	21.7045	21.9999	(x=21.64 y=22.91)	31.5117	62.7813	31.5117	21.6398	22.9065	21.6722	22.4532	1	1	1	0	0	1	FALSE	unilongitudinal	TRUE	1
b34	0b93ff54-2ffd-49d6-904a-e2a2a1db2a18	b34	0	Experiment 4	266	266	266	2020-10-07		1	Experiment 4			Experiment 4	1	14-4 Com.tif			14-4 Com.tif	(x=22.21 y=80.39)	FALSE	83.3991	46.5248	83.3991	2	(x=21.89 y=80.88)	83.7884	46.9744	83.7884	21.8903	80.8784	(x=22.52 y=79.89)	83.0076	46.0821	83.0076	22.5203	79.8943	22.2078	80.3879	2	2	2	1	1	1	TRUE	bilongitudinal	FALSE	2
b37	d63a2a9c-676f-4a59-a897-7d28a30e32fe	b37	0	Experiment 4	266	266	266	2020-10-07		1	Experiment 4			Experiment 4	1	14-4 Com.tif			14-4 Com.tif	(x=23.50 y=94.22)	FALSE	97.1045	51.2078	97.1045	2	(x=23.06 y=94.14)	96.9239	51.5431	96.9239	23.0552	94.1419	(x=23.94 y=94.30)	97.2969	50.882	97.2969	23.9436	94.3048	23.5004	94.2179	1	1	1	0	0	1	FALSE	unilongitudinal	TRUE	1
b38	44e31e48-c908-4fba-8e9f-fff5667ad1f1	b38	0	Experiment 4	266	266	266	2020-10-07		1	Experiment 4			Experiment 4	1	14-4 Com.tif			14-4 Com.tif	(x=23.59 y=82.84)	FALSE	86.1355	46.01	86.1355	2	(x=23.52 y=82.34)	85.6332	45.9008	85.6332	23.5213	82.3395	(x=23.66 y=83.34)	86.6376	46.1252	86.6376	23.6592	83.3446	23.5906	82.842	2	2	2	1	1	1	TRUE	bilongitudinal	FALSE	0
b39	ee2ecf8f-1101-4b4d-972b-ee6568dcadec	b39	0	Experiment 4	266	266	266	2020-10-07		1	Experiment 4			Experiment 4	1	14-4 Com.tif			14-4 Com.tif	(x=24.00 y=77.39)	FALSE	81.0246	43.9932	81.0246	2	(x=23.81 y=77.99)	81.5398	44.3214	81.5398	23.8113	77.9857	(x=24.20 y=76.80)	80.5218	43.6553	80.5218	24.1998	76.7993	23.9966	77.3896	2	2	2	1	1	1	TRUE	bilongitudinal	FALSE	1
b40	9e8f7b75-7f83-4f81-bf0a-6923c41e14a7	b40	0	Experiment 4	266	266	266	2020-10-07		1	Experiment 4			Experiment 4	1	14-4 Com.tif			14-4 Com.tif	(x=24.57 y=68.87)	FALSE	73.125	42.1474	73.125	2	(x=24.41 y=69.14)	73.3205	42.3285	73.3205	24.4058	69.1393	(x=24.74 y=68.61)	72.9304	41.9679	72.9304	24.7389	68.6064	24.5724	68.8728	1	1	1	1	1	0	FALSE	unilongitudinal	TRUE	1
b41	e01d92f8-004b-438c-9dce-bb49a2d495d3	b41	0	Experiment 4	266	266	266	2020-10-07		1	Experiment 4			Experiment 4	1	14-4 Com.tif			14-4 Com.tif	(x=25.85 y=42.52)	FALSE	49.7628	47.418	49.7628	2	(x=25.81 y=42.98)	50.1358	47.2173	50.1358	25.8122	42.9806	(x=25.88 y=42.07)	49.3911	47.6222	49.3911	25.8826	42.0663	25.8474	42.5235	1	1	1	1	1	0	FALSE	unilongitudinal	TRUE	1
b42	3ae6b0cb-0ae4-4080-a776-f9cbe721b5aa	b42	0	Experiment 4	266	266	266	2020-10-07		1	Experiment 4			Experiment 4	1	14-4 Com.tif			14-4 Com.tif	(x=26.36 y=45.76)	FALSE	52.814	45.3947	52.814	2	(x=26.33 y=46.50)	53.4334	45.0926	53.4334	26.3295	46.4961	(x=26.49 y=45.04)	52.2498	45.6249	52.2498	26.4858	45.0393	26.3637	45.7633	2	2	2	1	1	1	TRUE	bilongitudinal	FALSE	0
b43	4d933f9a-1417-44bf-984a-b94414b3251f	b43	0	Experiment 4	266	266	266	2020-10-07		1	Experiment 4			Experiment 4	1	14-4 Com.tif			14-4 Com.tif	(x=26.67 y=28.48)	FALSE	39.0173	55.2923	39.0173	2	(x=26.27 y=28.19)	38.5357	55.7788	38.5357	26.2701	28.1937	(x=27.07 y=28.77)	39.5008	54.8046	39.5008	27.0683	28.7684	26.6718	28.4774	1	1	1	0	0	1	FALSE	unilongitudinal	TRUE	1
b44	e33d7c1e-8b59-4f26-8537-cdc0dcc68e64	b44	0	Experiment 4	266	266	266	2020-10-07		1	Experiment 4			Experiment 4	1	14-4 Com.tif			14-4 Com.tif	(x=26.80 y=94.22)	FALSE	97.9516	48.4607	97.9516	2	(x=26.62 y=94.52)	98.1941	48.7748	98.1941	26.6229	94.5162	(x=26.97 y=93.91)	97.7084	48.1479	97.7084	26.9681	93.9131	26.7962	94.2151	1	1	1	1	1	0	FALSE	unilongitudinal	TRUE	1
b45	4c3cd96b-a28e-4013-b2bc-2d3c8df28e77	b45	0	Experiment 4	266	266	266	2020-10-07		1	Experiment 4			Experiment 4	1	14-4 Com.tif			14-4 Com.tif	(x=27.45 y=78.92)	FALSE	83.5543	41.0825	83.5543	2	(x=27.06 y=79.00)	83.5042	41.4761	83.5042	27.0624	78.9973	(x=27.84 y=78.84)	83.6063	40.6888	83.6063	27.8369	78.836	27.4497	78.9167	1	1	1	0	0	1	FALSE	unilongitudinal	TRUE	1
b46	09444b64-b276-44f7-a1fb-ce7e6acb322f	b46	0	Experiment 4	266	266	266	2020-10-07		1	Experiment 4			Experiment 4	1	14-4 Com.tif			14-4 Com.tif	(x=27.64 y=81.20)	FALSE	85.7748	41.6387	85.7748	2	(x=27.43 y=80.77)	85.3028	41.6957	85.3028	27.4266	80.7735	(x=27.86 y=81.62)	86.2467	41.5859	86.2467	27.8603	81.6229	27.643	81.1984	1	1	1	0	0	1	FALSE	unilongitudinal	TRUE	1
b48	d14863f2-0988-4326-b582-793c61bc31ae	b48	0	Experiment 4	266	266	266	2020-10-07		1	Experiment 4			Experiment 4	1	14-4 Com.tif			14-4 Com.tif	(x=28.29 y=89.36)	FALSE	93.7344	44.5814	93.7344	2	(x=28.00 y=89.53)	93.8025	44.9205	93.8025	27.9963	89.5272	(x=28.59 y=89.20)	93.6675	44.2424	93.6675	28.5893	89.1978	28.2928	89.3625	1	1	1	1	1	0	FALSE	unilongitudinal	TRUE	1
b49	e2d88657-4500-48d2-9e2c-9f872347dbfe	b49	0	Experiment 4	266	266	266	2020-10-07		1	Experiment 4			Experiment 4	1	14-4 Com.tif			14-4 Com.tif	(x=28.44 y=63.44)	FALSE	69.5277	38.3538	69.5277	2	(x=28.13 y=62.74)	68.7581	38.7301	68.7581	28.1306	62.7402	(x=28.79 y=64.13)	70.2964	37.9526	70.2964	28.7937	64.1288	28.4432	63.4436	2	2	2	1	1	1	TRUE	bilongitudinal	FALSE	2
b50	e6c2867b-c754-4c9e-b966-51337077b64e	b50	0	Experiment 4	266	266	266	2020-10-07		1	Experiment 4			Experiment 4	1	14-4 Com.tif			14-4 Com.tif	(x=29.06 y=95.30)	FALSE	99.6344	47.2692	99.6344	2	(x=28.79 y=95.66)	99.8927	47.6992	99.8927	28.7858	95.6553	(x=29.32 y=94.95)	99.3703	46.8419	99.3703	29.3227	94.9454	29.0578	95.303	1	1	1	1	1	0	FALSE	unilongitudinal	TRUE	1
b52	b7c27d17-d5af-4a3a-b4de-236b87f7f792	b52	0	Experiment 4	266	266	266	2020-10-07		1	Experiment 4			Experiment 4	1	14-4 Com.tif			14-4 Com.tif	(x=31.35 y=27.25)	FALSE	41.535	52.9194	41.535	2	(x=30.93 y=27.60)	41.4548	52.9389	41.4548	30.9341	27.5968	(x=31.76 y=26.90)	41.6243	52.9031	41.6243	31.7607	26.9042	31.3467	27.2496	1	1	1	0	0	1	FALSE	unilongitudinal	TRUE	1
b53	895e03ef-992c-45d8-aa20-d47d9fa458fa	b53	0	Experiment 4	266	266	266	2020-10-07		1	Experiment 4			Experiment 4	1	14-4 Com.tif			14-4 Com.tif	(x=32.22 y=60.12)	FALSE	68.2085	35.0607	68.2085	2	(x=31.83 y=59.82)	67.7629	35.4943	67.7629	31.8329	59.8204	(x=32.60 y=60.43)	68.6573	34.6317	68.6573	32.596	60.4263	32.2165	60.1207	1	1	1	0	0	1	FALSE	unilongitudinal	TRUE	1
b54	c41d024e-9b4f-4325-b375-bbd820da2358	b54	0	Experiment 4	266	266	266	2020-10-07		1	Experiment 4			Experiment 4	1	14-4 Com.tif			14-4 Com.tif	(x=32.29 y=49.66)	FALSE	59.2332	38.3478	59.2332	2	(x=32.11 y=49.06)	58.6378	38.7725	58.6378	32.1138	49.0622	(x=32.48 y=50.25)	59.8336	37.9165	59.8336	32.4812	50.2497	32.2896	49.6584	2	2	2	1	1	1	TRUE	bilongitudinal	FALSE	2
b55	494d9ade-3009-4976-955d-59da20ef6d85	b55	0	Experiment 4	266	266	266	2020-10-07		1	Experiment 4			Experiment 4	1	14-4 Com.tif			14-4 Com.tif	(x=32.80 y=102.86)	FALSE	107.961	49.5679	107.961	2	(x=32.66 y=103.23)	108.271	49.9287	108.271	32.6634	103.227	(x=32.93 y=102.49)	107.649	49.2082	107.649	32.9299	102.489	32.7974	102.858	1	1	1	1	1	0	FALSE	unilongitudinal	TRUE	1
b56	83efc6fa-ed2a-4dc0-a98c-850fd631c5b7	b56	0	Experiment 4	266	266	266	2020-10-07		1	Experiment 4			Experiment 4	1	14-4 Com.tif			14-4 Com.tif	(x=34.46 y=45.93)	FALSE	57.4224	38.2963	57.4224	2	(x=34.30 y=46.31)	57.6271	38.2295	57.6271	34.3022	46.3059	(x=34.62 y=45.56)	57.2193	38.3679	57.2193	34.6187	45.5587	34.4607	45.9324	1	1	1	0	0	1	FALSE	unilongitudinal	TRUE	1
b57	9f3065c7-26a9-4702-804c-d0690515045a	b57	0	Experiment 4	266	266	266	2020-10-07		1	Experiment 4			Experiment 4	1	14-4 Com.tif			14-4 Com.tif	(x=34.94 y=21.34)	FALSE	40.946	55.3162	40.946	2	(x=34.64 y=20.94)	40.4793	55.8203	40.4793	34.6446	20.9363	(x=35.24 y=21.75)	41.4123	54.812	41.4123	35.2411	21.7495	34.9443	21.3419	1	1	1	1	1	0	FALSE	unilongitudinal	TRUE	1
b59	03cc9b60-ac5d-427e-9d85-7b8e7908c91e	b59	0	Experiment 4	266	266	266	2020-10-07		1	Experiment 4			Experiment 4	1	14-4 Com.tif			14-4 Com.tif	(x=35.94 y=128.93)	FALSE	133.846	69.4359	133.846	2	(x=35.54 y=128.70)	133.516	69.4035	133.516	35.5434	128.698	(x=36.34 y=129.16)	134.173	69.4656	134.173	36.3366	129.159	35.9386	128.931	1	1	1	0	0	1	FALSE	unilongitudinal	TRUE	0
b60	ea606fbb-5615-4b9b-83b8-2e5b2e367d1d	b60	0	Experiment 4	266	266	266	2020-10-07		1	Experiment 4			Experiment 4	1	14-4 Com.tif			14-4 Com.tif	(x=37.03 y=38.85)	FALSE	53.6675	40.642	53.6675	2	(x=36.56 y=38.78)	53.2958	41.0311	53.2958	36.5621	38.7769	(x=37.50 y=38.91)	54.0406	40.255	54.0406	37.499	38.9128	37.0305	38.845	1	1	1	1	1	0	FALSE	unilongitudinal	TRUE	1
b61	b9987275-e51e-4a18-8db7-bae710d6cca8	b61	0	Experiment 4	266	266	266	2020-10-07		1	Experiment 4			Experiment 4	1	14-4 Com.tif			14-4 Com.tif	(x=37.46 y=12.54)	FALSE	39.5075	61.4934	39.5075	2	(x=37.33 y=12.10)	39.2426	61.9427	39.2426	37.3291	12.1045	(x=37.60 y=12.98)	39.776	61.0442	39.776	37.5985	12.9801	37.4638	12.5423	1	1	1	0	0	1	FALSE	unilongitudinal	TRUE	1
b62	065aeb70-8253-4735-a079-5116ccb16c4e	b62	0	Experiment 4	266	266	266	2020-10-07		1	Experiment 4			Experiment 4	1	14-4 Com.tif			14-4 Com.tif	(x=38.05 y=40.79)	FALSE	55.7853	38.5707	55.7853	2	(x=37.37 y=40.43)	55.0515	39.3243	55.0515	37.3691	40.4254	(x=38.74 y=41.16)	56.5212	37.8173	56.5212	38.7388	41.1576	38.0546	40.7903	2	2	2	1	1	1	TRUE	bilongitudinal	FALSE	0
b63	16be57f3-664e-4706-8df0-7c20c6793593	b63	0	Experiment 4	266	266	266	2020-10-07		1	Experiment 4			Experiment 4	1	14-4 Com.tif			14-4 Com.tif	(x=37.90 y=47.06)	FALSE	60.4284	34.8014	60.4284	2	(x=37.41 y=47.22)	60.2397	35.1259	60.2397	37.4094	47.216	(x=38.40 y=46.92)	60.628	34.4756	60.628	38.4006	46.9163	37.9039	47.0625	2	2	2	1	1	1	TRUE	bilongitudinal	FALSE	0
b64	ed529ef2-1fa7-47fb-9e8b-4f8c4aa6aac5	b64	0	Experiment 4	266	266	266	2020-10-07		1	Experiment 4			Experiment 4	1	14-4 Com.tif			14-4 Com.tif	(x=37.92 y=54.62)	FALSE	66.4906	31.1642	66.4906	2	(x=37.77 y=54.25)	66.1012	31.4458	66.1012	37.7702	54.2475	(x=38.07 y=54.99)	66.8801	30.8852	66.8801	38.067	54.9895	37.9186	54.6185	1	1	1	1	1	0	FALSE	unilongitudinal	TRUE	1
b65	9b314f6c-45a5-48f1-98f0-067f799c67bd	b65	0	Experiment 4	266	266	266	2020-10-07		1	Experiment 4			Experiment 4	1	14-4 Com.tif			14-4 Com.tif	(x=38.12 y=122.29)	FALSE	128.098	62.5242	128.098	2	(x=37.92 y=122.56)	128.295	62.856	128.295	37.9218	122.562	(x=38.33 y=122.03)	127.903	62.1926	127.903	38.3283	122.025	38.1246	122.294	1	1	1	1	1	0	FALSE	unilongitudinal	TRUE	1
b66	9dc97f30-ece5-4c44-863f-99fa02a6030f	b66	0	Experiment 4	266	266	266	2020-10-07		1	Experiment 4			Experiment 4	1	14-4 Com.tif			14-4 Com.tif	(x=38.49 y=129.33)	FALSE	134.94	68.7121	134.94	2	(x=38.14 y=129.14)	134.654	68.6833	134.654	38.1356	129.141	(x=38.85 y=129.53)	135.228	68.7432	135.228	38.8486	129.527	38.4921	129.334	1	1	1	0	0	1	FALSE	unilongitudinal	TRUE	1
b67	c4783dbc-80e6-4f94-b267-316395535dcd	b67	0	Experiment 4	266	266	266	2020-10-07		1	Experiment 4			Experiment 4	1	14-4 Com.tif			14-4 Com.tif	(x=38.74 y=110.48)	FALSE	117.07	51.9564	117.07	2	(x=38.63 y=110.92)	117.452	52.3867	117.452	38.6296	110.917	(x=38.84 y=110.03)	116.684	51.5296	116.684	38.8353	110.032	38.737	110.476	2	2	2	1	1	1	TRUE	bilongitudinal	FALSE	1
b68	cdd04736-ce67-4f60-a14b-8c17692b5ff2	b68	0	Experiment 4	266	266	266	2020-10-07		1	Experiment 4			Experiment 4	1	14-4 Com.tif			14-4 Com.tif	(x=39.23 y=69.24)	FALSE	79.5856	27.5487	79.5856	2	(x=39.02 y=68.94)	79.2147	27.7347	79.2147	39.0205	68.9374	(x=39.45 y=69.55)	79.9566	27.3664	79.9566	39.4479	69.548	39.2342	69.2427	1	1	1	0	0	1	FALSE	unilongitudinal	TRUE	1
b69	8e96a312-71e5-4880-b49b-a4e08ddba242	b69	0	Experiment 4	266	266	266	2020-10-07		1	Experiment 4			Experiment 4	1	14-4 Com.tif			14-4 Com.tif	(x=39.39 y=53.56)	FALSE	66.4898	30.2509	66.4898	2	(x=39.11 y=53.33)	66.1333	30.6107	66.1333	39.1052	53.3329	(x=39.68 y=53.79)	66.8465	29.8913	66.8465	39.6818	53.7941	39.3935	53.5635	1	1	1	0	0	1	FALSE	unilongitudinal	TRUE	1
b70	f992e7c1-2255-4d2a-9c90-150bedfd797e	b70	0	Experiment 4	266	266	266	2020-10-07		1	Experiment 4			Experiment 4	1	14-4 Com.tif			14-4 Com.tif	(x=40.84 y=9.34)	FALSE	41.8968	62.8692	41.8968	2	(x=39.98 y=9.74)	41.1508	62.867	41.1508	39.9824	9.73663	(x=41.66 y=8.86)	42.5944	62.9738	42.5944	41.6622	8.86279	40.8427	9.33888	2	2	2	1	1	1	TRUE	bilongitudinal	FALSE	0
b71	2e33fc1e-e467-4644-b500-22ec5df48aea	b71	0	Experiment 4	266	266	266	2020-10-07		1	Experiment 4			Experiment 4	1	14-4 Com.tif			14-4 Com.tif	(x=40.43 y=1.45)	FALSE	40.4531	70.2899	40.4531	2	(x=40.18 y=0.94)	40.1949	70.8578	40.1949	40.184	0.936819	(x=40.67 y=1.96)	40.7211	69.7221	40.7211	40.6737	1.96397	40.427	1.45125	2	2	2	1	1	1	TRUE	bilongitudinal	FALSE	1
b72	cd181283-9089-43fe-a03c-4142d6cfc23d	b72	0	Experiment 4	266	266	266	2020-10-07		1	Experiment 4			Experiment 4	1	14-4 Com.tif			14-4 Com.tif	(x=41.26 y=31.45)	FALSE	51.8796	43.4162	51.8796	2	(x=40.97 y=31.22)	51.5107	43.7739	51.5107	40.9727	31.2184	(x=41.54 y=31.69)	52.2485	43.0587	52.2485	41.5404	31.6908	41.2565	31.4546	1	1	1	1	1	0	FALSE	unilongitudinal	TRUE	1
b73	8c7bac83-e976-4caa-aa3c-d1822aa5d80d	b73	0	Experiment 4	266	266	266	2020-10-07		1	Experiment 4			Experiment 4	1	14-4 Com.tif			14-4 Com.tif	(x=41.22 y=80.27)	FALSE	90.2388	28.8558	90.2388	2	(x=41.00 y=80.61)	90.435	29.2105	90.435	40.996	80.609	(x=41.44 y=79.94)	90.0439	28.5023	90.0439	41.4416	79.9406	41.2188	80.2748	1	1	1	0	0	1	FALSE	unilongitudinal	TRUE	1
b75	658734d8-32e7-442c-b316-0aafee36b012	b75	0	Experiment 4	266	266	266	2020-10-07		1	Experiment 4			Experiment 4	1	14-4 Com.tif			14-4 Com.tif	(x=42.00 y=60.09)	FALSE	73.3087	25.5252	73.3087	2	(x=41.75 y=60.43)	73.4489	25.682	73.4489	41.747	60.4313	(x=42.25 y=59.74)	73.1706	25.3746	73.1706	42.2493	59.7406	41.9981	60.0859	1	1	1	0	0	1	FALSE	unilongitudinal	TRUE	1
b76	63c2dfd0-6bba-44e6-a783-ee4ac24c1f3a	b76	0	Experiment 4	266	266	266	2020-10-07		1	Experiment 4			Experiment 4	1	14-4 Com.tif			14-4 Com.tif	(x=42.62 y=47.33)	FALSE	63.6934	30.848	63.6934	2	(x=42.08 y=47.23)	63.2565	31.3352	63.2565	42.0775	47.2321	(x=43.17 y=47.42)	64.1279	30.3663	64.1279	43.1667	47.4239	42.6215	47.3313	1	1	1	1	1	0	FALSE	unilongitudinal	TRUE	1
b77	bdd330f0-fa95-46d2-b20e-4b1a9130abf6	b77	0	Experiment 4	266	266	266	2020-10-07		1	Experiment 4			Experiment 4	1	14-4 Com.tif			14-4 Com.tif	(x=42.85 y=98.57)	FALSE	107.475	39.8128	107.475	2	(x=42.38 y=99.23)	107.897	40.6243	107.897	42.3755	99.2273	(x=43.43 y=98.01)	107.201	39.0145	107.201	43.4339	98.0081	42.8454	98.5654	2	2	2	1	1	1	TRUE	bilongitudinal	FALSE	0
b78	99c784db-5446-4e41-846f-68a7e11314dc	b78	0	Experiment 4	266	266	266	2020-10-07		1	Experiment 4			Experiment 4	1	14-4 Com.tif			14-4 Com.tif	(x=42.57 y=85.04)	FALSE	95.0954	30.301	95.0954	2	(x=42.38 y=85.32)	95.2678	30.6292	95.2678	42.3751	85.3247	(x=42.76 y=84.75)	94.924	29.9733	94.924	42.7599	84.7476	42.5675	85.0362	1	1	1	1	1	0	FALSE	unilongitudinal	TRUE	1
b79	92300958-a2da-4846-9135-b27ef6842cb6	b79	0	Experiment 4	266	266	266	2020-10-07		1	Experiment 4			Experiment 4	1	14-4 Com.tif			14-4 Com.tif	(x=42.86 y=90.36)	FALSE	100.009	33.5838	100.009	2	(x=42.46 y=90.61)	100.062	34.0495	100.062	42.456	90.6086	(x=43.28 y=90.12)	99.971	33.1214	99.971	43.2774	90.1181	42.8635	90.358	1	1	1	0	0	1	FALSE	unilongitudinal	TRUE	1
b80	ac39c3f7-b6ff-4032-ad9d-9e149a41858c	b80	0	Experiment 4	266	266	266	2020-10-07		1	Experiment 4			Experiment 4	1	14-4 Com.tif			14-4 Com.tif	(x=43.67 y=32.69)	FALSE	54.5471	41.0233	54.5471	2	(x=43.44 y=32.20)	54.0792	41.5493	54.0792	43.4447	32.2043	(x=43.88 y=33.18)	55.0134	40.4984	55.0134	43.8846	33.1755	43.6674	32.6886	2	2	2	1	1	1	TRUE	bilongitudinal	FALSE	1
b82	de93d547-1f2a-425f-bc2a-ab42e84131dc	b82	0	Experiment 4	266	266	266	2020-10-07		1	Experiment 4			Experiment 4	1	14-4 Com.tif			14-4 Com.tif	(x=44.66 y=92.47)	FALSE	102.692	33.9199	102.692	2	(x=44.62 y=92.05)	102.291	33.623	102.291	44.6158	92.0483	(x=44.70 y=92.90)	103.094	34.2188	103.094	44.6969	92.9004	44.6558	92.4744	1	1	1	1	1	0	FALSE	unilongitudinal	TRUE	1
b83	60bac8ee-9376-4f01-953e-3d3113c660dc	b83	0	Experiment 4	266	266	266	2020-10-07		1	Experiment 4			Experiment 4	1	14-4 Com.tif			14-4 Com.tif	(x=45.67 y=93.98)	FALSE	104.486	34.4479	104.486	2	(x=45.41 y=94.29)	104.654	34.8557	104.654	45.4099	94.2892	(x=45.93 y=93.66)	104.319	34.04	104.319	45.9325	93.6621	45.6712	93.9757	1	1	1	1	1	0	FALSE	unilongitudinal	TRUE	1
b84	0e4fd5bb-3c24-4c31-b4f6-0d50981bae52	b84	0	Experiment 4	266	266	266	2020-10-07		1	Experiment 4			Experiment 4	1	14-4 Com.tif			14-4 Com.tif	(x=47.22 y=112.80)	FALSE	122.281	50.0626	122.281	2	(x=46.80 y=113.17)	122.463	50.5661	122.463	46.8048	113.166	(x=47.64 y=112.43)	122.109	49.5636	122.109	47.643	112.431	47.2214	112.796	2	2	2	1	1	1	TRUE	bilongitudinal	FALSE	1
b85	8541dc32-9558-4e16-85c1-b3bd986c8571	b85	0	Experiment 4	266	266	266	2020-10-07		1	Experiment 4			Experiment 4	1	14-4 Com.tif			14-4 Com.tif	(x=47.85 y=108.58)	FALSE	118.661	45.9476	118.661	2	(x=47.49 y=108.67)	118.589	46.1737	118.589	47.4876	108.666	(x=48.22 y=108.50)	118.732	45.7222	118.732	48.2192	108.499	47.8535	108.583	1	1	1	0	0	1	FALSE	unilongitudinal	TRUE	1
b86	e04c5d07-3a5c-4b3f-8eea-03228f237a08	b86	0	Experiment 4	266	266	266	2020-10-07		1	Experiment 4			Experiment 4	1	14-4 Com.tif			14-4 Com.tif	(x=48.01 y=96.42)	FALSE	107.713	35.1171	107.713	2	(x=47.89 y=96.85)	108.047	35.5538	108.047	47.888	96.8547	(x=48.14 y=95.98)	107.38	34.6809	107.38	48.142	95.9838	48.015	96.4193	1	1	1	1	1	0	FALSE	unilongitudinal	TRUE	1
b87	2c8dfa8a-23f5-44f6-b28a-4f5137321e84	b87	0	Experiment 4	266	266	266	2020-10-07		1	Experiment 4			Experiment 4	1	14-4 Com.tif			14-4 Com.tif	(x=48.45 y=58.15)	FALSE	75.686	20.105	75.686	2	(x=48.05 y=58.00)	75.3197	20.5289	75.3197	48.0478	58.004	(x=48.85 y=58.29)	76.0529	19.6813	76.0529	48.8495	58.2904	48.4486	58.1472	1	1	1	0	0	1	FALSE	unilongitudinal	TRUE	1
b88	dc99f0f5-a4ed-4594-aad1-f3c20924042f	b88	0	Experiment 4	266	266	266	2020-10-07		1	Experiment 4			Experiment 4	1	14-4 Com.tif			14-4 Com.tif	(x=48.78 y=25.24)	FALSE	54.9218	45.1137	54.9218	2	(x=48.37 y=25.24)	54.5609	45.2765	54.5609	48.3692	25.245	(x=49.18 y=25.24)	55.2834	44.954	55.2834	49.1828	25.245	48.776	25.245	1	1	1	1	1	0	FALSE	unilongitudinal	TRUE	1
b89	06af0a09-f46d-4237-a6a1-8cb3e20b5c43	b89	0	Experiment 4	266	266	266	2020-10-07		1	Experiment 4			Experiment 4	1	14-4 Com.tif			14-4 Com.tif	(x=48.89 y=49.79)	FALSE	69.7764	24.5085	69.7764	2	(x=48.50 y=50.00)	69.6576	24.6475	69.6576	48.497	50.0022	(x=49.28 y=49.56)	69.8899	24.3851	69.8899	49.2773	49.5616	48.8892	49.7855	1	1	1	0	0	1	FALSE	unilongitudinal	TRUE	1
b90	9f0cc7de-257d-4a11-8623-1b7bc583b9e2	b90	0	Experiment 4	266	266	266	2020-10-07		1	Experiment 4			Experiment 4	1	14-4 Com.tif			14-4 Com.tif	(x=49.71 y=80.82)	FALSE	94.8828	22.0872	94.8828	2	(x=49.29 y=81.33)	95.106	22.7368	95.106	49.2932	81.3346	(x=50.13 y=80.31)	94.6672	21.4377	94.6672	50.1271	80.3066	49.7087	80.8195	2	2	2	1	1	1	TRUE	bilongitudinal	FALSE	1
b91	4b0b70a8-2a38-4e8e-ad55-c39c00798486	b91	0	Experiment 4	266	266	266	2020-10-07		1	Experiment 4			Experiment 4	1	14-4 Com.tif			14-4 Com.tif	(x=49.44 y=57.04)	FALSE	75.4824	19.7304	75.4824	2	(x=49.44 y=56.67)	75.2043	19.9127	75.2043	49.4357	56.6727	(x=49.44 y=57.41)	75.7613	19.5533	75.7613	49.4357	57.4099	49.4357	57.0413	1	1	1	0	0	1	FALSE	unilongitudinal	TRUE	1
b92	b218b1a1-1a0c-46d5-af1b-ea46e0faad44	b92	0	Experiment 4	266	266	266	2020-10-07		1	Experiment 4			Experiment 4	1	14-4 Com.tif			14-4 Com.tif	(x=50.14 y=52.22)	FALSE	72.3919	21.9465	72.3919	2	(x=49.76 y=52.68)	72.4707	21.9302	72.4707	49.7626	52.6848	(x=50.52 y=51.76)	72.3277	21.9691	72.3277	50.5185	51.7607	50.1368	52.2196	2	2	2	1	1	1	TRUE	bilongitudinal	FALSE	1
b93	06575504-7e4c-40b7-a36c-2035933bceeb	b93	0	Experiment 4	266	266	266	2020-10-07		1	Experiment 4			Experiment 4	1	14-4 Com.tif			14-4 Com.tif	(x=50.50 y=75.65)	FALSE	90.9581	18.4932	90.9581	2	(x=50.21 y=75.42)	90.6069	18.6413	90.6069	50.2081	75.4238	(x=50.79 y=75.88)	91.3096	18.3515	91.3096	50.7926	75.8785	50.5003	75.6512	1	1	1	0	0	1	FALSE	unilongitudinal	TRUE	1
b94	517af75a-d36a-43e2-bc46-94da0abb0845	b94	0	Experiment 4	266	266	266	2020-10-07		1	Experiment 4			Experiment 4	1	14-4 Com.tif			14-4 Com.tif	(x=50.70 y=27.76)	FALSE	57.7996	42.0524	57.7996	2	(x=50.44 y=27.34)	57.3712	42.5352	57.3712	50.4363	27.3427	(x=50.96 y=28.17)	58.2277	41.5694	58.2277	50.9586	28.1724	50.6985	27.7569	1	1	1	0	0	1	FALSE	unilongitudinal	TRUE	1
b95	78752e14-aabc-4bb5-94e6-b203b889ee1c	b95	0	Experiment 4	266	266	266	2020-10-07		1	Experiment 4			Experiment 4	1	14-4 Com.tif			14-4 Com.tif	(x=51.00 y=18.38)	FALSE	54.2158	50.7546	54.2158	2	(x=50.55 y=18.53)	53.8361	50.7587	53.8361	50.5471	18.5289	(x=51.46 y=18.25)	54.6032	50.7448	54.6032	51.4644	18.2461	51.0042	18.3826	1	1	1	1	1	0	FALSE	unilongitudinal	TRUE	1
b96	2d00d358-3946-4244-a238-8515894f4ee9	b96	0	Experiment 4	266	266	266	2020-10-07		1	Experiment 4			Experiment 4	1	14-4 Com.tif			14-4 Com.tif	(x=51.40 y=33.68)	FALSE	61.456	36.339	61.456	2	(x=50.95 y=33.15)	60.7837	37.0112	60.7837	50.9468	33.1525	(x=51.87 y=34.20)	62.132	35.6714	62.132	51.8719	34.2008	51.4048	33.6807	2	2	2	1	1	1	TRUE	bilongitudinal	FALSE	1
b97	f08a5bfa-36c0-426d-b611-01479bce3418	b97	0	Experiment 4	266	266	266	2020-10-07		1	Experiment 4			Experiment 4	1	14-4 Com.tif			14-4 Com.tif	(x=51.99 y=119.98)	FALSE	130.762	55.3014	130.762	2	(x=51.65 y=120.02)	130.658	55.4255	130.658	51.6503	120.016	(x=52.33 y=119.95)	130.866	55.1791	130.866	52.3315	119.948	51.9909	119.982	1	1	1	1	1	0	FALSE	unilongitudinal	TRUE	1
b98	077e478b-2f45-447b-a434-50f1243b0eef	b98	0	Experiment 4	266	266	266	2020-10-07		1	Experiment 4			Experiment 4	1	14-4 Com.tif			14-4 Com.tif	(x=52.37 y=72.21)	FALSE	89.1979	15.3309	89.1979	2	(x=52.12 y=71.71)	88.6507	15.3879	88.6507	52.1246	71.7076	(x=52.61 y=72.71)	89.7451	15.2948	89.7451	52.6119	72.7061	52.3687	72.2066	2	2	2	1	1	1	TRUE	bilongitudinal	FALSE	1
b99	1039d347-b4e2-4bfd-b6f3-ae3c8014c7df	b99	0	Experiment 4	266	266	266	2020-10-07		1	Experiment 4			Experiment 4	1	14-4 Com.tif			14-4 Com.tif	(x=52.71 y=42.69)	FALSE	67.8287	27.7353	67.8287	2	(x=52.67 y=43.46)	68.2877	27.092	68.2877	52.672	43.4612	(x=52.73 y=41.92)	67.362	28.3936	67.362	52.7269	41.9228	52.7077	42.6923	2	2	2	1	1	1	TRUE	bilongitudinal	FALSE	1
b100	7399ecee-b5c6-48e1-86ad-af2d628245f5	b100	0	Experiment 4	266	266	266	2020-10-07		1	Experiment 4			Experiment 4	1	14-4 Com.tif			14-4 Com.tif	(x=53.37 y=21.53)	FALSE	57.5525	47.0448	57.5525	2	(x=52.79 y=21.32)	56.9285	47.4176	56.9285	52.7855	21.3199	(x=53.96 y=21.73)	58.1758	46.6891	58.1758	53.9641	21.7324	53.3726	21.5329	2	2	2	1	1	1	TRUE	bilongitudinal	FALSE	2
b101	553a8789-640c-48b5-81bc-f0f5fdfff3d6	b101	0	Experiment 4	266	266	266	2020-10-07		1	Experiment 4			Experiment 4	1	14-4 Com.tif			14-4 Com.tif	(x=54.66 y=81.82)	FALSE	98.3961	19.3356	98.3961	2	(x=54.06 y=82.12)	98.3138	19.9396	98.3138	54.0614	82.1156	(x=55.26 y=81.53)	98.489	18.7386	98.489	55.2553	81.5288	54.657	81.8193	2	2	2	1	1	1	TRUE	bilongitudinal	FALSE	1
b102	366d7ecc-ab6e-4e50-a8ed-b66c258790f2	b102	0	Experiment 4	266	266	266	2020-10-07		1	Experiment 4			Experiment 4	1	14-4 Com.tif			14-4 Com.tif	(x=55.32 y=3.24)	FALSE	55.4125	64.4303	55.4125	2	(x=54.94 y=2.84)	55.0153	64.8903	55.0153	54.9421	2.83854	(x=55.70 y=3.63)	55.8157	63.9746	55.8157	55.6973	3.63375	55.3178	3.23796	2	2	2	1	1	1	TRUE	bilongitudinal	FALSE	1
b103	126bd54c-cc61-46ad-a407-d05f4b7232ba	b103	0	Experiment 4	266	266	266	2020-10-07		1	Experiment 4			Experiment 4	1	14-4 Com.tif			14-4 Com.tif	(x=55.69 y=70.60)	FALSE	89.9187	11.661	89.9187	2	(x=55.10 y=70.89)	89.7818	12.3113	89.7818	55.0982	70.887	(x=56.28 y=70.33)	90.0784	11.0091	90.0784	56.2821	70.331	55.6861	70.6005	2	2	2	1	1	1	TRUE	bilongitudinal	FALSE	2
b104	71765e02-d534-4661-9e5c-8249f70ed41b	b104	0	Experiment 4	266	266	266	2020-10-07		1	Experiment 4			Experiment 4	1	14-4 Com.tif			14-4 Com.tif	(x=55.54 y=17.38)	FALSE	58.1955	50.517	58.1955	2	(x=55.20 y=17.60)	57.9365	50.3823	57.9365	55.1982	17.6009	(x=55.88 y=17.17)	58.4562	50.6546	58.4562	55.8782	17.1682	55.5382	17.3846	1	1	1	1	1	0	FALSE	unilongitudinal	TRUE	1
b105	12fc94bb-e616-4249-9779-1bb8ebfbbe52	b105	0	Experiment 4	266	266	266	2020-10-07		1	Experiment 4			Experiment 4	1	14-4 Com.tif			14-4 Com.tif	(x=56.36 y=26.77)	FALSE	62.3987	41.1985	62.3987	2	(x=55.86 y=27.14)	62.1001	40.9764	62.1001	55.8578	27.1353	(x=56.87 y=26.41)	62.702	41.4289	62.702	56.8703	26.4065	56.3641	26.7709	2	2	2	1	1	1	TRUE	bilongitudinal	FALSE	1
b106	c784c8b5-4d42-47ae-851c-99d5eb859a44	b106	0	Experiment 4	266	266	266	2020-10-07		1	Experiment 4			Experiment 4	1	14-4 Com.tif			14-4 Com.tif	(x=56.23 y=75.02)	FALSE	93.757	13.3634	93.757	2	(x=55.91 y=75.56)	94.0005	13.9566	94.0005	55.9126	75.5637	(x=56.55 y=74.47)	93.5112	12.7763	93.5112	56.5516	74.4732	56.2349	75.02	2	2	2	1	1	1	TRUE	bilongitudinal	FALSE	1
b107	d7fb744e-024c-4a79-bd19-c755d0c8c8be	b107	0	Experiment 4	266	266	266	2020-10-07		1	Experiment 4			Experiment 4	1	14-4 Com.tif			14-4 Com.tif	(x=56.47 y=81.99)	FALSE	99.555	18.4037	99.555	2	(x=56.18 y=82.17)	99.5389	18.7213	99.5389	56.1768	82.1715	(x=56.77 y=81.80)	99.567	18.0852	99.567	56.7664	81.7996	56.473	81.9878	1	1	1	0	0	1	FALSE	unilongitudinal	TRUE	1
b109	7a29425c-f6f3-468d-9f15-978bd54d4b9c	b109	0	Experiment 4	266	266	266	2020-10-07		1	Experiment 4			Experiment 4	1	14-4 Com.tif			14-4 Com.tif	(x=57.74 y=73.15)	FALSE	93.1912	11.0302	93.1912	2	(x=57.66 y=73.97)	93.7886	11.5902	93.7886	57.6639	73.9674	(x=57.84 y=72.33)	92.6102	10.4905	92.6102	57.835	72.3309	57.7403	73.1482	2	2	2	1	1	1	TRUE	bilongitudinal	FALSE	1
b110	728c6c08-8d68-4c63-97be-808930bbf151	b110	0	Experiment 4	266	266	266	2020-10-07		1	Experiment 4			Experiment 4	1	14-4 Com.tif			14-4 Com.tif	(x=57.79 y=79.96)	FALSE	98.6543	15.9835	98.6543	2	(x=57.57 y=80.51)	98.975	16.5608	98.975	57.5741	80.5064	(x=58.01 y=79.41)	98.339	15.4063	98.339	58.008	79.408	57.7894	79.9566	2	2	2	1	1	1	TRUE	bilongitudinal	FALSE	1
b111	6af6d79f-63f3-4061-985d-5747b7857972	b111	0	Experiment 4	266	266	266	2020-10-07		1	Experiment 4			Experiment 4	1	14-4 Com.tif			14-4 Com.tif	(x=58.04 y=114.87)	FALSE	128.704	48.975	128.704	2	(x=57.69 y=115.20)	128.837	49.3585	128.837	57.6923	115.198	(x=58.40 y=114.55)	128.578	48.5967	128.578	58.3989	114.551	58.0437	114.873	1	1	1	1	1	0	FALSE	unilongitudinal	TRUE	1
b112	2c5a82d2-57e1-43e2-bc31-0e2c325e08f1	b112	0	Experiment 4	266	266	266	2020-10-07		1	Experiment 4			Experiment 4	1	14-4 Com.tif			14-4 Com.tif	(x=58.20 y=64.55)	FALSE	86.9128	8.72134	86.9128	2	(x=58.13 y=64.97)	87.1763	8.70139	87.1763	58.1265	64.9694	(x=58.27 y=64.13)	86.6458	8.76802	86.6458	58.2679	64.1275	58.2002	64.549	1	1	1	1	1	0	FALSE	unilongitudinal	TRUE	1
b113	9e0b8f51-4249-4d66-b7f0-52bfe8d41c34	b113	0	Experiment 4	266	266	266	2020-10-07		1	Experiment 4			Experiment 4	1	14-4 Com.tif			14-4 Com.tif	(x=58.27 y=1.68)	FALSE	58.2923	65.5192	58.2923	2	(x=58.25 y=1.24)	58.2591	65.9627	58.2591	58.2459	1.23809	(x=58.29 y=2.13)	58.3321	65.0756	58.3321	58.2933	2.12645	58.268	1.68235	1	1	1	0	0	1	FALSE	unilongitudinal	TRUE	1
b114	b5e6ec61-793a-4ee1-99f6-8d2e49ba6850	b114	0	Experiment 4	266	266	266	2020-10-07		1	Experiment 4			Experiment 4	1	14-4 Com.tif			14-4 Com.tif	(x=59.21 y=90.36)	FALSE	108.028	24.8413	108.028	2	(x=59.00 y=90.57)	108.09	25.102	108.09	59.0017	90.5664	(x=59.41 y=90.15)	107.967	24.5818	107.967	59.4127	90.1504	59.2068	90.358	1	1	1	1	1	0	FALSE	unilongitudinal	TRUE	0
b115	5a8016df-e97d-4c89-82d0-06b36e2467ed	b115	0	Experiment 4	266	266	266	2020-10-07		1	Experiment 4			Experiment 4	1	14-4 Com.tif			14-4 Com.tif	(x=59.35 y=68.11)	FALSE	90.3433	7.4488	90.3433	2	(x=59.11 y=68.27)	90.3058	7.71614	90.3058	59.1147	68.2685	(x=59.59 y=67.95)	90.3811	7.18328	90.3811	59.5949	67.95	59.355	68.1095	1	1	1	0	0	1	FALSE	unilongitudinal	TRUE	1
b116	88bf3dfe-829a-4982-8704-5ab00475a611	b116	0	Experiment 4	266	266	266	2020-10-07		1	Experiment 4			Experiment 4	1	14-4 Com.tif			14-4 Com.tif	(x=59.82 y=102.23)	FALSE	118.447	36.2257	118.447	2	(x=59.33 y=102.52)	118.45	36.6009	118.45	59.3292	102.521	(x=60.30 y=101.95)	118.452	35.859	118.452	60.304	101.953	59.8154	102.235	1	1	1	0	0	1	FALSE	unilongitudinal	TRUE	1
b117	f40f0bd3-98e7-444f-abee-f4564e5a7239	b117	0	Experiment 4	266	266	266	2020-10-07		1	Experiment 4			Experiment 4	1	14-4 Com.tif			14-4 Com.tif	(x=60.51 y=67.42)	FALSE	90.5902	6.19835	90.5902	2	(x=60.42 y=67.87)	90.8666	6.35805	90.8666	60.4194	67.8692	(x=60.60 y=66.97)	90.3154	6.06945	90.3154	60.5999	66.9665	60.5097	67.4179	1	1	1	0	0	1	FALSE	unilongitudinal	TRUE	1
b119	6490614c-e413-4226-a3de-e69099e1e424	b119	0	Experiment 4	266	266	266	2020-10-07		1	Experiment 4			Experiment 4	1	14-4 Com.tif			14-4 Com.tif	(x=61.20 y=74.30)	FALSE	96.2594	9.39204	96.2594	2	(x=60.51 y=74.58)	96.0455	10.029	96.0455	60.5131	74.5849	(x=61.87 y=73.99)	96.4478	8.75392	96.4478	61.8704	73.988	61.1982	74.3011	2	2	2	1	1	1	TRUE	bilongitudinal	FALSE	0
b120	669b2cf9-90d2-4743-ba35-324efc8cc415	b120	0	Experiment 4	266	266	266	2020-10-07		1	Experiment 4			Experiment 4	1	14-4 Com.tif			14-4 Com.tif	(x=61.84 y=86.20)	FALSE	106.085	20.1239	106.085	2	(x=61.07 y=86.49)	105.876	20.5962	105.876	61.0741	86.4855	(x=62.62 y=85.97)	106.361	19.7299	106.361	62.6202	85.9732	61.837	86.1987	2	2	2	1	1	1	TRUE	bilongitudinal	FALSE	0
b122	4e6eec36-36b0-4bd9-8fdb-5b20286523a8	b122	0	Experiment 4	266	266	266	2020-10-07		1	Experiment 4			Experiment 4	1	14-4 Com.tif			14-4 Com.tif	(x=61.83 y=87.62)	FALSE	107.242	21.5087	107.242	2	(x=61.40 y=88.04)	107.333	22.0163	107.333	61.3962	88.0391	(x=62.27 y=87.21)	107.157	21.0081	107.157	62.2718	87.206	61.8328	87.6214	2	2	2	1	1	1	TRUE	bilongitudinal	FALSE	1
b123	707bd54c-abd2-42a2-8e90-ef47ca2178f9	b123	0	Experiment 4	266	266	266	2020-10-07		1	Experiment 4			Experiment 4	1	14-4 Com.tif			14-4 Com.tif	(x=63.76 y=63.41)	FALSE	89.9234	4.35783	89.9234	2	(x=63.35 y=63.24)	89.5119	4.76267	89.5119	63.349	63.2399	(x=64.17 y=63.59)	90.3377	3.95832	90.3377	64.167	63.5885	63.7594	63.411	1	1	1	0	0	1	FALSE	unilongitudinal	TRUE	1
b124	cb2e650f-cacc-4e28-8108-9f530a59d215	b124	0	Experiment 4	266	266	266	2020-10-07		1	Experiment 4			Experiment 4	1	14-4 Com.tif			14-4 Com.tif	(x=64.11 y=20.34)	FALSE	67.255	46.3936	67.255	2	(x=63.53 y=20.49)	66.753	46.2819	66.753	63.5319	20.4858	(x=64.68 y=20.18)	67.7541	46.5204	67.7541	64.678	20.1836	64.106	20.3386	2	2	2	1	1	1	TRUE	bilongitudinal	FALSE	2
b125	9401804a-2231-492c-b16a-24df6f2982db	b125	0	Experiment 4	266	266	266	2020-10-07		1	Experiment 4			Experiment 4	1	14-4 Com.tif			14-4 Com.tif	(x=63.96 y=106.27)	FALSE	124.032	39.7014	124.032	2	(x=63.50 y=106.36)	123.872	39.8191	123.872	63.505	106.355	(x=64.40 y=106.17)	124.173	39.5686	124.173	64.4033	106.166	63.9563	106.271	1	1	1	1	1	0	FALSE	unilongitudinal	TRUE	1
b126	dd866f2f-c736-497f-9e23-f31e9680166e	b126	0	Experiment 4	266	266	266	2020-10-07		1	Experiment 4			Experiment 4	1	14-4 Com.tif			14-4 Com.tif	(x=63.85 y=111.25)	FALSE	128.272	44.6808	128.272	2	(x=63.55 y=110.37)	127.355	43.8167	127.355	63.5471	110.368	(x=64.10 y=112.16)	129.179	45.5657	129.179	64.0973	112.155	63.8466	111.254	2	2	2	1	1	1	TRUE	bilongitudinal	FALSE	0
b127	ebfce0cf-e4ba-4230-94be-d717cbaaf6c5	b127	0	Experiment 4	266	266	266	2020-10-07		1	Experiment 4			Experiment 4	1	14-4 Com.tif			14-4 Com.tif	(x=64.56 y=73.81)	FALSE	98.0604	7.44509	98.0604	2	(x=64.25 y=73.44)	97.5748	7.19131	97.5748	64.2492	73.4363	(x=64.88 y=74.18)	98.5458	7.72601	98.5458	64.8756	74.1784	64.5647	73.8054	1	1	1	0	0	1	FALSE	unilongitudinal	TRUE	1
b128	d582023b-3a94-40a8-90e2-7b8ad5b1f693	b128	0	Experiment 4	266	266	266	2020-10-07		1	Experiment 4			Experiment 4	1	14-4 Com.tif			14-4 Com.tif	(x=64.85 y=30.77)	FALSE	71.7825	35.9396	71.7825	2	(x=64.62 y=29.86)	71.1882	36.8557	71.1882	64.6219	29.8625	(x=64.94 y=31.70)	72.2637	35.0038	72.2637	64.9395	31.7003	64.8543	30.7676	2	2	2	1	1	1	TRUE	bilongitudinal	FALSE	0
b129	c04a436f-0fed-48b8-890e-ad199b273417	b129	0	Experiment 4	266	266	266	2020-10-07		1	Experiment 4			Experiment 4	1	14-4 Com.tif			14-4 Com.tif	(x=65.70 y=86.50)	FALSE	108.625	19.8648	108.625	2	(x=64.83 y=86.00)	107.701	19.4269	107.701	64.8315	86.0022	(x=66.11 y=87.43)	109.612	20.7785	109.612	66.1077	87.4328	65.7009	86.5033	2	2	2	1	1	1	TRUE	bilongitudinal	FALSE	0
b131	9736d04b-197d-476f-94a0-5274b4be11af	b131	0	Experiment 4	266	266	266	2020-10-07		1	Experiment 4			Experiment 4	1	14-4 Com.tif			14-4 Com.tif	(x=67.28 y=78.84)	FALSE	103.645	12.1942	103.645	2	(x=66.77 y=78.87)	103.338	12.2104	103.338	66.7677	78.8716	(x=67.79 y=78.80)	103.947	12.1913	103.947	67.79	78.8007	67.2792	78.8403	1	1	1	0	0	1	FALSE	unilongitudinal	TRUE	1
b132	cddda576-a8d7-4f8f-ac89-917ea09dd79e	b132	0	Experiment 4	266	266	266	2020-10-07		1	Experiment 4			Experiment 4	1	14-4 Com.tif			14-4 Com.tif	(x=67.99 y=95.88)	FALSE	117.537	29.2454	117.537	2	(x=67.65 y=95.96)	117.411	29.3168	117.411	67.6517	95.9618	(x=68.33 y=95.79)	117.663	29.1774	117.663	68.3276	95.7915	67.9898	95.877	1	1	1	0	0	1	FALSE	unilongitudinal	TRUE	1
b133	019078e1-f15a-452f-89ab-9875de72923e	b133	0	Experiment 4	266	266	266	2020-10-07		1	Experiment 4			Experiment 4	1	14-4 Com.tif			14-4 Com.tif	(x=68.30 y=102.41)	FALSE	123.097	35.7842	123.097	2	(x=67.94 y=102.30)	122.812	35.6663	122.812	67.9447	102.305	(x=68.66 y=102.51)	123.382	35.9053	123.382	68.6633	102.511	68.304	102.408	1	1	1	1	1	0	FALSE	unilongitudinal	TRUE	1
b134	c50cd67b-d381-4ce6-919b-7f7f7d7ccdf2	b134	0	Experiment 4	266	266	266	2020-10-07		1	Experiment 4			Experiment 4	1	14-4 Com.tif			14-4 Com.tif	(x=68.66 y=88.70)	FALSE	112.168	22.1266	112.168	2	(x=68.21 y=88.77)	111.954	22.164	111.954	68.2148	88.7712	(x=69.11 y=88.62)	112.379	22.093	112.379	69.1074	88.6189	68.6616	88.6978	2	2	2	0	0	2	FALSE	unilongitudinal	TRUE	2
b135	47b5bcbb-a503-474b-aba0-9146f156a40c	b135	0	Experiment 4	266	266	266	2020-10-07		1	Experiment 4			Experiment 4	1	14-4 Com.tif			14-4 Com.tif	(x=68.65 y=74.19)	FALSE	101.08	7.78448	101.08	2	(x=68.33 y=74.42)	101.032	7.93682	101.032	68.3289	74.4215	(x=68.98 y=73.95)	101.129	7.65007	101.129	68.9794	73.9523	68.6542	74.1869	1	1	1	1	1	0	FALSE	unilongitudinal	TRUE	1
b136	c3c82f09-5caa-4636-99d0-3d9327276ca5	b136	0	Experiment 4	266	266	266	2020-10-07		1	Experiment 4			Experiment 4	1	14-4 Com.tif			14-4 Com.tif	(x=69.01 y=77.33)	FALSE	103.647	10.9253	103.647	2	(x=68.71 y=76.88)	103.108	10.4219	103.108	68.707	76.881	(x=69.32 y=77.78)	104.186	11.433	104.186	69.3163	77.7822	69.0123	77.3311	1	1	1	0	0	1	FALSE	unilongitudinal	TRUE	1
b137	979730cd-0d44-4ce6-b63f-e1577f54e641	b137	0	Experiment 4	266	266	266	2020-10-07		1	Experiment 4			Experiment 4	1	14-4 Com.tif			14-4 Com.tif	(x=69.06 y=43.69)	FALSE	81.7226	23.0918	81.7226	2	(x=68.79 y=44.25)	81.7914	22.5101	81.7914	68.7865	44.2522	(x=69.32 y=43.13)	81.6374	23.6824	81.6374	69.3152	43.1285	69.0605	43.6949	2	2	2	1	1	1	TRUE	bilongitudinal	FALSE	2
b138	8e8304be-42a6-4f6d-8ab3-1993fca0da2b	b138	0	Experiment 4	266	266	266	2020-10-07		1	Experiment 4			Experiment 4	1	14-4 Com.tif			14-4 Com.tif	(x=70.12 y=108.65)	FALSE	129.315	42.135	129.315	2	(x=69.77 y=108.41)	128.917	41.8614	128.917	69.7658	108.408	(x=70.47 y=108.90)	129.714	42.4113	129.714	70.4712	108.902	70.1185	108.655	1	1	1	0	0	1	FALSE	unilongitudinal	TRUE	1
b139	0b949d2e-a73f-4bbd-b4e3-22ddaf20f12c	b139	0	Experiment 4	266	266	266	2020-10-07		1	Experiment 4			Experiment 4	1	14-4 Com.tif			14-4 Com.tif	(x=71.59 y=55.24)	FALSE	90.4272	12.4361	90.4272	2	(x=71.31 y=55.56)	90.3965	12.0394	90.3965	71.3098	55.5557	(x=71.87 y=54.93)	90.4598	12.8343	90.4598	71.871	54.9322	71.5904	55.2439	1	1	1	0	0	1	FALSE	unilongitudinal	TRUE	1
b140	d3e3b2f6-6817-4b3b-9a54-b05f42559b69	b140	0	Experiment 4	266	266	266	2020-10-07		1	Experiment 4			Experiment 4	1	14-4 Com.tif			14-4 Com.tif	(x=71.62 y=115.13)	FALSE	135.586	48.7168	135.586	2	(x=71.39 y=115.52)	135.802	49.0877	135.802	71.395	115.521	(x=71.85 y=114.73)	135.372	48.3475	135.372	71.8512	114.73	71.6231	115.125	1	1	1	0	0	1	FALSE	unilongitudinal	TRUE	1
b141	193f1795-dd3d-4fe6-992a-8a412000b5fc	b141	0	Experiment 4	266	266	266	2020-10-07		1	Experiment 4			Experiment 4	1	14-4 Com.tif			14-4 Com.tif	(x=72.03 y=83.34)	FALSE	110.155	17.5216	110.155	2	(x=71.78 y=83.80)	110.334	17.8812	110.334	71.7769	83.7957	(x=72.28 y=82.88)	109.971	17.1649	109.971	72.2797	82.8812	72.0314	83.3402	2	2	2	1	1	1	TRUE	bilongitudinal	FALSE	1
b142	dd5566c3-bed2-44ad-954b-4dc05ad66107	b142	0	Experiment 4	266	266	266	2020-10-07		1	Experiment 4			Experiment 4	1	14-4 Com.tif			14-4 Com.tif	(x=72.68 y=117.80)	FALSE	138.413	51.4883	138.413	2	(x=72.57 y=117.29)	137.924	50.9724	137.924	72.5667	117.291	(x=72.81 y=118.30)	138.91	52.001	138.91	72.8133	118.298	72.6765	117.797	1	1	1	1	1	0	FALSE	unilongitudinal	TRUE	1
b143	804f0887-a91b-4733-b717-56cd4cd4ddf4	b143	0	Experiment 4	266	266	266	2020-10-07		1	Experiment 4			Experiment 4	1	14-4 Com.tif			14-4 Com.tif	(x=73.21 y=32.76)	FALSE	80.2014	34.5317	80.2014	2	(x=72.81 y=33.24)	80.0444	33.9798	80.0444	72.8146	33.2436	(x=73.60 y=32.27)	80.3671	35.084	80.3671	73.6032	32.2713	73.2072	32.7561	2	2	2	1	1	1	TRUE	bilongitudinal	FALSE	2
b144	8716c552-2292-409d-9209-392d91bd5fb7	b144	0	Experiment 4	266	266	266	2020-10-07		1	Experiment 4			Experiment 4	1	14-4 Com.tif			14-4 Com.tif	(x=74.04 y=14.95)	FALSE	75.5307	52.239	75.5307	2	(x=73.21 y=14.70)	74.6713	52.3719	74.6713	73.2099	14.7008	(x=74.86 y=15.19)	76.3899	52.1163	76.3899	74.8634	15.1948	74.0371	14.946	2	2	2	1	1	1	TRUE	bilongitudinal	FALSE	0
b145	fe6c675c-7347-4d18-8a88-e5a391ef89ca	b145	0	Experiment 4	266	266	266	2020-10-07		1	Experiment 4			Experiment 4	1	14-4 Com.tif			14-4 Com.tif	(x=74.94 y=76.09)	FALSE	106.795	12.5442	106.795	2	(x=74.15 y=75.94)	106.139	11.9254	106.139	74.1483	75.9444	(x=75.72 y=76.27)	107.476	13.2071	107.476	75.7185	76.2743	74.9377	76.0885	2	2	2	1	1	1	TRUE	bilongitudinal	FALSE	1
b146	b5f34dc7-f5f6-44b1-a1d7-43599f8f3e87	b146	0	Experiment 4	266	266	266	2020-10-07		1	Experiment 4			Experiment 4	1	14-4 Com.tif			14-4 Com.tif	(x=74.89 y=98.79)	FALSE	123.965	33.1644	123.965	2	(x=74.67 y=99.34)	124.268	33.6401	124.268	74.6656	99.3357	(x=75.10 y=98.24)	123.659	32.688	123.659	75.0998	98.2418	74.8862	98.7901	2	2	2	1	1	1	TRUE	bilongitudinal	FALSE	1
b147	bd97281f-64f7-4d60-8a73-940da06b9407	b147	0	Experiment 4	266	266	266	2020-10-07		1	Experiment 4			Experiment 4	1	14-4 Com.tif			14-4 Com.tif	(x=75.49 y=17.68)	FALSE	77.5301	49.7746	77.5301	2	(x=74.87 y=18.37)	77.0904	48.9854	77.0904	74.87	18.3689	(x=75.69 y=16.78)	77.5271	50.6915	77.5271	75.6893	16.7806	75.4882	17.6759	2	2	2	1	1	1	TRUE	bilongitudinal	FALSE	1
b148	8a3a53b7-add9-4b29-9e73-b39745a7a78f	b148	0	Experiment 4	266	266	266	2020-10-07		1	Experiment 4			Experiment 4	1	14-4 Com.tif			14-4 Com.tif	(x=75.37 y=72.37)	FALSE	104.489	10.4118	104.489	2	(x=75.11 y=72.70)	104.528	10.3803	104.528	75.106	72.6987	(x=75.63 y=72.04)	104.451	10.4602	104.451	75.6342	72.0385	75.3701	72.3686	1	1	1	1	1	0	FALSE	unilongitudinal	TRUE	1
b149	7fce3bcb-76d7-4dc5-9302-51062bd02e83	b149	0	Experiment 4	266	266	266	2020-10-07		1	Experiment 4			Experiment 4	1	14-4 Com.tif			14-4 Com.tif	(x=76.69 y=81.60)	FALSE	111.983	17.9937	111.983	2	(x=76.41 y=81.92)	112.019	18.1021	112.019	76.4051	81.918	(x=76.97 y=81.29)	111.948	17.8947	111.948	76.9731	81.2869	76.6891	81.6024	1	1	1	0	0	1	FALSE	unilongitudinal	TRUE	1
b150	00258b56-d6eb-4339-a9c3-c4ec31395a7b	b150	0	Experiment 4	266	266	266	2020-10-07		1	Experiment 4			Experiment 4	1	14-4 Com.tif			14-4 Com.tif	(x=77.98 y=24.47)	FALSE	81.7279	43.6858	81.7279	2	(x=77.50 y=24.44)	81.257	43.5935	81.257	77.4957	24.4359	(x=78.46 y=24.49)	82.1976	43.789	82.1976	78.4636	24.4931	77.9795	24.4674	2	2	2	1	1	1	TRUE	bilongitudinal	FALSE	1
b151	200c44ff-cf22-4b98-a2b1-af6f61fb7b22	b151	0	Experiment 4	266	266	266	2020-10-07		1	Experiment 4			Experiment 4	1	14-4 Com.tif			14-4 Com.tif	(x=78.23 y=55.51)	FALSE	95.926	16.0667	95.926	2	(x=78.20 y=56.33)	96.3802	15.4865	96.3802	78.2021	56.3345	(x=78.26 y=54.69)	95.4736	16.6646	95.4736	78.2561	54.6918	78.231	55.5132	2	2	2	1	1	1	TRUE	bilongitudinal	FALSE	1
b152	9ff62d4c-ad9e-4c16-8ba1-acf37f8e3b78	b152	0	Experiment 4	266	266	266	2020-10-07		1	Experiment 4			Experiment 4	1	14-4 Com.tif			14-4 Com.tif	(x=78.85 y=17.84)	FALSE	80.843	50.3165	80.843	2	(x=78.48 y=17.15)	80.3294	50.9027	80.3294	78.4775	17.1494	(x=79.23 y=18.53)	81.3685	49.7427	81.3685	79.2299	18.5329	78.8492	17.8436	2	2	2	1	1	1	TRUE	bilongitudinal	FALSE	0
b153	197d2b44-9b24-4641-9a70-7de58c1d85ed	b153	0	Experiment 4	266	266	266	2020-10-07		1	Experiment 4			Experiment 4	1	14-4 Com.tif			14-4 Com.tif	(x=79.24 y=89.64)	FALSE	119.64	26.1932	119.64	2	(x=78.92 y=89.89)	119.624	26.2692	119.624	78.9245	89.893	(x=79.56 y=89.38)	119.66	26.1246	119.66	79.5579	89.3814	79.2408	89.6367	1	1	1	1	1	0	FALSE	unilongitudinal	TRUE	1
b154	c2b72280-5806-4764-b5f2-b0ef3c222148	b154	0	Experiment 4	266	266	266	2020-10-07		1	Experiment 4			Experiment 4	1	14-4 Com.tif			14-4 Com.tif	(x=79.98 y=20.88)	FALSE	82.6578	47.6838	82.6578	2	(x=79.70 y=21.31)	82.5014	47.186	82.5014	79.7009	21.3131	(x=80.26 y=20.44)	82.8177	48.1818	82.8177	80.2563	20.4376	79.9783	20.8751	1	1	1	0	0	1	FALSE	unilongitudinal	TRUE	1
b155	469a3047-01a8-4afd-9847-bba6043d22bd	b155	0	Experiment 4	266	266	266	2020-10-07		1	Experiment 4			Experiment 4	1	14-4 Com.tif			14-4 Com.tif	(x=81.48 y=70.06)	FALSE	107.462	15.2037	107.462	2	(x=80.89 y=70.06)	107.015	14.6302	107.015	80.8911	70.0627	(x=82.07 y=70.09)	107.922	15.7822	107.922	82.0681	70.0853	81.4797	70.0646	2	2	2	1	1	1	TRUE	bilongitudinal	FALSE	1
b156	26a0e636-1475-4d98-8e26-98cf5e5f0d54	b156	0	Experiment 4	266	266	266	2020-10-07		1	Experiment 4			Experiment 4	1	14-4 Com.tif			14-4 Com.tif	(x=81.57 y=53.13)	FALSE	97.3484	20.1385	97.3484	2	(x=81.09 y=53.00)	96.8719	19.8716	96.8719	81.0894	52.997	(x=82.06 y=53.25)	97.8225	20.4213	97.8225	82.0601	53.2483	81.5737	53.1268	1	1	1	1	1	0	FALSE	unilongitudinal	TRUE	1
b158	cffd8221-fb92-4db1-b2a5-85566453ea3a	b158	0	Experiment 4	266	266	266	2020-10-07		1	Experiment 4			Experiment 4	1	14-4 Com.tif			14-4 Com.tif	(x=82.20 y=28.90)	FALSE	87.1357	40.837	87.1357	2	(x=82.13 y=29.43)	87.2472	40.319	87.2472	82.1338	29.4295	(x=82.26 y=28.36)	87.0109	41.3508	87.0109	82.2577	28.3648	82.2042	28.8981	2	2	2	1	1	1	TRUE	bilongitudinal	FALSE	1
b159	a1dc18e3-fe22-4866-9973-2ba23aa109d6	b159	0	Experiment 4	266	266	266	2020-10-07		1	Experiment 4			Experiment 4	1	14-4 Com.tif			14-4 Com.tif	(x=83.42 y=11.19)	FALSE	84.1695	57.946	84.1695	2	(x=82.84 y=11.34)	83.6075	57.6399	83.6075	82.8352	11.3375	(x=84.01 y=11.05)	84.7327	58.2555	84.7327	84.0092	11.0491	83.422	11.1926	2	2	2	1	1	1	TRUE	bilongitudinal	FALSE	2
b160	70cc131a-5346-4f6d-9f3d-7288ab9fbd7e	b160	0	Experiment 4	266	266	266	2020-10-07		1	Experiment 4			Experiment 4	1	14-4 Com.tif			14-4 Com.tif	(x=83.82 y=63.84)	FALSE	105.364	17.3921	105.364	2	(x=83.43 y=64.60)	105.517	16.8989	105.517	83.4339	64.596	(x=84.08 y=63.02)	105.078	17.7939	105.078	84.0798	63.0238	83.823	63.8379	2	2	2	1	1	1	TRUE	bilongitudinal	FALSE	0
b161	cc6a2f40-94df-4aa6-8677-9b32c4bccb2b	b161	0	Experiment 4	266	266	266	2020-10-07		1	Experiment 4			Experiment 4	1	14-4 Com.tif			14-4 Com.tif	(x=84.68 y=122.49)	FALSE	148.911	58.6647	148.911	2	(x=84.04 y=122.02)	148.164	58.025	148.164	84.0406	122.023	(x=85.32 y=122.95)	149.656	59.3029	149.656	85.3185	122.953	84.677	122.492	2	2	2	1	1	1	TRUE	bilongitudinal	FALSE	1
b162	ae033216-67fe-4e25-8055-6c427189edec	b162	0	Experiment 4	266	266	266	2020-10-07		1	Experiment 4			Experiment 4	1	14-4 Com.tif			14-4 Com.tif	(x=84.82 y=84.85)	FALSE	119.971	25.6973	119.971	2	(x=84.52 y=85.10)	119.937	25.6653	119.937	84.5184	85.0966	(x=85.12 y=84.60)	120.007	25.7353	120.007	85.1177	84.5972	84.8181	84.8469	1	1	1	0	0	1	FALSE	unilongitudinal	TRUE	1
b163	88b5975f-8452-48f7-b598-c628366c814d	b163	0	Experiment 4	266	266	266	2020-10-07		1	Experiment 4			Experiment 4	1	14-4 Com.tif			14-4 Com.tif	(x=84.74 y=16.23)	FALSE	86.2783	53.5721	86.2783	2	(x=84.63 y=16.82)	86.2861	52.9807	86.2861	84.6306	16.8212	(x=84.85 y=15.64)	86.2751	54.1637	86.2751	84.8454	15.6415	84.7378	16.2313	2	2	2	1	1	1	TRUE	bilongitudinal	FALSE	2
b164	b7a23fab-c902-4a6e-823a-1a0e490b1695	b164	0	Experiment 4	266	266	266	2020-10-07		1	Experiment 4			Experiment 4	1	14-4 Com.tif			14-4 Com.tif	(x=85.98 y=57.35)	FALSE	103.354	21.4505	103.354	2	(x=85.49 y=57.28)	102.9	21.0336	102.9	85.4853	57.2764	(x=86.48 y=57.42)	103.809	21.87	103.809	86.4829	57.4196	85.9843	57.3471	1	1	1	1	1	0	FALSE	unilongitudinal	TRUE	1
b165	9e8acf1b-3e15-4a40-9ad6-cca143330f63	b165	0	Experiment 4	266	266	266	2020-10-07		1	Experiment 4			Experiment 4	1	14-4 Com.tif			14-4 Com.tif	(x=86.02 y=104.60)	FALSE	135.425	42.589	135.425	2	(x=85.77 y=104.91)	135.51	42.7579	135.51	85.7661	104.914	(x=86.27 y=104.28)	135.342	42.4232	135.342	86.2742	104.279	86.0201	104.597	1	1	1	0	0	1	FALSE	unilongitudinal	TRUE	1
b166	843aa1ae-becd-4a9b-b0f9-1db18dce71ee	b166	0	Experiment 4	266	266	266	2020-10-07		1	Experiment 4			Experiment 4	1	14-4 Com.tif			14-4 Com.tif	(x=86.20 y=71.35)	FALSE	111.896	20.0924	111.896	2	(x=86.00 y=71.78)	112.018	20.0022	112.018	85.9981	71.7793	(x=86.40 y=70.91)	111.769	20.1857	111.769	86.3955	70.9094	86.2005	71.3461	2	2	2	1	1	1	TRUE	bilongitudinal	FALSE	1
b167	62c27aae-d763-4e57-99c6-9c227fbcd1ce	b167	0	Experiment 4	266	266	266	2020-10-07		1	Experiment 4			Experiment 4	1	14-4 Com.tif			14-4 Com.tif	(x=86.68 y=124.60)	FALSE	151.782	61.2974	151.782	2	(x=86.62 y=123.87)	151.152	60.5915	151.152	86.6167	123.873	(x=86.81 y=125.32)	152.445	62.0177	152.445	86.8051	125.317	86.6764	124.599	2	2	2	1	1	1	TRUE	bilongitudinal	FALSE	1
b168	4095b8a0-cdc0-45cf-a38a-72e8a040052c	b168	0	Experiment 4	266	266	266	2020-10-07		1	Experiment 4			Experiment 4	1	14-4 Com.tif			14-4 Com.tif	(x=86.77 y=18.58)	FALSE	88.7323	52.1193	88.7323	2	(x=86.55 y=18.17)	88.4362	52.4131	88.4362	86.5498	18.1685	(x=86.98 y=18.98)	89.0293	51.8275	89.0293	86.9817	18.9838	86.766	18.576	1	1	1	1	1	0	FALSE	unilongitudinal	TRUE	1
b169	61af3fa3-10d5-493d-a591-a95cb9c7de68	b169	0	Experiment 4	266	266	266	2020-10-07		1	Experiment 4			Experiment 4	1	14-4 Com.tif			14-4 Com.tif	(x=86.96 y=11.81)	FALSE	87.7599	58.4855	87.7599	2	(x=86.58 y=11.81)	87.3847	58.3552	87.3847	86.5827	11.8121	(x=87.34 y=11.81)	88.1352	58.618	88.1352	87.3401	11.8121	86.9614	11.8121	1	1	1	0	0	1	FALSE	unilongitudinal	TRUE	1
b170	87bdc79b-8d9f-4c84-9ff2-c51c9f550f54	b170	0	Experiment 4	266	266	266	2020-10-07		1	Experiment 4			Experiment 4	1	14-4 Com.tif			14-4 Com.tif	(x=87.48 y=4.31)	FALSE	87.5867	65.7323	87.5867	2	(x=87.18 y=4.47)	87.2983	65.4901	87.2983	87.1838	4.47008	(x=87.78 y=4.16)	87.8773	65.9725	87.8773	87.7788	4.16019	87.4804	4.31339	1	1	1	0	0	1	FALSE	unilongitudinal	TRUE	1
b171	bea3b078-3494-4ec8-8bd6-aea92c9e9f41	b171	0	Experiment 4	266	266	266	2020-10-07		1	Experiment 4			Experiment 4	1	14-4 Com.tif			14-4 Com.tif	(x=88.24 y=116.28)	FALSE	145.969	54.1057	145.969	2	(x=88.04 y=115.26)	145.039	53.0939	145.039	88.0409	115.261	(x=88.45 y=117.29)	146.905	55.121	146.905	88.4489	117.294	88.2401	116.278	2	2	2	1	1	1	TRUE	bilongitudinal	FALSE	0
b172	23ea7bf7-a324-43e6-8473-4f017fce2855	b172	0	Experiment 4	266	266	266	2020-10-07		1	Experiment 4			Experiment 4	1	14-4 Com.tif			14-4 Com.tif	(x=88.91 y=91.83)	FALSE	127.816	33.5886	127.816	2	(x=88.48 y=92.38)	127.916	33.725	127.916	88.482	92.3765	(x=89.34 y=91.28)	127.726	33.4727	127.726	89.3417	91.2796	88.9093	91.826	2	2	2	1	1	1	TRUE	bilongitudinal	FALSE	2
b173	987f7f23-931e-488e-8ebd-840cee27e4c0	b173	0	Experiment 4	266	266	266	2020-10-07		1	Experiment 4			Experiment 4	1	14-4 Com.tif			14-4 Com.tif	(x=88.89 y=82.08)	FALSE	120.988	27.0501	120.988	2	(x=88.66 y=81.66)	120.539	26.6275	120.539	88.6612	81.6633	(x=89.12 y=82.49)	121.437	27.4755	121.437	89.1197	82.4902	88.8893	82.0774	1	1	1	0	0	1	FALSE	unilongitudinal	TRUE	1
b174	3ac6e892-4307-477b-a392-0d7ec6171342	b174	0	Experiment 4	266	266	266	2020-10-07		1	Experiment 4			Experiment 4	1	14-4 Com.tif			14-4 Com.tif	(x=88.97 y=103.22)	FALSE	136.271	42.8266	136.271	2	(x=88.76 y=102.53)	135.612	42.1284	135.612	88.7592	102.53	(x=89.20 y=103.90)	136.94	43.5306	136.94	89.2005	103.903	88.9697	103.22	2	2	2	1	1	1	TRUE	bilongitudinal	FALSE	0
b175	74c4dd69-2c9f-4002-b70a-038b2e004c64	b175	0	Experiment 4	266	266	266	2020-10-07		1	Experiment 4			Experiment 4	1	14-4 Com.tif			14-4 Com.tif	(x=89.76 y=72.57)	FALSE	115.429	23.8457	115.429	2	(x=89.53 y=72.29)	115.067	23.5468	115.067	89.5264	72.2879	(x=90.00 y=72.85)	115.79	24.1466	115.79	90.0025	72.8477	89.7645	72.5678	1	1	1	0	0	1	FALSE	unilongitudinal	TRUE	1
b176	28b21ff1-7274-4c27-9802-60f833deabfa	b176	0	Experiment 4	266	266	266	2020-10-07		1	Experiment 4			Experiment 4	1	14-4 Com.tif			14-4 Com.tif	(x=90.13 y=89.58)	FALSE	127.077	32.8049	127.077	2	(x=89.72 y=89.89)	126.997	32.7234	126.997	89.7156	89.8854	(x=90.55 y=89.27)	127.16	32.8951	127.16	90.5536	89.273	90.1344	89.5789	1	1	1	0	0	1	FALSE	unilongitudinal	TRUE	1
b177	8d8f9b54-f43e-49c2-9905-3094666daf32	b177	0	Experiment 4	266	266	266	2020-10-07		1	Experiment 4			Experiment 4	1	14-4 Com.tif			14-4 Com.tif	(x=90.48 y=110.81)	FALSE	143.063	50.1686	143.063	2	(x=90.36 y=111.47)	143.496	50.6917	143.496	90.3575	111.474	(x=90.63 y=110.16)	142.65	49.6638	142.65	90.634	110.157	90.4848	110.813	2	2	2	1	1	1	TRUE	bilongitudinal	FALSE	0
b178	1295bfc7-45b8-4f04-8bcc-1988d75ef6c4	b178	0	Experiment 4	266	266	266	2020-10-07		1	Experiment 4			Experiment 4	1	14-4 Com.tif			14-4 Com.tif	(x=92.08 y=72.40)	FALSE	117.132	26.0561	117.132	2	(x=91.72 y=72.58)	116.96	25.7452	116.96	91.718	72.5775	(x=92.44 y=72.22)	117.304	26.3695	117.304	92.4395	72.2167	92.0787	72.3971	1	1	1	1	1	0	FALSE	unilongitudinal	TRUE	1
b179	943a0675-ce37-4a80-9b25-f2f9829737a4	b179	0	Experiment 4	266	266	266	2020-10-07		1	Experiment 4			Experiment 4	1	14-4 Com.tif			14-4 Com.tif	(x=93.43 y=99.49)	FALSE	136.479	42.3545	136.479	2	(x=92.86 y=99.03)	135.755	41.6401	135.755	92.857	99.03	(x=93.86 y=100.08)	137.204	43.0844	137.204	93.8564	100.079	93.4297	99.4851	2	2	2	1	1	1	TRUE	bilongitudinal	FALSE	1
b180	e99b35e5-185b-4652-884a-47d628049e6d	b180	0	Experiment 4	266	266	266	2020-10-07		1	Experiment 4			Experiment 4	1	14-4 Com.tif			14-4 Com.tif	(x=93.48 y=44.21)	FALSE	103.409	34.9764	103.409	2	(x=93.27 y=44.09)	103.17	34.8939	103.17	93.2737	44.0921	(x=93.69 y=44.33)	103.648	35.0603	103.648	93.6897	44.3297	93.4817	44.2109	0	0	0	0	0	0	FALSE	undefined	FALSE	0
b181	08f231da-dbc1-4bb6-ae0e-7f632a481968	b181	0	Experiment 4	266	266	266	2020-10-07		1	Experiment 4			Experiment 4	1	14-4 Com.tif			14-4 Com.tif	(x=94.02 y=23.82)	FALSE	96.9917	50.8292	96.9917	2	(x=93.43 y=24.32)	96.5392	50.09	96.5392	93.4253	24.3212	(x=94.60 y=23.31)	97.4286	51.5762	97.4286	94.5996	23.3076	94.0204	23.8235	2	2	2	1	1	1	TRUE	bilongitudinal	FALSE	0
b182	530937c9-0932-47c7-a087-434e8075d390	b182	0	Experiment 4	266	266	266	2020-10-07		1	Experiment 4			Experiment 4	1	14-4 Com.tif			14-4 Com.tif	(x=93.92 y=119.56)	FALSE	152.04	59.5108	152.04	2	(x=93.86 y=119.04)	151.595	59.0217	151.595	93.8615	119.042	(x=93.98 y=120.09)	152.487	60.0024	152.487	93.9783	120.085	93.9172	119.564	2	2	2	1	1	1	TRUE	bilongitudinal	FALSE	2
b183	9439574b-4609-41d8-85be-fd625346d693	b183	0	Experiment 4	266	266	266	2020-10-07		1	Experiment 4			Experiment 4	1	14-4 Com.tif			14-4 Com.tif	(x=94.54 y=76.75)	FALSE	121.773	29.649	121.773	2	(x=94.17 y=76.97)	121.625	29.3787	121.625	94.1737	76.9669	(x=94.91 y=76.53)	121.922	29.923	121.922	94.9101	76.5318	94.5419	76.7493	1	1	1	1	1	0	FALSE	unilongitudinal	TRUE	1
b184	fcf62648-c025-44e6-9546-f5e02ec7692f	b184	0	Experiment 4	266	266	266	2020-10-07		1	Experiment 4			Experiment 4	1	14-4 Com.tif			14-4 Com.tif	(x=95.23 y=107.90)	FALSE	143.909	50.1628	143.909	2	(x=94.86 y=107.90)	143.67	49.9576	143.67	94.8649	107.897	(x=95.59 y=107.90)	144.149	50.3698	144.149	95.5886	107.897	95.2267	107.897	1	1	1	0	0	1	FALSE	unilongitudinal	TRUE	1
b185	4f8d07b5-af46-4851-b3ab-85894f362eca	b185	0	Experiment 4	266	266	266	2020-10-07		1	Experiment 4			Experiment 4	1	14-4 Com.tif			14-4 Com.tif	(x=96.65 y=131.88)	FALSE	163.505	71.784	163.505	2	(x=96.18 y=131.65)	163.039	71.3756	163.039	96.1794	131.648	(x=97.11 y=132.12)	163.973	72.196	163.973	97.1148	132.121	96.6479	131.883	1	1	1	0	0	1	FALSE	unilongitudinal	TRUE	1
b186	79534672-5c45-4008-bee8-5215ad506b7e	b186	0	Experiment 4	266	266	266	2020-10-07		1	Experiment 4			Experiment 4	1	14-4 Com.tif			14-4 Com.tif	(x=97.15 y=34.43)	FALSE	103.073	44.3717	103.073	2	(x=96.81 y=33.99)	102.604	44.4605	102.604	96.8121	33.9861	(x=97.49 y=34.87)	103.537	44.2799	103.537	97.4873	34.8735	97.1536	34.4268	1	1	1	0	0	1	FALSE	unilongitudinal	TRUE	1
b187	8c9f0f91-0890-4cfe-bdbf-bca5a73b975f	b187	0	Experiment 4	266	266	266	2020-10-07		1	Experiment 4			Experiment 4	1	14-4 Com.tif			14-4 Com.tif	(x=97.74 y=90.73)	FALSE	133.359	39.3061	133.359	2	(x=96.88 y=91.11)	132.991	38.8691	132.991	96.8816	91.1069	(x=98.55 y=90.27)	133.645	39.6761	133.645	98.546	90.275	97.735	90.7329	2	2	2	1	1	1	TRUE	bilongitudinal	FALSE	0
b188	60e3227e-4403-46a6-8936-ea9d719fdf9e	b188	0	Experiment 4	266	266	266	2020-10-07		1	Experiment 4			Experiment 4	1	14-4 Com.tif			14-4 Com.tif	(x=97.26 y=111.63)	FALSE	148.055	54.3894	148.055	2	(x=97.10 y=111.26)	147.667	53.9899	147.667	97.0962	111.256	(x=97.43 y=112.00)	148.444	54.7889	148.444	97.4291	111.996	97.2626	111.626	1	1	1	1	1	0	FALSE	unilongitudinal	TRUE	0
b189	4726eda1-5503-4b18-b157-c3c20563da50	b189	0	Experiment 4	266	266	266	2020-10-07		1	Experiment 4			Experiment 4	1	14-4 Com.tif			14-4 Com.tif	(x=97.36 y=117.68)	FALSE	152.734	59.5422	152.734	2	(x=97.20 y=117.14)	152.217	58.9977	152.217	97.2038	117.139	(x=97.57 y=118.20)	153.271	60.098	153.271	97.5737	118.2	97.3637	117.678	1	1	1	0	0	1	FALSE	unilongitudinal	TRUE	1
b190	730dc9b6-d465-4c93-8896-e732ac2f9784	b190	0	Experiment 4	266	266	266	2020-10-07		1	Experiment 4			Experiment 4	1	14-4 Com.tif			14-4 Com.tif	(x=97.73 y=125.95)	FALSE	159.421	66.9361	159.421	2	(x=97.34 y=126.06)	159.266	66.8501	159.266	97.342	126.056	(x=98.13 y=125.84)	159.577	67.0245	159.577	98.1254	125.842	97.7337	125.949	1	1	1	0	0	1	FALSE	unilongitudinal	TRUE	1
b191	b1d6df28-4592-48fb-bed2-35cd43a5555c	b191	0	Experiment 4	266	266	266	2020-10-07		1	Experiment 4			Experiment 4	1	14-4 Com.tif			14-4 Com.tif	(x=97.98 y=99.91)	FALSE	139.934	45.6741	139.934	2	(x=97.49 y=99.34)	139.188	44.9275	139.188	97.4891	99.3443	(x=98.51 y=100.43)	140.682	46.4211	140.682	98.5096	100.435	97.9809	99.9068	2	2	2	1	1	1	TRUE	bilongitudinal	FALSE	1
b192	de4feced-58a2-4e64-9250-e1ad7618372f	b192	0	Experiment 4	266	266	266	2020-10-07		1	Experiment 4			Experiment 4	1	14-4 Com.tif			14-4 Com.tif	(x=98.60 y=81.87)	FALSE	128.164	35.3792	128.164	2	(x=98.17 y=81.73)	127.741	34.9293	127.741	98.1746	81.7281	(x=99.04 y=82.01)	128.583	35.8281	128.583	99.0362	82.0092	98.6041	81.8727	1	1	1	1	1	0	FALSE	unilongitudinal	TRUE	1
b193	ca1b78b9-bc3c-4e11-87ac-58e32532bfa9	b193	0	Experiment 4	266	266	266	2020-10-07		1	Experiment 4			Experiment 4	1	14-4 Com.tif			14-4 Com.tif	(x=98.47 y=30.49)	FALSE	103.081	48.1628	103.081	2	(x=98.27 y=30.86)	103	47.753	103	98.267	30.8644	(x=98.67 y=30.12)	103.164	48.5729	103.164	98.6677	30.1248	98.4674	30.4946	1	1	1	1	1	0	FALSE	unilongitudinal	TRUE	1
b194	a0d4c969-e4d6-41bf-800a-095a7277ae02	b194	0	Experiment 4	266	266	266	2020-10-07		1	Experiment 4			Experiment 4	1	14-4 Com.tif			14-4 Com.tif	(x=98.34 y=53.41)	FALSE	111.911	34.3374	111.911	2	(x=98.35 y=53.04)	111.734	34.4892	111.734	98.3452	53.0359	(x=98.34 y=53.79)	112.091	34.1909	112.091	98.3388	53.7938	98.341	53.4148	1	1	1	0	0	1	FALSE	unilongitudinal	TRUE	1
b195	aedc455e-e84c-402b-b55f-d2eed2994c1e	b195	0	Experiment 4	266	266	266	2020-10-07		1	Experiment 4			Experiment 4	1	14-4 Com.tif			14-4 Com.tif	(x=99.42 y=97.26)	FALSE	139.08	44.8237	139.08	2	(x=99.06 y=97.34)	138.881	44.6183	138.881	99.0581	97.3417	(x=99.78 y=97.18)	139.28	45.0312	139.28	99.7755	97.1787	99.4168	97.2602	1	1	1	1	1	0	FALSE	unilongitudinal	TRUE	1
b196	85b7d6df-bcd8-4fdd-b82f-2b208ba9a6f4	b196	0	Experiment 4	266	266	266	2020-10-07		1	Experiment 4			Experiment 4	1	14-4 Com.tif			14-4 Com.tif	(x=99.70 y=105.75)	FALSE	145.336	51.1783	145.336	2	(x=99.65 y=105.32)	144.996	50.8246	144.996	99.6537	105.323	(x=99.75 y=106.17)	145.677	51.533	145.677	99.7483	106.17	99.7011	105.746	1	1	1	1	1	0	FALSE	unilongitudinal	TRUE	1
b197	379ba7a4-8841-4c37-b5f3-d69406637356	b197	0	Experiment 4	266	266	266	2020-10-07		1	Experiment 4			Experiment 4	1	14-4 Com.tif			14-4 Com.tif	(x=100.96 y=69.92)	FALSE	122.812	34.4572	122.812	2	(x=100.13 y=69.87)	122.097	33.6177	122.097	100.126	69.8746	(x=101.80 y=69.96)	123.523	35.2962	123.523	101.804	69.9568	100.964	69.9217	2	2	2	1	1	1	TRUE	bilongitudinal	FALSE	0
b198	ad73a303-a4d0-4a32-b999-e6a93e1c84a4	b198	0	Experiment 4	266	266	266	2020-10-07		1	Experiment 4			Experiment 4	1	14-4 Com.tif			14-4 Com.tif	(x=101.04 y=35.80)	FALSE	107.19	46.1987	107.19	2	(x=100.73 y=36.20)	107.04	45.7047	107.04	100.734	36.1982	(x=101.33 y=35.39)	107.336	46.6917	107.336	101.334	35.3897	101.036	35.7956	2	2	2	1	1	1	TRUE	bilongitudinal	FALSE	1
b199	8a019cf2-c989-4619-b944-12c5970630ea	b199	0	Experiment 4	266	266	266	2020-10-07		1	Experiment 4			Experiment 4	1	14-4 Com.tif			14-4 Com.tif	(x=101.26 y=3.92)	FALSE	101.34	71.6545	101.34	2	(x=101.18 y=3.38)	101.235	72.0846	101.235	101.178	3.37827	(x=101.37 y=4.45)	101.465	71.2368	101.465	101.368	4.45098	101.265	3.91609	2	2	2	1	1	1	TRUE	bilongitudinal	FALSE	2
b200	59e06d95-4e0d-4386-a2aa-10fbf0bbcd03	b200	0	Experiment 4	266	266	266	2020-10-07		1	Experiment 4			Experiment 4	1	14-4 Com.tif			14-4 Com.tif	(x=101.81 y=92.78)	FALSE	137.746	43.7923	137.746	2	(x=101.57 y=92.29)	137.236	43.3058	137.236	101.571	92.2887	(x=102.05 y=93.27)	138.255	44.279	138.255	102.052	93.2729	101.813	92.7802	1	1	1	1	1	0	FALSE	unilongitudinal	TRUE	1
b202	7dec5078-823b-4665-be71-50378708d4db	b202	0	Experiment 4	266	266	266	2020-10-07		1	Experiment 4			Experiment 4	1	14-4 Com.tif			14-4 Com.tif	(x=102.71 y=111.05)	FALSE	151.265	57.1808	151.265	2	(x=102.41 y=111.27)	151.219	57.1599	151.219	102.408	111.265	(x=103.01 y=110.84)	151.312	57.2053	151.312	103.007	110.837	102.707	111.051	1	1	1	0	0	1	FALSE	unilongitudinal	TRUE	1
b203	8b6dd625-244a-4ca4-ab3b-06af939d8ef4	b203	0	Experiment 4	266	266	266	2020-10-07		1	Experiment 4			Experiment 4	1	14-4 Com.tif			14-4 Com.tif	(x=103.38 y=75.63)	FALSE	128.095	37.8011	128.095	2	(x=102.74 y=75.65)	127.589	37.1847	127.589	102.745	75.6468	(x=104.02 y=75.61)	128.598	38.4159	128.598	104.021	75.6117	103.383	75.6335	2	2	2	1	1	1	TRUE	bilongitudinal	FALSE	2
b204	8289629f-85a2-4fab-be18-25082ca0f7e1	b204	0	Experiment 4	266	266	266	2020-10-07		1	Experiment 4			Experiment 4	1	14-4 Com.tif			14-4 Com.tif	(x=104.02 y=92.95)	FALSE	139.498	45.6811	139.498	2	(x=103.71 y=93.18)	139.421	45.5602	139.421	103.707	93.1834	(x=104.34 y=92.71)	139.577	45.8051	139.577	104.34	92.7081	104.024	92.9457	1	1	1	1	1	0	FALSE	unilongitudinal	TRUE	1
b206	5239268f-85ca-4abb-b3b3-3d4947582025	b206	0	Experiment 4	266	266	266	2020-10-07		1	Experiment 4			Experiment 4	1	14-4 Com.tif			14-4 Com.tif	(x=104.24 y=85.65)	FALSE	134.91	42.0983	134.91	2	(x=103.88 y=85.83)	134.746	41.8595	134.746	103.876	85.828	(x=104.60 y=85.47)	135.074	42.3395	135.074	104.595	85.4681	104.235	85.648	1	1	1	0	0	1	FALSE	unilongitudinal	TRUE	1
b207	f16fc997-36b7-446c-8c11-9ff3410ddc87	b207	0	Experiment 4	266	266	266	2020-10-07		1	Experiment 4			Experiment 4	1	14-4 Com.tif			14-4 Com.tif	(x=104.59 y=54.26)	FALSE	117.827	39.9073	117.827	2	(x=104.35 y=54.64)	117.788	39.5606	117.788	104.35	54.6361	(x=104.83 y=53.88)	117.868	40.2562	117.868	104.834	53.8765	104.592	54.2563	1	1	1	1	1	0	FALSE	unilongitudinal	TRUE	1
b208	6b581ae2-0830-4700-a7f6-d4dc9fe2159d	b208	0	Experiment 4	266	266	266	2020-10-07		1	Experiment 4			Experiment 4	1	14-4 Com.tif			14-4 Com.tif	(x=105.54 y=39.64)	FALSE	112.74	47.3454	112.74	2	(x=104.95 y=40.02)	112.317	46.6448	112.317	104.947	40.0162	(x=106.13 y=39.26)	113.161	48.0463	113.161	106.131	39.2644	105.541	39.643	2	2	2	1	1	1	TRUE	bilongitudinal	FALSE	2
b209	e63587c8-f86f-4bcd-912b-19de2cbdfbaf	b209	0	Experiment 4	266	266	266	2020-10-07		1	Experiment 4			Experiment 4	1	14-4 Com.tif			14-4 Com.tif	(x=106.07 y=22.98)	FALSE	108.534	58.8317	108.534	2	(x=105.70 y=22.57)	108.086	58.8951	108.086	105.704	22.567	(x=106.44 y=23.40)	108.983	58.7733	108.983	106.442	23.3969	106.073	22.9819	1	1	1	0	0	1	FALSE	unilongitudinal	TRUE	1
b210	f1028e6c-f3cb-4147-91c7-55ad2921543f	b210	0	Experiment 4	266	266	266	2020-10-07		1	Experiment 4			Experiment 4	1	14-4 Com.tif			14-4 Com.tif	(x=106.47 y=3.88)	FALSE	106.539	74.335	106.539	2	(x=105.89 y=3.43)	105.95	74.4138	105.95	105.895	3.43041	(x=107.04 y=4.33)	107.131	74.2668	107.131	107.043	4.33283	106.468	3.88298	2	2	2	1	1	1	TRUE	bilongitudinal	FALSE	1
b211	1cbf3ef9-b476-4455-b4e4-1874b12dea4d	b211	0	Experiment 4	266	266	266	2020-10-07		1	Experiment 4			Experiment 4	1	14-4 Com.tif			14-4 Com.tif	(x=106.51 y=31.67)	FALSE	111.115	53.0263	111.115	2	(x=106.36 y=32.01)	111.073	52.6941	111.073	106.36	32.0105	(x=106.65 y=31.33)	111.158	53.3588	111.158	106.65	31.3338	106.505	31.6722	1	1	1	1	1	0	FALSE	unilongitudinal	TRUE	1
b212	681d8868-ea1b-433d-9e09-5315f0b149a7	b212	0	Experiment 4	266	266	266	2020-10-07		1	Experiment 4			Experiment 4	1	14-4 Com.tif			14-4 Com.tif	(x=107.34 y=25.18)	FALSE	110.25	58.0973	110.25	2	(x=106.91 y=25.34)	109.876	57.6895	109.876	106.914	25.3363	(x=107.76 y=25.02)	110.624	58.5057	110.624	107.758	25.02	107.336	25.1782	1	1	1	0	0	1	FALSE	unilongitudinal	TRUE	1
b213	2562dd89-95fe-4259-8fc4-4f91d370ae56	b213	0	Experiment 4	266	266	266	2020-10-07		1	Experiment 4			Experiment 4	1	14-4 Com.tif			14-4 Com.tif	(x=107.55 y=94.81)	FALSE	143.376	49.6435	143.376	2	(x=107.12 y=94.83)	143.068	49.3017	143.068	107.121	94.8342	(x=107.99 y=94.79)	143.689	49.9904	143.689	107.989	94.7887	107.555	94.8084	1	1	1	0	0	1	FALSE	unilongitudinal	TRUE	0
b214	e88cdf75-87e8-4114-9aa8-d1c2c3a4b335	b214	0	Experiment 4	266	266	266	2020-10-07		1	Experiment 4			Experiment 4	1	14-4 Com.tif			14-4 Com.tif	(x=107.45 y=104.51)	FALSE	149.896	55.6465	149.896	2	(x=107.24 y=104.15)	149.49	55.2432	149.49	107.237	104.151	(x=107.67 y=104.87)	150.302	56.0501	150.302	107.669	104.872	107.453	104.511	1	1	1	0	0	1	FALSE	unilongitudinal	TRUE	1
b215	b5ff2a94-cee3-47f9-a210-0ba339339c97	b215	0	Experiment 4	266	266	266	2020-10-07		1	Experiment 4			Experiment 4	1	14-4 Com.tif			14-4 Com.tif	(x=108.79 y=24.52)	FALSE	111.521	59.5914	111.521	2	(x=108.42 y=23.86)	111.012	59.7948	111.012	108.417	23.8609	(x=109.17 y=25.18)	112.031	59.3934	112.031	109.165	25.1762	108.793	24.5176	2	2	2	1	1	1	TRUE	bilongitudinal	FALSE	0
b216	c62c4899-26d4-4c40-8e5b-a712d3cf536a	b216	0	Experiment 4	266	266	266	2020-10-07		1	Experiment 4			Experiment 4	1	14-4 Com.tif			14-4 Com.tif	(x=108.59 y=30.28)	FALSE	112.735	55.5132	112.735	2	(x=108.48 y=29.70)	112.47	55.8073	112.47	108.477	29.703	(x=108.71 y=30.86)	113.002	55.2234	113.002	108.707	30.8591	108.592	30.281	2	2	2	1	1	1	TRUE	bilongitudinal	FALSE	1
b217	789356ac-0fc1-4f95-a1b8-fda8a0814416	b217	0	Experiment 4	266	266	266	2020-10-07		1	Experiment 4			Experiment 4	1	14-4 Com.tif			14-4 Com.tif	(x=109.30 y=16.43)	FALSE	110.525	65.8864	110.525	2	(x=108.75 y=16.34)	109.97	65.5982	109.97	108.749	16.345	(x=109.84 y=16.53)	111.078	66.1603	111.078	109.841	16.5342	109.297	16.4294	1	1	1	0	0	1	FALSE	unilongitudinal	TRUE	1
b218	c073ecce-205a-40d5-b773-649030387961	b218	0	Experiment 4	266	266	266	2020-10-07		1	Experiment 4			Experiment 4	1	14-4 Com.tif			14-4 Com.tif	(x=109.34 y=115.22)	FALSE	158.84	64.6457	158.84	2	(x=108.86 y=115.40)	158.648	64.473	158.648	108.865	115.403	(x=109.81 y=115.04)	159.03	64.8191	159.03	109.807	115.035	109.336	115.22	1	1	1	0	0	1	FALSE	unilongitudinal	TRUE	1
b219	c0d583f1-33e3-4fe9-9809-c3e4e49fd83a	b219	0	Experiment 4	266	266	266	2020-10-07		1	Experiment 4			Experiment 4	1	14-4 Com.tif			14-4 Com.tif	(x=110.44 y=96.02)	FALSE	146.343	52.7092	146.343	2	(x=109.87 y=95.99)	145.9	52.2255	145.9	109.872	95.994	(x=111.01 y=96.03)	146.781	53.189	146.781	111.005	96.0339	110.438	96.0193	1	1	1	1	1	0	FALSE	unilongitudinal	TRUE	1
b220	116b8cdf-75f2-48bb-b92a-3ceb803ce34b	b220	0	Experiment 4	266	266	266	2020-10-07		1	Experiment 4			Experiment 4	1	14-4 Com.tif			14-4 Com.tif	(x=111.13 y=27.01)	FALSE	114.365	59.5782	114.365	2	(x=110.93 y=27.41)	114.266	59.1634	114.266	110.93	27.4109	(x=111.33 y=26.61)	114.466	59.9936	114.466	111.33	26.6117	111.13	27.0113	1	1	1	1	1	0	FALSE	unilongitudinal	TRUE	1
b221	b2d1e6c4-9d75-4117-a477-7c06fdeac895	b221	0	Experiment 4	266	266	266	2020-10-07		1	Experiment 4			Experiment 4	1	14-4 Com.tif			14-4 Com.tif	(x=111.55 y=105.07)	FALSE	153.243	59.0785	153.243	2	(x=111.00 y=105.33)	153.019	58.8295	153.019	111.002	105.325	(x=112.09 y=104.82)	153.467	59.3297	153.467	112.092	104.821	111.548	105.074	2	2	2	1	1	1	TRUE	bilongitudinal	FALSE	2
b222	b9519476-19af-40b7-a033-ff39673cba54	b222	0	Experiment 4	266	266	266	2020-10-07		1	Experiment 4			Experiment 4	1	14-4 Com.tif			14-4 Com.tif	(x=111.75 y=57.48)	FALSE	125.669	46.0132	125.669	2	(x=111.01 y=57.59)	125.055	45.2651	125.055	111.008	57.5861	(x=112.50 y=57.47)	126.33	46.751	126.33	112.5	57.4709	111.751	57.4849	2	2	2	1	1	1	TRUE	bilongitudinal	FALSE	1
b223	38493c0b-8b08-4c1d-908a-a5c20a83c98e	b223	0	Experiment 4	266	266	266	2020-10-07		1	Experiment 4			Experiment 4	1	14-4 Com.tif			14-4 Com.tif	(x=111.25 y=44.13)	FALSE	119.688	49.9588	119.688	2	(x=111.09 y=44.58)	119.701	49.6113	119.701	111.089	44.5827	(x=111.42 y=43.69)	119.676	50.3085	119.676	111.418	43.6868	111.253	44.1347	2	2	2	1	1	1	TRUE	bilongitudinal	FALSE	1
b224	f4699db3-c54c-48d4-bb54-b1927bd50e70	b224	0	Experiment 4	266	266	266	2020-10-07		1	Experiment 4			Experiment 4	1	14-4 Com.tif			14-4 Com.tif	(x=111.67 y=113.35)	FALSE	159.121	64.8534	159.121	2	(x=111.08 y=113.45)	158.779	64.5181	158.779	111.083	113.452	(x=112.26 y=113.26)	159.466	65.1944	159.466	112.26	113.257	111.671	113.353	2	2	2	1	1	1	TRUE	bilongitudinal	FALSE	2
b225	d0569f35-4317-41ee-9eba-3b0ce6979c74	b225	0	Experiment 4	266	266	266	2020-10-07		1	Experiment 4			Experiment 4	1	14-4 Com.tif			14-4 Com.tif	(x=112.18 y=97.76)	FALSE	148.802	55.1295	148.802	2	(x=111.77 y=97.86)	148.558	54.8478	148.558	111.775	97.8564	(x=112.59 y=97.67)	149.056	55.4213	149.056	112.594	97.6741	112.183	97.7596	1	1	1	0	0	1	FALSE	unilongitudinal	TRUE	1
b226	27ce4a32-74d3-4cc7-abd2-ecd6f0d36162	b226	0	Experiment 4	266	266	266	2020-10-07		1	Experiment 4			Experiment 4	1	14-4 Com.tif			14-4 Com.tif	(x=112.63 y=28.62)	FALSE	116.208	59.6703	116.208	2	(x=111.94 y=28.39)	115.479	59.2857	115.479	111.936	28.3861	(x=113.34 y=28.78)	116.938	60.1202	116.938	113.342	28.7754	112.629	28.6155	2	2	2	1	1	1	TRUE	bilongitudinal	FALSE	2
b227	c8fc5251-72fe-4791-97aa-b4491ceae38e	b227	0	Experiment 4	266	266	266	2020-10-07		1	Experiment 4			Experiment 4	1	14-4 Com.tif			14-4 Com.tif	(x=113.11 y=73.81)	FALSE	135.062	46.9929	135.062	2	(x=112.67 y=73.60)	134.578	46.5269	134.578	112.668	73.6006	(x=113.54 y=74.03)	135.547	47.4578	135.547	113.544	74.0327	113.107	73.8141	1	1	1	1	1	0	FALSE	unilongitudinal	TRUE	1
b228	c5a18052-d833-40c3-ade4-e113248534d8	b228	0	Experiment 4	266	266	266	2020-10-07		1	Experiment 4			Experiment 4	1	14-4 Com.tif			14-4 Com.tif	(x=113.75 y=9.23)	FALSE	114.128	74.2691	114.128	2	(x=113.40 y=9.70)	113.81	73.6799	113.81	113.396	9.69999	(x=114.11 y=8.76)	114.441	74.8581	114.441	114.105	8.75816	113.754	9.23155	1	1	1	0	0	1	FALSE	unilongitudinal	TRUE	1
b229	13d46b89-157b-493b-a3d9-36711398b2cf	b229	0	Experiment 4	266	266	266	2020-10-07		1	Experiment 4			Experiment 4	1	14-4 Com.tif			14-4 Com.tif	(x=113.68 y=132.24)	FALSE	174.388	80.6938	174.388	2	(x=113.44 y=131.66)	173.789	80.0807	173.789	113.438	131.661	(x=113.93 y=132.82)	174.986	81.3059	174.986	113.927	132.818	113.685	132.238	2	2	2	1	1	1	TRUE	bilongitudinal	FALSE	2
b230	2cb6c9a0-7611-4e3c-b283-463601dbb350	b230	0	Experiment 4	266	266	266	2020-10-07		1	Experiment 4			Experiment 4	1	14-4 Com.tif			14-4 Com.tif	(x=114.21 y=68.68)	FALSE	133.275	47.5957	133.275	2	(x=113.69 y=69.35)	133.177	47.1081	133.177	113.693	69.3537	(x=114.66 y=67.96)	133.283	48.0128	133.283	114.657	67.9576	114.214	68.683	2	2	2	1	1	1	TRUE	bilongitudinal	FALSE	1
b231	d957c36d-f177-4ef9-886c-f510b05c8a61	b231	0	Experiment 4	266	266	266	2020-10-07		1	Experiment 4			Experiment 4	1	14-4 Com.tif			14-4 Com.tif	(x=114.03 y=129.40)	FALSE	172.472	78.6104	172.472	2	(x=113.87 y=128.80)	171.915	78.0339	171.915	113.868	128.798	(x=114.21 y=129.99)	173.038	79.1941	173.038	114.213	129.991	114.032	129.397	1	1	1	0	0	1	FALSE	unilongitudinal	TRUE	1
b232	8aa0bf50-c028-41da-8b8c-7c1997111fbb	b232	0	Experiment 4	266	266	266	2020-10-07		1	Experiment 4			Experiment 4	1	14-4 Com.tif			14-4 Com.tif	(x=114.85 y=16.11)	FALSE	115.969	69.8391	115.969	2	(x=114.25 y=16.81)	115.476	68.9138	115.476	114.246	16.8133	(x=115.54 y=15.49)	116.576	70.7648	116.576	115.542	15.4917	114.846	16.1066	2	2	2	1	1	1	TRUE	bilongitudinal	FALSE	0
b233	b07dae37-ae17-4b07-b36f-26a3c3e0a44e	b233	0	Experiment 4	266	266	266	2020-10-07		1	Experiment 4			Experiment 4	1	14-4 Com.tif			14-4 Com.tif	(x=114.63 y=30.27)	FALSE	118.561	60.2094	118.561	2	(x=114.31 y=30.51)	118.315	59.8132	118.315	114.314	30.5104	(x=114.95 y=30.04)	118.808	60.6056	118.808	114.948	30.0358	114.631	30.273	1	1	1	1	1	0	FALSE	unilongitudinal	TRUE	1
b234	e14d95a3-a49f-4eb6-97c4-e321a20e1c8c	b234	0	Experiment 4	266	266	266	2020-10-07		1	Experiment 4			Experiment 4	1	14-4 Com.tif			14-4 Com.tif	(x=115.09 y=62.02)	FALSE	130.735	48.6466	130.735	2	(x=114.70 y=61.83)	130.304	48.2814	130.304	114.701	61.8288	(x=115.47 y=62.22)	131.167	49.0086	131.167	115.469	62.2234	115.087	62.0225	1	1	1	1	1	0	FALSE	unilongitudinal	TRUE	1
b235	a8f0ab5e-ff7a-42ca-bf8b-bb6f8e32a6a0	b235	0	Experiment 4	266	266	266	2020-10-07		1	Experiment 4			Experiment 4	1	14-4 Com.tif			14-4 Com.tif	(x=115.32 y=26.66)	FALSE	118.361	62.9898	118.361	2	(x=115.17 y=26.23)	118.115	63.1476	118.115	115.166	26.227	(x=115.47 y=27.09)	118.607	62.8333	118.607	115.471	27.0934	115.319	26.6599	1	1	1	0	0	1	FALSE	unilongitudinal	TRUE	1
b236	ee98bd89-d874-4ab3-add9-8b42f5371953	b236	0	Experiment 4	266	266	266	2020-10-07		1	Experiment 4			Experiment 4	1	14-4 Com.tif			14-4 Com.tif	(x=115.69 y=9.26)	FALSE	116.065	75.4949	116.065	2	(x=115.64 y=8.62)	115.959	75.9451	115.959	115.638	8.61881	(x=115.76 y=9.90)	116.182	75.0531	116.182	115.759	9.8957	115.695	9.25763	2	2	2	1	1	1	TRUE	bilongitudinal	FALSE	0
b237	4710e4c0-05c2-4fa7-9621-3a046951a529	b237	0	Experiment 4	266	266	266	2020-10-07		1	Experiment 4			Experiment 4	1	14-4 Com.tif			14-4 Com.tif	(x=115.77 y=86.77)	FALSE	144.682	53.0687	144.682	2	(x=115.76 y=86.12)	144.284	52.816	144.284	115.761	86.1241	(x=115.77 y=87.42)	145.075	53.3211	145.075	115.774	87.4247	115.771	86.7744	1	1	1	0	0	1	FALSE	unilongitudinal	TRUE	0
b238	b7f18253-7fe2-4a0e-ad04-047b29839aca	b238	0	Experiment 4	266	266	266	2020-10-07		1	Experiment 4			Experiment 4	1	14-4 Com.tif			14-4 Com.tif	(x=116.94 y=62.25)	FALSE	132.48	50.4732	132.48	2	(x=116.69 y=62.63)	132.436	50.1924	132.436	116.692	62.6281	(x=117.19 y=61.88)	132.525	50.7565	132.525	117.192	61.8775	116.942	62.2528	1	1	1	1	1	0	FALSE	unilongitudinal	TRUE	1
b239	0225ce7b-36a3-482f-a6c5-16024c6e4357	b239	0	Experiment 4	266	266	266	2020-10-07		1	Experiment 4			Experiment 4	1	14-4 Com.tif			14-4 Com.tif	(x=117.23 y=22.08)	FALSE	119.293	67.4195	119.293	2	(x=116.71 y=21.84)	118.74	67.1881	118.74	116.714	21.8395	(x=117.75 y=22.31)	119.847	67.6557	119.847	117.752	22.3098	117.233	22.075	2	2	2	1	1	1	TRUE	bilongitudinal	FALSE	2
b240	af1ca2e4-c338-4b62-88d9-d6edbc91d193	b240	0	Experiment 4	266	266	266	2020-10-07		1	Experiment 4			Experiment 4	1	14-4 Com.tif			14-4 Com.tif	(x=118.59 y=11.58)	FALSE	119.154	75.6976	119.154	2	(x=118.22 y=11.31)	118.763	75.6494	118.763	118.224	11.3065	(x=118.95 y=11.87)	119.54	75.7387	119.54	118.95	11.8682	118.59	11.5834	1	1	1	0	0	1	FALSE	unilongitudinal	TRUE	1
b241	e5a26a1e-e224-41ab-b5d2-7cfdf4bd0e86	b241	0	Experiment 4	266	266	266	2020-10-07		1	Experiment 4			Experiment 4	1	14-4 Com.tif			14-4 Com.tif	(x=118.68 y=125.02)	FALSE	172.379	78.1751	172.379	2	(x=118.35 y=125.24)	172.311	78.1203	172.311	118.348	125.239	(x=119.01 y=124.80)	172.447	78.2319	172.447	119.013	124.795	118.681	125.017	2	2	2	1	1	1	TRUE	bilongitudinal	FALSE	2
b242	7cc586ba-02ae-42c1-b51f-08ffc75c3659	b242	0	Experiment 4	266	266	266	2020-10-07		1	Experiment 4			Experiment 4	1	14-4 Com.tif			14-4 Com.tif	(x=120.03 y=16.61)	FALSE	121.169	73.1647	121.169	2	(x=119.81 y=15.98)	120.867	73.4393	120.867	119.806	15.9765	(x=120.37 y=17.18)	121.591	73.0294	121.591	120.372	17.1792	120.025	16.6075	2	2	2	1	1	1	TRUE	bilongitudinal	FALSE	1
b244	a8bb6819-723f-4365-95b5-735204d79201	b244	0	Experiment 4	266	266	266	2020-10-07		1	Experiment 4			Experiment 4	1	14-4 Com.tif			14-4 Com.tif	(x=120.36 y=14.68)	FALSE	121.257	74.74	121.257	2	(x=120.19 y=15.07)	121.13	74.3467	121.13	120.19	15.0655	(x=120.54 y=14.30)	121.385	75.1337	121.385	120.54	14.2956	120.365	14.6806	1	1	1	1	1	0	FALSE	unilongitudinal	TRUE	1
b246	711eba8c-d891-491b-b038-885f0138f2b3	b246	0	Experiment 4	266	266	266	2020-10-07		1	Experiment 4			Experiment 4	1	14-4 Com.tif			14-4 Com.tif	(x=120.56 y=54.92)	FALSE	132.481	55.1608	132.481	2	(x=120.55 y=55.56)	132.733	55.0169	132.733	120.546	55.5567	(x=120.59 y=54.29)	132.251	55.3308	132.251	120.593	54.2938	120.559	54.9249	2	2	2	1	1	1	TRUE	bilongitudinal	FALSE	2
b249	b55dc7da-e701-4ead-8908-49427ca620be	b249	0	Experiment 4	266	266	266	2020-10-07		1	Experiment 4			Experiment 4	1	14-4 Com.tif			14-4 Com.tif	(x=121.12 y=85.73)	FALSE	148.394	57.7034	148.394	2	(x=120.89 y=86.24)	148.499	57.6559	148.499	120.893	86.2373	(x=121.36 y=85.23)	148.304	57.7684	148.304	121.363	85.2348	121.122	85.7334	2	2	2	1	1	1	TRUE	bilongitudinal	FALSE	2
b250	f578a505-2300-438d-a3dc-c7832ba9c0a3	b250	0	Experiment 4	266	266	266	2020-10-07		1	Experiment 4			Experiment 4	1	14-4 Com.tif			14-4 Com.tif	(x=121.52 y=77.27)	FALSE	144.007	55.8747	144.007	2	(x=121.11 y=76.69)	143.347	55.3626	143.347	121.109	76.6867	(x=121.94 y=77.85)	144.671	56.3958	144.671	121.936	77.8548	121.52	77.2727	2	2	2	1	1	1	TRUE	bilongitudinal	FALSE	1
b251	319abb71-4ebc-4360-9ec5-05a852410e58	b251	0	Experiment 4	266	266	266	2020-10-07		1	Experiment 4			Experiment 4	1	14-4 Com.tif			14-4 Com.tif	(x=121.72 y=10.86)	FALSE	122.203	78.3953	122.203	2	(x=121.30 y=10.88)	121.792	78.0841	121.792	121.304	10.8827	(x=122.14 y=10.83)	122.615	78.7075	122.615	122.136	10.8273	121.72	10.855	1	1	1	1	1	0	FALSE	unilongitudinal	TRUE	1
b252	e257f16a-6db0-49bf-afe6-f6b4c62171de	b252	0	Experiment 4	266	266	266	2020-10-07		1	Experiment 4			Experiment 4	1	14-4 Com.tif			14-4 Com.tif	(x=122.05 y=88.26)	FALSE	150.624	59.4549	150.624	2	(x=121.66 y=88.49)	150.44	59.1731	150.44	121.66	88.4927	(x=122.45 y=88.03)	150.808	59.739	150.808	122.447	88.034	122.054	88.2633	2	2	2	1	1	1	TRUE	bilongitudinal	FALSE	0
b253	1b01ffb5-ff6e-4e46-b020-995f104ae95e	b253	0	Experiment 4	266	266	266	2020-10-07		1	Experiment 4			Experiment 4	1	14-4 Com.tif			14-4 Com.tif	(x=122.08 y=125.37)	FALSE	174.992	80.736	174.992	2	(x=121.71 y=125.52)	174.842	80.5924	174.842	121.71	125.524	(x=122.46 y=125.21)	175.14	80.8791	175.14	122.457	125.213	122.084	125.37	1	1	1	0	0	1	FALSE	unilongitudinal	TRUE	1
b254	87cfa063-c089-4cea-b5a4-420cfc79140a	b254	0	Experiment 4	266	266	266	2020-10-07		1	Experiment 4			Experiment 4	1	14-4 Com.tif			14-4 Com.tif	(x=122.09 y=110.11)	FALSE	164.403	70.4225	164.403	2	(x=121.83 y=110.56)	164.517	70.5012	164.517	121.825	110.564	(x=122.35 y=109.65)	164.294	70.3503	164.294	122.351	109.649	122.087	110.106	2	2	2	1	1	1	TRUE	bilongitudinal	FALSE	1
b257	1fdca0e8-4f70-45aa-9715-898f8a489652	b257	0	Experiment 4	266	266	266	2020-10-07		1	Experiment 4			Experiment 4	1	14-4 Com.tif			14-4 Com.tif	(x=123.11 y=105.20)	FALSE	161.93	68.3438	161.93	2	(x=122.48 y=105.12)	161.409	67.789	161.409	122.485	105.121	(x=123.73 y=105.27)	162.448	68.8972	162.448	123.728	105.266	123.106	105.196	2	2	2	1	1	1	TRUE	bilongitudinal	FALSE	2
b258	140427bb-7b15-401c-99f9-e6102e610ffc	b258	0	Experiment 4	266	266	266	2020-10-07		1	Experiment 4			Experiment 4	1	14-4 Com.tif			14-4 Com.tif	(x=123.38 y=112.11)	FALSE	166.707	72.681	166.707	2	(x=123.00 y=111.27)	165.859	71.8574	165.859	122.996	111.271	(x=123.74 y=112.96)	167.545	73.4939	167.545	123.737	112.963	123.38	112.11	2	2	2	1	1	1	TRUE	bilongitudinal	FALSE	0
b259	37f613ed-6f8f-44ec-917e-810e7674ff67	b259	0	Experiment 4	266	266	266	2020-10-07		1	Experiment 4			Experiment 4	1	14-4 Com.tif			14-4 Com.tif	(x=123.92 y=17.03)	FALSE	125.087	75.7742	125.087	2	(x=123.45 y=17.18)	124.638	75.3195	124.638	123.448	17.1812	(x=124.39 y=16.88)	125.534	76.232	125.534	124.394	16.8788	123.922	17.0332	2	2	2	1	1	1	TRUE	bilongitudinal	FALSE	0
b260	f3498a67-988c-4545-9724-c33e81bf6ae9	b260	0	Experiment 4	266	266	266	2020-10-07		1	Experiment 4			Experiment 4	1	14-4 Com.tif			14-4 Com.tif	(x=123.96 y=86.74)	FALSE	151.294	60.7154	151.294	2	(x=123.56 y=86.34)	150.735	60.2045	150.735	123.561	86.336	(x=124.37 y=87.13)	151.855	61.2312	151.855	124.37	87.1316	123.962	86.7371	2	2	2	1	1	1	TRUE	bilongitudinal	FALSE	1
b261	e3a7fe28-fc74-400d-9fc7-e2ef9ab1ccd6	b261	0	Experiment 4	266	266	266	2020-10-07		1	Experiment 4			Experiment 4	1	14-4 Com.tif			14-4 Com.tif	(x=124.09 y=38.94)	FALSE	130.06	63.7693	130.06	2	(x=124.02 y=39.40)	130.13	63.5106	130.13	124.023	39.3978	(x=124.16 y=38.49)	129.992	64.0303	129.992	124.162	38.4912	124.092	38.9445	1	1	1	1	1	0	FALSE	unilongitudinal	TRUE	0
b264	41e898bd-f092-436d-816d-52e2fdc7bed2	b264	0	Experiment 4	266	266	266	2020-10-07		1	Experiment 4			Experiment 4	1	14-4 Com.tif			14-4 Com.tif	(x=126.33 y=80.98)	FALSE	150.051	61.3575	150.051	2	(x=126.03 y=81.46)	150.067	61.1877	150.067	126.033	81.4616	(x=126.62 y=80.49)	150.032	61.5277	150.032	126.616	80.4866	126.326	80.9753	2	2	2	1	1	1	TRUE	bilongitudinal	FALSE	0
b265	97c918ae-0fd2-4f85-a435-8b90fe4a58c0	b265	0	Experiment 4	266	266	266	2020-10-07		1	Experiment 4			Experiment 4	1	14-4 Com.tif			14-4 Com.tif	(x=126.81 y=8.44)	FALSE	127.093	83.7103	127.093	2	(x=126.44 y=8.17)	126.705	83.6332	126.705	126.441	8.17253	(x=127.18 y=8.71)	127.482	83.7904	127.482	127.184	8.7142	126.812	8.44354	1	1	1	0	0	1	FALSE	unilongitudinal	TRUE	1
b266	3e93be73-5fab-4051-a1ae-f83c1bab5cca	b266	0	Experiment 4	266	266	266	2020-10-07		1	Experiment 4			Experiment 4	1	14-4 Com.tif			14-4 Com.tif	(x=127.20 y=27.72)	FALSE	130.181	71.9788	130.181	2	(x=126.62 y=28.02)	129.68	71.3269	129.68	126.616	28.0225	(x=127.75 y=27.37)	130.646	72.6336	130.646	127.747	27.3655	127.196	27.7184	2	2	2	1	1	1	TRUE	bilongitudinal	FALSE	1
b268	603401f7-9eb9-45e2-bd0c-0ec9e1316cee	b268	0	Experiment 4	266	266	266	2020-10-07		1	Experiment 4			Experiment 4	1	14-4 Com.tif			14-4 Com.tif	(x=127.45 y=38.55)	FALSE	133.156	66.9739	133.156	2	(x=126.90 y=38.67)	132.661	66.4221	132.661	126.899	38.6729	(x=128.01 y=38.46)	133.664	67.5196	133.664	128.011	38.4621	127.452	38.5542	2	2	2	1	1	1	TRUE	bilongitudinal	FALSE	2
b269	7cfc1b05-555a-4169-bcca-ca4a6a91e280	b269	0	Experiment 4	266	266	266	2020-10-07		1	Experiment 4			Experiment 4	1	14-4 Com.tif			14-4 Com.tif	(x=128.20 y=17.00)	FALSE	129.317	79.0757	129.317	2	(x=128.02 y=17.25)	129.172	78.7771	129.172	128.015	17.2493	(x=128.38 y=16.74)	129.463	79.3744	129.463	128.375	16.7448	128.195	16.997	1	1	1	1	1	0	FALSE	unilongitudinal	TRUE	1
b270	4e9f1e24-d9e4-44ad-8fd6-243dea174fe0	b270	0	Experiment 4	266	266	266	2020-10-07		1	Experiment 4			Experiment 4	1	14-4 Com.tif			14-4 Com.tif	(x=128.80 y=50.69)	FALSE	138.413	64.155	138.413	2	(x=128.02 y=50.81)	137.734	63.372	137.734	128.019	50.8109	(x=129.57 y=50.55)	139.081	64.9399	139.081	129.571	50.5475	128.797	50.6903	2	2	2	1	1	1	TRUE	bilongitudinal	FALSE	0
b271	7e9813fc-1845-42da-bf24-603ba65b5ede	b271	0	Experiment 4	266	266	266	2020-10-07		1	Experiment 4			Experiment 4	1	14-4 Com.tif			14-4 Com.tif	(x=129.07 y=21.89)	FALSE	130.915	76.8066	130.915	2	(x=128.85 y=22.15)	130.735	76.4751	130.735	128.846	22.1469	(x=129.30 y=21.64)	131.096	77.1383	131.096	129.297	21.6387	129.072	21.8928	1	1	1	1	1	0	FALSE	unilongitudinal	TRUE	1
b272	b49c8c01-28f3-4240-ad74-ed3d7b50725e	b272	0	Experiment 4	266	266	266	2020-10-07		1	Experiment 4			Experiment 4	1	14-4 Com.tif			14-4 Com.tif	(x=129.23 y=7.42)	FALSE	129.441	86.1616	129.441	2	(x=128.95 y=7.24)	129.151	86.0874	129.151	128.948	7.23615	(x=129.51 y=7.61)	129.731	86.2364	129.731	129.508	7.61042	129.228	7.42304	1	1	1	0	0	1	FALSE	unilongitudinal	TRUE	1
b273	a91ade67-ea88-4a4e-9c98-eb821aa5b8a0	b273	0	Experiment 4	266	266	266	2020-10-07		1	Experiment 4			Experiment 4	1	14-4 Com.tif			14-4 Com.tif	(x=129.85 y=8.79)	FALSE	130.15	85.6843	130.15	2	(x=129.80 y=9.19)	130.121	85.3735	130.121	129.796	9.19222	(x=129.91 y=8.40)	130.181	85.9958	130.181	129.91	8.39512	129.853	8.79367	2	2	2	1	1	1	TRUE	bilongitudinal	FALSE	2
b274	184fa8ba-27a8-42e2-8ce2-1a67ef1fffd1	b274	0	Experiment 4	266	266	266	2020-10-07		1	Experiment 4			Experiment 4	1	14-4 Com.tif			14-4 Com.tif	(x=129.99 y=12.96)	FALSE	130.634	83.0313	130.634	2	(x=129.73 y=13.22)	130.401	82.6651	130.401	129.73	13.2205	(x=130.25 y=12.70)	130.867	83.3975	130.867	130.249	12.7009	129.989	12.9607	1	1	1	0	0	1	FALSE	unilongitudinal	TRUE	1
b276	d58fbc49-a7ed-46dd-9631-a78e6ed2c56d	b276	0	Experiment 4	266	266	266	2020-10-07		1	Experiment 4			Experiment 4	1	14-4 Com.tif			14-4 Com.tif	(x=130.15 y=60.81)	FALSE	143.656	63.7563	143.656	2	(x=129.94 y=60.45)	143.312	63.5789	143.312	129.937	60.4545	(x=130.36 y=61.17)	144.001	63.9359	144.001	130.362	61.1732	130.149	60.8139	1	1	1	0	0	1	FALSE	unilongitudinal	TRUE	1
b278	9922a48a-7511-4b4e-8552-6c74ba6d1155	b278	0	Experiment 4	266	266	266	2020-10-07		1	Experiment 4			Experiment 4	1	14-4 Com.tif			14-4 Com.tif	(x=130.74 y=53.07)	FALSE	141.104	65.5048	141.104	2	(x=130.43 y=52.71)	140.681	65.2804	140.681	130.434	52.709	(x=131.05 y=53.44)	141.527	65.7307	141.527	131.049	53.4417	130.742	53.0749	1	1	1	1	1	0	FALSE	unilongitudinal	TRUE	1
b279	4e49e962-8f20-4b3c-8943-9c51f3a5b0b2	b279	0	Experiment 4	266	266	266	2020-10-07		1	Experiment 4			Experiment 4	1	14-4 Com.tif			14-4 Com.tif	(x=131.04 y=124.26)	FALSE	180.588	86.3837	180.588	2	(x=130.70 y=124.10)	180.232	86.0244	180.232	130.704	124.096	(x=131.37 y=124.43)	180.944	86.743	180.944	131.372	124.428	131.038	124.263	1	1	1	0	0	1	FALSE	unilongitudinal	TRUE	0
b280	2e7e3d67-5756-4bcc-be55-4054c49bd6e5	b280	0	Experiment 4	266	266	266	2020-10-07		1	Experiment 4			Experiment 4	1	14-4 Com.tif			14-4 Com.tif	(x=131.70 y=116.52)	FALSE	175.845	81.9496	175.845	2	(x=131.62 y=117.06)	176.141	82.2133	176.141	131.616	117.06	(x=131.77 y=115.97)	175.537	81.675	175.537	131.77	115.975	131.701	116.518	2	2	2	1	1	1	TRUE	bilongitudinal	FALSE	1
b281	7f10f8f3-f544-42f1-8c3e-e809160595cd	b281	0	Experiment 4	266	266	266	2020-10-07		1	Experiment 4			Experiment 4	1	14-4 Com.tif			14-4 Com.tif	(x=132.22 y=15.55)	FALSE	133.13	83.1272	133.13	2	(x=131.89 y=15.45)	132.79	82.9296	132.79	131.888	15.4481	(x=132.55 y=15.65)	133.47	83.3258	133.47	132.549	15.6515	132.219	15.5498	1	1	1	0	0	1	FALSE	unilongitudinal	TRUE	1
b300	03742288-649b-4794-8008-c845a0200fdd	b300	0	Experiment 4	266	266	266	2020-10-07		1	Experiment 4			Experiment 4	1	14-4 Com.tif			14-4 Com.tif	(x=131.49 y=22.35)	FALSE	133.378	78.5246	133.378	2	(x=130.72 y=21.27)	132.443	78.5109	132.443	130.723	21.2737	(x=131.34 y=23.66)	133.453	77.6688	133.453	131.339	23.6583	131.492	22.3536	4	4	4	2	2	2	TRUE	bilongitudinal	FALSE	2
b301	d6e60d0f-1557-4834-ab76-4622031f6f6a	b301	0	Experiment 4	266	266	266	2020-10-07		1	Experiment 4			Experiment 4	1	14-4 Com.tif			14-4 Com.tif	(x=132.41 y=23.21)	FALSE	134.432	78.8112	134.432	2	(x=132.03 y=23.13)	134.042	78.5383	134.042	132.031	23.1289	(x=132.80 y=23.29)	134.823	79.0875	134.823	132.796	23.2898	132.413	23.211	1	1	1	0	0	1	FALSE	unilongitudinal	TRUE	1
b286a	9d1e15b4-ebab-4485-aefc-212028cb68d7	b286a	0	Experiment 4	266	266	266	2020-10-07		1	Experiment 4			Experiment 4	1	14-4 Com.tif			14-4 Com.tif	(x=3.60 y=40.86)	FALSE	41.0232	68.1338	41.0232	2	(x=3.29 y=40.93)	41.0665	68.399	41.0665	3.28546	40.9348	(x=3.92 y=40.79)	40.9823	67.8691	40.9823	3.91522	40.7949	3.60034	40.8649	1	1	1	0	0	1	FALSE	unilongitudinal	TRUE	1
b286b	f89f514d-83c9-4415-804c-9a268727377d	b286b	0	Experiment 4	266	266	266	2020-10-07		1	Experiment 4			Experiment 4	1	14-4 Com.tif			14-4 Com.tif	(x=3.81 y=40.22)	FALSE	40.3957	68.1869	40.3957	2	(x=3.39 y=40.18)	40.3269	68.5886	40.3269	3.3898	40.1842	(x=4.24 y=40.23)	40.4534	67.7908	40.4534	4.23572	40.231	3.81232	40.2154	1	1	1	0	0	1	FALSE	unilongitudinal	TRUE	1
b201a	16babc07-083d-4f9c-8df9-13ba2ac7f816	b201a	0	Experiment 4	266	266	266	2020-10-07		1	Experiment 4			Experiment 4	1	14-4 Com.tif			14-4 Com.tif	(x=102.19 y=38.22)	FALSE	109.099	45.5107	109.099	2	(x=101.85 y=38.91)	109.026	44.813	109.026	101.847	38.9087	(x=102.39 y=37.47)	109.028	46.1358	109.028	102.387	37.4692	102.187	38.2153	2	2	2	1	1	1	TRUE	bilongitudinal	FALSE	1
b201b	aff55c8b-3afc-4fe3-8099-a4e64ebcae82	b201b	0	Experiment 4	266	266	266	2020-10-07		1	Experiment 4			Experiment 4	1	14-4 Com.tif			14-4 Com.tif	(x=102.31 y=36.64)	FALSE	108.674	46.6039	108.674	2	(x=101.92 y=36.23)	108.171	46.573	108.171	101.921	36.2348	(x=102.70 y=37.05)	109.176	46.6371	109.176	102.695	37.0543	102.31	36.643	2	2	2	1	1	1	TRUE	bilongitudinal	FALSE	1
b157a	ec337bee-2dcc-4ff6-bed9-85efd4ddfb52	b157a	0	Experiment 4	266	266	266	2020-10-07		1	Experiment 4			Experiment 4	1	14-4 Com.tif			14-4 Com.tif	(x=81.70 y=62.96)	FALSE	103.147	15.4863	103.147	2	(x=81.24 y=62.63)	102.58	15.1269	102.58	81.2415	62.6304	(x=82.15 y=63.30)	103.713	15.8513	103.713	82.1531	63.3028	81.6998	62.9631	2	2	2	1	1	1	TRUE	bilongitudinal	FALSE	1
b157b	2cf31361-a653-4553-a4df-2156a844eb4b	b157b	0	Experiment 4	266	266	266	2020-10-07		1	Experiment 4			Experiment 4	1	14-4 Com.tif			14-4 Com.tif	(x=82.44 y=63.77)	FALSE	104.225	16.0365	104.225	2	(x=82.13 y=63.99)	104.116	15.7006	104.116	82.1328	63.9869	(x=82.74 y=63.56)	104.336	16.3738	104.336	82.7395	63.5623	82.4361	63.7746	1	1	1	0	0	1	FALSE	unilongitudinal	TRUE	1
b81a	f510205c-08ef-4de5-8510-9dd31e674a6e	b81a	0	Experiment 4	266	266	266	2020-10-07		1	Experiment 4			Experiment 4	1	14-4 Com.tif			14-4 Com.tif	(x=44.16 y=110.92)	FALSE	119.391	49.6503	119.391	2	(x=43.50 y=110.86)	119.088	49.8981	119.088	43.5007	110.859	(x=44.83 y=110.93)	119.646	49.358	119.646	44.8309	110.929	44.1643	110.923	2	2	2	1	1	1	TRUE	bilongitudinal	FALSE	2
b81b	050e74bd-83f1-4648-8385-637c6f1c65e5	b81b	0	Experiment 4	266	266	266	2020-10-07		1	Experiment 4			Experiment 4	1	14-4 Com.tif			14-4 Com.tif	(x=45.21 y=111.76)	FALSE	120.556	49.941	120.556	2	(x=45.22 y=112.37)	121.124	50.4846	121.124	45.2189	112.366	(x=45.23 y=111.15)	120.002	49.385	120.002	45.2274	111.153	45.2072	111.759	2	2	2	1	1	1	TRUE	bilongitudinal	FALSE	1
b51a	4eddf7b2-9fbb-44c4-85f7-661154d593cc	b51a	0	Experiment 4	266	266	266	2020-10-07		1	Experiment 4			Experiment 4	1	14-4 Com.tif			14-4 Com.tif	(x=30.94 y=89.77)	FALSE	94.9496	42.5472	94.9496	2	(x=30.34 y=89.69)	94.6814	43.0076	94.6814	30.3384	89.6892	(x=31.53 y=89.85)	95.2215	42.091	95.2215	31.5332	89.8487	30.9358	89.7685	2	2	2	1	1	1	TRUE	bilongitudinal	FALSE	1
b51b	75922915-54de-4587-854a-9d93b995cce1	b51b	0	Experiment 4	266	266	266	2020-10-07		1	Experiment 4			Experiment 4	1	14-4 Com.tif			14-4 Com.tif	(x=32.43 y=89.71)	FALSE	95.3942	41.2722	95.3942	2	(x=31.98 y=89.65)	95.1839	41.6118	95.1839	31.9774	89.6517	(x=32.88 y=89.77)	95.5968	40.9278	95.5968	32.8782	89.765	32.4271	89.7136	2	2	2	1	1	1	TRUE	bilongitudinal	FALSE	1
b47a	1f040664-5a36-48e6-bf78-929dc71fcfb9	b47a	0	Experiment 4	266	266	266	2020-10-07		1	Experiment 4			Experiment 4	1	14-4 Com.tif			14-4 Com.tif	(x=28.26 y=72.36)	FALSE	77.6809	38.8247	77.6809	2	(x=27.92 y=72.26)	77.4637	39.1419	77.4637	27.9217	72.2565	(x=28.59 y=72.46)	77.9007	38.5091	77.9007	28.5922	72.4638	28.2573	72.3592	1	1	1	0	0	1	FALSE	unilongitudinal	TRUE	1
b47b	f65fd260-76bb-4fb3-b5fe-12c78932e260	b47b	0	Experiment 4	266	266	266	2020-10-07		1	Experiment 4			Experiment 4	1	14-4 Com.tif			14-4 Com.tif	(x=29.41 y=72.00)	FALSE	77.7795	37.6308	77.7795	2	(x=29.02 y=72.04)	77.6656	38.0222	77.6656	29.0218	72.0395	(x=29.80 y=71.97)	77.8951	37.2393	77.8951	29.8024	71.9685	29.4121	72.004	1	1	1	0	0	1	FALSE	unilongitudinal	TRUE	1
b25a	c6facc5e-26cf-40f2-bcf4-66e3d9a9780d	b25a	0	Experiment 4	266	266	266	2020-10-07		1	Experiment 4			Experiment 4	1	14-4 Com.tif			14-4 Com.tif	(x=15.60 y=56.72)	FALSE	58.831	52.0181	58.831	2	(x=15.54 y=57.21)	59.2844	51.9849	59.2844	15.5432	57.2105	(x=15.64 y=56.24)	58.3704	52.0777	58.3704	15.6382	56.2366	15.6016	56.7246	1	1	1	0	0	1	FALSE	unilongitudinal	TRUE	1
b25b	3f8bc637-e50b-4742-bf81-f5f7e0bda4a7	b25b	0	Experiment 4	266	266	266	2020-10-07		1	Experiment 4			Experiment 4	1	14-4 Com.tif			14-4 Com.tif	(x=16.65 y=56.58)	FALSE	58.9843	51.0126	58.9843	2	(x=16.29 y=56.37)	58.6806	51.4089	58.6806	16.2928	56.3734	(x=17.02 y=56.80)	59.2894	50.6167	59.2894	17.0159	56.7952	16.6544	56.5843	1	1	1	0	0	1	FALSE	unilongitudinal	TRUE	1
b1	bb53f7e2-aaaa-451b-8643-545753ff9083	b1	0	Experiment 1	387	387	387	2020-10-07		1	Experiment 1			Experiment 1	1	14-1 Com.tif			14-1 Com.tif	(x=0.87 y=31.13)	FALSE	31.1461	74.7699	31.1461	2	(x=0.52 y=30.58)	30.5815	75.3475	30.5815	0.51686	30.5771	(x=1.23 y=31.69)	31.7135	74.1928	31.7135	1.2283	31.6897	0.871801	31.1339	2	2	2	1	1	1	TRUE	bilongitudinal	FALSE	2
b2	4a7a2bd6-817d-4f96-834a-dbffc120cfe5	b2	0	Experiment 1	387	387	387	2020-10-07		1	Experiment 1			Experiment 1	1	14-1 Com.tif			14-1 Com.tif	(x=1.21 y=6.45)	FALSE	6.55915	88.9388	6.55915	2	(x=0.93 y=6.25)	6.31667	89.2798	6.31667	0.926689	6.24832	(x=1.49 y=6.64)	6.80666	88.5986	6.80666	1.49052	6.64145	1.20705	6.44713	1	1	1	0	0	1	FALSE	unilongitudinal	TRUE	1
b3	9fa1070d-14bd-4be9-9737-0100c0547a93	b3	0	Experiment 1	387	387	387	2020-10-07		1	Experiment 1			Experiment 1	1	14-1 Com.tif			14-1 Com.tif	(x=1.28 y=126.07)	FALSE	126.076	88.3415	126.076	2	(x=1.22 y=126.77)	126.775	88.8586	126.775	1.21709	126.769	(x=1.31 y=125.37)	125.375	87.8489	125.375	1.3093	125.369	1.27893	126.07	2	2	2	1	1	1	TRUE	bilongitudinal	FALSE	2
b4	4310fb12-926e-4fbd-8f97-0a4f649830cc	b4	0	Experiment 1	387	387	387	2020-10-07		1	Experiment 1			Experiment 1	1	14-1 Com.tif			14-1 Com.tif	(x=2.57 y=101.53)	FALSE	101.559	72.959	101.559	2	(x=2.31 y=101.79)	101.815	73.313	101.815	2.3119	101.789	(x=2.83 y=101.26)	101.305	72.605	101.305	2.83306	101.265	2.57218	101.526	1	1	1	1	1	0	FALSE	unilongitudinal	TRUE	1
b5	2f2ac007-bbb2-42a9-a264-e19e483894f9	b5	0	Experiment 1	387	387	387	2020-10-07		1	Experiment 1			Experiment 1	1	14-1 Com.tif			14-1 Com.tif	(x=2.66 y=77.03)	FALSE	77.0807	64.8321	77.0807	2	(x=2.55 y=76.63)	76.6724	64.8776	76.6724	2.55446	76.6299	(x=2.78 y=77.44)	77.489	64.7892	77.489	2.77522	77.4393	2.66484	77.0346	1	1	1	0	0	1	FALSE	unilongitudinal	TRUE	1
b6	488f17f8-4cb3-44f1-94f3-cacccb2ea7bf	b6	0	Experiment 1	387	387	387	2020-10-07		1	Experiment 1			Experiment 1	1	14-1 Com.tif			14-1 Com.tif	(x=3.58 y=17.25)	FALSE	17.6147	80.1317	17.6147	2	(x=3.32 y=17.08)	17.4035	80.4376	17.4035	3.31938	17.084	(x=3.84 y=17.41)	17.8286	79.8259	17.8286	3.84098	17.41	3.58018	17.247	1	1	1	1	1	0	FALSE	unilongitudinal	TRUE	1
b7	b43e071d-50c7-4f2e-80e7-1e6e16ac2614	b7	0	Experiment 1	387	387	387	2020-10-07		1	Experiment 1			Experiment 1	1	14-1 Com.tif			14-1 Com.tif	(x=3.76 y=33.80)	FALSE	34.0075	70.9725	34.0075	2	(x=3.62 y=34.51)	34.6986	70.7635	34.6986	3.62473	34.5088	(x=3.88 y=33.09)	33.3155	71.1955	33.3155	3.87904	33.0889	3.75567	33.7995	2	2	2	1	1	1	TRUE	bilongitudinal	FALSE	1
b8	8d442d27-5fbb-4245-8d76-f0aeda182dfd	b8	0	Experiment 1	387	387	387	2020-10-07		1	Experiment 1			Experiment 1	1	14-1 Com.tif			14-1 Com.tif	(x=4.34 y=23.09)	FALSE	23.4917	76.044	23.4917	2	(x=4.22 y=23.71)	24.0799	75.793	24.0799	4.21524	23.7081	(x=4.46 y=22.47)	22.9052	76.3012	22.9052	4.46353	22.4661	4.34035	23.0873	2	2	2	1	1	1	TRUE	bilongitudinal	FALSE	2
b9	a7e66411-bc2b-4f29-9204-71fbb4b747df	b9	0	Experiment 1	387	387	387	2020-10-07		1	Experiment 1			Experiment 1	1	14-1 Com.tif			14-1 Com.tif	(x=4.68 y=77.52)	FALSE	77.6599	62.9241	77.6599	2	(x=4.14 y=77.61)	77.7163	63.4681	77.7163	4.14435	77.6058	(x=5.22 y=77.44)	77.6156	62.3802	77.6156	5.21966	77.4399	4.68136	77.5187	2	2	2	1	1	1	TRUE	bilongitudinal	FALSE	1
b10	8090bed6-b4fb-4575-908e-929dd1afc01a	b10	0	Experiment 1	387	387	387	2020-10-07		1	Experiment 1			Experiment 1	1	14-1 Com.tif			14-1 Com.tif	(x=4.81 y=27.20)	FALSE	27.6172	73.3735	27.6172	2	(x=4.62 y=26.87)	27.2598	73.7083	27.2598	4.62003	26.8655	(x=4.99 y=27.53)	27.9758	73.0404	27.9758	4.99016	27.5272	4.80614	27.1957	1	1	1	0	0	1	FALSE	unilongitudinal	TRUE	1
b11	dd2409c4-8aa7-4a05-b8f7-1d1298ed0b89	b11	0	Experiment 1	387	387	387	2020-10-07		1	Experiment 1			Experiment 1	1	14-1 Com.tif			14-1 Com.tif	(x=5.22 y=117.43)	FALSE	117.546	79.704	117.546	2	(x=4.92 y=117.25)	117.357	79.8194	117.357	4.92352	117.253	(x=5.51 y=117.61)	117.737	79.5901	117.737	5.51337	117.607	5.21844	117.43	1	1	1	0	0	1	FALSE	unilongitudinal	TRUE	0
b12	9d1d4b4c-0fff-4926-a7c5-c6bfbb7f83de	b12	0	Experiment 1	387	387	387	2020-10-07		1	Experiment 1			Experiment 1	1	14-1 Com.tif			14-1 Com.tif	(x=5.29 y=9.87)	FALSE	11.2031	83.6127	11.2031	2	(x=5.19 y=10.24)	11.4807	83.4376	11.4807	5.19425	10.2384	(x=5.39 y=9.51)	10.9314	83.7892	10.9314	5.38816	9.51126	5.29121	9.87485	1	1	1	1	1	0	FALSE	unilongitudinal	TRUE	1
b13	2f09e9c8-0d4e-4d3d-a3f6-c343e00d18a2	b13	0	Experiment 1	387	387	387	2020-10-07		1	Experiment 1			Experiment 1	1	14-1 Com.tif			14-1 Com.tif	(x=7.20 y=23.30)	FALSE	24.3832	73.5946	24.3832	2	(x=6.70 y=23.04)	23.9951	74.1492	23.9951	6.70108	23.0404	(x=7.70 y=23.55)	24.7764	73.0406	24.7764	7.70246	23.5487	7.20127	23.2956	2	2	2	1	1	1	TRUE	bilongitudinal	FALSE	2
b14	3e8ab151-e835-45d0-a408-7c9b7ea3df0a	b14	0	Experiment 1	387	387	387	2020-10-07		1	Experiment 1			Experiment 1	1	14-1 Com.tif			14-1 Com.tif	(x=8.79 y=79.91)	FALSE	80.3923	59.3731	80.3923	2	(x=8.77 y=79.25)	79.7297	59.2482	79.7297	8.76547	79.2464	(x=8.80 y=80.58)	81.0545	59.5099	81.0545	8.80123	80.5752	8.78577	79.9108	2	2	2	1	1	1	TRUE	bilongitudinal	FALSE	2
b15	c9a4c9dd-0778-46ea-a1d8-4d5d0fef585d	b15	0	Experiment 1	387	387	387	2020-10-07		1	Experiment 1			Experiment 1	1	14-1 Com.tif			14-1 Com.tif	(x=9.93 y=65.57)	FALSE	66.3204	56.7452	66.3204	2	(x=9.70 y=65.75)	66.4627	56.9732	66.4627	9.69579	65.7517	(x=10.16 y=65.39)	66.1762	56.5199	66.1762	10.1561	65.3922	9.92693	65.5733	1	1	1	0	0	1	FALSE	unilongitudinal	TRUE	1
b16	ff351853-faba-4b73-b08a-59835e678864	b16	0	Experiment 1	387	387	387	2020-10-07		1	Experiment 1			Experiment 1	1	14-1 Com.tif			14-1 Com.tif	(x=10.46 y=12.73)	FALSE	16.4791	77.8901	16.4791	2	(x=10.21 y=13.15)	16.6482	77.7839	16.6482	10.2097	13.15	(x=10.71 y=12.32)	16.3282	77.9937	16.3282	10.7138	12.3217	10.4593	12.7343	1	1	1	0	0	1	FALSE	unilongitudinal	TRUE	1
b17	a1e91a5a-7688-49e0-9b1f-4439a8d05d6c	b17	0	Experiment 1	387	387	387	2020-10-07		1	Experiment 1			Experiment 1	1	14-1 Com.tif			14-1 Com.tif	(x=10.68 y=46.72)	FALSE	47.9205	59.4313	47.9205	2	(x=10.41 y=47.02)	48.1571	59.5846	48.1571	10.4079	47.019	(x=10.95 y=46.41)	47.6861	59.2804	47.6861	10.947	46.4126	10.6775	46.7158	1	1	1	0	0	1	FALSE	unilongitudinal	TRUE	1
b18	f5b2c8a2-ebc9-45b0-9c25-48d45bed89a5	b18	0	Experiment 1	387	387	387	2020-10-07		1	Experiment 1			Experiment 1	1	14-1 Com.tif			14-1 Com.tif	(x=10.72 y=85.91)	FALSE	86.5776	59.1589	86.5776	2	(x=10.42 y=86.17)	86.7964	59.525	86.7964	10.4237	86.1682	(x=11.02 y=85.65)	86.3599	58.7933	86.3599	11.0204	85.6539	10.7222	85.9111	1	1	1	1	1	0	FALSE	unilongitudinal	TRUE	1
b19	58ea21ab-fc94-41bc-919d-55c8fd4cd1fb	b19	0	Experiment 1	387	387	387	2020-10-07		1	Experiment 1			Experiment 1	1	14-1 Com.tif			14-1 Com.tif	(x=12.28 y=34.80)	FALSE	36.9067	63.0244	36.9067	2	(x=11.99 y=35.00)	37.0028	63.1715	37.0028	11.9947	35.0048	(x=12.57 y=34.60)	36.814	62.8786	36.814	12.5707	34.6012	12.2826	34.8029	1	1	1	0	0	1	FALSE	unilongitudinal	TRUE	1
b20	1123bb6f-315d-4f02-a7d7-d5d8c50b279a	b20	0	Experiment 1	387	387	387	2020-10-07		1	Experiment 1			Experiment 1	1	14-1 Com.tif			14-1 Com.tif	(x=12.78 y=57.30)	FALSE	58.7034	54.6896	58.7034	2	(x=12.23 y=57.37)	58.661	55.2205	58.661	12.2282	57.3724	(x=13.33 y=57.22)	58.7507	54.1592	58.7507	13.3322	57.218	12.7802	57.2953	2	2	2	1	1	1	TRUE	bilongitudinal	FALSE	1
b21	be21e3f2-560d-446e-a3e7-f3a6b550f07d	b21	0	Experiment 1	387	387	387	2020-10-07		1	Experiment 1			Experiment 1	1	14-1 Com.tif			14-1 Com.tif	(x=13.17 y=68.40)	FALSE	69.6562	53.5183	69.6562	2	(x=12.98 y=68.71)	69.926	53.725	69.926	12.9758	68.7115	(x=13.37 y=68.09)	69.3919	53.308	69.3919	13.3729	68.0911	13.1716	68.3995	1	1	1	0	0	1	FALSE	unilongitudinal	TRUE	1
b22	b6b3e548-1fd6-4b84-8126-a4073c631bf5	b22	0	Experiment 1	387	387	387	2020-10-07		1	Experiment 1			Experiment 1	1	14-1 Com.tif			14-1 Com.tif	(x=13.28 y=14.13)	FALSE	19.3891	74.8966	19.3891	2	(x=13.00 y=13.69)	18.8834	75.3984	18.8834	13.0033	13.6929	(x=13.55 y=14.57)	19.8943	74.3962	19.8943	13.5491	14.5672	13.2785	14.1287	2	2	2	1	1	1	TRUE	bilongitudinal	FALSE	2
b23	579e49f0-bcf5-4511-be34-0f6353a92a35	b23	0	Experiment 1	387	387	387	2020-10-07		1	Experiment 1			Experiment 1	1	14-1 Com.tif			14-1 Com.tif	(x=13.72 y=30.89)	FALSE	33.8037	63.8903	33.8037	2	(x=13.14 y=31.12)	33.7832	64.2464	33.7832	13.1397	31.1232	(x=14.31 y=30.66)	33.8373	63.5371	33.8373	14.3057	30.6645	13.7223	30.8931	2	2	2	1	1	1	TRUE	bilongitudinal	FALSE	2
b24	8287cc75-c619-4e64-b479-80d1e136af46	b24	0	Experiment 1	387	387	387	2020-10-07		1	Experiment 1			Experiment 1	1	14-1 Com.tif			14-1 Com.tif	(x=13.34 y=17.93)	FALSE	22.3482	72.2351	22.3482	2	(x=13.17 y=17.66)	22.029	72.5436	22.029	13.1724	17.6569	(x=13.51 y=18.20)	22.6675	71.9266	22.6675	13.5119	18.2001	13.3421	17.9285	1	1	1	1	1	0	FALSE	unilongitudinal	TRUE	1
b25	c91e33e9-9d7b-4bce-a575-ee2c648e785d	b25	0	Experiment 1	387	387	387	2020-10-07		1	Experiment 1			Experiment 1	1	14-1 Com.tif			14-1 Com.tif	(x=14.51 y=13.28)	FALSE	19.6734	74.625	19.6734	2	(x=14.48 y=12.89)	19.3877	74.9274	19.3877	14.4823	12.8898	(x=14.55 y=13.67)	19.9626	74.3235	19.9626	14.5473	13.6704	14.5148	13.2801	1	1	1	0	0	1	FALSE	unilongitudinal	TRUE	1
b26	27eb492f-0c97-4fe4-9e5b-f14349b3a94c	b26	0	Experiment 1	387	387	387	2020-10-07		1	Experiment 1			Experiment 1	1	14-1 Com.tif			14-1 Com.tif	(x=15.41 y=120.18)	FALSE	121.164	74.1001	121.164	2	(x=15.09 y=120.50)	121.44	74.5533	121.44	15.0887	120.499	(x=15.73 y=119.86)	120.888	73.6469	120.888	15.7324	119.86	15.4107	120.18	1	1	1	1	1	0	FALSE	unilongitudinal	TRUE	1
b27	ac52e718-78e0-45bb-a312-0d5ce3f68179	b27	0	Experiment 1	387	387	387	2020-10-07		1	Experiment 1			Experiment 1	1	14-1 Com.tif			14-1 Com.tif	(x=15.54 y=115.63)	FALSE	116.668	70.7918	116.668	2	(x=15.31 y=115.30)	116.308	70.7311	116.308	15.3052	115.297	(x=15.77 y=115.96)	117.029	70.8547	117.029	15.7701	115.961	15.5376	115.629	1	1	1	0	0	1	FALSE	unilongitudinal	TRUE	1
b28	f8af2a48-c4c6-4ab6-9974-83bdf0ab5012	b28	0	Experiment 1	387	387	387	2020-10-07		1	Experiment 1			Experiment 1	1	14-1 Com.tif			14-1 Com.tif	(x=15.74 y=21.41)	FALSE	26.5708	68.1255	26.5708	2	(x=15.52 y=21.78)	26.743	68.0441	26.743	15.5186	21.7799	(x=15.96 y=21.04)	26.4045	68.2094	26.4045	15.9575	21.037	15.7381	21.4085	1	1	1	0	0	1	FALSE	unilongitudinal	TRUE	1
b29	b5e2e88f-8081-423d-8680-bbec541da984	b29	0	Experiment 1	387	387	387	2020-10-07		1	Experiment 1			Experiment 1	1	14-1 Com.tif			14-1 Com.tif	(x=16.83 y=23.77)	FALSE	29.1276	65.7472	29.1276	2	(x=16.44 y=23.69)	28.8386	66.0937	28.8386	16.4423	23.6921	(x=17.21 y=23.86)	29.4191	65.4013	29.4191	17.2135	23.8574	16.8279	23.7748	1	1	1	1	1	0	FALSE	unilongitudinal	TRUE	1
b30	ed2de079-0cfd-428a-ba83-2f0e9fc50926	b30	0	Experiment 1	387	387	387	2020-10-07		1	Experiment 1			Experiment 1	1	14-1 Com.tif			14-1 Com.tif	(x=16.98 y=14.86)	FALSE	22.563	71.7767	22.563	2	(x=16.59 y=14.71)	22.1718	72.1542	22.1718	16.5894	14.7099	(x=17.37 y=15.00)	22.9551	71.3996	22.9551	17.3731	15.0038	16.9813	14.8568	1	1	1	0	0	1	FALSE	unilongitudinal	TRUE	1
b31	6033cb71-7d43-4a20-96b0-209dde57828f	b31	0	Experiment 1	387	387	387	2020-10-07		1	Experiment 1			Experiment 1	1	14-1 Com.tif			14-1 Com.tif	(x=17.04 y=48.06)	FALSE	50.9957	52.9908	50.9957	2	(x=16.68 y=47.70)	50.534	53.4589	50.534	16.6776	47.7027	(x=17.40 y=48.43)	51.4604	52.5255	51.4604	17.4024	48.4286	17.0417	48.0639	1	1	1	0	0	1	FALSE	unilongitudinal	TRUE	0
b32	13548c5a-9d3c-4ef4-a51b-7cfa0c8ddac4	b32	0	Experiment 1	387	387	387	2020-10-07		1	Experiment 1			Experiment 1	1	14-1 Com.tif			14-1 Com.tif	(x=18.42 y=27.49)	FALSE	33.0881	62.1443	33.0881	2	(x=17.94 y=27.27)	32.6442	62.6507	32.6442	17.9442	27.2699	(x=18.89 y=27.72)	33.5427	61.6342	33.5427	18.8898	27.7179	18.4205	27.4865	1	1	1	0	0	1	FALSE	unilongitudinal	TRUE	1
b33	1d95729f-800f-4ced-ba94-1f9139862936	b33	0	Experiment 1	387	387	387	2020-10-07		1	Experiment 1			Experiment 1	1	14-1 Com.tif			14-1 Com.tif	(x=18.27 y=96.58)	FALSE	98.2953	56.8985	98.2953	2	(x=18.09 y=96.94)	98.6158	57.2387	98.6158	18.0888	96.9427	(x=18.44 y=96.22)	97.975	56.5594	97.975	18.4428	96.2235	18.266	96.5832	1	1	1	0	0	1	FALSE	unilongitudinal	TRUE	0
b34	806d4102-eb04-42b3-ad74-72fd94cdf89e	b34	0	Experiment 1	387	387	387	2020-10-07		1	Experiment 1			Experiment 1	1	14-1 Com.tif			14-1 Com.tif	(x=18.92 y=83.84)	FALSE	85.9521	50.7384	85.9521	2	(x=18.54 y=83.49)	85.5243	50.979	85.5243	18.5405	83.4904	(x=19.30 y=84.20)	86.3805	50.5013	86.3805	19.3022	84.1963	18.9211	83.8436	1	1	1	0	0	1	FALSE	unilongitudinal	TRUE	1
b35	c58c0b2f-a43d-4887-8c07-fd2e204bda41	b35	0	Experiment 1	387	387	387	2020-10-07		1	Experiment 1			Experiment 1	1	14-1 Com.tif			14-1 Com.tif	(x=18.98 y=104.29)	FALSE	106.003	60.7413	106.003	2	(x=18.77 y=105.01)	106.678	61.3546	106.678	18.7711	105.014	(x=19.14 y=103.56)	105.311	60.1582	105.311	19.145	103.556	18.9794	104.29	2	2	2	1	1	1	TRUE	bilongitudinal	FALSE	2
b36	5d7430cf-4638-43ac-8317-565fbb353ad1	b36	0	Experiment 1	387	387	387	2020-10-07		1	Experiment 1			Experiment 1	1	14-1 Com.tif			14-1 Com.tif	(x=19.39 y=8.18)	FALSE	21.0432	75.1977	21.0432	2	(x=19.10 y=7.84)	20.6437	75.6442	20.6437	19.0952	7.84445	(x=19.68 y=8.52)	21.4447	74.7511	21.4447	19.6792	8.52069	19.3872	8.18257	1	1	1	0	0	1	FALSE	unilongitudinal	TRUE	1
b38	4322ceee-ecc5-4000-a6e7-4c5c5afd93fd	b38	0	Experiment 1	387	387	387	2020-10-07		1	Experiment 1			Experiment 1	1	14-1 Com.tif			14-1 Com.tif	(x=20.82 y=38.67)	FALSE	43.9166	53.7124	43.9166	2	(x=20.56 y=38.41)	43.5666	54.0694	43.5666	20.5603	38.4099	(x=21.08 y=38.93)	44.2674	53.3559	44.2674	21.0818	38.9251	20.8216	38.6669	1	1	1	0	0	1	FALSE	unilongitudinal	TRUE	0
b39	81fc3a4f-08f1-4484-8139-1f102ba50607	b39	0	Experiment 1	387	387	387	2020-10-07		1	Experiment 1			Experiment 1	1	14-1 Com.tif			14-1 Com.tif	(x=21.71 y=98.36)	FALSE	100.731	55.0042	100.731	2	(x=21.30 y=98.05)	100.333	55.1557	100.333	21.3049	98.045	(x=22.12 y=98.68)	101.126	54.8524	101.126	22.1215	98.6766	21.7117	98.3628	2	2	2	1	1	1	TRUE	bilongitudinal	FALSE	1
b40	43f7fa6c-b192-4e47-ab56-25bc901378ab	b40	0	Experiment 1	387	387	387	2020-10-07		1	Experiment 1			Experiment 1	1	14-1 Com.tif			14-1 Com.tif	(x=21.94 y=35.43)	FALSE	41.6766	54.5455	41.6766	2	(x=21.66 y=35.25)	41.3698	54.883	41.3698	21.6588	35.2471	(x=22.22 y=35.62)	41.9838	54.2081	41.9838	22.2204	35.6216	21.9396	35.4343	1	1	1	0	0	1	FALSE	unilongitudinal	TRUE	1
b41	3d14e231-e71f-40c3-a116-05322488d1c0	b41	0	Experiment 1	387	387	387	2020-10-07		1	Experiment 1			Experiment 1	1	14-1 Com.tif			14-1 Com.tif	(x=22.19 y=1.15)	FALSE	22.2246	79.1751	22.2246	2	(x=22.10 y=1.55)	22.1506	78.9062	22.1506	22.0966	1.5453	(x=22.29 y=0.76)	22.3057	79.4451	22.3057	22.2927	0.760934	22.1947	1.15312	1	1	1	0	0	1	FALSE	unilongitudinal	TRUE	1
b42	6651b402-30ae-4892-adcf-a3668f01a639	b42	0	Experiment 1	387	387	387	2020-10-07		1	Experiment 1			Experiment 1	1	14-1 Com.tif			14-1 Com.tif	(x=22.27 y=7.04)	FALSE	23.3606	74.328	23.3606	2	(x=22.12 y=6.74)	23.1284	74.6595	23.1284	22.124	6.74145	(x=22.42 y=7.35)	23.595	73.9966	23.595	22.4223	7.34584	22.2734	7.04352	1	1	1	0	0	1	FALSE	unilongitudinal	TRUE	1
b43	6131727a-4cff-4c72-872f-c2fef0d95b46	b43	0	Experiment 1	387	387	387	2020-10-07		1	Experiment 1			Experiment 1	1	14-1 Com.tif			14-1 Com.tif	(x=22.48 y=14.64)	FALSE	26.8259	68.2524	26.8259	2	(x=22.09 y=14.91)	26.6516	68.2982	26.6516	22.0879	14.9141	(x=22.86 y=14.36)	26.9999	68.218	26.9999	22.8649	14.3594	22.4788	14.6401	2	2	2	1	1	1	TRUE	bilongitudinal	FALSE	2
b45	899f0013-bbb4-4ed8-9cb7-a98833b8c5ee	b45	0	Experiment 1	387	387	387	2020-10-07		1	Experiment 1			Experiment 1	1	14-1 Com.tif			14-1 Com.tif	(x=22.93 y=123.27)	FALSE	125.386	71.5338	125.386	2	(x=22.75 y=123.60)	125.673	71.9033	125.673	22.7478	123.597	(x=23.11 y=122.95)	125.1	71.1644	125.1	23.1139	122.946	22.9309	123.272	1	1	1	0	0	1	FALSE	unilongitudinal	TRUE	1
b46	387c7444-7f65-46bc-894d-d4997dc40bd8	b46	0	Experiment 1	387	387	387	2020-10-07		1	Experiment 1			Experiment 1	1	14-1 Com.tif			14-1 Com.tif	(x=23.49 y=85.52)	FALSE	88.6857	47.1141	88.6857	2	(x=23.08 y=85.47)	88.5284	47.4615	88.5284	23.0842	85.4657	(x=23.89 y=85.57)	88.8446	46.7677	88.8446	23.888	85.5729	23.4861	85.5193	1	1	1	0	0	1	FALSE	unilongitudinal	TRUE	1
b47	6a10b5a0-284f-4424-8ac9-c228a4d1dda3	b47	0	Experiment 1	387	387	387	2020-10-07		1	Experiment 1			Experiment 1	1	14-1 Com.tif			14-1 Com.tif	(x=24.52 y=60.21)	FALSE	65.014	42.6365	65.014	2	(x=24.26 y=60.51)	65.1874	42.8501	65.1874	24.256	60.5066	(x=24.77 y=59.92)	64.8425	42.4255	64.8425	24.7749	59.9229	24.5154	60.2147	1	1	1	0	0	1	FALSE	unilongitudinal	TRUE	1
b48	c291d519-d80f-4bac-bbd8-1296017ecb53	b48	0	Experiment 1	387	387	387	2020-10-07		1	Experiment 1			Experiment 1	1	14-1 Com.tif			14-1 Com.tif	(x=24.66 y=25.22)	FALSE	35.2787	58.9988	35.2787	2	(x=24.42 y=25.64)	35.4073	58.8834	35.4073	24.4196	25.639	(x=24.91 y=24.81)	35.1604	59.1136	35.1604	24.9113	24.813	24.6636	25.2249	2	2	2	1	1	1	TRUE	bilongitudinal	FALSE	1
b49	030d1fb1-7afb-4784-9c08-529807f60571	b49	0	Experiment 1	387	387	387	2020-10-07		1	Experiment 1			Experiment 1	1	14-1 Com.tif			14-1 Com.tif	(x=24.74 y=88.55)	FALSE	91.943	47.2883	91.943	2	(x=24.73 y=88.07)	91.4774	47.0838	91.4774	24.7274	88.072	(x=24.76 y=89.03)	92.4093	47.4943	92.4093	24.7642	89.0292	24.7445	88.5507	1	1	1	1	1	0	FALSE	unilongitudinal	TRUE	1
b50	f121c3e1-b4e0-462e-a5b3-524a9d87ffb1	b50	0	Experiment 1	387	387	387	2020-10-07		1	Experiment 1			Experiment 1	1	14-1 Com.tif			14-1 Com.tif	(x=25.38 y=75.24)	FALSE	79.4073	42.1664	79.4073	2	(x=25.01 y=75.67)	79.6929	42.6129	79.6929	25.0111	75.6664	(x=25.75 y=74.82)	79.1269	41.7209	79.1269	25.7464	74.821	25.3778	75.2429	1	1	1	1	1	0	FALSE	unilongitudinal	TRUE	1
b51	3d133f2f-92cf-4717-b0cd-e9cb40bbd727	b51	0	Experiment 1	387	387	387	2020-10-07		1	Experiment 1			Experiment 1	1	14-1 Com.tif			14-1 Com.tif	(x=25.47 y=50.15)	FALSE	56.2433	44.3825	56.2433	2	(x=25.38 y=50.48)	56.5024	44.3374	56.5024	25.3826	50.4802	(x=25.55 y=49.82)	55.9851	44.4301	55.9851	25.5492	49.8153	25.4659	50.1477	1	1	1	0	0	1	FALSE	unilongitudinal	TRUE	1
b52	10e20462-316c-400d-8bd1-2e117a83a0fc	b52	0	Experiment 1	387	387	387	2020-10-07		1	Experiment 1			Experiment 1	1	14-1 Com.tif			14-1 Com.tif	(x=25.81 y=94.47)	FALSE	97.9339	49.4189	97.9339	2	(x=25.43 y=93.86)	97.2476	49.3952	97.2476	25.4313	93.8634	(x=26.18 y=95.09)	98.6252	49.4691	98.6252	26.1756	95.0882	25.8103	94.4716	2	2	2	1	1	1	TRUE	bilongitudinal	FALSE	1
b53	c5f37fe1-f331-4200-8e2f-f82ba3d01a6b	b53	0	Experiment 1	387	387	387	2020-10-07		1	Experiment 1			Experiment 1	1	14-1 Com.tif			14-1 Com.tif	(x=26.21 y=34.11)	FALSE	43.0169	51.9235	43.0169	2	(x=25.59 y=34.39)	42.8713	52.2291	42.8713	25.5919	34.3948	(x=26.82 y=33.83)	43.1743	51.6233	43.1743	26.823	33.8312	26.2071	34.1122	2	2	2	1	1	1	TRUE	bilongitudinal	FALSE	1
b54	0e326a52-3dd0-433c-a5bf-f5a9d8a4a78f	b54	0	Experiment 1	387	387	387	2020-10-07		1	Experiment 1			Experiment 1	1	14-1 Com.tif			14-1 Com.tif	(x=26.09 y=25.77)	FALSE	36.6713	57.6037	36.6713	2	(x=25.95 y=25.36)	36.286	57.9919	36.286	25.9521	25.3606	(x=26.20 y=26.20)	37.0466	57.2273	37.0466	26.1963	26.1955	26.0853	25.7748	1	1	1	0	0	1	FALSE	unilongitudinal	TRUE	1
b55	50cc73ac-6198-4dd0-b92e-7bd4cd3a0e6e	b55	0	Experiment 1	387	387	387	2020-10-07		1	Experiment 1			Experiment 1	1	14-1 Com.tif			14-1 Com.tif	(x=26.51 y=14.12)	FALSE	30.0339	66.1285	30.0339	2	(x=26.29 y=14.49)	30.0204	65.9669	30.0204	26.2922	14.4895	(x=26.72 y=13.75)	30.0535	66.2924	30.0535	26.7233	13.7505	26.5078	14.12	1	1	1	1	1	0	FALSE	unilongitudinal	TRUE	1
b56	a259eb1e-4b36-4339-a949-fe039388978e	b56	0	Experiment 1	387	387	387	2020-10-07		1	Experiment 1			Experiment 1	1	14-1 Com.tif			14-1 Com.tif	(x=26.87 y=82.81)	FALSE	87.0657	42.9407	87.0657	2	(x=26.40 y=83.40)	87.4773	43.6059	87.4773	26.3962	83.3998	(x=27.46 y=82.33)	86.7882	42.2205	86.7882	27.4564	82.3307	26.8748	82.8142	2	2	2	1	1	1	TRUE	bilongitudinal	FALSE	1
b57	c6561359-1311-486a-99dc-6af0d6ffad88	b57	0	Experiment 1	387	387	387	2020-10-07		1	Experiment 1			Experiment 1	1	14-1 Com.tif			14-1 Com.tif	(x=27.49 y=38.36)	FALSE	47.1947	48.3252	47.1947	2	(x=27.27 y=38.73)	47.3707	48.2875	47.3707	27.2695	38.7344	(x=27.71 y=37.99)	47.0221	48.3668	47.0221	27.709	37.9907	27.4892	38.3626	1	1	1	0	0	1	FALSE	unilongitudinal	TRUE	1
b59	7b1a45e8-ee57-4039-ab0e-c5b71a5e640a	b59	0	Experiment 1	387	387	387	2020-10-07		1	Experiment 1			Experiment 1	1	14-1 Com.tif			14-1 Com.tif	(x=29.15 y=7.07)	FALSE	29.994	70.4148	29.994	2	(x=28.83 y=7.31)	29.7441	70.3836	29.7441	28.8322	7.30873	(x=29.46 y=6.83)	30.247	70.4481	30.247	29.4648	6.83427	29.1485	7.0715	1	1	1	1	1	0	FALSE	unilongitudinal	TRUE	1
b60	321824a0-cee6-49de-9191-24f9d7ceb074	b60	0	Experiment 1	387	387	387	2020-10-07		1	Experiment 1			Experiment 1	1	14-1 Com.tif			14-1 Com.tif	(x=30.76 y=48.68)	FALSE	57.5855	40.1503	57.5855	2	(x=30.16 y=48.47)	57.0911	40.7798	57.0911	30.1633	48.4724	(x=31.36 y=48.89)	58.0836	39.5209	58.0836	31.3629	48.8884	30.7634	48.6795	2	2	2	1	1	1	TRUE	bilongitudinal	FALSE	2
b61	a4c2f83f-d874-4e4b-8974-8b44a18a528e	b61	0	Experiment 1	387	387	387	2020-10-07		1	Experiment 1			Experiment 1	1	14-1 Com.tif			14-1 Com.tif	(x=30.60 y=74.64)	FALSE	80.671	36.9392	80.671	2	(x=30.24 y=74.97)	80.8376	37.352	80.8376	30.2446	74.9665	(x=30.95 y=74.32)	80.5106	36.5258	80.5106	30.9487	74.3246	30.5953	74.644	2	2	2	1	1	1	TRUE	bilongitudinal	FALSE	2
b62	bfbbbbac-b5f2-4a15-b549-76b81d55634d	b62	0	Experiment 1	387	387	387	2020-10-07		1	Experiment 1			Experiment 1	1	14-1 Com.tif			14-1 Com.tif	(x=31.96 y=37.49)	FALSE	49.2652	45.3334	49.2652	2	(x=31.45 y=37.44)	48.8978	45.7559	48.8978	31.4527	37.4396	(x=32.47 y=37.54)	49.6308	44.9162	49.6308	32.4666	37.5384	31.9594	37.4922	1	1	1	0	0	1	FALSE	unilongitudinal	TRUE	1
b63	30337029-3e11-4259-9ba5-cd53d130f44f	b63	0	Experiment 1	387	387	387	2020-10-07		1	Experiment 1			Experiment 1	1	14-1 Com.tif			14-1 Com.tif	(x=32.30 y=43.60)	FALSE	54.2649	41.3796	54.2649	2	(x=31.57 y=43.97)	54.1281	41.7913	54.1281	31.5677	43.9697	(x=33.04 y=43.24)	54.4151	40.9791	54.4151	33.0367	43.2386	32.302	43.6035	2	2	2	1	1	1	TRUE	bilongitudinal	FALSE	0
b64	14c0129b-dc16-491b-8f73-a0f8cc461de0	b64	0	Experiment 1	387	387	387	2020-10-07		1	Experiment 1			Experiment 1	1	14-1 Com.tif			14-1 Com.tif	(x=32.66 y=2.36)	FALSE	32.7469	72.7331	32.7469	2	(x=32.05 y=2.22)	32.1252	73.1488	32.1252	32.0484	2.22051	(x=33.28 y=2.49)	33.3716	72.3341	33.3716	33.2784	2.49181	32.6614	2.36488	2	2	2	1	1	1	TRUE	bilongitudinal	FALSE	1
b65	413d129f-26c6-434e-a750-5060e39ac3a8	b65	0	Experiment 1	387	387	387	2020-10-07		1	Experiment 1			Experiment 1	1	14-1 Com.tif			14-1 Com.tif	(x=33.12 y=6.40)	FALSE	33.7361	68.9636	33.7361	2	(x=32.74 y=6.40)	33.3631	69.1492	33.3631	32.7429	6.4029	(x=33.50 y=6.40)	34.1092	68.7796	34.1092	33.5029	6.4029	33.1229	6.4029	1	1	1	0	0	1	FALSE	unilongitudinal	TRUE	1
b66	310d8d1c-bd6b-4f61-bbef-b77e8a256db1	b66	0	Experiment 1	387	387	387	2020-10-07		1	Experiment 1			Experiment 1	1	14-1 Com.tif			14-1 Com.tif	(x=33.97 y=126.26)	FALSE	130.744	67.9741	130.744	2	(x=33.83 y=126.56)	131.006	68.3058	131.006	33.834	126.562	(x=34.10 y=125.95)	130.483	67.6423	130.483	34.0963	125.949	33.9651	126.255	1	1	1	0	0	1	FALSE	unilongitudinal	TRUE	1
b67	791ecbd5-cff4-4c44-9bb7-5ba420bae2c1	b67	0	Experiment 1	387	387	387	2020-10-07		1	Experiment 1			Experiment 1	1	14-1 Com.tif			14-1 Com.tif	(x=34.05 y=54.87)	FALSE	64.5803	34.6736	64.5803	2	(x=33.86 y=55.40)	64.9263	34.6842	64.9263	33.8568	55.3999	(x=34.25 y=54.34)	64.233	34.6777	64.233	34.246	54.3424	34.054	54.8721	2	2	2	1	1	1	TRUE	bilongitudinal	FALSE	1
b68	a5b9be78-8786-4615-a51a-96e9484dfae6	b68	0	Experiment 1	387	387	387	2020-10-07		1	Experiment 1			Experiment 1	1	14-1 Com.tif			14-1 Com.tif	(x=34.13 y=71.72)	FALSE	79.4263	32.9209	79.4263	2	(x=33.85 y=71.52)	79.1276	33.1674	79.1276	33.8521	71.5207	(x=34.41 y=71.92)	79.7263	32.6775	79.7263	34.4098	71.9184	34.1315	71.7187	1	1	1	0	0	1	FALSE	unilongitudinal	TRUE	1
b69	467e64b9-c251-4fa8-bf30-b5a19506345a	b69	0	Experiment 1	387	387	387	2020-10-07		1	Experiment 1			Experiment 1	1	14-1 Com.tif			14-1 Com.tif	(x=34.43 y=11.35)	FALSE	36.2564	64.0137	36.2564	2	(x=34.10 y=11.66)	36.0383	63.9205	36.0383	34.1013	11.6557	(x=34.76 y=11.05)	36.4787	64.1099	36.4787	34.7649	11.0499	34.4331	11.3528	1	1	1	0	0	1	FALSE	unilongitudinal	TRUE	1
b70	43f39c38-dcec-4220-835f-376eb3b98c90	b70	0	Experiment 1	387	387	387	2020-10-07		1	Experiment 1			Experiment 1	1	14-1 Com.tif			14-1 Com.tif	(x=34.64 y=102.81)	FALSE	108.492	48.2916	108.492	2	(x=34.32 y=102.99)	108.557	48.6413	108.557	34.3163	102.99	(x=34.97 y=102.63)	108.428	47.9422	108.428	34.9689	102.634	34.6426	102.812	1	1	1	0	0	1	FALSE	unilongitudinal	TRUE	1
b71	87475f45-c6d4-4779-957b-156fb73366ea	b71	0	Experiment 1	387	387	387	2020-10-07		1	Experiment 1			Experiment 1	1	14-1 Com.tif			14-1 Com.tif	(x=36.31 y=130.30)	FALSE	135.264	70.5078	135.264	2	(x=35.85 y=130.52)	135.358	70.9054	135.358	35.8518	130.524	(x=36.76 y=130.07)	135.167	70.1084	135.167	36.7585	130.073	36.3064	130.301	1	1	1	0	0	1	FALSE	unilongitudinal	TRUE	1
b72	52173a81-bf95-4a7b-b565-a9139e530bc7	b72	0	Experiment 1	387	387	387	2020-10-07		1	Experiment 1			Experiment 1	1	14-1 Com.tif			14-1 Com.tif	(x=36.89 y=29.70)	FALSE	47.357	47.4637	47.357	2	(x=36.61 y=30.05)	47.3685	47.3612	47.3685	36.6148	30.0521	(x=37.16 y=29.34)	47.3499	47.5701	47.3499	37.1612	29.3437	36.888	29.6979	1	1	1	0	0	1	FALSE	unilongitudinal	TRUE	1
b73	e0e96fbe-9428-45ba-8dbe-8ea9d7439680	b73	0	Experiment 1	387	387	387	2020-10-07		1	Experiment 1			Experiment 1	1	14-1 Com.tif			14-1 Com.tif	(x=36.82 y=37.86)	FALSE	52.8088	41.4768	52.8088	2	(x=36.68 y=38.39)	53.0971	41.208	53.0971	36.6849	38.3865	(x=36.97 y=37.34)	52.5407	41.7347	52.5407	36.9652	37.3376	36.8161	37.8596	2	2	2	1	1	1	TRUE	bilongitudinal	FALSE	1
b74	9a9e90a7-a77e-47d5-9f4a-c9962fe4c971	b74	0	Experiment 1	387	387	387	2020-10-07		1	Experiment 1			Experiment 1	1	14-1 Com.tif			14-1 Com.tif	(x=38.13 y=37.84)	FALSE	53.718	40.5568	53.718	2	(x=37.79 y=37.91)	53.528	40.746	53.528	37.7938	37.9062	(x=38.46 y=37.77)	53.9096	40.3695	53.9096	38.4645	37.772	38.1291	37.8391	1	1	1	1	1	0	FALSE	unilongitudinal	TRUE	1
b75	60b673bb-563c-4f8b-ba1e-7ac6a43b01f9	b75	0	Experiment 1	387	387	387	2020-10-07		1	Experiment 1			Experiment 1	1	14-1 Com.tif			14-1 Com.tif	(x=38.19 y=36.35)	FALSE	52.7245	41.5861	52.7245	2	(x=38.00 y=35.97)	52.3271	41.9914	52.3271	38.005	35.9686	(x=38.38 y=36.72)	53.1223	41.1812	53.1223	38.3831	36.7249	38.194	36.3468	1	1	1	0	0	1	FALSE	unilongitudinal	TRUE	1
b76	7adfdd48-a48d-4dcf-b999-8133e71ba833	b76	0	Experiment 1	387	387	387	2020-10-07		1	Experiment 1			Experiment 1	1	14-1 Com.tif			14-1 Com.tif	(x=39.53 y=59.52)	FALSE	71.4566	28.0509	71.4566	2	(x=38.26 y=59.00)	70.3155	29.4196	70.3155	38.2583	58.9964	(x=40.79 y=60.10)	72.6368	26.6927	72.6368	40.787	60.1042	39.5342	59.5239	2	2	2	1	1	1	TRUE	bilongitudinal	FALSE	0
b77	d2ca8f27-1deb-4744-ac09-0d4df861f139	b77	0	Experiment 1	387	387	387	2020-10-07		1	Experiment 1			Experiment 1	1	14-1 Com.tif			14-1 Com.tif	(x=38.95 y=90.80)	FALSE	98.7975	36.7487	98.7975	2	(x=38.76 y=91.23)	99.1252	37.1829	99.1252	38.7559	91.2347	(x=39.15 y=90.36)	98.4771	36.3122	98.4771	39.1493	90.3607	38.9489	90.7961	1	1	1	1	1	0	FALSE	unilongitudinal	TRUE	1
b79	88f0fd68-3fcf-4e5f-8d77-8aa0424e1151	b79	0	Experiment 1	387	387	387	2020-10-07		1	Experiment 1			Experiment 1	1	14-1 Com.tif			14-1 Com.tif	(x=40.40 y=7.18)	FALSE	41.0293	65.0202	41.0293	2	(x=40.41 y=7.88)	41.1702	64.3816	41.1702	40.4099	7.87544	(x=40.45 y=6.49)	40.9654	65.6318	40.9654	40.4477	6.49231	40.3957	7.18298	2	2	2	1	1	1	TRUE	bilongitudinal	FALSE	0
b80	b8516f9e-2804-43d3-9789-d21d0040c8cb	b80	0	Experiment 1	387	387	387	2020-10-07		1	Experiment 1			Experiment 1	1	14-1 Com.tif			14-1 Com.tif	(x=40.51 y=11.13)	FALSE	42.0127	61.3841	42.0127	2	(x=40.40 y=10.62)	41.7705	61.8923	41.7705	40.3984	10.618	(x=40.59 y=11.64)	42.2289	60.8847	42.2289	40.5929	11.6402	40.5128	11.1258	2	2	2	1	1	1	TRUE	bilongitudinal	FALSE	1
b81	d8d2420e-cc97-4f44-be12-b3fe812a2465	b81	0	Experiment 1	387	387	387	2020-10-07		1	Experiment 1			Experiment 1	1	14-1 Com.tif			14-1 Com.tif	(x=40.79 y=1.44)	FALSE	40.8124	70.1683	40.8124	2	(x=40.43 y=1.66)	40.4597	70.0932	40.4597	40.4255	1.66391	(x=41.15 y=1.21)	41.1664	70.2458	41.1664	41.1486	1.21289	40.787	1.43835	1	1	1	0	0	1	FALSE	unilongitudinal	TRUE	0
b82	7f7ad5b4-e274-4471-8af6-15b4e1247fed	b82	0	Experiment 1	387	387	387	2020-10-07		1	Experiment 1			Experiment 1	1	14-1 Com.tif			14-1 Com.tif	(x=40.88 y=14.18)	FALSE	43.2662	58.4745	43.2662	2	(x=40.54 y=14.66)	43.1042	58.1997	43.1042	40.5363	14.6553	(x=41.22 y=13.70)	43.4368	58.7526	43.4368	41.2184	13.7042	40.8768	14.1793	2	2	2	1	1	1	TRUE	bilongitudinal	FALSE	2
b83	2c610ac1-c0a0-4a71-bcea-d2b26a1f0dad	b83	0	Experiment 1	387	387	387	2020-10-07		1	Experiment 1			Experiment 1	1	14-1 Com.tif			14-1 Com.tif	(x=41.05 y=8.99)	FALSE	42.0221	63.1041	42.0221	2	(x=40.63 y=8.87)	41.5892	63.3838	41.5892	40.6325	8.86912	(x=41.47 y=9.10)	42.4554	62.83	42.4554	41.4677	9.10414	41.0494	8.98906	1	1	1	1	1	0	FALSE	unilongitudinal	TRUE	1
b84	4a21f7da-83e4-4836-9717-d4d580523592	b84	0	Experiment 1	387	387	387	2020-10-07		1	Experiment 1			Experiment 1	1	14-1 Com.tif			14-1 Com.tif	(x=41.22 y=22.50)	FALSE	46.9624	50.963	46.9624	2	(x=40.93 y=22.85)	46.8762	50.8071	46.8762	40.9277	22.8539	(x=41.51 y=22.15)	47.0527	51.1224	47.0527	41.511	22.154	41.2194	22.5039	1	1	1	0	0	1	FALSE	unilongitudinal	TRUE	1
b85	820d75b5-a520-4f2c-adcd-d69a2a5d5600	b85	0	Experiment 1	387	387	387	2020-10-07		1	Experiment 1			Experiment 1	1	14-1 Com.tif			14-1 Com.tif	(x=41.57 y=27.13)	FALSE	49.6402	46.8209	49.6402	2	(x=41.28 y=26.81)	49.2257	47.245	49.2257	41.2832	26.8117	(x=41.85 y=27.45)	50.0549	46.3968	50.0549	41.8541	27.454	41.5687	27.1328	1	1	1	0	0	1	FALSE	unilongitudinal	TRUE	1
b86	0f5aaa65-a970-4b12-91e9-98e17c457376	b86	0	Experiment 1	387	387	387	2020-10-07		1	Experiment 1			Experiment 1	1	14-1 Com.tif			14-1 Com.tif	(x=41.46 y=24.18)	FALSE	47.9915	49.3978	47.9915	2	(x=41.37 y=23.76)	47.7068	49.8044	47.7068	41.3711	23.7564	(x=41.54 y=24.60)	48.2784	48.9915	48.2784	41.5401	24.6013	41.4556	24.1789	1	1	1	1	1	0	FALSE	unilongitudinal	TRUE	1
b87	3dcd4ab5-70e5-479e-b94c-ea4353a28def	b87	0	Experiment 1	387	387	387	2020-10-07		1	Experiment 1			Experiment 1	1	14-1 Com.tif			14-1 Com.tif	(x=41.85 y=104.45)	FALSE	112.519	45.2	112.519	2	(x=41.33 y=104.80)	112.655	45.7819	112.655	41.3331	104.799	(x=42.38 y=104.09)	112.39	44.6209	112.39	42.3761	104.095	41.8535	104.445	2	2	2	1	1	1	TRUE	bilongitudinal	FALSE	1
b88	68a0f40e-8026-4a50-80e5-03b3a44c8fa0	b88	0	Experiment 1	387	387	387	2020-10-07		1	Experiment 1			Experiment 1	1	14-1 Com.tif			14-1 Com.tif	(x=42.18 y=48.18)	FALSE	64.0329	30.6768	64.0329	2	(x=41.79 y=47.93)	63.5893	31.1365	63.5893	41.7921	47.9272	(x=42.56 y=48.43)	64.4767	30.2171	64.4767	42.5633	48.4315	42.1777	48.1793	1	1	1	0	0	1	FALSE	unilongitudinal	TRUE	1
b89	7e2b9f68-4096-41a1-ae49-dd484f4ab51a	b89	0	Experiment 1	387	387	387	2020-10-07		1	Experiment 1			Experiment 1	1	14-1 Com.tif			14-1 Com.tif	(x=42.44 y=53.74)	FALSE	68.4746	27.4543	68.4746	2	(x=42.38 y=53.29)	68.0879	27.7175	68.0879	42.3846	53.2871	(x=42.50 y=54.19)	68.8634	27.194	68.8634	42.4988	54.185	42.4405	53.7362	1	1	1	0	0	1	FALSE	unilongitudinal	TRUE	1
b90	0120308f-b199-4fd9-b047-ae8f6b9ed4e6	b90	0	Experiment 1	387	387	387	2020-10-07		1	Experiment 1			Experiment 1	1	14-1 Com.tif			14-1 Com.tif	(x=43.31 y=108.57)	FALSE	116.891	47.9805	116.891	2	(x=43.28 y=109.00)	117.281	48.3661	117.281	43.2824	109.002	(x=43.33 y=108.15)	116.505	47.5931	116.505	43.3343	108.146	43.3055	108.574	1	1	1	0	0	1	FALSE	unilongitudinal	TRUE	1
b91	296cd8f6-d3a1-40ee-8e78-757c97dc640d	b91	0	Experiment 1	387	387	387	2020-10-07		1	Experiment 1			Experiment 1	1	14-1 Com.tif			14-1 Com.tif	(x=43.97 y=46.40)	FALSE	63.9223	30.423	63.9223	2	(x=43.58 y=46.57)	63.7847	30.5975	63.7847	43.5822	46.5733	(x=44.36 y=46.23)	64.0763	30.2401	64.0763	44.3649	46.2335	43.9706	46.3966	1	1	1	0	0	1	FALSE	unilongitudinal	TRUE	0
b92	d90944c1-4b57-4661-b17b-63f840ffdcf1	b92	0	Experiment 1	387	387	387	2020-10-07		1	Experiment 1			Experiment 1	1	14-1 Com.tif			14-1 Com.tif	(x=44.19 y=61.56)	FALSE	75.7788	23.0396	75.7788	2	(x=43.88 y=62.00)	75.9527	23.2584	75.9527	43.8757	61.9979	(x=44.51 y=61.12)	75.6092	22.831	75.6092	44.5144	61.1164	44.1947	61.5569	1	1	1	0	0	1	FALSE	unilongitudinal	TRUE	1
b93	70488fc2-2d76-4ea1-ade5-e54aa257d2ae	b93	0	Experiment 1	387	387	387	2020-10-07		1	Experiment 1			Experiment 1	1	14-1 Com.tif			14-1 Com.tif	(x=44.42 y=39.15)	FALSE	59.2117	35.3756	59.2117	2	(x=43.93 y=39.43)	59.0293	35.4731	59.0293	43.9277	39.4311	(x=44.90 y=38.87)	59.3924	35.2937	59.3924	44.9047	38.8719	44.4179	39.1545	1	1	1	1	1	0	FALSE	unilongitudinal	TRUE	1
b94	b3e8fcc8-28ff-4631-97ee-d50caeac0c7a	b94	0	Experiment 1	387	387	387	2020-10-07		1	Experiment 1			Experiment 1	1	14-1 Com.tif			14-1 Com.tif	(x=44.16 y=55.70)	FALSE	71.0755	25.0355	71.0755	2	(x=43.90 y=56.08)	71.2219	25.0972	71.2219	43.9045	56.0799	(x=44.41 y=55.31)	70.9319	24.9821	70.9319	44.407	55.3114	44.1557	55.6957	1	1	1	0	0	1	FALSE	unilongitudinal	TRUE	1
b95	56a5008c-dc9f-4d72-83d6-fc72660e0626	b95	0	Experiment 1	387	387	387	2020-10-07		1	Experiment 1			Experiment 1	1	14-1 Com.tif			14-1 Com.tif	(x=44.38 y=125.29)	FALSE	132.921	62.7201	132.921	2	(x=43.96 y=125.91)	133.366	63.45	133.366	43.9615	125.912	(x=44.86 y=124.72)	132.54	62.0111	132.54	44.8647	124.716	44.3843	125.292	2	2	2	1	1	1	TRUE	bilongitudinal	FALSE	1
b96	43ee4346-cd67-4506-984c-69b7ada2c1bc	b96	0	Experiment 1	387	387	387	2020-10-07		1	Experiment 1			Experiment 1	1	14-1 Com.tif			14-1 Com.tif	(x=44.28 y=7.76)	FALSE	44.9573	63.0088	44.9573	2	(x=44.18 y=7.43)	44.8043	63.3514	44.8043	44.1836	7.43225	(x=44.38 y=8.09)	45.1123	62.6662	45.1123	44.381	8.09022	44.2823	7.76124	1	1	1	0	0	1	FALSE	unilongitudinal	TRUE	1
b97	16255d6f-21d6-4fad-a712-b4781e2cec10	b97	0	Experiment 1	387	387	387	2020-10-07		1	Experiment 1			Experiment 1	1	14-1 Com.tif			14-1 Com.tif	(x=45.34 y=41.41)	FALSE	61.406	33.0472	61.406	2	(x=45.05 y=41.72)	61.402	33.0012	61.402	45.0506	41.721	(x=45.62 y=41.11)	61.4128	33.0985	61.4128	45.6246	41.1088	45.3376	41.4149	1	1	1	0	0	1	FALSE	unilongitudinal	TRUE	1
b98	90a90d0f-777d-47d9-8e0e-313d909274df	b98	0	Experiment 1	387	387	387	2020-10-07		1	Experiment 1			Experiment 1	1	14-1 Com.tif			14-1 Com.tif	(x=45.49 y=129.15)	FALSE	136.929	65.9767	136.929	2	(x=45.35 y=129.46)	137.173	66.3148	137.173	45.352	129.459	(x=45.63 y=128.84)	136.681	65.6382	136.681	45.6299	128.839	45.4932	129.15	1	1	1	0	0	1	FALSE	unilongitudinal	TRUE	1
b99	db686e28-3e13-47fd-8604-6ca3d0e3f973	b99	0	Experiment 1	387	387	387	2020-10-07		1	Experiment 1			Experiment 1	1	14-1 Com.tif			14-1 Com.tif	(x=45.55 y=99.61)	FALSE	109.533	39.136	109.533	2	(x=45.33 y=99.21)	109.077	38.9188	109.077	45.3285	99.2127	(x=45.76 y=100.02)	109.989	39.3643	109.989	45.7598	100.018	45.5478	99.6136	1	1	1	0	0	1	FALSE	unilongitudinal	TRUE	1
b100	c7e8830d-9539-4cae-b2dc-60f6fa9a31dc	b100	0	Experiment 1	387	387	387	2020-10-07		1	Experiment 1			Experiment 1	1	14-1 Com.tif			14-1 Com.tif	(x=45.75 y=78.83)	FALSE	91.1394	24.1941	91.1394	2	(x=45.56 y=79.46)	91.5965	24.6756	91.5965	45.5642	79.4595	(x=46.05 y=78.24)	90.7877	23.6385	90.7877	46.0531	78.2402	45.7479	78.8259	2	2	2	1	1	1	TRUE	bilongitudinal	FALSE	2
b101	d102bc85-457f-46ba-966d-5e1df8dbc90b	b101	0	Experiment 1	387	387	387	2020-10-07		1	Experiment 1			Experiment 1	1	14-1 Com.tif			14-1 Com.tif	(x=45.90 y=26.01)	FALSE	52.754	45.65	52.754	2	(x=45.59 y=26.27)	52.6189	45.5579	52.6189	45.5931	26.2682	(x=46.20 y=25.75)	52.8913	45.746	52.8913	46.2021	25.746	45.8977	26.0073	1	1	1	0	0	1	FALSE	unilongitudinal	TRUE	1
b102	dffca91a-d68e-48eb-aba7-add6413097ef	b102	0	Experiment 1	387	387	387	2020-10-07		1	Experiment 1			Experiment 1	1	14-1 Com.tif			14-1 Com.tif	(x=46.26 y=32.12)	FALSE	56.3187	40.1185	56.3187	2	(x=46.10 y=31.65)	55.9175	40.6016	55.9175	46.0952	31.6545	(x=46.43 y=32.58)	56.7212	39.6356	56.7212	46.4333	32.5767	46.2643	32.1156	1	1	1	0	0	1	FALSE	unilongitudinal	TRUE	1
b103	da110acc-f3f4-4a3f-99ce-a448d71a65d5	b103	0	Experiment 1	387	387	387	2020-10-07		1	Experiment 1			Experiment 1	1	14-1 Com.tif			14-1 Com.tif	(x=46.98 y=22.69)	FALSE	52.174	48.1716	52.174	2	(x=46.78 y=23.16)	52.1979	47.8289	52.1979	46.7776	23.162	(x=47.18 y=22.23)	52.1582	48.5148	52.1582	47.1845	22.2284	46.9796	22.6945	1	1	1	1	1	0	FALSE	unilongitudinal	TRUE	1
b104	3ab52aaa-d6ca-4b32-90b2-7492459ce5c3	b104	0	Experiment 1	387	387	387	2020-10-07		1	Experiment 1			Experiment 1	1	14-1 Com.tif			14-1 Com.tif	(x=47.60 y=68.05)	FALSE	83.0407	19.1156	83.0407	2	(x=47.34 y=67.35)	82.3262	19.3316	82.3262	47.3424	67.3521	(x=47.77 y=68.76)	83.7307	19.0057	83.7307	47.7727	68.7648	47.5964	68.0466	2	2	2	1	1	1	TRUE	bilongitudinal	FALSE	1
b105	e2388e6f-c4bb-401d-a7cc-447f4a2d558b	b105	0	Experiment 1	387	387	387	2020-10-07		1	Experiment 1			Experiment 1	1	14-1 Com.tif			14-1 Com.tif	(x=47.72 y=18.39)	FALSE	51.1412	51.8542	51.1412	2	(x=47.61 y=19.03)	51.2689	51.3045	51.2689	47.6077	19.0267	(x=47.84 y=17.76)	51.0264	52.4033	51.0264	47.8374	17.7562	47.7199	18.391	2	2	2	1	1	1	TRUE	bilongitudinal	FALSE	1
b106	ef0841d7-0747-4079-940c-afb813da3b24	b106	0	Experiment 1	387	387	387	2020-10-07		1	Experiment 1			Experiment 1	1	14-1 Com.tif			14-1 Com.tif	(x=47.94 y=44.18)	FALSE	65.1918	29.2582	65.1918	2	(x=47.57 y=44.67)	65.2568	29.1212	65.2568	47.5683	44.6734	(x=48.31 y=43.67)	65.1287	29.4116	65.1287	48.3146	43.6743	47.9431	44.175	2	2	2	1	1	1	TRUE	bilongitudinal	FALSE	2
b107	d4e0c1bd-d058-463f-afba-00264373dccb	b107	0	Experiment 1	387	387	387	2020-10-07		1	Experiment 1			Experiment 1	1	14-1 Com.tif			14-1 Com.tif	(x=48.20 y=35.50)	FALSE	59.8666	36.2165	59.8666	2	(x=47.79 y=36.03)	59.8461	35.9829	59.8461	47.788	36.0259	(x=48.56 y=34.94)	59.8231	36.5257	59.8231	48.5623	34.9358	48.2043	35.5016	2	2	2	1	1	1	TRUE	bilongitudinal	FALSE	1
b108	81e22ae6-341c-4532-b511-259a8313e2b4	b108	0	Experiment 1	387	387	387	2020-10-07		1	Experiment 1			Experiment 1	1	14-1 Com.tif			14-1 Com.tif	(x=48.93 y=55.60)	FALSE	74.0603	20.9033	74.0603	2	(x=48.56 y=55.86)	74.0139	21.0827	74.0139	48.5565	55.8599	(x=49.30 y=55.34)	74.1093	20.7322	74.1093	49.2967	55.3356	48.9266	55.5978	1	1	1	1	1	0	FALSE	unilongitudinal	TRUE	1
b109	101cf522-1307-411a-84bf-6b24a0b01683	b109	0	Experiment 1	387	387	387	2020-10-07		1	Experiment 1			Experiment 1	1	14-1 Com.tif			14-1 Com.tif	(x=49.88 y=77.02)	FALSE	91.7632	19.7208	91.7632	2	(x=49.43 y=77.04)	91.5367	20.1202	91.5367	49.4275	77.0448	(x=50.34 y=77.00)	91.9923	19.3243	91.9923	50.3352	76.9997	49.8814	77.0217	1	1	1	0	0	1	FALSE	unilongitudinal	TRUE	1
b110	a4aa6e6a-cff4-4bdf-a0c2-50950586defd	b110	0	Experiment 1	387	387	387	2020-10-07		1	Experiment 1			Experiment 1	1	14-1 Com.tif			14-1 Com.tif	(x=50.20 y=104.10)	FALSE	115.571	40.8941	115.571	2	(x=49.98 y=104.40)	115.752	41.2623	115.752	49.9841	104.403	(x=50.42 y=103.79)	115.393	40.5263	115.393	50.4235	103.793	50.2034	104.098	1	1	1	0	0	1	FALSE	unilongitudinal	TRUE	1
b111	fb08ab5d-fcec-4877-8efb-7088ddcf899e	b111	0	Experiment 1	387	387	387	2020-10-07		1	Experiment 1			Experiment 1	1	14-1 Com.tif			14-1 Com.tif	(x=50.66 y=30.69)	FALSE	59.2343	39.3654	59.2343	2	(x=50.38 y=31.35)	59.3321	38.8892	59.3321	50.3751	31.3472	(x=50.90 y=30.03)	59.0994	39.8812	59.0994	50.9038	30.0257	50.6608	30.695	2	2	2	1	1	1	TRUE	bilongitudinal	FALSE	2
b112	42a7d4c4-e03a-4dc5-9bdf-6bd6baa8b89e	b112	0	Experiment 1	387	387	387	2020-10-07		1	Experiment 1			Experiment 1	1	14-1 Com.tif			14-1 Com.tif	(x=50.91 y=20.31)	FALSE	54.814	48.956	54.814	2	(x=50.31 y=19.69)	54.0238	49.7376	54.0238	50.308	19.6896	(x=51.45 y=20.98)	55.5686	48.1434	55.5686	51.4546	20.9832	50.9133	20.3079	2	2	2	1	1	1	TRUE	bilongitudinal	FALSE	0
b113	970a944d-f54b-4eeb-a023-1cebdd1b0983	b113	0	Experiment 1	387	387	387	2020-10-07		1	Experiment 1			Experiment 1	1	14-1 Com.tif			14-1 Com.tif	(x=51.49 y=72.45)	FALSE	88.8846	16.2404	88.8846	2	(x=51.11 y=72.26)	88.5109	16.5298	88.5109	51.1099	72.2631	(x=51.87 y=72.64)	89.2588	15.957	89.2588	51.8678	72.642	51.4888	72.4526	1	1	1	0	0	1	FALSE	unilongitudinal	TRUE	1
b114	5904f79b-f646-411f-9379-9053361a0471	b114	0	Experiment 1	387	387	387	2020-10-07		1	Experiment 1			Experiment 1	1	14-1 Com.tif			14-1 Com.tif	(x=51.90 y=7.07)	FALSE	52.3781	61.3954	52.3781	2	(x=51.39 y=6.77)	51.8338	61.8073	51.8338	51.3896	6.77098	(x=52.40 y=7.37)	52.9203	60.9805	52.9203	52.4044	7.37137	51.8991	7.06757	1	1	1	0	0	1	FALSE	unilongitudinal	TRUE	1
b115	1e769009-aa94-4035-aa97-5320dd6f4bf4	b115	0	Experiment 1	387	387	387	2020-10-07		1	Experiment 1			Experiment 1	1	14-1 Com.tif			14-1 Com.tif	(x=52.27 y=116.79)	FALSE	127.956	52.1541	127.956	2	(x=51.92 y=116.54)	127.581	52.0082	127.581	51.9226	116.538	(x=52.62 y=117.05)	128.337	52.3139	128.337	52.6166	117.055	52.273	116.792	1	1	1	0	0	1	FALSE	unilongitudinal	TRUE	1
b116	7533585f-8a52-4c9a-9ed2-659bf1f9e932	b116	0	Experiment 1	387	387	387	2020-10-07		1	Experiment 1			Experiment 1	1	14-1 Com.tif			14-1 Com.tif	(x=52.34 y=98.81)	FALSE	111.814	35.1958	111.814	2	(x=52.13 y=99.38)	112.217	35.7986	112.217	52.1257	99.3763	(x=52.55 y=98.25)	111.418	34.5926	111.418	52.5521	98.246	52.335	98.8097	2	2	2	1	1	1	TRUE	bilongitudinal	FALSE	2
b117	e14ef1d7-8d08-4702-a4db-c706f0da8e1d	b117	0	Experiment 1	387	387	387	2020-10-07		1	Experiment 1			Experiment 1	1	14-1 Com.tif			14-1 Com.tif	(x=52.99 y=18.64)	FALSE	56.1739	49.9319	56.1739	2	(x=52.45 y=18.35)	55.5679	50.3543	55.5679	52.4489	18.3548	(x=53.55 y=18.89)	56.7839	49.5389	56.7839	53.55	18.8895	52.992	18.6374	2	2	2	1	1	1	TRUE	bilongitudinal	FALSE	1
b118	a53cbd8b-d8ea-4027-a565-da8b51fea2ad	b118	0	Experiment 1	387	387	387	2020-10-07		1	Experiment 1			Experiment 1	1	14-1 Com.tif			14-1 Com.tif	(x=52.69 y=54.71)	FALSE	75.9523	18.3904	75.9523	2	(x=52.54 y=55.13)	76.1557	18.232	76.1557	52.5422	55.1272	(x=52.83 y=54.28)	75.751	18.5582	75.751	52.834	54.2843	52.6881	54.7057	1	1	1	1	1	0	FALSE	unilongitudinal	TRUE	1
b119	6edb625c-0bde-41a9-b880-5e9898f2f8c1	b119	0	Experiment 1	387	387	387	2020-10-07		1	Experiment 1			Experiment 1	1	14-1 Com.tif			14-1 Com.tif	(x=52.72 y=85.97)	FALSE	100.847	23.8098	100.847	2	(x=52.67 y=85.56)	100.478	23.5145	100.478	52.6744	85.5637	(x=52.77 y=86.37)	101.216	24.1093	101.216	52.7738	86.3692	52.7249	85.9664	1	1	1	0	0	1	FALSE	unilongitudinal	TRUE	0
b120	29b0141f-1fdb-4d2c-ac66-f53a12ef2594	b120	0	Experiment 1	387	387	387	2020-10-07		1	Experiment 1			Experiment 1	1	14-1 Com.tif			14-1 Com.tif	(x=52.85 y=132.49)	FALSE	142.641	67.2605	142.641	2	(x=52.79 y=132.09)	142.252	66.8842	142.252	52.7942	132.093	(x=52.91 y=132.89)	143.031	67.6371	143.031	52.9076	132.886	52.8509	132.489	1	1	1	0	0	1	FALSE	unilongitudinal	TRUE	1
b121	a970c6b5-8b73-4cdc-8460-f2d12d2e2e83	b121	0	Experiment 1	387	387	387	2020-10-07		1	Experiment 1			Experiment 1	1	14-1 Com.tif			14-1 Com.tif	(x=52.96 y=91.65)	FALSE	105.85	28.4937	105.85	2	(x=52.81 y=91.38)	105.541	28.3315	105.541	52.8123	91.3775	(x=53.11 y=91.91)	106.158	28.6572	106.158	53.1147	91.9147	52.963	91.6464	1	1	1	1	1	0	FALSE	unilongitudinal	TRUE	1
b122	470737d2-94cf-40f6-949f-a0db21c7a8e4	b122	0	Experiment 1	387	387	387	2020-10-07		1	Experiment 1			Experiment 1	1	14-1 Com.tif			14-1 Com.tif	(x=53.05 y=22.53)	FALSE	57.6395	46.1819	57.6395	2	(x=52.86 y=22.88)	57.5996	45.9043	57.5996	52.8598	22.8814	(x=53.25 y=22.18)	57.6813	46.4619	57.6813	53.247	22.1785	53.0537	22.5302	1	1	1	0	0	1	FALSE	unilongitudinal	TRUE	1
b123	a80153a7-4abe-4af7-97d1-23daf49d7bfc	b123	0	Experiment 1	387	387	387	2020-10-07		1	Experiment 1			Experiment 1	1	14-1 Com.tif			14-1 Com.tif	(x=53.11 y=25.05)	FALSE	58.7177	43.7626	58.7177	2	(x=52.80 y=25.05)	58.4419	43.8571	58.4419	52.7997	25.053	(x=53.41 y=25.05)	58.9935	43.6707	58.9935	53.411	25.0499	53.1054	25.0517	1	1	1	0	0	1	FALSE	unilongitudinal	TRUE	1
b124	163c41a6-adfa-4ed0-9ad8-57957bb7bd13	b124	0	Experiment 1	387	387	387	2020-10-07		1	Experiment 1			Experiment 1	1	14-1 Com.tif			14-1 Com.tif	(x=53.29 y=35.18)	FALSE	63.8586	34.2026	63.8586	2	(x=53.14 y=34.84)	63.5437	34.5776	63.5437	53.1437	34.836	(x=53.44 y=35.52)	64.1734	33.8275	64.1734	53.4447	35.5231	53.2948	35.1793	1	1	1	1	1	0	FALSE	unilongitudinal	TRUE	1
b125	e0004cbc-9ec0-4a30-acab-b46a137fa0f4	b125	0	Experiment 1	387	387	387	2020-10-07		1	Experiment 1			Experiment 1	1	14-1 Com.tif			14-1 Com.tif	(x=54.42 y=50.22)	FALSE	74.0486	20.5006	74.0486	2	(x=53.91 y=50.75)	74.0377	20.3924	74.0377	53.9072	50.7504	(x=54.98 y=49.75)	74.1432	20.5586	74.1432	54.9775	49.7462	54.416	50.2204	2	2	2	1	1	1	TRUE	bilongitudinal	FALSE	1
b126	142be620-c6af-4ebb-828b-3243e04e1f34	b126	0	Experiment 1	387	387	387	2020-10-07		1	Experiment 1			Experiment 1	1	14-1 Com.tif			14-1 Com.tif	(x=54.30 y=46.04)	FALSE	71.196	24.0381	71.196	2	(x=54.02 y=46.33)	71.1629	23.9454	71.1629	54.0191	46.3259	(x=54.59 y=45.76)	71.2303	24.1382	71.2303	54.5865	45.761	54.3032	46.0438	1	1	1	0	0	1	FALSE	unilongitudinal	TRUE	1
b127	10650d71-4b81-439d-bbfd-a13f6d2c9244	b127	0	Experiment 1	387	387	387	2020-10-07		1	Experiment 1			Experiment 1	1	14-1 Com.tif			14-1 Com.tif	(x=54.67 y=66.91)	FALSE	86.4063	11.9943	86.4063	2	(x=54.64 y=67.26)	86.6558	12.0388	86.6558	54.6378	67.2602	(x=54.71 y=66.56)	86.1633	11.9518	86.1633	54.7103	66.565	54.6701	66.9122	1	1	1	0	0	1	FALSE	unilongitudinal	TRUE	1
b128	00c7b142-e254-4ecb-8dc9-70fde52a8a17	b128	0	Experiment 1	387	387	387	2020-10-07		1	Experiment 1			Experiment 1	1	14-1 Com.tif			14-1 Com.tif	(x=54.91 y=95.27)	FALSE	109.964	30.9336	109.964	2	(x=54.57 y=95.52)	110.007	31.2891	110.007	54.568	95.5192	(x=55.24 y=95.02)	109.915	30.5761	109.915	55.2412	95.0249	54.9066	95.2747	1	1	1	0	0	1	FALSE	unilongitudinal	TRUE	1
b129	78502c97-b775-4149-a280-192faacbede7	b129	0	Experiment 1	387	387	387	2020-10-07		1	Experiment 1			Experiment 1	1	14-1 Com.tif			14-1 Com.tif	(x=54.88 y=48.31)	FALSE	73.1162	21.8076	73.1162	2	(x=54.64 y=48.59)	73.1153	21.7094	73.1153	54.6364	48.5871	(x=55.13 y=48.03)	73.119	21.9117	73.119	55.1336	48.0278	54.885	48.3075	1	1	1	1	1	0	FALSE	unilongitudinal	TRUE	1
b130	3a269231-1b42-472c-82a2-d5776d4166a5	b130	0	Experiment 1	387	387	387	2020-10-07		1	Experiment 1			Experiment 1	1	14-1 Com.tif			14-1 Com.tif	(x=55.29 y=9.34)	FALSE	56.0778	58.434	56.0778	2	(x=55.05 y=9.10)	55.7938	58.7225	55.7938	55.0468	9.09938	(x=55.54 y=9.59)	56.363	58.1466	56.363	55.5415	9.58841	55.2938	9.3442	1	1	1	0	0	1	FALSE	unilongitudinal	TRUE	1
b131	a0663e68-9e26-44c0-8cf1-22ee0498c96f	b131	0	Experiment 1	387	387	387	2020-10-07		1	Experiment 1			Experiment 1	1	14-1 Com.tif			14-1 Com.tif	(x=55.92 y=6.14)	FALSE	56.2579	61.4638	56.2579	2	(x=55.54 y=6.50)	55.9195	61.1839	55.9195	55.5408	6.49702	(x=56.31 y=5.79)	56.6033	61.7421	56.6033	56.3059	5.79432	55.9215	6.14361	1	1	1	0	0	1	FALSE	unilongitudinal	TRUE	1
b132	c79059a6-6953-4e0b-9abe-e98a46219f16	b132	0	Experiment 1	387	387	387	2020-10-07		1	Experiment 1			Experiment 1	1	14-1 Com.tif			14-1 Com.tif	(x=55.99 y=72.68)	FALSE	91.7478	12.2566	91.7478	2	(x=55.77 y=73.21)	92.0306	12.7119	92.0306	55.7664	73.2102	(x=56.22 y=72.17)	91.4824	11.8007	91.4824	56.2235	72.1661	55.9872	72.6849	2	2	2	1	1	1	TRUE	bilongitudinal	FALSE	1
b133	6a2acc24-0fde-466f-b0cf-3afc7ca5d8fb	b133	0	Experiment 1	387	387	387	2020-10-07		1	Experiment 1			Experiment 1	1	14-1 Com.tif			14-1 Com.tif	(x=56.50 y=48.49)	FALSE	74.4533	20.8222	74.4533	2	(x=56.39 y=48.79)	74.5636	20.6172	74.5636	56.3879	48.7867	(x=56.61 y=48.19)	74.3441	21.0301	74.3441	56.6124	48.1881	56.5001	48.4874	1	1	1	1	1	0	FALSE	unilongitudinal	TRUE	1
b134	52c40b93-25a2-421a-8443-b4e2223bc3f0	b134	0	Experiment 1	387	387	387	2020-10-07		1	Experiment 1			Experiment 1	1	14-1 Com.tif			14-1 Com.tif	(x=56.97 y=22.60)	FALSE	61.2891	45.119	61.2891	2	(x=56.53 y=22.89)	60.9881	44.9314	60.9881	56.5307	22.8874	(x=57.41 y=22.30)	61.5916	45.3137	61.5916	57.412	22.3021	56.9719	22.5956	2	2	2	1	1	1	TRUE	bilongitudinal	FALSE	2
b136	123e0f69-54a0-4f50-bb0a-3b6b1a1ab603	b136	0	Experiment 1	387	387	387	2020-10-07		1	Experiment 1			Experiment 1	1	14-1 Com.tif			14-1 Com.tif	(x=57.43 y=83.75)	FALSE	101.55	19.4215	101.55	2	(x=57.13 y=83.96)	101.558	19.7534	101.558	57.1318	83.9642	(x=57.73 y=83.53)	101.542	19.0908	101.542	57.7306	83.5346	57.4313	83.7496	1	1	1	0	0	1	FALSE	unilongitudinal	TRUE	1
b137	8c97a668-fbdf-4a30-94af-0f7e6ad2b5d0	b137	0	Experiment 1	387	387	387	2020-10-07		1	Experiment 1			Experiment 1	1	14-1 Com.tif			14-1 Com.tif	(x=58.19 y=111.00)	FALSE	125.327	45.1371	125.327	2	(x=57.79 y=110.56)	124.754	44.7842	124.754	57.7941	110.559	(x=58.59 y=111.43)	125.901	45.4936	125.901	58.5949	111.434	58.1938	110.997	2	2	2	1	1	1	TRUE	bilongitudinal	FALSE	1
b138	fea4abe6-88a7-4d6f-b603-1bc09c24837c	b138	0	Experiment 1	387	387	387	2020-10-07		1	Experiment 1			Experiment 1	1	14-1 Com.tif			14-1 Com.tif	(x=58.60 y=78.69)	FALSE	98.1132	14.4825	98.1132	2	(x=58.37 y=79.13)	98.3269	14.9709	98.3269	58.3705	79.1269	(x=58.83 y=78.26)	97.9041	13.994	97.9041	58.829	78.2583	58.5984	78.6919	2	2	2	1	1	1	TRUE	bilongitudinal	FALSE	2
b139	e1431e71-f1b8-451a-aa24-a7e651aac0ee	b139	0	Experiment 1	387	387	387	2020-10-07		1	Experiment 1			Experiment 1	1	14-1 Com.tif			14-1 Com.tif	(x=59.20 y=118.81)	FALSE	132.744	52.6803	132.744	2	(x=58.91 y=119.00)	132.784	52.9121	132.784	58.9067	119.002	(x=59.50 y=118.62)	132.704	52.4494	132.704	59.4965	118.619	59.2017	118.811	1	1	1	0	0	1	FALSE	unilongitudinal	TRUE	1
b140	68d3cdb5-872e-4162-b80d-b23e2b70bb5e	b140	0	Experiment 1	387	387	387	2020-10-07		1	Experiment 1			Experiment 1	1	14-1 Com.tif			14-1 Com.tif	(x=59.82 y=40.94)	FALSE	72.4903	26.6149	72.4903	2	(x=59.46 y=41.15)	72.3133	26.5042	72.3133	59.4602	41.1546	(x=60.18 y=40.73)	72.6692	26.7316	72.6692	60.1843	40.7267	59.8222	40.9407	1	1	1	0	0	1	FALSE	unilongitudinal	TRUE	1
b141	61ad8aed-76cd-49ad-b9fd-2dcf07cb22f7	b141	0	Experiment 1	387	387	387	2020-10-07		1	Experiment 1			Experiment 1	1	14-1 Com.tif			14-1 Com.tif	(x=60.58 y=84.16)	FALSE	103.693	18.5236	103.693	2	(x=59.76 y=84.18)	103.234	18.8258	103.234	59.7619	84.1775	(x=61.39 y=84.15)	104.164	18.2622	104.164	61.3941	84.1478	60.5779	84.1578	2	2	2	1	1	1	TRUE	bilongitudinal	FALSE	1
b142	667e6e88-3db6-4a89-a5f6-b8c80a445aef	b142	0	Experiment 1	387	387	387	2020-10-07		1	Experiment 1			Experiment 1	1	14-1 Com.tif			14-1 Com.tif	(x=61.29 y=34.59)	FALSE	70.38	32.5151	70.38	2	(x=61.06 y=34.30)	70.0376	32.8396	70.0376	61.062	34.3031	(x=61.52 y=34.88)	70.7226	32.1917	70.7226	61.5212	34.8831	61.2916	34.5931	1	1	1	0	0	1	FALSE	unilongitudinal	TRUE	1
b143	2e780fb5-6c64-4609-810a-4e5218b283c1	b143	0	Experiment 1	387	387	387	2020-10-07		1	Experiment 1			Experiment 1	1	14-1 Com.tif			14-1 Com.tif	(x=61.42 y=89.02)	FALSE	108.151	22.9613	108.151	2	(x=61.25 y=88.63)	107.73	22.6225	107.73	61.2458	88.6264	(x=61.59 y=89.41)	108.571	23.309	108.571	61.5889	89.4121	61.422	89.0172	1	1	1	0	0	1	FALSE	unilongitudinal	TRUE	1
b144	557a67c3-e69a-4084-9617-3d8bf69c26b4	b144	0	Experiment 1	387	387	387	2020-10-07		1	Experiment 1			Experiment 1	1	14-1 Com.tif			14-1 Com.tif	(x=62.17 y=77.34)	FALSE	99.2281	11.5879	99.2281	2	(x=61.82 y=77.14)	98.8544	11.5383	98.8544	61.8234	77.1366	(x=62.51 y=77.55)	99.6019	11.6509	99.6019	62.5066	77.5465	62.165	77.3416	1	1	1	0	0	1	FALSE	unilongitudinal	TRUE	1
b147	09dd6c34-4ff0-4a1f-8212-c15f0abdd900	b147	0	Experiment 1	387	387	387	2020-10-07		1	Experiment 1			Experiment 1	1	14-1 Com.tif			14-1 Com.tif	(x=63.17 y=4.15)	FALSE	63.3088	62.6113	63.3088	2	(x=62.89 y=3.79)	63.008	62.989	63.008	62.8942	3.78554	(x=63.45 y=4.51)	63.6119	62.2352	63.6119	63.4519	4.50939	63.1728	4.14766	1	1	1	0	0	1	FALSE	unilongitudinal	TRUE	1
b148	b7298938-3bf0-4c88-97aa-3f04dbce649c	b148	0	Experiment 1	387	387	387	2020-10-07		1	Experiment 1			Experiment 1	1	14-1 Com.tif			14-1 Com.tif	(x=63.13 y=118.97)	FALSE	134.686	52.4297	134.686	2	(x=62.96 y=118.59)	134.264	52.0575	134.264	62.9588	118.587	(x=63.30 y=119.36)	135.109	52.8058	135.109	63.3037	119.361	63.1343	118.973	1	1	1	0	0	1	FALSE	unilongitudinal	TRUE	1
b149	1f204139-942d-47e6-bcf2-edad9e874a92	b149	0	Experiment 1	387	387	387	2020-10-07		1	Experiment 1			Experiment 1	1	14-1 Com.tif			14-1 Com.tif	(x=63.39 y=88.47)	FALSE	108.839	22.0551	108.839	2	(x=63.09 y=88.38)	108.585	22.0091	108.585	63.0874	88.3786	(x=63.70 y=88.56)	109.091	22.1027	109.091	63.6953	88.5645	63.3909	88.4729	1	1	1	0	0	1	FALSE	unilongitudinal	TRUE	0
b150	f06a5ae0-25bf-49d2-a056-3454fda1db59	b150	0	Experiment 1	387	387	387	2020-10-07		1	Experiment 1			Experiment 1	1	14-1 Com.tif			14-1 Com.tif	(x=63.88 y=42.87)	FALSE	76.9302	23.9525	76.9302	2	(x=63.48 y=42.37)	76.3198	24.4986	76.3198	63.4776	42.371	(x=64.28 y=43.37)	77.544	23.4169	77.544	64.2844	43.3658	63.877	42.8716	2	2	2	1	1	1	TRUE	bilongitudinal	FALSE	2
b151	57f9feff-cb19-4dcd-930f-e385e1a81bd2	b151	0	Experiment 1	387	387	387	2020-10-07		1	Experiment 1			Experiment 1	1	14-1 Com.tif			14-1 Com.tif	(x=63.90 y=92.74)	FALSE	112.623	26.226	112.623	2	(x=63.62 y=92.97)	112.658	26.4873	112.658	63.6217	92.974	(x=64.18 y=92.51)	112.592	25.9685	112.592	64.176	92.511	63.8982	92.7417	1	1	1	0	0	1	FALSE	unilongitudinal	TRUE	1
b153	9b5cbd6b-5369-4db4-b09b-b6262c67c9f9	b153	0	Experiment 1	387	387	387	2020-10-07		1	Experiment 1			Experiment 1	1	14-1 Com.tif			14-1 Com.tif	(x=63.95 y=48.58)	FALSE	80.3122	18.2841	80.3122	2	(x=63.92 y=48.97)	80.5236	17.9023	80.5236	63.9214	48.9704	(x=63.99 y=48.19)	80.1023	18.6664	80.1023	63.9866	48.188	63.954	48.5792	1	1	1	1	1	0	FALSE	unilongitudinal	TRUE	1
b154	ad5e6515-6b6b-4f11-9c9d-c03111b49b07	b154	0	Experiment 1	387	387	387	2020-10-07		1	Experiment 1			Experiment 1	1	14-1 Com.tif			14-1 Com.tif	(x=64.94 y=9.09)	FALSE	65.5704	57.5939	65.5704	2	(x=64.72 y=9.40)	65.3976	57.2918	65.3976	64.7181	9.40288	(x=65.16 y=8.78)	65.7452	57.8967	65.7452	65.1557	8.78457	64.9368	9.09363	1	1	1	0	0	1	FALSE	unilongitudinal	TRUE	1
b155	051abe88-a816-4051-bb1c-68fe93ca559a	b155	0	Experiment 1	387	387	387	2020-10-07		1	Experiment 1			Experiment 1	1	14-1 Com.tif			14-1 Com.tif	(x=65.08 y=46.50)	FALSE	79.9827	20.2252	79.9827	2	(x=64.74 y=46.75)	79.8531	20.0038	79.8531	64.737	46.7507	(x=65.42 y=46.25)	80.1187	20.4491	80.1187	65.421	46.2503	65.0777	46.4987	1	1	1	0	0	1	FALSE	unilongitudinal	TRUE	1
b156	433d8215-aaa5-4d62-992b-60c1ea00ce75	b156	0	Experiment 1	387	387	387	2020-10-07		1	Experiment 1			Experiment 1	1	14-1 Com.tif			14-1 Com.tif	(x=65.51 y=14.91)	FALSE	67.1893	51.7643	67.1893	2	(x=65.47 y=15.62)	67.3085	51.0547	67.3085	65.4708	15.621	(x=65.56 y=14.20)	67.0816	52.4737	67.0816	65.5615	14.1996	65.5141	14.9101	2	2	2	1	1	1	TRUE	bilongitudinal	FALSE	0
b157	8f760f7e-a2f5-43ce-9871-8e11e817eeca	b157	0	Experiment 1	387	387	387	2020-10-07		1	Experiment 1			Experiment 1	1	14-1 Com.tif			14-1 Com.tif	(x=65.84 y=32.74)	FALSE	73.5274	33.9348	73.5274	2	(x=65.75 y=32.31)	73.2584	34.3605	73.2584	65.7467	32.3134	(x=65.93 y=33.16)	73.7981	33.5093	73.7981	65.9283	33.1605	65.8375	32.7369	1	1	1	1	1	0	FALSE	unilongitudinal	TRUE	1
b158	7325ef88-804f-4cf2-8ada-e3662f97d1c8	b158	0	Experiment 1	387	387	387	2020-10-07		1	Experiment 1			Experiment 1	1	14-1 Com.tif			14-1 Com.tif	(x=65.94 y=43.30)	FALSE	78.8812	23.3752	78.8812	2	(x=65.88 y=43.72)	79.0628	22.9567	79.0628	65.8758	43.7184	(x=66.00 y=42.88)	78.7015	23.7938	78.7015	65.996	42.8772	65.9359	43.2978	1	1	1	1	1	0	FALSE	unilongitudinal	TRUE	1
b159	32c79e8d-9ede-4857-8ea9-596eb6cea0c9	b159	0	Experiment 1	387	387	387	2020-10-07		1	Experiment 1			Experiment 1	1	14-1 Com.tif			14-1 Com.tif	(x=66.13 y=35.98)	FALSE	75.2906	30.6817	75.2906	2	(x=65.86 y=36.44)	75.2738	30.2313	75.2738	65.865	36.4409	(x=66.41 y=35.53)	75.3178	31.1313	75.3178	66.4099	35.5314	66.1347	35.9845	1	1	1	0	0	1	FALSE	unilongitudinal	TRUE	1
b160	7edb98ed-a518-4f34-89c9-b034d21fef6d	b160	0	Experiment 1	387	387	387	2020-10-07		1	Experiment 1			Experiment 1	1	14-1 Com.tif			14-1 Com.tif	(x=67.40 y=104.52)	FALSE	124.367	37.8625	124.367	2	(x=66.85 y=104.65)	124.183	37.9921	124.183	66.852	104.653	(x=67.95 y=104.37)	124.54	37.7281	124.54	67.953	104.368	67.4041	104.517	2	2	2	1	1	1	TRUE	bilongitudinal	FALSE	1
b161	be7a9fe3-dab2-4151-a144-582a47455886	b161	0	Experiment 1	387	387	387	2020-10-07		1	Experiment 1			Experiment 1	1	14-1 Com.tif			14-1 Com.tif	(x=67.43 y=39.11)	FALSE	77.9515	27.5646	77.9515	2	(x=66.97 y=38.85)	77.4254	27.8169	77.4254	66.9748	38.8466	(x=67.89 y=39.37)	78.4776	27.3167	78.4776	67.8863	39.3725	67.4315	39.1079	1	1	1	0	0	1	FALSE	unilongitudinal	TRUE	1
b162	f6745c1f-3757-4732-85a0-c58d7a6baa26	b162	0	Experiment 1	387	387	387	2020-10-07		1	Experiment 1			Experiment 1	1	14-1 Com.tif			14-1 Com.tif	(x=67.25 y=95.43)	FALSE	116.748	28.7756	116.748	2	(x=66.99 y=95.69)	116.815	29.0348	116.815	66.9946	95.6946	(x=67.51 y=95.17)	116.685	28.5214	116.685	67.5137	95.1703	67.2529	95.4312	1	1	1	0	0	1	FALSE	unilongitudinal	TRUE	1
b163	6e0ae599-70f0-4dcf-aca0-48a78c04328d	b163	0	Experiment 1	387	387	387	2020-10-07		1	Experiment 1			Experiment 1	1	14-1 Com.tif			14-1 Com.tif	(x=67.14 y=52.78)	FALSE	85.4035	13.8917	85.4035	2	(x=67.07 y=53.23)	85.6204	13.4413	85.6204	67.0656	53.2265	(x=67.22 y=52.33)	85.1852	14.3428	85.1852	67.217	52.3297	67.1431	52.7784	1	1	1	1	1	0	FALSE	unilongitudinal	TRUE	1
b164	f20bade8-4ea4-4f30-8e8b-8aaab36fdd4d	b164	0	Experiment 1	387	387	387	2020-10-07		1	Experiment 1			Experiment 1	1	14-1 Com.tif			14-1 Com.tif	(x=67.51 y=121.13)	FALSE	138.677	54.478	138.677	2	(x=67.35 y=121.58)	138.989	54.9216	138.989	67.3544	121.579	(x=67.67 y=120.69)	138.361	54.0329	138.361	67.6675	120.685	67.5136	121.133	1	1	1	0	0	1	FALSE	unilongitudinal	TRUE	1
b165	dfb94988-76d5-4b62-b067-16d7b8fd042c	b165	0	Experiment 1	387	387	387	2020-10-07		1	Experiment 1			Experiment 1	1	14-1 Com.tif			14-1 Com.tif	(x=67.65 y=110.59)	FALSE	129.639	43.9384	129.639	2	(x=67.33 y=110.77)	129.63	44.1156	129.63	67.3301	110.772	(x=67.97 y=110.41)	129.649	43.763	129.649	67.9668	110.405	67.6486	110.589	1	1	1	0	0	1	FALSE	unilongitudinal	TRUE	1
b166	ab385f2f-909e-4326-a93e-217705232f7e	b166	0	Experiment 1	387	387	387	2020-10-07		1	Experiment 1			Experiment 1	1	14-1 Com.tif			14-1 Com.tif	(x=68.01 y=24.75)	FALSE	72.3752	41.9326	72.3752	2	(x=67.73 y=24.99)	72.1933	41.6814	72.1933	67.7286	24.994	(x=68.29 y=24.51)	72.5585	42.1857	72.5585	68.2943	24.5077	68.0115	24.7509	1	1	1	0	0	1	FALSE	unilongitudinal	TRUE	1
b167	71af7ad1-8f29-487d-85c0-1771e9b80013	b167	0	Experiment 1	387	387	387	2020-10-07		1	Experiment 1			Experiment 1	1	14-1 Com.tif			14-1 Com.tif	(x=67.92 y=74.27)	FALSE	100.641	7.70963	100.641	2	(x=67.71 y=74.85)	100.93	8.25684	100.93	67.7053	74.8523	(x=68.13 y=73.68)	100.354	7.17454	100.354	68.1291	73.6846	67.9172	74.2684	2	2	2	1	1	1	TRUE	bilongitudinal	FALSE	2
b168	0e32ed52-0fbd-4250-a7f0-8069fbe3cefe	b168	0	Experiment 1	387	387	387	2020-10-07		1	Experiment 1			Experiment 1	1	14-1 Com.tif			14-1 Com.tif	(x=68.23 y=88.38)	FALSE	111.65	21.7719	111.65	2	(x=68.00 y=88.83)	111.871	22.2079	111.871	68.0039	88.829	(x=68.46 y=87.93)	111.432	21.339	111.432	68.4558	87.9251	68.2298	88.377	1	1	1	1	1	0	FALSE	unilongitudinal	TRUE	1
b169	55782a0c-0691-43fa-93c3-a73df9ef4dec	b169	0	Experiment 1	387	387	387	2020-10-07		1	Experiment 1			Experiment 1	1	14-1 Com.tif			14-1 Com.tif	(x=68.37 y=53.05)	FALSE	86.5362	13.722	86.5362	2	(x=68.06 y=53.58)	86.6206	13.1554	86.6206	68.0605	53.5808	(x=68.68 y=52.51)	86.454	14.2936	86.454	68.6794	52.5112	68.3708	53.0466	2	2	2	1	1	1	TRUE	bilongitudinal	FALSE	1
b170	53f921d6-c307-4448-9963-1dfb471415dd	b170	0	Experiment 1	387	387	387	2020-10-07		1	Experiment 1			Experiment 1	1	14-1 Com.tif			14-1 Com.tif	(x=68.77 y=28.18)	FALSE	74.3169	38.5413	74.3169	2	(x=68.62 y=27.72)	74.0049	38.9945	74.0049	68.6188	27.7164	(x=68.89 y=28.65)	74.6115	38.0806	74.6115	68.8931	28.6466	68.7678	28.178	1	1	1	1	1	0	FALSE	unilongitudinal	TRUE	1
b171	23e407f4-806a-4feb-bc2d-f81fd195c0fd	b171	0	Experiment 1	387	387	387	2020-10-07		1	Experiment 1			Experiment 1	1	14-1 Com.tif			14-1 Com.tif	(x=68.87 y=47.89)	FALSE	83.8808	18.901	83.8808	2	(x=68.61 y=48.22)	83.8593	18.5403	83.8593	68.6066	48.2237	(x=69.13 y=47.56)	83.9045	19.2642	83.9045	69.126	47.5558	68.8663	47.8898	1	1	1	1	1	0	FALSE	unilongitudinal	TRUE	1
b172	fdbf56e7-d894-44c2-94a8-4142766dafca	b172	0	Experiment 1	387	387	387	2020-10-07		1	Experiment 1			Experiment 1	1	14-1 Com.tif			14-1 Com.tif	(x=68.82 y=69.91)	FALSE	98.098	3.89843	98.098	2	(x=68.66 y=70.41)	98.3438	4.24615	98.3438	68.6598	70.4084	(x=68.99 y=69.42)	97.8724	3.61055	97.8724	68.9934	69.4184	68.817	69.9102	1	1	1	0	0	1	FALSE	unilongitudinal	TRUE	1
b173	95f776b5-77c4-4fc8-8822-5f2c8fd30ae3	b173	0	Experiment 1	387	387	387	2020-10-07		1	Experiment 1			Experiment 1	1	14-1 Com.tif			14-1 Com.tif	(x=69.46 y=78.55)	FALSE	104.856	12.2158	104.856	2	(x=69.26 y=78.88)	104.972	12.4893	104.972	69.265	78.8767	(x=69.65 y=78.23)	104.741	11.9477	104.741	69.6468	78.2305	69.4559	78.5536	1	1	1	1	1	0	FALSE	unilongitudinal	TRUE	1
b174	811a1245-73d4-4b0f-9d22-c8512a60a2c1	b174	0	Experiment 1	387	387	387	2020-10-07		1	Experiment 1			Experiment 1	1	14-1 Com.tif			14-1 Com.tif	(x=69.69 y=60.03)	FALSE	91.9762	7.29453	91.9762	2	(x=69.55 y=59.67)	91.6385	7.55938	91.6385	69.5457	59.6741	(x=69.83 y=60.38)	92.3144	7.04016	92.3144	69.833	60.3763	69.6894	60.0252	1	1	1	0	0	1	FALSE	unilongitudinal	TRUE	1
b175	0c063f41-bd4b-4ba1-8dbb-f946bad6f3df	b175	0	Experiment 1	387	387	387	2020-10-07		1	Experiment 1			Experiment 1	1	14-1 Com.tif			14-1 Com.tif	(x=69.88 y=53.41)	FALSE	87.9526	13.6354	87.9526	2	(x=69.61 y=53.63)	87.8724	13.3617	87.8724	69.6094	53.6292	(x=70.15 y=53.19)	88.0341	13.9123	88.0341	70.1465	53.1929	69.8779	53.4111	1	1	1	0	0	1	FALSE	unilongitudinal	TRUE	1
b176	ec58163b-a159-4940-981e-2824fbbb1384	b176	0	Experiment 1	387	387	387	2020-10-07		1	Experiment 1			Experiment 1	1	14-1 Com.tif			14-1 Com.tif	(x=69.91 y=84.34)	FALSE	109.543	17.9711	109.543	2	(x=69.62 y=84.77)	109.699	18.3511	109.699	69.6236	84.7722	(x=70.19 y=83.90)	109.388	17.5965	109.388	70.1873	83.9014	69.9065	84.3375	2	2	2	1	1	1	TRUE	bilongitudinal	FALSE	2
b177	e7b43999-c8dd-4b5b-a19f-69aa883d3292	b177	0	Experiment 1	387	387	387	2020-10-07		1	Experiment 1			Experiment 1	1	14-1 Com.tif			14-1 Com.tif	(x=70.90 y=15.68)	FALSE	72.6179	51.1576	72.6179	2	(x=70.44 y=16.07)	72.2477	50.737	72.2477	70.4388	16.0655	(x=71.37 y=15.30)	72.9957	51.5778	72.9957	71.3743	15.2996	70.9048	15.6804	2	2	2	1	1	1	TRUE	bilongitudinal	FALSE	1
b178	4f83f12d-4196-4e5b-a04f-b0ac61408905	b178	0	Experiment 1	387	387	387	2020-10-07		1	Experiment 1			Experiment 1	1	14-1 Com.tif			14-1 Com.tif	(x=71.44 y=62.58)	FALSE	94.9736	6.28142	94.9736	2	(x=70.95 y=62.75)	94.7193	5.80062	94.7193	70.9485	62.754	(x=71.92 y=62.40)	95.2172	6.77259	95.2172	71.923	62.3971	71.4382	62.5824	2	2	2	0	0	2	FALSE	unilongitudinal	TRUE	1
b179	22209f5c-93ce-4f04-8b5e-8ca04489c503	b179	0	Experiment 1	387	387	387	2020-10-07		1	Experiment 1			Experiment 1	1	14-1 Com.tif			14-1 Com.tif	(x=72.08 y=75.67)	FALSE	104.506	10.5115	104.506	2	(x=71.94 y=76.07)	104.703	10.7906	104.703	71.9447	76.0707	(x=72.22 y=75.26)	104.311	10.2426	104.311	72.2246	75.2621	72.0846	75.6664	1	1	1	0	0	1	FALSE	unilongitudinal	TRUE	1
b180	c314d35b-6ce3-4b1b-a5ef-f94f9961086f	b180	0	Experiment 1	387	387	387	2020-10-07		1	Experiment 1			Experiment 1	1	14-1 Com.tif			14-1 Com.tif	(x=72.21 y=96.34)	FALSE	120.394	30.1877	120.394	2	(x=71.93 y=96.10)	120.037	29.903	120.037	71.9321	96.0966	(x=72.49 y=96.57)	120.752	30.4742	120.752	72.4887	96.5737	72.2104	96.3351	1	1	1	0	0	1	FALSE	unilongitudinal	TRUE	1
b181	8d3b8c1f-a9a8-4a7b-ae4e-547f7e11716b	b181	0	Experiment 1	387	387	387	2020-10-07		1	Experiment 1			Experiment 1	1	14-1 Com.tif			14-1 Com.tif	(x=73.10 y=56.02)	FALSE	92.1001	12.4393	92.1001	2	(x=72.66 y=56.02)	91.746	12.2141	91.746	72.6571	56.0204	(x=73.55 y=56.02)	92.4549	12.6763	92.4549	73.5502	56.0204	73.1036	56.0204	1	1	1	0	0	1	FALSE	unilongitudinal	TRUE	1
b182	3eeb97a6-9156-4b03-9799-55c28f510452	b182	0	Experiment 1	387	387	387	2020-10-07		1	Experiment 1			Experiment 1	1	14-1 Com.tif			14-1 Com.tif	(x=73.30 y=68.34)	FALSE	100.217	6.85067	100.217	2	(x=73.02 y=67.86)	99.6811	6.46896	99.6811	73.0194	67.8564	(x=73.59 y=68.82)	100.754	7.25748	100.754	73.5922	68.8156	73.3044	68.3368	2	2	2	1	1	1	TRUE	bilongitudinal	FALSE	2
b183	eecd008b-19b4-4699-84f5-d51fe5fc8911	b183	0	Experiment 1	387	387	387	2020-10-07		1	Experiment 1			Experiment 1	1	14-1 Com.tif			14-1 Com.tif	(x=73.76 y=105.85)	FALSE	129.015	39.8276	129.015	2	(x=73.06 y=105.91)	128.665	39.767	128.665	73.0578	105.911	(x=74.46 y=105.79)	129.366	39.897	129.366	74.4584	105.789	73.7583	105.852	1	1	1	1	1	0	FALSE	unilongitudinal	TRUE	1
b184	8a454629-865d-4785-9d80-40c84754034f	b184	0	Experiment 1	387	387	387	2020-10-07		1	Experiment 1			Experiment 1	1	14-1 Com.tif			14-1 Com.tif	(x=73.45 y=119.29)	FALSE	140.092	53.0685	140.092	2	(x=73.36 y=118.79)	139.613	52.5537	139.613	73.3583	118.787	(x=73.55 y=119.80)	140.575	53.5827	140.575	73.5489	119.8	73.4472	119.295	1	1	1	1	1	0	FALSE	unilongitudinal	TRUE	1
b185	3b656fb3-4a8c-47c2-99e0-0db57623a2bb	b185	0	Experiment 1	387	387	387	2020-10-07		1	Experiment 1			Experiment 1	1	14-1 Com.tif			14-1 Com.tif	(x=75.24 y=18.61)	FALSE	77.5076	48.8086	77.5076	2	(x=74.91 y=18.74)	77.2197	48.6305	77.2197	74.9122	18.7362	(x=75.57 y=18.49)	77.7957	48.9889	77.7957	75.5667	18.4889	75.2395	18.6128	1	1	1	0	0	1	FALSE	unilongitudinal	TRUE	0
b186	b6ed8413-8e54-4136-bda9-e9d9108ba0ad	b186	0	Experiment 1	387	387	387	2020-10-07		1	Experiment 1			Experiment 1	1	14-1 Com.tif			14-1 Com.tif	(x=75.03 y=29.94)	FALSE	80.7851	37.6684	80.7851	2	(x=74.98 y=29.45)	80.561	38.1287	80.561	74.9841	29.4524	(x=75.09 y=30.42)	81.0175	37.2111	81.0175	75.0906	30.4178	75.034	29.9355	1	1	1	0	0	1	FALSE	unilongitudinal	TRUE	1
b187	21568fc1-4053-4f86-8416-4221c17f3fd6	b187	0	Experiment 1	387	387	387	2020-10-07		1	Experiment 1			Experiment 1	1	14-1 Com.tif			14-1 Com.tif	(x=75.45 y=14.77)	FALSE	76.8809	52.6299	76.8809	2	(x=75.37 y=15.45)	76.9347	51.9506	76.9347	75.3682	15.4459	(x=75.54 y=14.10)	76.8412	53.3096	76.8412	75.5372	14.0961	75.4487	14.7705	2	2	2	1	1	1	TRUE	bilongitudinal	FALSE	1
b188	e7bfe4c1-b298-4ccb-8d9e-35e0e827db2e	b188	0	Experiment 1	387	387	387	2020-10-07		1	Experiment 1			Experiment 1	1	14-1 Com.tif			14-1 Com.tif	(x=75.77 y=101.90)	FALSE	126.98	36.3928	126.98	2	(x=75.47 y=101.17)	126.215	35.6115	126.215	75.4676	101.167	(x=76.11 y=102.61)	127.755	37.1675	127.755	76.1114	102.608	75.7703	101.896	2	2	2	1	1	1	TRUE	bilongitudinal	FALSE	1
b189	f3432a78-761b-4688-a00d-b48339b78edf	b189	0	Experiment 1	387	387	387	2020-10-07		1	Experiment 1			Experiment 1	1	14-1 Com.tif			14-1 Com.tif	(x=75.75 y=110.07)	FALSE	133.615	44.3456	133.615	2	(x=75.46 y=110.52)	133.82	44.7282	133.82	75.4568	110.517	(x=76.06 y=109.62)	133.422	43.9744	133.422	76.0579	109.621	75.7527	110.065	1	1	1	0	0	1	FALSE	unilongitudinal	TRUE	1
b190	0beaf70b-db09-438e-b305-3682a821f7d5	b190	0	Experiment 1	387	387	387	2020-10-07		1	Experiment 1			Experiment 1	1	14-1 Com.tif			14-1 Com.tif	(x=76.34 y=22.74)	FALSE	79.6523	44.9735	79.6523	2	(x=75.57 y=22.96)	78.977	44.6043	78.977	75.5673	22.9555	(x=77.12 y=22.56)	80.3497	45.3203	80.3497	77.1165	22.5638	76.3369	22.7413	0	0	0	0	0	0	FALSE	undefined	FALSE	0
b191	e21c38f6-2ecc-46e0-8da1-39642fc87c10	b191	0	Experiment 1	387	387	387	2020-10-07		1	Experiment 1			Experiment 1	1	14-1 Com.tif			14-1 Com.tif	(x=77.00 y=120.23)	FALSE	142.775	54.5564	142.775	2	(x=76.60 y=120.56)	142.838	54.8099	142.838	76.5978	120.563	(x=77.41 y=119.90)	142.719	54.3127	142.719	77.414	119.9	77.0038	120.229	2	2	2	1	1	1	TRUE	bilongitudinal	FALSE	2
b192	e626a00a-2847-4a30-ae63-e14302e09c34	b192	0	Experiment 1	387	387	387	2020-10-07		1	Experiment 1			Experiment 1	1	14-1 Com.tif			14-1 Com.tif	(x=77.06 y=20.57)	FALSE	79.7542	47.2501	79.7542	2	(x=76.79 y=20.86)	79.569	46.9085	79.569	76.7863	20.8589	(x=77.33 y=20.28)	79.9414	47.5922	79.9414	77.3263	20.2798	77.0561	20.5691	1	1	1	0	0	1	FALSE	unilongitudinal	TRUE	1
b193	17807964-7eae-4f9a-a7dc-14e4f4cdced0	b193	0	Experiment 1	387	387	387	2020-10-07		1	Experiment 1			Experiment 1	1	14-1 Com.tif			14-1 Com.tif	(x=77.28 y=35.92)	FALSE	85.2191	32.5245	85.2191	2	(x=77.12 y=36.28)	85.2303	32.1332	85.2303	77.1234	36.2792	(x=77.44 y=35.56)	85.21	32.9158	85.21	77.4357	35.5592	77.2795	35.9192	1	1	1	1	1	0	FALSE	unilongitudinal	TRUE	1
b194	4a5e63ba-61f6-4dc8-a1c9-28e3e0b75c3c	b194	0	Experiment 1	387	387	387	2020-10-07		1	Experiment 1			Experiment 1	1	14-1 Com.tif			14-1 Com.tif	(x=77.48 y=71.82)	FALSE	105.649	11.9871	105.649	2	(x=77.16 y=72.07)	105.588	11.8143	105.588	77.1632	72.0744	(x=77.80 y=71.57)	105.712	12.1709	105.712	77.7984	71.5715	77.4808	71.8229	1	1	1	0	0	1	FALSE	unilongitudinal	TRUE	1
b195	0cac6595-425b-485a-a124-c1d33edd38a8	b195	0	Experiment 1	387	387	387	2020-10-07		1	Experiment 1			Experiment 1	1	14-1 Com.tif			14-1 Com.tif	(x=77.50 y=62.34)	FALSE	99.4584	11.6693	99.4584	2	(x=77.27 y=62.63)	99.4652	11.3494	99.4652	77.271	62.6301	(x=77.73 y=62.04)	99.4531	11.9923	99.4531	77.7284	62.042	77.4997	62.336	1	1	1	0	0	1	FALSE	unilongitudinal	TRUE	1
b196	0884497f-1f4c-4b78-b300-b93efae5dfcb	b196	0	Experiment 1	387	387	387	2020-10-07		1	Experiment 1			Experiment 1	1	14-1 Com.tif			14-1 Com.tif	(x=77.61 y=18.75)	FALSE	79.8444	49.1425	79.8444	2	(x=77.61 y=18.43)	79.7714	49.455	79.7714	77.6122	18.4343	(x=77.61 y=19.07)	79.9211	48.8306	79.9211	77.6115	19.0746	77.6106	18.7545	2	2	2	1	1	1	TRUE	bilongitudinal	FALSE	2
b197	3108a469-e446-4890-a1cb-59b306a125cd	b197	0	Experiment 1	387	387	387	2020-10-07		1	Experiment 1			Experiment 1	1	14-1 Com.tif			14-1 Com.tif	(x=78.01 y=9.42)	FALSE	78.5817	58.3536	78.5817	2	(x=77.60 y=9.75)	78.2101	57.952	78.2101	77.5998	9.75133	(x=78.43 y=9.09)	78.954	58.7581	78.954	78.4285	9.09385	78.0147	9.42318	1	1	1	0	0	1	FALSE	unilongitudinal	TRUE	1
b198	35fb1a85-b719-472f-b7fe-4f2dca05a02d	b198	0	Experiment 1	387	387	387	2020-10-07		1	Experiment 1			Experiment 1	1	14-1 Com.tif			14-1 Com.tif	(x=78.10 y=121.06)	FALSE	144.071	55.5908	144.071	2	(x=77.76 y=121.03)	143.855	55.4863	143.855	77.7615	121.026	(x=78.45 y=121.10)	144.289	55.7003	144.289	78.4478	121.101	78.1048	121.062	1	1	1	0	0	1	FALSE	unilongitudinal	TRUE	1
b199	34400297-ba65-4d51-92e8-e32aefdd9423	b199	0	Experiment 1	387	387	387	2020-10-07		1	Experiment 1			Experiment 1	1	14-1 Com.tif			14-1 Com.tif	(x=78.32 y=31.54)	FALSE	84.4303	37.0079	84.4303	2	(x=77.87 y=31.74)	84.0931	36.6736	84.0931	77.8717	31.7434	(x=78.76 y=31.33)	84.766	37.3487	84.766	78.7643	31.3283	78.3188	31.5377	1	1	1	0	0	1	FALSE	unilongitudinal	TRUE	1
b200	a22bc893-0f80-463a-a731-88279c4408e8	b200	0	Experiment 1	387	387	387	2020-10-07		1	Experiment 1			Experiment 1	1	14-1 Com.tif			14-1 Com.tif	(x=78.09 y=131.06)	FALSE	152.559	65.403	152.559	2	(x=77.88 y=131.50)	152.83	65.7978	152.83	77.8831	131.496	(x=78.30 y=130.62)	152.294	65.0129	152.294	78.2972	130.625	78.0876	131.059	2	2	2	1	1	1	TRUE	bilongitudinal	FALSE	2
b201	ef5313e9-6ffe-4d43-a807-e33bbe2d234d	b201	0	Experiment 1	387	387	387	2020-10-07		1	Experiment 1			Experiment 1	1	14-1 Com.tif			14-1 Com.tif	(x=78.35 y=86.74)	FALSE	116.887	23.2336	116.887	2	(x=77.87 y=86.88)	116.674	23.121	116.674	77.8716	86.8834	(x=78.82 y=86.60)	117.099	23.3516	117.099	78.8243	86.5958	78.3487	86.7419	1	1	1	1	1	0	FALSE	unilongitudinal	TRUE	1
b202	7bd71479-fafa-4151-924b-aa93dffa4118	b202	0	Experiment 1	387	387	387	2020-10-07		1	Experiment 1			Experiment 1	1	14-1 Com.tif			14-1 Com.tif	(x=78.55 y=6.09)	FALSE	78.7826	61.725	78.7826	2	(x=78.11 y=5.54)	78.3036	62.1854	78.3036	78.1075	5.53874	(x=78.99 y=6.64)	79.2686	61.2731	79.2686	78.9899	6.64162	78.5467	6.09172	3	3	3	1	1	2	TRUE	bilongitudinal	FALSE	1
b203	e0c87dd5-96e5-4450-97a7-d7fd2786f809	b203	0	Experiment 1	387	387	387	2020-10-07		1	Experiment 1			Experiment 1	1	14-1 Com.tif			14-1 Com.tif	(x=78.69 y=50.50)	FALSE	93.5009	20.1441	93.5009	2	(x=78.10 y=50.77)	93.1498	19.575	93.1498	78.0958	50.7733	(x=79.28 y=50.24)	93.8591	20.7158	93.8591	79.2839	50.2354	78.6889	50.5022	2	2	2	1	1	1	TRUE	bilongitudinal	FALSE	1
b204	de5d9bbc-63f9-4709-8118-230cea7807c3	b204	0	Experiment 1	387	387	387	2020-10-07		1	Experiment 1			Experiment 1	1	14-1 Com.tif			14-1 Com.tif	(x=79.04 y=7.77)	FALSE	79.4184	60.1801	79.4184	2	(x=78.65 y=7.89)	79.0447	59.9811	79.0447	78.6498	7.89084	(x=79.42 y=7.63)	79.7864	60.3938	79.7864	79.4206	7.63104	79.0376	7.76791	1	1	1	0	0	1	FALSE	unilongitudinal	TRUE	1
b205	071f7f8f-4946-4cfa-8437-56e386c96268	b205	0	Experiment 1	387	387	387	2020-10-07		1	Experiment 1			Experiment 1	1	14-1 Com.tif			14-1 Com.tif	(x=79.10 y=51.39)	FALSE	94.3304	19.6983	94.3304	2	(x=78.93 y=51.64)	94.3273	19.3935	94.3273	78.9334	51.6445	(x=79.27 y=51.13)	94.3345	20.0031	94.3345	79.273	51.135	79.1032	51.3897	1	1	1	0	0	1	FALSE	unilongitudinal	TRUE	1
b206	2a2c4b88-b7b7-454d-a315-c13d9d09ba8d	b206	0	Experiment 1	387	387	387	2020-10-07		1	Experiment 1			Experiment 1	1	14-1 Com.tif			14-1 Com.tif	(x=79.42 y=96.28)	FALSE	124.815	32.2542	124.815	2	(x=79.27 y=95.83)	124.364	31.7744	124.364	79.2681	95.8283	(x=79.57 y=96.74)	125.263	32.7337	125.263	79.5737	96.7412	79.4238	96.2838	1	1	1	0	0	1	FALSE	unilongitudinal	TRUE	1
b207	92d6bfcf-d894-4ea4-8942-77b6eeb37d1e	b207	0	Experiment 1	387	387	387	2020-10-07		1	Experiment 1			Experiment 1	1	14-1 Com.tif			14-1 Com.tif	(x=79.83 y=129.18)	FALSE	151.858	63.8926	151.858	2	(x=79.49 y=129.15)	151.649	63.7896	151.649	79.4865	129.149	(x=80.17 y=129.22)	152.066	63.9972	152.066	80.1694	129.217	79.828	129.183	1	1	1	0	0	1	FALSE	unilongitudinal	TRUE	0
b208	47308ee4-5138-463b-a2fb-ddab22efe03b	b208	0	Experiment 1	387	387	387	2020-10-07		1	Experiment 1			Experiment 1	1	14-1 Com.tif			14-1 Com.tif	(x=79.96 y=24.15)	FALSE	83.5281	44.5388	83.5281	2	(x=79.77 y=23.83)	83.2573	44.7923	83.2573	79.7736	23.8315	(x=80.15 y=24.48)	83.8	44.2874	83.8	80.1457	24.4769	79.9595	24.1543	1	1	1	0	0	1	FALSE	unilongitudinal	TRUE	1
b209	7e57bdbe-5892-4f9a-94f5-82899c97af9a	b209	0	Experiment 1	387	387	387	2020-10-07		1	Experiment 1			Experiment 1	1	14-1 Com.tif			14-1 Com.tif	(x=80.10 y=46.51)	FALSE	92.6255	24.2255	92.6255	2	(x=79.78 y=45.97)	92.0755	24.4987	92.0755	79.7786	45.9703	(x=80.43 y=47.04)	93.1773	23.967	93.1773	80.4294	47.0437	80.1034	46.5074	2	2	2	1	1	1	TRUE	bilongitudinal	FALSE	1
b210	e8f01efb-da5d-4f8c-8818-3c4a59a56f9d	b210	0	Experiment 1	387	387	387	2020-10-07		1	Experiment 1			Experiment 1	1	14-1 Com.tif			14-1 Com.tif	(x=80.28 y=80.87)	FALSE	113.953	19.6829	113.953	2	(x=80.10 y=81.34)	114.156	19.8981	114.156	80.0966	81.3394	(x=80.46 y=80.40)	113.746	19.4723	113.746	80.4631	80.3983	80.2829	80.8701	1	1	1	1	1	0	FALSE	unilongitudinal	TRUE	1
b211	3b67090c-df99-40dd-ae9c-8a4bf3b37657	b211	0	Experiment 1	387	387	387	2020-10-07		1	Experiment 1			Experiment 1	1	14-1 Com.tif			14-1 Com.tif	(x=80.47 y=32.41)	FALSE	86.7498	36.9266	86.7498	2	(x=80.15 y=32.78)	86.5975	36.4721	86.5975	80.1547	32.7773	(x=80.78 y=32.05)	86.9016	37.3827	86.9016	80.777	32.0463	80.467	32.4128	1	1	1	0	0	1	FALSE	unilongitudinal	TRUE	1
b212	642fa036-6ce7-4de7-bcec-dcd7484081b7	b212	0	Experiment 1	387	387	387	2020-10-07		1	Experiment 1			Experiment 1	1	14-1 Com.tif			14-1 Com.tif	(x=80.44 y=78.90)	FALSE	112.676	18.4292	112.676	2	(x=80.15 y=78.55)	112.223	17.9792	112.223	80.1528	78.5463	(x=80.71 y=79.27)	113.128	18.8773	113.128	80.7108	79.2703	80.4368	78.9043	1	1	1	1	1	0	FALSE	unilongitudinal	TRUE	1
b213	97d3c535-00ba-4e39-9e2d-30ab4c7c858f	b213	0	Experiment 1	387	387	387	2020-10-07		1	Experiment 1			Experiment 1	1	14-1 Com.tif			14-1 Com.tif	(x=80.89 y=92.92)	FALSE	123.198	29.8678	123.198	2	(x=80.31 y=92.83)	122.745	29.511	122.745	80.3074	92.8283	(x=81.47 y=92.99)	123.633	30.2092	123.633	81.4712	92.9918	80.8872	92.9242	2	2	2	1	1	1	TRUE	bilongitudinal	FALSE	1
b214	4fb6ed17-f2f8-4153-97d5-01e42d7c5d99	b214	0	Experiment 1	387	387	387	2020-10-07		1	Experiment 1			Experiment 1	1	14-1 Com.tif			14-1 Com.tif	(x=81.01 y=129.58)	FALSE	152.82	64.5343	152.82	2	(x=80.79 y=130.11)	153.15	64.999	153.15	80.792	130.106	(x=81.23 y=129.05)	152.49	64.0701	152.49	81.2303	129.054	81.0121	129.58	2	2	2	1	1	1	TRUE	bilongitudinal	FALSE	1
b215	b5e54fc1-5a24-4843-8fda-85774181ac3f	b215	0	Experiment 1	387	387	387	2020-10-07		1	Experiment 1			Experiment 1	1	14-1 Com.tif			14-1 Com.tif	(x=81.05 y=71.11)	FALSE	107.818	15.0563	107.818	2	(x=80.84 y=71.35)	107.819	14.9295	107.819	80.8376	71.3451	(x=81.26 y=70.87)	107.818	15.1888	107.818	81.2572	70.8655	81.0474	71.1053	1	1	1	0	0	1	FALSE	unilongitudinal	TRUE	0
b216	7762cdc3-da63-4108-baf7-9a9b547e9e5d	b216	0	Experiment 1	387	387	387	2020-10-07		1	Experiment 1			Experiment 1	1	14-1 Com.tif			14-1 Com.tif	(x=81.21 y=22.64)	FALSE	84.3027	46.3638	84.3027	2	(x=81.03 y=22.31)	84.0439	46.617	84.0439	81.0276	22.3135	(x=81.38 y=22.96)	84.5624	46.1123	84.5624	81.3849	22.963	81.2063	22.6383	1	1	1	1	1	0	FALSE	unilongitudinal	TRUE	1
b217	c59b1d14-0966-442b-a739-4237b300788a	b217	0	Experiment 1	387	387	387	2020-10-07		1	Experiment 1			Experiment 1	1	14-1 Com.tif			14-1 Com.tif	(x=81.61 y=40.45)	FALSE	91.0865	30.1724	91.0865	2	(x=81.09 y=40.64)	90.705	29.7561	90.705	81.0919	40.6387	(x=82.13 y=40.26)	91.466	30.5963	91.466	82.1278	40.2622	81.6107	40.4529	1	1	1	0	0	1	FALSE	unilongitudinal	TRUE	1
b218	aab4a452-3b9d-472a-9881-f118edd8dd93	b218	0	Experiment 1	387	387	387	2020-10-07		1	Experiment 1			Experiment 1	1	14-1 Com.tif			14-1 Com.tif	(x=81.33 y=89.70)	FALSE	121.086	27.3156	121.086	2	(x=81.13 y=89.17)	120.559	26.7611	120.559	81.1343	89.1718	(x=81.53 y=90.23)	121.611	27.8696	121.611	81.5307	90.2335	81.3345	89.7019	2	2	2	1	1	1	TRUE	bilongitudinal	FALSE	1
b219	ecaf4d75-e65a-4ec0-913b-7c970be96419	b219	0	Experiment 1	387	387	387	2020-10-07		1	Experiment 1			Experiment 1	1	14-1 Com.tif			14-1 Com.tif	(x=81.50 y=108.61)	FALSE	135.785	44.4918	135.785	2	(x=81.28 y=108.79)	135.803	44.5939	135.803	81.2833	108.79	(x=81.72 y=108.42)	135.769	44.3922	135.769	81.7155	108.424	81.4991	108.607	1	1	1	0	0	1	FALSE	unilongitudinal	TRUE	0
b220	63e46f6a-96f5-4e87-9c20-8742c5dc94c3	b220	0	Experiment 1	387	387	387	2020-10-07		1	Experiment 1			Experiment 1	1	14-1 Com.tif			14-1 Com.tif	(x=81.81 y=18.06)	FALSE	83.7815	50.9099	83.7815	2	(x=81.43 y=18.23)	83.4439	50.6294	83.4439	81.4274	18.2334	(x=82.20 y=17.88)	84.12	51.1923	84.12	82.197	17.8836	81.8122	18.0585	1	1	1	1	1	0	FALSE	unilongitudinal	TRUE	1
b221	f5ab6aa2-3b3d-4ba5-a444-4b82c807e281	b221	0	Experiment 1	387	387	387	2020-10-07		1	Experiment 1			Experiment 1	1	14-1 Com.tif			14-1 Com.tif	(x=81.60 y=48.89)	FALSE	95.1227	23.2106	95.1227	2	(x=81.52 y=49.23)	95.2356	22.9027	95.2356	81.5217	49.2343	(x=81.67 y=48.55)	95.0122	23.5203	95.0122	81.6701	48.5522	81.5952	48.8931	1	1	1	0	0	1	FALSE	unilongitudinal	TRUE	1
b222	7f4f4468-cc95-46b6-94cb-cd24a61b879e	b222	0	Experiment 1	387	387	387	2020-10-07		1	Experiment 1			Experiment 1	1	14-1 Com.tif			14-1 Com.tif	(x=81.87 y=111.52)	FALSE	138.35	47.3704	138.35	2	(x=81.43 y=111.59)	138.141	47.2926	138.141	81.4282	111.59	(x=82.31 y=111.44)	138.541	47.4317	138.541	82.3145	111.436	81.8732	111.523	1	1	1	0	0	1	FALSE	unilongitudinal	TRUE	1
b223	8039b7b2-c522-4c7d-90b8-2ccc753c994c	b223	0	Experiment 1	387	387	387	2020-10-07		1	Experiment 1			Experiment 1	1	14-1 Com.tif			14-1 Com.tif	(x=82.59 y=106.55)	FALSE	134.812	42.9507	134.812	2	(x=82.47 y=106.97)	135.065	43.2921	135.065	82.4676	106.965	(x=82.72 y=106.13)	134.559	42.611	134.559	82.7176	106.132	82.5926	106.549	1	1	1	1	1	0	FALSE	unilongitudinal	TRUE	1
b224	cd3efe27-824f-4068-a572-d12a4e37dfd6	b224	0	Experiment 1	387	387	387	2020-10-07		1	Experiment 1			Experiment 1	1	14-1 Com.tif			14-1 Com.tif	(x=83.14 y=56.79)	FALSE	100.69	19.2103	100.69	2	(x=82.50 y=56.78)	100.156	18.6692	100.156	82.5035	56.7836	(x=83.78 y=56.81)	101.23	19.7532	101.23	83.7846	56.8131	83.1441	56.7943	2	2	2	1	1	1	TRUE	bilongitudinal	FALSE	2
b225	cd7f1ed6-2a05-4cee-86f5-455703ad113c	b225	0	Experiment 1	387	387	387	2020-10-07		1	Experiment 1			Experiment 1	1	14-1 Com.tif			14-1 Com.tif	(x=83.72 y=3.97)	FALSE	83.8117	64.966	83.8117	2	(x=83.47 y=4.36)	83.5843	64.5267	83.5843	83.4704	4.3627	(x=83.96 y=3.59)	84.041	65.4056	84.041	83.9645	3.58632	83.7174	3.97451	1	1	1	1	1	0	FALSE	unilongitudinal	TRUE	1
b226	e4135676-9aba-4a38-8344-208da9908d55	b226	0	Experiment 1	387	387	387	2020-10-07		1	Experiment 1			Experiment 1	1	14-1 Com.tif			14-1 Com.tif	(x=84.05 y=38.34)	FALSE	92.3791	33.234	92.3791	2	(x=83.60 y=38.39)	91.9914	32.9552	91.9914	83.5974	38.3912	(x=84.50 y=38.28)	92.7633	33.5229	92.7633	84.4977	38.2776	84.048	38.3383	1	1	1	0	0	1	FALSE	unilongitudinal	TRUE	1
b227	2770cf12-55db-4f29-92c9-b47528f97174	b227	0	Experiment 1	387	387	387	2020-10-07		1	Experiment 1			Experiment 1	1	14-1 Com.tif			14-1 Com.tif	(x=84.60 y=8.89)	FALSE	85.0635	60.488	85.0635	2	(x=84.19 y=8.57)	84.624	60.6736	84.624	84.1884	8.57469	(x=85.01 y=9.20)	85.5104	60.3181	85.5104	85.0137	9.20326	84.5973	8.89393	1	1	1	0	0	1	FALSE	unilongitudinal	TRUE	1
b228	2e8289fd-710e-4e69-9126-8d12104a04f9	b228	0	Experiment 1	387	387	387	2020-10-07		1	Experiment 1			Experiment 1	1	14-1 Com.tif			14-1 Com.tif	(x=84.43 y=98.25)	FALSE	129.549	36.2473	129.549	2	(x=84.25 y=98.51)	129.625	36.3836	129.625	84.2512	98.511	(x=84.62 y=97.99)	129.473	36.1135	129.473	84.6189	97.9942	84.435	98.2525	1	1	1	0	0	1	FALSE	unilongitudinal	TRUE	1
b229	4f422f18-242f-418a-94dd-fd7c4ef2e909	b229	0	Experiment 1	387	387	387	2020-10-07		1	Experiment 1			Experiment 1	1	14-1 Com.tif			14-1 Com.tif	(x=85.12 y=54.13)	FALSE	100.876	22.3137	100.876	2	(x=84.79 y=54.38)	100.732	21.8953	100.732	84.7902	54.3832	(x=85.46 y=53.89)	101.034	22.7327	101.034	85.4646	53.8856	85.1235	54.1292	1	1	1	0	0	1	FALSE	unilongitudinal	TRUE	1
b230	d97e06c7-65d0-4627-8070-44d90e630d67	b230	0	Experiment 1	387	387	387	2020-10-07		1	Experiment 1			Experiment 1	1	14-1 Com.tif			14-1 Com.tif	(x=85.38 y=60.02)	FALSE	104.361	19.861	104.361	2	(x=85.00 y=59.64)	103.841	19.6407	103.841	85.0047	59.6411	(x=85.75 y=60.39)	104.881	20.0904	104.881	85.7485	60.3914	85.3776	60.0153	2	2	2	1	1	1	TRUE	bilongitudinal	FALSE	2
b231	2443c02d-00cc-460e-908e-7d8f71a426c2	b231	0	Experiment 1	387	387	387	2020-10-07		1	Experiment 1			Experiment 1	1	14-1 Com.tif			14-1 Com.tif	(x=86.03 y=16.87)	FALSE	87.6696	53.4283	87.6696	2	(x=85.24 y=16.88)	86.8958	53.1389	86.8958	85.2412	16.8768	(x=86.82 y=16.94)	88.4554	53.6544	88.4554	86.8187	16.9375	86.0315	16.8682	2	2	2	1	1	1	TRUE	bilongitudinal	FALSE	0
b235	ae0dc481-350e-4443-8c17-6909e87c313e	b235	0	Experiment 1	387	387	387	2020-10-07		1	Experiment 1			Experiment 1	1	14-1 Com.tif			14-1 Com.tif	(x=86.63 y=55.83)	FALSE	103.058	22.7132	103.058	2	(x=86.58 y=55.44)	102.811	22.8682	102.811	86.5848	55.4356	(x=86.67 y=56.22)	103.307	22.5645	103.307	86.667	56.2241	86.6257	55.8299	1	1	1	1	1	0	FALSE	unilongitudinal	TRUE	1
b236	b0ac9fe9-b71a-4037-ab82-8f1e218d685c	b236	0	Experiment 1	387	387	387	2020-10-07		1	Experiment 1			Experiment 1	1	14-1 Com.tif			14-1 Com.tif	(x=87.24 y=2.53)	FALSE	87.2737	67.3549	87.2737	2	(x=86.83 y=3.24)	86.8883	66.5478	86.8883	86.8278	3.24292	(x=87.66 y=1.82)	87.6765	68.1598	87.6765	87.6576	1.81626	87.2372	2.5264	2	2	2	1	1	1	TRUE	bilongitudinal	FALSE	0
b237	d9abb102-417a-417d-a4e3-f898807c452f	b237	0	Experiment 1	387	387	387	2020-10-07		1	Experiment 1			Experiment 1	1	14-1 Com.tif			14-1 Com.tif	(x=87.27 y=115.92)	FALSE	145.097	53.395	145.097	2	(x=87.18 y=115.48)	144.689	52.9524	144.689	87.1755	115.479	(x=87.34 y=116.37)	145.497	53.8344	145.497	87.3392	116.367	87.2653	115.921	2	2	2	1	1	1	TRUE	bilongitudinal	FALSE	1
b238	990dbb33-c4d0-4ed6-bd23-0e4b3cd75d17	b238	0	Experiment 1	387	387	387	2020-10-07		1	Experiment 1			Experiment 1	1	14-1 Com.tif			14-1 Com.tif	(x=87.40 y=132.19)	FALSE	158.469	68.7306	158.469	2	(x=87.20 y=132.50)	158.621	68.9679	158.621	87.2029	132.5	(x=87.59 y=131.88)	158.318	68.4945	158.318	87.5898	131.881	87.3963	132.19	1	1	1	0	0	1	FALSE	unilongitudinal	TRUE	1
b239	c4344a7e-0d5c-4f9e-a348-9ba3cf6b7d30	b239	0	Experiment 1	387	387	387	2020-10-07		1	Experiment 1			Experiment 1	1	14-1 Com.tif			14-1 Com.tif	(x=87.96 y=33.61)	FALSE	94.1627	39.3188	94.1627	2	(x=87.73 y=33.86)	94.0435	38.9844	94.0435	87.7349	33.8638	(x=88.18 y=33.36)	94.283	39.6533	94.283	88.1847	33.3579	87.9598	33.6108	1	1	1	0	0	1	FALSE	unilongitudinal	TRUE	1
b240	fe2653dd-1a68-40bf-a348-fd017ee57f76	b240	0	Experiment 1	387	387	387	2020-10-07		1	Experiment 1			Experiment 1	1	14-1 Com.tif			14-1 Com.tif	(x=88.17 y=106.32)	FALSE	138.125	45.1173	138.125	2	(x=87.89 y=105.80)	137.54	44.5211	137.54	87.8868	105.798	(x=88.46 y=106.84)	138.712	45.7134	138.712	88.4647	106.841	88.1727	106.321	2	2	2	1	1	1	TRUE	bilongitudinal	FALSE	2
b241	f8b5d795-9e1b-4879-856f-7a480a06e92a	b241	0	Experiment 1	387	387	387	2020-10-07		1	Experiment 1			Experiment 1	1	14-1 Com.tif			14-1 Com.tif	(x=88.82 y=39.81)	FALSE	97.334	34.8111	97.334	2	(x=88.05 y=39.49)	96.4978	34.5762	96.4978	88.0467	39.492	(x=89.61 y=40.10)	98.1684	35.0998	98.1684	89.6053	40.0988	88.8191	39.8129	2	2	2	1	1	1	TRUE	bilongitudinal	FALSE	0
b242	2cd80a50-ff10-415e-863e-560efcbd8bf2	b242	0	Experiment 1	387	387	387	2020-10-07		1	Experiment 1			Experiment 1	1	14-1 Com.tif			14-1 Com.tif	(x=88.66 y=78.18)	FALSE	118.207	24.831	118.207	2	(x=88.52 y=78.56)	118.35	24.8838	118.35	88.5182	78.557	(x=88.80 y=77.81)	118.071	24.7903	118.071	88.8022	77.8132	88.6575	78.1841	1	1	1	1	1	0	FALSE	unilongitudinal	TRUE	1
b243	c2241b9e-4c5a-44b9-b3ee-c84ce6251e5d	b243	0	Experiment 1	387	387	387	2020-10-07		1	Experiment 1			Experiment 1	1	14-1 Com.tif			14-1 Com.tif	(x=88.64 y=110.10)	FALSE	141.348	48.681	141.348	2	(x=88.50 y=110.67)	141.707	49.1321	141.707	88.4995	110.674	(x=88.78 y=109.52)	140.978	48.2236	140.978	88.7755	109.516	88.6446	110.097	1	1	1	0	0	1	FALSE	unilongitudinal	TRUE	1
b245	8a5fa004-509e-4885-8c73-5c5ec5da205c	b245	0	Experiment 1	387	387	387	2020-10-07		1	Experiment 1			Experiment 1	1	14-1 Com.tif			14-1 Com.tif	(x=89.20 y=103.77)	FALSE	136.842	43.4193	136.842	2	(x=88.74 y=103.62)	136.427	43.0524	136.427	88.7388	103.623	(x=89.66 y=103.93)	137.26	43.7915	137.26	89.6647	103.925	89.2024	103.772	1	1	1	0	0	1	FALSE	unilongitudinal	TRUE	1
b246	beb7185f-6292-469d-a163-91b798ec1832	b246	0	Experiment 1	387	387	387	2020-10-07		1	Experiment 1			Experiment 1	1	14-1 Com.tif			14-1 Com.tif	(x=89.25 y=57.44)	FALSE	106.141	24.4022	106.141	2	(x=88.93 y=57.12)	105.696	24.2295	105.696	88.933	57.1192	(x=89.58 y=57.76)	106.585	24.582	106.585	89.5764	57.7626	89.2547	57.4409	1	1	1	0	0	1	FALSE	unilongitudinal	TRUE	1
b247	8d0e6e1f-14a2-4552-b93a-43bbf3df70db	b247	0	Experiment 1	387	387	387	2020-10-07		1	Experiment 1			Experiment 1	1	14-1 Com.tif			14-1 Com.tif	(x=89.35 y=67.70)	FALSE	112.102	22.713	112.102	2	(x=88.97 y=67.74)	111.829	22.3388	111.829	88.9742	67.7448	(x=89.73 y=67.66)	112.378	23.088	112.378	89.7281	67.6591	89.3509	67.7	1	1	1	0	0	1	FALSE	unilongitudinal	TRUE	1
b249	cc014988-38ef-42b7-b5dc-a1edf994d631	b249	0	Experiment 1	387	387	387	2020-10-07		1	Experiment 1			Experiment 1	1	14-1 Com.tif			14-1 Com.tif	(x=90.69 y=77.10)	FALSE	119.03	26.195	119.03	2	(x=90.49 y=76.37)	118.41	25.7318	118.41	90.4925	76.3684	(x=90.83 y=77.84)	119.615	26.6229	119.615	90.8263	77.8355	90.6892	77.0953	2	2	2	1	1	1	TRUE	bilongitudinal	FALSE	1
b250	bcafbca8-4e41-435b-a58f-e77aa4854fe9	b250	0	Experiment 1	387	387	387	2020-10-07		1	Experiment 1			Experiment 1	1	14-1 Com.tif			14-1 Com.tif	(x=91.50 y=17.04)	FALSE	93.0706	55.4933	93.0706	2	(x=91.26 y=17.54)	92.9271	54.9322	92.9271	91.2562	17.5429	(x=91.73 y=16.53)	93.2119	56.0543	93.2119	91.7349	16.5277	91.4981	17.0365	2	2	2	1	1	1	TRUE	bilongitudinal	FALSE	1
b253	757f9f48-ad9b-44fb-954f-b2ba1a5dcc1d	b253	0	Experiment 1	387	387	387	2020-10-07		1	Experiment 1			Experiment 1	1	14-1 Com.tif			14-1 Com.tif	(x=91.80 y=19.65)	FALSE	93.88	53.3104	93.88	2	(x=91.53 y=19.93)	93.6694	52.9376	93.6694	91.5254	19.9264	(x=92.08 y=19.38)	94.0927	53.6831	94.0927	92.0761	19.3756	91.8003	19.6505	1	1	1	0	0	1	FALSE	unilongitudinal	TRUE	1
b254	09139b34-2856-4122-874c-a10a46146f36	b254	0	Experiment 1	387	387	387	2020-10-07		1	Experiment 1			Experiment 1	1	14-1 Com.tif			14-1 Com.tif	(x=92.03 y=100.32)	FALSE	136.138	42.1473	136.138	2	(x=91.79 y=100.91)	136.412	42.478	136.412	91.7865	100.913	(x=92.26 y=99.72)	135.859	41.8167	135.859	92.2647	99.7241	92.0294	100.32	2	2	2	1	1	1	TRUE	bilongitudinal	FALSE	1
b255	90858886-8908-4f5a-900d-9d3ed3023549	b255	0	Experiment 1	387	387	387	2020-10-07		1	Experiment 1			Experiment 1	1	14-1 Com.tif			14-1 Com.tif	(x=92.83 y=107.85)	FALSE	142.301	48.7989	142.301	2	(x=92.04 y=108.29)	142.126	48.7599	142.126	92.0438	108.294	(x=93.62 y=107.40)	142.482	48.8558	142.482	93.6249	107.403	92.8341	107.848	2	2	2	1	1	1	TRUE	bilongitudinal	FALSE	0
b256	4e6c56f1-0dc5-423d-be60-d4a054fb84a2	b256	0	Experiment 1	387	387	387	2020-10-07		1	Experiment 1			Experiment 1	1	14-1 Com.tif			14-1 Com.tif	(x=93.06 y=53.43)	FALSE	107.307	29.5286	107.307	2	(x=92.51 y=52.69)	106.46	29.3804	106.46	92.5069	52.6891	(x=93.89 y=53.83)	108.226	30.1006	108.226	93.8897	53.8288	93.0594	53.4293	2	2	2	1	1	1	TRUE	bilongitudinal	FALSE	1
b257	0cee6b74-9924-42a4-be69-f462c7ced907	b257	0	Experiment 1	387	387	387	2020-10-07		1	Experiment 1			Experiment 1	1	14-1 Com.tif			14-1 Com.tif	(x=93.02 y=90.07)	FALSE	129.479	35.25	129.479	2	(x=92.45 y=89.70)	128.817	34.5834	128.817	92.4499	89.7048	(x=93.59 y=90.43)	130.14	35.9161	130.14	93.5905	90.4274	93.0188	90.0683	2	2	2	1	1	1	TRUE	bilongitudinal	FALSE	1
b261	0e2b431b-a672-4504-9963-a0b593f8e052	b261	0	Experiment 1	387	387	387	2020-10-07		1	Experiment 1			Experiment 1	1	14-1 Com.tif			14-1 Com.tif	(x=93.31 y=93.40)	FALSE	132.021	37.7475	132.021	2	(x=93.00 y=93.89)	132.152	37.882	132.152	93.0017	93.8877	(x=93.61 y=92.91)	131.895	37.6231	131.895	93.6114	92.9145	93.3058	93.4006	2	2	2	1	1	1	TRUE	bilongitudinal	FALSE	1
b262	217b921e-78f2-4f06-9714-f6c4c1548a74	b262	0	Experiment 1	387	387	387	2020-10-07		1	Experiment 1			Experiment 1	1	14-1 Com.tif			14-1 Com.tif	(x=93.48 y=84.23)	FALSE	125.831	32.0602	125.831	2	(x=93.13 y=83.84)	125.314	31.5589	125.314	93.1344	83.842	(x=93.83 y=84.62)	126.349	32.5645	126.349	93.8277	84.6189	93.4776	84.2335	1	1	1	0	0	1	FALSE	unilongitudinal	TRUE	1
b263	083aca74-fd14-4dc0-8152-8557e5ccf27f	b263	0	Experiment 1	387	387	387	2020-10-07		1	Experiment 1			Experiment 1	1	14-1 Com.tif			14-1 Com.tif	(x=94.45 y=69.59)	FALSE	117.318	27.9409	117.318	2	(x=93.69 y=69.40)	116.592	27.1629	116.592	93.686	69.4027	(x=95.22 y=69.76)	118.038	28.7215	118.038	95.2151	69.7643	94.4486	69.5917	2	2	2	1	1	1	TRUE	bilongitudinal	FALSE	0
b264	c2164e7d-9a00-4853-912d-edcb634362e3	b264	0	Experiment 1	387	387	387	2020-10-07		1	Experiment 1			Experiment 1	1	14-1 Com.tif			14-1 Com.tif	(x=94.27 y=76.84)	FALSE	121.617	29.4239	121.617	2	(x=93.74 y=76.48)	120.98	28.8026	120.98	93.7399	76.4782	(x=94.80 y=77.19)	122.254	30.0457	122.254	94.8012	77.1933	94.2709	76.8351	2	2	2	1	1	1	TRUE	bilongitudinal	FALSE	1
b265	90569ef2-2cf8-495f-a165-24849b047a41	b265	0	Experiment 1	387	387	387	2020-10-07		1	Experiment 1			Experiment 1	1	14-1 Com.tif			14-1 Com.tif	(x=94.25 y=33.81)	FALSE	100.132	42.8984	100.132	2	(x=94.15 y=34.44)	100.254	42.3556	100.254	94.153	34.4402	(x=94.35 y=33.18)	100.016	43.4456	100.016	94.3513	33.1832	94.2503	33.8114	1	1	1	0	0	1	FALSE	unilongitudinal	TRUE	1
b266	b6544cfb-fa69-4872-9b33-a62e65760c2e	b266	0	Experiment 1	387	387	387	2020-10-07		1	Experiment 1			Experiment 1	1	14-1 Com.tif			14-1 Com.tif	(x=94.49 y=65.54)	FALSE	114.997	27.8558	114.997	2	(x=94.12 y=65.65)	114.752	27.4774	114.752	94.1204	65.6461	(x=94.87 y=65.43)	115.243	28.2346	115.243	94.8693	65.4276	94.4948	65.5368	1	1	1	0	0	1	FALSE	unilongitudinal	TRUE	1
b267	dc8c655b-d38f-4a47-8605-49c74c1ab5c6	b267	0	Experiment 1	387	387	387	2020-10-07		1	Experiment 1			Experiment 1	1	14-1 Com.tif			14-1 Com.tif	(x=94.35 y=11.26)	FALSE	95.0171	61.9306	95.0171	2	(x=94.16 y=11.52)	94.8599	61.621	94.8599	94.1583	11.5157	(x=94.54 y=11.01)	95.1752	62.2402	95.1752	94.5359	11.0121	94.3471	11.2639	1	1	1	1	1	0	FALSE	unilongitudinal	TRUE	1
b268	787ed38e-5b20-4560-86f9-980bad216225	b268	0	Experiment 1	387	387	387	2020-10-07		1	Experiment 1			Experiment 1	1	14-1 Com.tif			14-1 Com.tif	(x=96.19 y=83.51)	FALSE	127.38	33.9935	127.38	2	(x=95.88 y=83.17)	126.929	33.5618	126.929	95.8816	83.1721	(x=96.49 y=83.85)	127.832	34.4258	127.832	96.4904	83.8485	96.186	83.5103	1	1	1	0	0	1	FALSE	unilongitudinal	TRUE	0
b269	e3cc1a64-0dcc-4c22-b38a-7176b4b3ab6b	b269	0	Experiment 1	387	387	387	2020-10-07		1	Experiment 1			Experiment 1	1	14-1 Com.tif			14-1 Com.tif	(x=96.55 y=91.53)	FALSE	133.035	38.8763	133.035	2	(x=95.97 y=91.72)	132.755	38.5642	132.755	95.9749	91.7203	(x=97.11 y=91.33)	133.312	39.1889	133.312	97.1133	91.329	96.5453	91.5282	2	2	2	1	1	1	TRUE	bilongitudinal	FALSE	1
b270	f29690d7-780a-422c-98ec-5c6d0acf1d18	b270	0	Experiment 1	387	387	387	2020-10-07		1	Experiment 1			Experiment 1	1	14-1 Com.tif			14-1 Com.tif	(x=96.33 y=35.08)	FALSE	102.523	43.3332	102.523	2	(x=96.31 y=34.45)	102.289	43.7792	102.289	96.3123	34.452	(x=96.38 y=35.71)	102.784	42.91	102.784	96.3815	35.7101	96.3344	35.0817	2	2	2	1	1	1	TRUE	bilongitudinal	FALSE	1
b271	61eae71c-90b4-4e4e-9209-a4748472841d	b271	0	Experiment 1	387	387	387	2020-10-07		1	Experiment 1			Experiment 1	1	14-1 Com.tif			14-1 Com.tif	(x=96.69 y=78.80)	FALSE	124.731	32.3851	124.731	2	(x=96.22 y=78.59)	124.234	31.8715	124.234	96.2167	78.5905	(x=97.15 y=79.01)	125.227	32.8988	125.227	97.1541	79.0126	96.6857	78.8009	1	1	1	0	0	1	FALSE	unilongitudinal	TRUE	1
b272	467cee3b-5cb3-4195-99f5-3555db7f112f	b272	0	Experiment 1	387	387	387	2020-10-07		1	Experiment 1			Experiment 1	1	14-1 Com.tif			14-1 Com.tif	(x=96.36 y=43.44)	FALSE	105.7	37.7022	105.7	2	(x=96.33 y=44.14)	105.959	37.2445	105.959	96.3265	44.1417	(x=96.43 y=42.74)	105.479	38.194	105.479	96.4334	42.7361	96.3619	43.4376	2	2	2	1	1	1	TRUE	bilongitudinal	FALSE	1
b274	d60fb057-7374-4cf4-a4a7-95a703ef8d71	b274	0	Experiment 1	387	387	387	2020-10-07		1	Experiment 1			Experiment 1	1	14-1 Com.tif			14-1 Com.tif	(x=96.77 y=122.25)	FALSE	155.918	63.2211	155.918	2	(x=96.73 y=122.95)	156.445	63.821	156.445	96.7323	122.954	(x=96.82 y=121.55)	155.395	62.6252	155.395	96.8165	121.549	96.7726	122.252	2	2	2	1	1	1	TRUE	bilongitudinal	FALSE	1
b275	6dfb59c8-2907-4697-994f-dd466a3b6dba	b275	0	Experiment 1	387	387	387	2020-10-07		1	Experiment 1			Experiment 1	1	14-1 Com.tif			14-1 Com.tif	(x=97.39 y=39.44)	FALSE	105.073	41.0542	105.073	2	(x=97.21 y=39.84)	105.054	40.6471	105.054	97.2052	39.8424	(x=97.58 y=39.03)	105.094	41.4621	105.094	97.5765	39.0324	97.3909	39.4374	1	1	1	1	1	0	FALSE	unilongitudinal	TRUE	1
b276	f070412b-25d7-4c25-b109-a75fe13588be	b276	0	Experiment 1	387	387	387	2020-10-07		1	Experiment 1			Experiment 1	1	14-1 Com.tif			14-1 Com.tif	(x=98.17 y=2.52)	FALSE	98.2057	71.467	98.2057	2	(x=97.88 y=2.44)	97.9058	71.402	97.9058	97.8753	2.44368	(x=98.47 y=2.59)	98.5054	71.5317	98.5054	98.4713	2.59194	98.1735	2.51705	1	1	1	0	0	1	FALSE	unilongitudinal	TRUE	1
b277	292e688a-6c03-480f-bf1e-cec766c8b1ec	b277	0	Experiment 1	387	387	387	2020-10-07		1	Experiment 1			Experiment 1	1	14-1 Com.tif			14-1 Com.tif	(x=98.08 y=58.64)	FALSE	114.274	32.4239	114.274	2	(x=98.04 y=58.25)	114.041	32.4849	114.041	98.0397	58.2537	(x=98.12 y=59.03)	114.509	32.3675	114.509	98.1178	59.0348	98.0787	58.6442	1	1	1	1	1	0	FALSE	unilongitudinal	TRUE	1
b278	1df7e65b-f7c1-49bc-b976-9d4ba6c5e373	b278	0	Experiment 1	387	387	387	2020-10-07		1	Experiment 1			Experiment 1	1	14-1 Com.tif			14-1 Com.tif	(x=98.39 y=55.41)	FALSE	112.919	33.6644	112.919	2	(x=98.24 y=55.11)	112.644	33.6276	112.644	98.2426	55.109	(x=98.54 y=55.71)	113.195	33.705	113.195	98.5376	55.7094	98.3899	55.4093	1	1	1	1	1	0	FALSE	unilongitudinal	TRUE	1
b279	acda35c7-82fd-4033-8a4d-8ec731d1d409	b279	0	Experiment 1	387	387	387	2020-10-07		1	Experiment 1			Experiment 1	1	14-1 Com.tif			14-1 Com.tif	(x=99.19 y=94.89)	FALSE	137.264	43.064	137.264	2	(x=99.10 y=95.45)	137.592	43.371	137.592	99.1015	95.449	(x=99.28 y=94.33)	136.95	42.7748	136.95	99.2849	94.3278	99.186	94.8872	2	2	2	1	1	1	TRUE	bilongitudinal	FALSE	1
b280	4e61cadb-0f42-4832-a286-5ad53f92bb2d	b280	0	Experiment 1	387	387	387	2020-10-07		1	Experiment 1			Experiment 1	1	14-1 Com.tif			14-1 Com.tif	(x=99.48 y=56.74)	FALSE	114.526	34.2885	114.526	2	(x=99.08 y=56.50)	114.055	33.9738	114.055	99.0791	56.4965	(x=99.89 y=56.98)	114.998	34.607	114.998	99.8875	56.9821	99.4832	56.7394	1	1	1	1	1	0	FALSE	unilongitudinal	TRUE	1
b281	f5095eb7-07cc-4ac3-a826-93633a528df5	b281	0	Experiment 1	387	387	387	2020-10-07		1	Experiment 1			Experiment 1	1	14-1 Com.tif			14-1 Com.tif	(x=99.42 y=83.26)	FALSE	129.683	36.7282	129.683	2	(x=99.10 y=82.99)	129.264	36.3194	129.264	99.1017	82.9941	(x=99.75 y=83.53)	130.103	37.1371	130.103	99.7463	83.5312	99.424	83.2626	1	1	1	0	0	1	FALSE	unilongitudinal	TRUE	1
b282	411e9dbb-9469-415c-b93d-38ba18fb4232	b282	0	Experiment 1	387	387	387	2020-10-07		1	Experiment 1			Experiment 1	1	14-1 Com.tif			14-1 Com.tif	(x=99.73 y=112.27)	FALSE	150.172	56.3386	150.172	2	(x=99.74 y=113.06)	150.763	56.9787	150.763	99.7356	113.059	(x=99.82 y=111.49)	149.643	55.7556	149.643	99.8155	111.489	99.7336	112.272	2	2	2	1	1	1	TRUE	bilongitudinal	FALSE	1
b283	9648ea1a-bdc4-47f2-9f2a-71007b06bfa8	b283	0	Experiment 1	387	387	387	2020-10-07		1	Experiment 1			Experiment 1	1	14-1 Com.tif			14-1 Com.tif	(x=100.05 y=27.09)	FALSE	103.656	51.7793	103.656	2	(x=99.78 y=27.22)	103.423	51.4959	103.423	99.7753	27.2241	(x=100.33 y=26.95)	103.888	52.0648	103.888	100.332	26.9492	100.054	27.0886	1	1	1	1	1	0	FALSE	unilongitudinal	TRUE	1
b284	b610a34a-6366-4dd8-b688-281340af623f	b284	0	Experiment 1	387	387	387	2020-10-07		1	Experiment 1			Experiment 1	1	14-1 Com.tif			14-1 Com.tif	(x=100.45 y=46.81)	FALSE	110.819	39.1827	110.819	2	(x=100.39 y=47.27)	110.962	38.9016	110.962	100.388	47.2742	(x=100.49 y=46.35)	110.665	39.4567	110.665	100.49	46.3518	100.445	46.8137	1	1	1	1	1	0	FALSE	unilongitudinal	TRUE	1
b285	bd97cff9-97fb-41e2-8d02-7f667ffcde05	b285	0	Experiment 1	387	387	387	2020-10-07		1	Experiment 1			Experiment 1	1	14-1 Com.tif			14-1 Com.tif	(x=100.95 y=110.61)	FALSE	149.751	55.7417	149.751	2	(x=100.74 y=110.85)	149.789	55.8043	149.789	100.743	110.85	(x=101.15 y=110.38)	149.713	55.6808	149.713	101.148	110.377	100.945	110.614	1	1	1	0	0	1	FALSE	unilongitudinal	TRUE	0
b287	39b3832c-57e0-429c-b9b4-72fed6d2e99d	b287	0	Experiment 1	387	387	387	2020-10-07		1	Experiment 1			Experiment 1	1	14-1 Com.tif			14-1 Com.tif	(x=101.35 y=49.94)	FALSE	112.99	38.5117	112.99	2	(x=101.09 y=49.60)	112.601	38.4178	112.601	101.085	49.6049	(x=101.62 y=50.28)	113.379	38.6101	113.379	101.622	50.2762	101.354	49.9405	1	1	1	0	0	1	FALSE	unilongitudinal	TRUE	1
b288	38398c46-0772-4e43-bbd7-2ee3ef127892	b288	0	Experiment 1	387	387	387	2020-10-07		1	Experiment 1			Experiment 1	1	14-1 Com.tif			14-1 Com.tif	(x=101.82 y=113.39)	FALSE	152.396	58.4774	152.396	2	(x=101.82 y=113.76)	152.67	58.7728	152.67	101.817	113.761	(x=101.82 y=113.02)	152.121	58.183	152.121	101.817	113.023	101.817	113.392	1	1	1	1	1	0	FALSE	unilongitudinal	TRUE	1
b289	0f032bf6-f340-4583-9f51-b7c5828894e0	b289	0	Experiment 1	387	387	387	2020-10-07		1	Experiment 1			Experiment 1	1	14-1 Com.tif			14-1 Com.tif	(x=103.25 y=75.27)	FALSE	127.777	37.5885	127.777	2	(x=102.73 y=75.06)	127.231	37.0359	127.231	102.734	75.0559	(x=103.77 y=75.50)	128.323	38.1411	128.323	103.766	75.495	103.25	75.2746	1	1	1	0	0	1	FALSE	unilongitudinal	TRUE	1
b290	d7ed7259-4c96-46d5-bc42-e7cd15388185	b290	0	Experiment 1	387	387	387	2020-10-07		1	Experiment 1			Experiment 1	1	14-1 Com.tif			14-1 Com.tif	(x=103.20 y=122.68)	FALSE	160.312	66.8795	160.312	2	(x=102.86 y=122.95)	160.301	66.9213	160.301	102.861	122.947	(x=103.54 y=122.43)	160.342	66.8584	160.342	103.541	122.429	103.196	122.681	1	1	1	0	0	1	FALSE	unilongitudinal	TRUE	1
b291	b9523373-afb1-4711-a404-07b251099ce7	b291	0	Experiment 1	387	387	387	2020-10-07		1	Experiment 1			Experiment 1	1	14-1 Com.tif			14-1 Com.tif	(x=103.24 y=12.52)	FALSE	103.995	65.337	103.995	2	(x=102.85 y=12.58)	103.62	65.0728	103.62	102.853	12.5819	(x=103.62 y=12.46)	104.371	65.6024	104.371	103.624	12.4633	103.239	12.5226	1	1	1	0	0	1	FALSE	unilongitudinal	TRUE	1
b292	bb7cf795-9e44-4cab-8bdc-8d52f23b4f85	b292	0	Experiment 1	387	387	387	2020-10-07		1	Experiment 1			Experiment 1	1	14-1 Com.tif			14-1 Com.tif	(x=103.48 y=71.31)	FALSE	125.669	37.1063	125.669	2	(x=103.17 y=71.69)	125.63	36.8515	125.63	103.169	71.6878	(x=103.78 y=70.94)	125.71	37.3657	125.71	103.782	70.9386	103.475	71.3132	0	0	0	0	0	0	FALSE	undefined	FALSE	0
b294	619185cd-ea33-4c96-afbb-f9fb2bbc776d	b294	0	Experiment 1	387	387	387	2020-10-07		1	Experiment 1			Experiment 1	1	14-1 Com.tif			14-1 Com.tif	(x=103.74 y=40.55)	FALSE	111.38	45.3501	111.38	2	(x=103.63 y=41.09)	111.482	44.9538	111.482	103.634	41.0899	(x=103.79 y=40.00)	111.234	45.7152	111.234	103.795	39.9965	103.738	40.5466	2	2	2	1	1	1	TRUE	bilongitudinal	FALSE	2
b295	6eeebc2b-4418-43cc-b881-0a14713b31a1	b295	0	Experiment 1	387	387	387	2020-10-07		1	Experiment 1			Experiment 1	1	14-1 Com.tif			14-1 Com.tif	(x=104.05 y=93.76)	FALSE	140.064	46.1775	140.064	2	(x=103.97 y=94.23)	140.319	46.3896	140.319	103.971	94.2307	(x=104.14 y=93.29)	139.815	45.9746	139.815	104.139	93.2915	104.052	93.7606	1	1	1	1	1	0	FALSE	unilongitudinal	TRUE	1
b296	486fbf7c-8312-4565-80c6-08f43e91c41b	b296	0	Experiment 1	387	387	387	2020-10-07		1	Experiment 1			Experiment 1	1	14-1 Com.tif			14-1 Com.tif	(x=104.55 y=128.59)	FALSE	165.729	72.5998	165.729	2	(x=104.45 y=128.20)	165.366	72.2168	165.366	104.455	128.2	(x=104.64 y=128.99)	166.092	72.9831	166.092	104.637	128.987	104.546	128.593	1	1	1	0	0	1	FALSE	unilongitudinal	TRUE	1
b297	90c06b85-067f-4ad8-ba28-37fd1aaa813d	b297	0	Experiment 1	387	387	387	2020-10-07		1	Experiment 1			Experiment 1	1	14-1 Com.tif			14-1 Com.tif	(x=104.72 y=105.85)	FALSE	148.897	54.6273	148.897	2	(x=104.65 y=106.27)	149.143	54.8769	149.143	104.646	106.268	(x=104.78 y=105.44)	148.652	54.3798	148.652	104.784	105.441	104.715	105.854	1	1	1	0	0	1	FALSE	unilongitudinal	TRUE	1
b298	289fd577-d3e3-4f40-9770-253e960d466d	b298	0	Experiment 1	387	387	387	2020-10-07		1	Experiment 1			Experiment 1	1	14-1 Com.tif			14-1 Com.tif	(x=104.96 y=6.20)	FALSE	105.138	71.568	105.138	2	(x=104.67 y=6.64)	104.879	71.0447	104.879	104.669	6.63832	(x=105.24 y=5.76)	105.398	72.0913	105.398	105.24	5.76157	104.955	6.20034	1	1	1	0	0	1	FALSE	unilongitudinal	TRUE	1
b299	9c93ae11-31f4-4120-b805-a72f4b6e932f	b299	0	Experiment 1	387	387	387	2020-10-07		1	Experiment 1			Experiment 1	1	14-1 Com.tif			14-1 Com.tif	(x=104.91 y=39.71)	FALSE	112.17	46.7912	112.17	2	(x=104.71 y=40.08)	112.114	46.4138	112.114	104.707	40.076	(x=105.11 y=39.33)	112.228	47.1694	112.228	105.109	39.3344	104.908	39.7052	1	1	1	0	0	1	FALSE	unilongitudinal	TRUE	1
b300	5a059c54-ff20-4331-8491-674f33d0d530	b300	0	Experiment 1	387	387	387	2020-10-07		1	Experiment 1			Experiment 1	1	14-1 Com.tif			14-1 Com.tif	(x=105.00 y=52.90)	FALSE	117.572	40.7333	117.572	2	(x=104.79 y=53.34)	117.59	40.392	117.59	104.795	53.3427	(x=105.20 y=52.46)	117.557	41.0777	117.557	105.205	52.4557	105	52.8992	1	1	1	1	1	0	FALSE	unilongitudinal	TRUE	1
b301	bdbe379a-dda0-4a21-b9a0-ba3033b337c3	b301	0	Experiment 1	387	387	387	2020-10-07		1	Experiment 1			Experiment 1	1	14-1 Com.tif			14-1 Com.tif	(x=105.74 y=117.01)	FALSE	157.707	63.732	157.707	2	(x=105.25 y=116.80)	157.219	63.2623	157.219	105.246	116.795	(x=106.24 y=117.20)	158.181	64.1868	158.181	106.239	117.195	105.736	117.01	1	1	1	0	0	1	FALSE	unilongitudinal	TRUE	0
b302	c021e94e-c3fd-42b4-b270-e965ebb069de	b302	0	Experiment 1	387	387	387	2020-10-07		1	Experiment 1			Experiment 1	1	14-1 Com.tif			14-1 Com.tif	(x=105.91 y=28.47)	FALSE	109.665	54.7646	109.665	2	(x=105.91 y=28.06)	109.561	55.0466	109.561	105.907	28.0617	(x=105.91 y=28.87)	109.771	54.484	109.771	105.907	28.8684	105.907	28.4651	1	1	1	1	1	0	FALSE	unilongitudinal	TRUE	1
b303	d8659940-07e7-4479-a966-2ad6d5fa219b	b303	0	Experiment 1	387	387	387	2020-10-07		1	Experiment 1			Experiment 1	1	14-1 Com.tif			14-1 Com.tif	(x=106.21 y=66.49)	FALSE	125.302	39.5444	125.302	2	(x=106.02 y=66.84)	125.328	39.3571	125.328	106.018	66.8366	(x=106.39 y=66.14)	125.278	39.7359	125.278	106.394	66.1423	106.206	66.4892	1	1	1	0	0	1	FALSE	unilongitudinal	TRUE	1
b304	5e9d098e-eb60-4596-a371-8323d2957a29	b304	0	Experiment 1	387	387	387	2020-10-07		1	Experiment 1			Experiment 1	1	14-1 Com.tif			14-1 Com.tif	(x=106.97 y=79.54)	FALSE	133.302	42.3154	133.302	2	(x=106.63 y=79.39)	132.942	41.9491	132.942	106.632	79.3931	(x=107.31 y=79.69)	133.661	42.6816	133.661	107.306	79.6906	106.969	79.5416	1	1	1	0	0	1	FALSE	unilongitudinal	TRUE	0
b305	39db1fd1-3a39-489c-a2de-84ac03ed07ab	b305	0	Experiment 1	387	387	387	2020-10-07		1	Experiment 1			Experiment 1	1	14-1 Com.tif			14-1 Com.tif	(x=107.10 y=63.09)	FALSE	124.301	40.5939	124.301	2	(x=106.71 y=63.37)	124.106	40.182	124.106	106.709	63.3685	(x=107.49 y=62.82)	124.497	41.0072	124.497	107.488	62.8162	107.098	63.0924	1	1	1	0	0	1	FALSE	unilongitudinal	TRUE	1
b306	bfc4b971-e463-497b-a3d9-d4a294623415	b306	0	Experiment 1	387	387	387	2020-10-07		1	Experiment 1			Experiment 1	1	14-1 Com.tif			14-1 Com.tif	(x=107.34 y=73.01)	FALSE	129.815	41.1682	129.815	2	(x=106.76 y=73.06)	129.369	40.6093	129.369	106.764	73.0598	(x=107.91 y=72.97)	130.267	41.7295	130.267	107.912	72.9689	107.338	73.0103	1	1	1	0	0	1	FALSE	unilongitudinal	TRUE	0
b307	d26bf63d-85f4-48e0-96bd-6720d045601c	b307	0	Experiment 1	387	387	387	2020-10-07		1	Experiment 1			Experiment 1	1	14-1 Com.tif			14-1 Com.tif	(x=107.27 y=54.68)	FALSE	120.4	42.3387	120.4	2	(x=106.90 y=54.81)	120.131	41.9447	120.131	106.898	54.8118	(x=107.64 y=54.54)	120.669	42.7326	120.669	107.64	54.542	107.269	54.6769	1	1	1	1	1	0	FALSE	unilongitudinal	TRUE	1
b308	1fa39537-f03a-4d2b-8ded-645d51403240	b308	0	Experiment 1	387	387	387	2020-10-07		1	Experiment 1			Experiment 1	1	14-1 Com.tif			14-1 Com.tif	(x=107.48 y=32.21)	FALSE	112.202	53.4167	112.202	2	(x=107.05 y=32.41)	111.848	52.96	111.848	107.05	32.4052	(x=107.91 y=32.01)	112.558	53.8738	112.558	107.911	32.008	107.481	32.2067	1	1	1	1	1	0	FALSE	unilongitudinal	TRUE	1
b310	c5636b66-e068-41ef-b4d1-afd2bb53ba6b	b310	0	Experiment 1	387	387	387	2020-10-07		1	Experiment 1			Experiment 1	1	14-1 Com.tif			14-1 Com.tif	(x=108.87 y=52.70)	FALSE	120.95	44.454	120.95	2	(x=108.54 y=52.86)	120.729	44.0945	120.729	108.541	52.8618	(x=109.19 y=52.53)	121.171	44.8134	121.171	109.19	52.5346	108.866	52.6989	1	1	1	0	0	1	FALSE	unilongitudinal	TRUE	1
b311	502cd01e-36ba-4fbd-896a-3c4e0fb03b2d	b311	0	Experiment 1	387	387	387	2020-10-07		1	Experiment 1			Experiment 1	1	14-1 Com.tif			14-1 Com.tif	(x=108.81 y=88.54)	FALSE	140.285	47.4914	140.285	2	(x=108.58 y=88.82)	140.275	47.4089	140.275	108.575	88.8174	(x=109.05 y=88.27)	140.296	47.5766	140.296	109.049	88.2681	108.812	88.5427	1	1	1	1	1	0	FALSE	unilongitudinal	TRUE	1
b312	7e9d0e0d-ecbc-4b74-89a0-e8784af7b31b	b312	0	Experiment 1	387	387	387	2020-10-07		1	Experiment 1			Experiment 1	1	14-1 Com.tif			14-1 Com.tif	(x=109.01 y=25.18)	FALSE	111.879	59.2751	111.879	2	(x=109.00 y=24.68)	111.762	59.6269	111.762	109.003	24.6787	(x=109.01 y=25.69)	111.994	58.9221	111.994	109.008	25.6905	109.008	25.1846	2	2	2	1	1	1	TRUE	bilongitudinal	FALSE	1
b313	9d4c61bf-8d9a-4688-b2eb-eca260cb7e2e	b313	0	Experiment 1	387	387	387	2020-10-07		1	Experiment 1			Experiment 1	1	14-1 Com.tif			14-1 Com.tif	(x=109.40 y=1.79)	FALSE	109.414	77.6817	109.414	2	(x=109.20 y=1.41)	109.206	77.8907	109.206	109.197	1.41033	(x=109.61 y=2.17)	109.628	77.4789	109.628	109.607	2.17355	109.399	1.7931	1	1	1	0	0	1	FALSE	unilongitudinal	TRUE	1
b314	7642c9ee-645d-40fd-9815-06feed1f3ace	b314	0	Experiment 1	387	387	387	2020-10-07		1	Experiment 1			Experiment 1	1	14-1 Com.tif			14-1 Com.tif	(x=109.89 y=99.09)	FALSE	147.969	54.0395	147.969	2	(x=109.62 y=99.36)	147.946	53.984	147.946	109.619	99.3565	(x=110.15 y=98.83)	147.99	54.0954	147.99	110.152	98.8316	109.886	99.0948	1	1	1	1	1	0	FALSE	unilongitudinal	TRUE	1
b315	e6b71e0e-5d89-46b2-8e66-3f670965f1b2	b315	0	Experiment 1	387	387	387	2020-10-07		1	Experiment 1			Experiment 1	1	14-1 Com.tif			14-1 Com.tif	(x=110.19 y=53.65)	FALSE	122.559	45.4375	122.559	2	(x=109.78 y=53.96)	122.322	44.9493	122.322	109.778	53.957	(x=110.61 y=53.33)	122.794	45.9249	122.794	110.609	53.3298	110.195	53.6452	1	1	1	0	0	1	FALSE	unilongitudinal	TRUE	1
b316	97d1c423-f97a-4e1b-93bf-6cfb16402cfd	b316	0	Experiment 1	387	387	387	2020-10-07		1	Experiment 1			Experiment 1	1	14-1 Com.tif			14-1 Com.tif	(x=110.22 y=85.76)	FALSE	139.649	47.5564	139.649	2	(x=109.76 y=85.74)	139.276	47.1294	139.276	109.758	85.7377	(x=110.67 y=85.78)	140.025	47.9855	140.025	110.674	85.7797	110.216	85.7565	1	1	1	0	0	1	FALSE	unilongitudinal	TRUE	1
b317	9d911f23-e59e-42dc-ace5-dd4b833fecf3	b317	0	Experiment 1	387	387	387	2020-10-07		1	Experiment 1			Experiment 1	1	14-1 Com.tif			14-1 Com.tif	(x=110.49 y=3.36)	FALSE	110.543	76.9983	110.543	2	(x=110.25 y=3.01)	110.286	77.1399	110.286	110.245	3.01388	(x=110.74 y=3.70)	110.801	76.8587	110.801	110.739	3.69814	110.492	3.35602	1	1	1	0	0	1	FALSE	unilongitudinal	TRUE	1
b318	823be597-5f1e-4da9-9197-b4e11b546e47	b318	0	Experiment 1	387	387	387	2020-10-07		1	Experiment 1			Experiment 1	1	14-1 Com.tif			14-1 Com.tif	(x=111.00 y=115.32)	FALSE	160.056	65.824	160.056	2	(x=110.33 y=115.94)	160.048	65.8445	160.048	110.335	115.938	(x=111.68 y=114.71)	160.096	65.8424	160.096	111.678	114.712	110.997	115.315	2	2	2	1	1	1	TRUE	bilongitudinal	FALSE	0
b319	51b41319-4dc8-4259-8b48-e944830ccb53	b319	0	Experiment 1	387	387	387	2020-10-07		1	Experiment 1			Experiment 1	1	14-1 Com.tif			14-1 Com.tif	(x=111.23 y=93.61)	FALSE	145.377	52.08	145.377	2	(x=110.81 y=93.13)	144.744	51.4704	144.744	110.806	93.1291	(x=111.65 y=94.09)	146.01	52.6905	146.01	111.648	94.0945	111.226	93.6119	1	1	1	1	1	0	FALSE	unilongitudinal	TRUE	1
b320	712acf14-aee5-461a-965e-a39e90badd31	b320	0	Experiment 1	387	387	387	2020-10-07		1	Experiment 1			Experiment 1	1	14-1 Com.tif			14-1 Com.tif	(x=111.53 y=74.38)	FALSE	134.056	45.5234	134.056	2	(x=111.39 y=74.89)	134.222	45.4778	134.222	111.39	74.885	(x=111.68 y=73.89)	133.909	45.5929	133.909	111.678	73.8899	111.525	74.385	1	1	1	1	1	0	FALSE	unilongitudinal	TRUE	1
b321	0d1d87fc-0930-45e0-9324-6ed1d2d37fbd	b321	0	Experiment 1	387	387	387	2020-10-07		1	Experiment 1			Experiment 1	1	14-1 Com.tif			14-1 Com.tif	(x=111.65 y=79.47)	FALSE	137.048	46.7787	137.048	2	(x=111.31 y=79.35)	136.699	46.4161	136.699	111.309	79.3516	(x=111.99 y=79.60)	137.398	47.1412	137.398	111.993	79.598	111.652	79.4744	1	1	1	0	0	1	FALSE	unilongitudinal	TRUE	1
b325	6488a8c0-ea09-456d-9ef4-3cb5635631f7	b325	0	Experiment 1	387	387	387	2020-10-07		1	Experiment 1			Experiment 1	1	14-1 Com.tif			14-1 Com.tif	(x=112.24 y=67.11)	FALSE	130.768	45.5769	130.768	2	(x=112.01 y=66.57)	130.295	45.3442	130.295	112.006	66.5691	(x=112.47 y=67.64)	131.245	45.8214	131.245	112.473	67.6391	112.236	67.1054	1	1	1	1	1	0	FALSE	unilongitudinal	TRUE	1
b326	aa67598c-4ce3-4728-a2bd-e250af5ed2b0	b326	0	Experiment 1	387	387	387	2020-10-07		1	Experiment 1			Experiment 1	1	14-1 Com.tif			14-1 Com.tif	(x=112.48 y=107.76)	FALSE	155.77	61.5511	155.77	2	(x=112.27 y=107.94)	155.741	61.5135	155.741	112.266	107.943	(x=112.70 y=107.58)	155.806	61.5961	155.806	112.7	107.583	112.481	107.761	1	1	1	0	0	1	FALSE	unilongitudinal	TRUE	0
b327	a02c8e6c-97b0-4b86-83f5-243189b1467a	b327	0	Experiment 1	387	387	387	2020-10-07		1	Experiment 1			Experiment 1	1	14-1 Com.tif			14-1 Com.tif	(x=112.50 y=100.08)	FALSE	150.572	56.7256	150.572	2	(x=112.28 y=100.39)	150.613	56.7308	150.613	112.279	100.387	(x=112.72 y=99.77)	150.532	56.7229	150.532	112.717	99.7731	112.498	100.08	1	1	1	1	1	0	FALSE	unilongitudinal	TRUE	1
b328	c80b1a37-5425-43ff-a44d-68f09181de2d	b328	0	Experiment 1	387	387	387	2020-10-07		1	Experiment 1			Experiment 1	1	14-1 Com.tif			14-1 Com.tif	(x=112.80 y=58.03)	FALSE	126.858	46.9428	126.858	2	(x=112.60 y=58.63)	126.949	46.635	126.949	112.6	58.6296	(x=112.99 y=57.43)	126.749	47.2386	126.749	112.99	57.4325	112.805	58.0341	2	2	2	1	1	1	TRUE	bilongitudinal	FALSE	1
b329	54f6c9e6-ed06-4c1b-afa7-dcd495bd646f	b329	0	Experiment 1	387	387	387	2020-10-07		1	Experiment 1			Experiment 1	1	14-1 Com.tif			14-1 Com.tif	(x=112.94 y=115.82)	FALSE	161.771	67.5147	161.771	2	(x=112.80 y=116.36)	162.062	67.8149	162.062	112.802	116.36	(x=113.10 y=115.28)	161.491	67.2279	161.491	113.096	115.277	112.943	115.817	2	2	2	1	1	1	TRUE	bilongitudinal	FALSE	1
b330	0f41f087-3b23-4cac-ae23-b4b4a8d6b528	b330	0	Experiment 1	387	387	387	2020-10-07		1	Experiment 1			Experiment 1	1	14-1 Com.tif			14-1 Com.tif	(x=113.29 y=43.49)	FALSE	121.356	52.0711	121.356	2	(x=113.00 y=43.81)	121.2	51.667	121.2	113.003	43.8147	(x=113.59 y=43.17)	121.515	52.4757	121.515	113.587	43.1724	113.295	43.4936	1	1	1	1	1	0	FALSE	unilongitudinal	TRUE	1
b331	d0f32aa6-ff99-4e4f-ae0a-ceb8e9b889a0	b331	0	Experiment 1	387	387	387	2020-10-07		1	Experiment 1			Experiment 1	1	14-1 Com.tif			14-1 Com.tif	(x=113.41 y=112.36)	FALSE	159.643	65.3714	159.643	2	(x=113.05 y=112.53)	159.515	65.2415	159.515	113.053	112.534	(x=113.77 y=112.18)	159.772	65.5034	159.772	113.769	112.176	113.411	112.355	1	1	1	1	1	0	FALSE	unilongitudinal	TRUE	1
b332	7c298ef8-b9fb-426e-91c0-c37a6d509e8d	b332	0	Experiment 1	387	387	387	2020-10-07		1	Experiment 1			Experiment 1	1	14-1 Com.tif			14-1 Com.tif	(x=113.97 y=64.48)	FALSE	130.948	47.3598	130.948	2	(x=113.57 y=64.80)	130.753	46.9417	130.753	113.567	64.7998	(x=114.37 y=64.16)	131.143	47.7783	131.143	114.375	64.163	113.971	64.4823	1	1	1	1	1	0	FALSE	unilongitudinal	TRUE	1
b333	f33c287a-7262-4566-8e08-bdd64861d40b	b333	0	Experiment 1	387	387	387	2020-10-07		1	Experiment 1			Experiment 1	1	14-1 Com.tif			14-1 Com.tif	(x=114.03 y=52.86)	FALSE	125.682	49.3356	125.682	2	(x=113.67 y=53.10)	125.457	48.9248	125.457	113.668	53.0955	(x=114.39 y=52.63)	125.915	49.7488	125.915	114.39	52.6267	114.027	52.8579	1	1	1	0	0	1	FALSE	unilongitudinal	TRUE	1
b334	7692ad36-970d-47e3-bc18-cff166a4d172	b334	0	Experiment 1	387	387	387	2020-10-07		1	Experiment 1			Experiment 1	1	14-1 Com.tif			14-1 Com.tif	(x=114.15 y=88.10)	FALSE	144.19	52.099	144.19	2	(x=113.74 y=88.78)	144.286	52.0148	144.286	113.741	88.7765	(x=114.56 y=87.43)	144.106	52.2026	144.106	114.557	87.4265	114.146	88.0995	2	2	2	1	1	1	TRUE	bilongitudinal	FALSE	0
b335	80ab373f-2534-41d6-82e8-c6d1cce13367	b335	0	Experiment 1	387	387	387	2020-10-07		1	Experiment 1			Experiment 1	1	14-1 Com.tif			14-1 Com.tif	(x=114.10 y=7.99)	FALSE	114.383	75.4545	114.383	2	(x=113.82 y=8.20)	114.118	75.1144	114.118	113.823	8.19843	(x=114.38 y=7.78)	114.647	75.7947	114.647	114.383	7.77637	114.103	7.98743	1	1	1	0	0	1	FALSE	unilongitudinal	TRUE	1
b336	e49c9cb5-ad07-4d85-ae78-594d5f2f9549	b336	0	Experiment 1	387	387	387	2020-10-07		1	Experiment 1			Experiment 1	1	14-1 Com.tif			14-1 Com.tif	(x=114.03 y=66.62)	FALSE	132.059	47.3649	132.059	2	(x=113.85 y=66.98)	132.086	47.1844	132.086	113.845	66.9786	(x=114.21 y=66.25)	132.034	47.5482	132.034	114.208	66.2523	114.027	66.6154	1	1	1	1	1	0	FALSE	unilongitudinal	TRUE	1
b337	e1f93c8b-e253-46c8-bc7d-818a057780f7	b337	0	Experiment 1	387	387	387	2020-10-07		1	Experiment 1			Experiment 1	1	14-1 Com.tif			14-1 Com.tif	(x=114.47 y=84.62)	FALSE	142.352	51.0695	142.352	2	(x=114.10 y=84.57)	142.021	50.7038	142.021	114.099	84.5662	(x=114.84 y=84.68)	142.683	51.4355	142.683	114.838	84.6799	114.469	84.623	1	1	1	0	0	1	FALSE	unilongitudinal	TRUE	1
b338	1537a502-bedf-459c-ab96-b020ffcc73f0	b338	0	Experiment 1	387	387	387	2020-10-07		1	Experiment 1			Experiment 1	1	14-1 Com.tif			14-1 Com.tif	(x=114.87 y=55.60)	FALSE	127.615	49.4563	127.615	2	(x=114.39 y=55.56)	127.163	48.9988	127.163	114.385	55.5561	(x=115.35 y=55.63)	128.061	49.9184	128.061	115.346	55.6317	114.865	55.6008	1	1	1	1	1	0	FALSE	unilongitudinal	TRUE	1
b339	80bd35fa-25f5-4562-983c-85f71094dae0	b339	0	Experiment 1	387	387	387	2020-10-07		1	Experiment 1			Experiment 1	1	14-1 Com.tif			14-1 Com.tif	(x=114.74 y=71.44)	FALSE	135.159	48.3123	135.159	2	(x=114.51 y=71.01)	134.744	48.0468	134.744	114.511	71.0149	(x=114.96 y=71.86)	135.57	48.5729	135.57	114.955	71.8649	114.737	71.4376	2	2	2	1	1	1	TRUE	bilongitudinal	FALSE	1
b341	57dff9df-bbd1-4a81-945f-46bdb1d919bf	b341	0	Experiment 1	387	387	387	2020-10-07		1	Experiment 1			Experiment 1	1	14-1 Com.tif			14-1 Com.tif	(x=115.06 y=79.89)	FALSE	140.07	50.1682	140.07	2	(x=114.82 y=80.24)	140.079	50.0349	140.079	114.818	80.2429	(x=115.29 y=79.53)	140.063	50.3047	140.063	115.292	79.5319	115.055	79.8874	1	1	1	1	1	0	FALSE	unilongitudinal	TRUE	1
b342	fa9c1ec9-1d22-480b-bb46-3abd7359a7ea	b342	0	Experiment 1	387	387	387	2020-10-07		1	Experiment 1			Experiment 1	1	14-1 Com.tif			14-1 Com.tif	(x=116.10 y=87.61)	FALSE	145.445	53.6925	145.445	2	(x=115.72 y=87.49)	145.072	53.2976	145.072	115.721	87.4896	(x=116.48 y=87.72)	145.818	54.0874	145.818	116.48	87.7231	116.101	87.6063	1	1	1	0	0	1	FALSE	unilongitudinal	TRUE	0
b343	7ff084d7-0f61-4034-ae7f-e6d0913e0468	b343	0	Experiment 1	387	387	387	2020-10-07		1	Experiment 1			Experiment 1	1	14-1 Com.tif			14-1 Com.tif	(x=116.04 y=118.77)	FALSE	166.047	71.7877	166.047	2	(x=115.74 y=118.54)	165.675	71.4172	165.675	115.74	118.544	(x=116.34 y=118.99)	166.418	72.1582	166.418	116.344	118.992	116.042	118.768	1	1	1	0	0	1	FALSE	unilongitudinal	TRUE	1
b344	5c4a1a12-672d-4881-85f5-c2c15a5306b4	b344	0	Experiment 1	387	387	387	2020-10-07		1	Experiment 1			Experiment 1	1	14-1 Com.tif			14-1 Com.tif	(x=116.13 y=53.16)	FALSE	127.723	51.2809	127.723	2	(x=116.09 y=53.51)	127.83	51.1504	127.83	116.092	53.5078	(x=116.18 y=52.82)	127.617	51.413	127.617	116.175	52.8157	116.134	53.1618	1	1	1	0	0	1	FALSE	unilongitudinal	TRUE	1
b345	223b202e-fb28-4c99-a361-f8fb6d69a077	b345	0	Experiment 1	387	387	387	2020-10-07		1	Experiment 1			Experiment 1	1	14-1 Com.tif			14-1 Com.tif	(x=116.36 y=50.19)	FALSE	126.722	52.3558	126.722	2	(x=116.25 y=50.76)	126.847	52.0708	126.847	116.246	50.7636	(x=116.47 y=49.62)	126.594	52.6397	126.594	116.465	49.6166	116.359	50.1907	1	1	1	0	0	1	FALSE	unilongitudinal	TRUE	1
b346	79db9962-f3c4-4c30-9063-810045df206d	b346	0	Experiment 1	387	387	387	2020-10-07		1	Experiment 1			Experiment 1	1	14-1 Com.tif			14-1 Com.tif	(x=117.80 y=10.44)	FALSE	118.259	76.0008	118.259	2	(x=117.66 y=9.94)	118.083	76.2756	118.083	117.663	9.9447	(x=117.94 y=10.93)	118.447	75.7376	118.447	117.942	10.9257	117.797	10.4366	1	1	1	0	0	1	FALSE	unilongitudinal	TRUE	1
b347	014bf8ea-6454-4ef9-81e3-1fbf94ab9110	b347	0	Experiment 1	387	387	387	2020-10-07		1	Experiment 1			Experiment 1	1	14-1 Com.tif			14-1 Com.tif	(x=119.10 y=8.94)	FALSE	119.44	77.9839	119.44	2	(x=118.85 y=8.63)	119.167	78.0483	119.167	118.854	8.63134	(x=119.36 y=9.26)	119.714	77.9215	119.714	119.356	9.25865	119.105	8.945	1	1	1	0	0	1	FALSE	unilongitudinal	TRUE	0
b348	e722e3b4-d227-47cd-97c3-346aa7505621	b348	0	Experiment 1	387	387	387	2020-10-07		1	Experiment 1			Experiment 1	1	14-1 Com.tif			14-1 Com.tif	(x=119.43 y=103.65)	FALSE	158.138	64.4439	158.138	2	(x=119.12 y=104.02)	158.148	64.4049	158.148	119.124	104.021	(x=119.76 y=103.28)	158.143	64.4996	158.143	119.756	103.285	119.435	103.648	1	1	1	1	1	0	FALSE	unilongitudinal	TRUE	1
b349	46e53bd5-8640-49df-aae4-d70faec3e692	b349	0	Experiment 1	387	387	387	2020-10-07		1	Experiment 1			Experiment 1	1	14-1 Com.tif			14-1 Com.tif	(x=120.02 y=76.91)	FALSE	142.546	54.3328	142.546	2	(x=119.76 y=76.61)	142.169	54.0237	142.169	119.761	76.6118	(x=120.28 y=77.20)	142.924	54.643	142.924	120.278	77.2027	120.02	76.9073	1	1	1	0	0	1	FALSE	unilongitudinal	TRUE	1
b350	288fd1e5-9df2-467a-afc1-7edb2b7b1e9e	b350	0	Experiment 1	387	387	387	2020-10-07		1	Experiment 1			Experiment 1	1	14-1 Com.tif			14-1 Com.tif	(x=120.84 y=16.35)	FALSE	121.94	73.9368	121.94	2	(x=120.55 y=16.31)	121.645	73.7493	121.645	120.547	16.3095	(x=121.13 y=16.39)	122.234	74.1192	122.234	121.13	16.3937	120.839	16.348	1	1	1	0	0	1	FALSE	unilongitudinal	TRUE	1
b351	660c2ace-dbfd-45f1-9c73-6e0386d870a7	b351	0	Experiment 1	387	387	387	2020-10-07		1	Experiment 1			Experiment 1	1	14-1 Com.tif			14-1 Com.tif	(x=121.47 y=0.51)	FALSE	121.469	85.9047	121.469	2	(x=121.08 y=0.61)	121.083	85.5796	121.083	121.082	0.613747	(x=121.85 y=0.41)	121.854	86.2304	121.854	121.853	0.407963	121.467	0.510856	1	1	1	0	0	1	FALSE	unilongitudinal	TRUE	1
b353	6acc7049-e041-4756-956e-307ee9be33f2	b353	0	Experiment 1	387	387	387	2020-10-07		1	Experiment 1			Experiment 1	1	14-1 Com.tif			14-1 Com.tif	(x=122.33 y=73.32)	FALSE	142.622	56.0683	142.622	2	(x=121.89 y=73.79)	142.485	55.685	142.485	121.888	73.7926	(x=122.77 y=72.84)	142.757	56.4523	142.757	122.775	72.8418	122.333	73.319	2	2	2	1	1	1	TRUE	bilongitudinal	FALSE	0
b354	fb7d582b-153e-4f3d-a000-713650043bbc	b354	0	Experiment 1	387	387	387	2020-10-07		1	Experiment 1			Experiment 1	1	14-1 Com.tif			14-1 Com.tif	(x=122.73 y=103.31)	FALSE	160.425	66.9858	160.425	2	(x=122.39 y=103.09)	160.023	66.5795	160.023	122.391	103.091	(x=123.08 y=103.53)	160.828	67.3921	160.828	123.077	103.527	122.734	103.309	1	1	1	1	1	0	FALSE	unilongitudinal	TRUE	1
b355	fa294079-353c-45e1-a1be-6d8515fd0366	b355	0	Experiment 1	387	387	387	2020-10-07		1	Experiment 1			Experiment 1	1	14-1 Com.tif			14-1 Com.tif	(x=122.82 y=62.40)	FALSE	137.762	56.3168	137.762	2	(x=122.43 y=62.81)	137.602	55.8996	137.602	122.429	62.8138	(x=123.20 y=61.99)	137.923	56.7355	137.923	123.205	61.9937	122.817	62.4043	1	1	1	0	0	1	FALSE	unilongitudinal	TRUE	1
b356	3d732833-eedc-4062-8119-47fedc8697c8	b356	0	Experiment 1	387	387	387	2020-10-07		1	Experiment 1			Experiment 1	1	14-1 Com.tif			14-1 Com.tif	(x=122.96 y=7.19)	FALSE	123.167	81.8936	123.167	2	(x=122.54 y=7.07)	122.745	81.6891	122.745	122.541	7.07477	(x=123.37 y=7.30)	123.588	82.0998	123.588	123.373	7.29658	122.957	7.18568	1	1	1	1	1	0	FALSE	unilongitudinal	TRUE	1
b357	be46377b-8bc1-468c-8f80-3e8f6cbd0021	b357	0	Experiment 1	387	387	387	2020-10-07		1	Experiment 1			Experiment 1	1	14-1 Com.tif			14-1 Com.tif	(x=123.02 y=128.77)	FALSE	178.091	83.8697	178.091	2	(x=122.70 y=129.23)	178.2	83.9928	178.2	122.699	129.228	(x=123.34 y=128.32)	177.988	83.7529	177.988	123.343	128.32	123.02	128.774	2	2	2	1	1	1	TRUE	bilongitudinal	FALSE	1
b358	f8127ceb-6953-4052-98f8-aa3a3ef19f93	b358	0	Experiment 1	387	387	387	2020-10-07		1	Experiment 1			Experiment 1	1	14-1 Com.tif			14-1 Com.tif	(x=123.32 y=47.43)	FALSE	132.131	59.8372	132.131	2	(x=123.17 y=47.06)	131.851	59.8111	131.851	123.168	47.0559	(x=123.48 y=47.80)	132.411	59.8659	132.411	123.48	47.8045	123.324	47.4302	1	1	1	0	0	1	FALSE	unilongitudinal	TRUE	1
b359	e7ac8020-1a43-4e4e-a95f-78b655df7881	b359	0	Experiment 1	387	387	387	2020-10-07		1	Experiment 1			Experiment 1	1	14-1 Com.tif			14-1 Com.tif	(x=123.64 y=99.38)	FALSE	158.629	65.7028	158.629	2	(x=123.28 y=99.30)	158.295	65.3482	158.295	123.278	99.2964	(x=124.00 y=99.47)	158.963	66.0573	158.963	123.997	99.4684	123.637	99.3828	1	1	1	0	0	1	FALSE	unilongitudinal	TRUE	0
b360	bdf59522-3687-46a3-9c9e-f9b81020e5fd	b360	0	Experiment 1	387	387	387	2020-10-07		1	Experiment 1			Experiment 1	1	14-1 Com.tif			14-1 Com.tif	(x=123.80 y=58.32)	FALSE	136.852	57.7469	136.852	2	(x=123.38 y=58.18)	136.409	57.3485	136.409	123.379	58.1792	(x=124.23 y=58.46)	137.295	58.146	137.295	124.227	58.4616	123.803	58.3204	1	1	1	0	0	1	FALSE	unilongitudinal	TRUE	1
b361	d0e8ac5f-1241-446d-bfa4-6fb6b5db811f	b361	0	Experiment 1	387	387	387	2020-10-07		1	Experiment 1			Experiment 1	1	14-1 Com.tif			14-1 Com.tif	(x=124.14 y=8.69)	FALSE	124.446	81.6386	124.446	2	(x=123.90 y=7.88)	124.154	82.0459	124.154	123.904	7.88367	(x=124.34 y=9.50)	124.707	81.2053	124.707	124.345	9.50416	124.142	8.68903	2	2	2	1	1	1	TRUE	bilongitudinal	FALSE	0
b363	e153095d-eb5a-40d4-8294-bd159b1ed956	b363	0	Experiment 1	387	387	387	2020-10-07		1	Experiment 1			Experiment 1	1	14-1 Com.tif			14-1 Com.tif	(x=124.24 y=15.86)	FALSE	125.245	76.781	125.245	2	(x=124.02 y=16.14)	125.068	76.4395	125.068	124.023	16.1371	(x=124.45 y=15.59)	125.422	77.1225	125.422	124.449	15.5886	124.236	15.863	1	1	1	0	0	1	FALSE	unilongitudinal	TRUE	1
b364	5009ca3a-1e0f-4253-bb6e-e9501edc36b7	b364	0	Experiment 1	387	387	387	2020-10-07		1	Experiment 1			Experiment 1	1	14-1 Com.tif			14-1 Com.tif	(x=124.81 y=97.74)	FALSE	158.523	65.9297	158.523	2	(x=124.58 y=97.44)	158.164	65.591	158.164	124.581	97.4444	(x=125.04 y=98.03)	158.882	66.2679	158.882	125.036	98.0277	124.809	97.7353	1	1	1	0	0	1	FALSE	unilongitudinal	TRUE	0
b365	6138a419-4eec-4386-b808-5d925440e8b3	b365	0	Experiment 1	387	387	387	2020-10-07		1	Experiment 1			Experiment 1	1	14-1 Com.tif			14-1 Com.tif	(x=125.70 y=19.69)	FALSE	127.233	75.4486	127.233	2	(x=125.57 y=20.04)	127.161	75.1256	127.161	125.572	20.0412	(x=125.83 y=19.33)	127.308	75.7724	127.308	125.832	19.3291	125.701	19.685	1	1	1	0	0	1	FALSE	unilongitudinal	TRUE	1
b366	95205ef6-5d3c-4cf8-8e95-bd288109ac38	b366	0	Experiment 1	387	387	387	2020-10-07		1	Experiment 1			Experiment 1	1	14-1 Com.tif			14-1 Com.tif	(x=126.39 y=76.52)	FALSE	147.747	60.5352	147.747	2	(x=126.12 y=76.82)	147.68	60.3253	147.68	126.125	76.8241	(x=126.65 y=76.21)	147.815	60.7471	147.815	126.653	76.212	126.389	76.5181	1	1	1	0	0	1	FALSE	unilongitudinal	TRUE	1
b367	4b703295-fa9a-46c4-ad65-3c75e398f39d	b367	0	Experiment 1	387	387	387	2020-10-07		1	Experiment 1			Experiment 1	1	14-1 Com.tif			14-1 Com.tif	(x=127.50 y=78.23)	FALSE	149.582	61.9236	149.582	2	(x=127.03 y=78.97)	149.58	61.614	149.58	127.033	78.972	(x=127.69 y=77.37)	149.3	61.96	149.3	127.69	77.3672	127.496	78.227	2	2	2	1	1	1	TRUE	bilongitudinal	FALSE	0
b368	5d342435-cc1f-43be-b814-d581052e7596	b368	0	Experiment 1	387	387	387	2020-10-07		1	Experiment 1			Experiment 1	1	14-1 Com.tif			14-1 Com.tif	(x=127.83 y=52.33)	FALSE	138.13	62.8303	138.13	2	(x=127.60 y=52.73)	138.065	62.5094	138.065	127.599	52.7297	(x=128.07 y=51.92)	138.195	63.1519	138.195	128.07	51.9228	127.835	52.3267	1	1	1	0	0	1	FALSE	unilongitudinal	TRUE	1
b369	15107595-4acf-461f-8aa4-e59bd7e785df	b369	0	Experiment 1	387	387	387	2020-10-07		1	Experiment 1			Experiment 1	1	14-1 Com.tif			14-1 Com.tif	(x=128.25 y=14.00)	FALSE	129.01	81.0317	129.01	2	(x=128.23 y=14.74)	129.077	80.5437	129.077	128.233	14.7363	(x=128.27 y=13.26)	128.949	81.5246	128.949	128.265	13.2644	128.248	14.0003	2	2	2	1	1	1	TRUE	bilongitudinal	FALSE	0
b370	891a3c51-8500-4500-bc6c-6f3b66f4dead	b370	0	Experiment 1	387	387	387	2020-10-07		1	Experiment 1			Experiment 1	1	14-1 Com.tif			14-1 Com.tif	(x=128.52 y=107.29)	FALSE	167.417	74.0066	167.417	2	(x=128.45 y=106.88)	167.099	73.7223	167.099	128.448	106.879	(x=128.59 y=107.71)	167.735	74.2923	167.735	128.586	107.707	128.517	107.293	1	1	1	0	0	1	FALSE	unilongitudinal	TRUE	1
b371	7d44ecc4-8414-435c-babc-db86c5f4b1a6	b371	0	Experiment 1	387	387	387	2020-10-07		1	Experiment 1			Experiment 1	1	14-1 Com.tif			14-1 Com.tif	(x=128.68 y=54.42)	FALSE	139.718	63.2165	139.718	2	(x=128.42 y=54.69)	139.58	62.9102	139.58	128.421	54.6854	(x=128.94 y=54.16)	139.857	63.5234	139.857	128.943	54.1634	128.682	54.4244	1	1	1	1	1	0	FALSE	unilongitudinal	TRUE	1
b372	5272fd83-6e82-4b37-81fc-fe7aa490ec45	b372	0	Experiment 1	387	387	387	2020-10-07		1	Experiment 1			Experiment 1	1	14-1 Com.tif			14-1 Com.tif	(x=129.81 y=110.60)	FALSE	170.535	76.9283	170.535	2	(x=129.54 y=110.79)	170.454	76.8161	170.454	129.536	110.793	(x=130.08 y=110.41)	170.622	77.0466	170.622	130.085	110.407	129.809	110.598	1	1	1	0	0	1	FALSE	unilongitudinal	TRUE	1
b373	1ee0a1bd-12b9-44ef-b565-cd076d3088ba	b373	0	Experiment 1	387	387	387	2020-10-07		1	Experiment 1			Experiment 1	1	14-1 Com.tif			14-1 Com.tif	(x=130.67 y=59.81)	FALSE	143.713	64.3785	143.713	2	(x=130.25 y=59.99)	143.401	63.9385	143.401	130.251	59.9877	(x=131.10 y=59.64)	144.025	64.8185	144.025	131.098	59.6359	130.675	59.8121	1	1	1	0	0	1	FALSE	unilongitudinal	TRUE	1
b374	b6372dbf-b5b2-4caf-bb10-5e9c3f6773b8	b374	0	Experiment 1	387	387	387	2020-10-07		1	Experiment 1			Experiment 1	1	14-1 Com.tif			14-1 Com.tif	(x=130.85 y=132.78)	FALSE	186.424	92.1557	186.424	2	(x=130.40 y=132.84)	186.148	91.8827	186.148	130.399	132.843	(x=131.31 y=132.72)	186.701	92.4302	186.701	131.31	132.722	130.854	132.783	1	1	1	0	0	1	FALSE	unilongitudinal	TRUE	1
b375	9df42621-d88b-4b3a-8c4d-00a33c010fe0	b375	0	Experiment 1	387	387	387	2020-10-07		1	Experiment 1			Experiment 1	1	14-1 Com.tif			14-1 Com.tif	(x=130.81 y=107.95)	FALSE	169.599	76.2849	169.599	2	(x=130.50 y=108.04)	169.416	76.0726	169.416	130.499	108.036	(x=131.11 y=107.86)	169.78	76.4962	169.78	131.115	107.862	130.807	107.95	1	1	1	0	0	1	FALSE	unilongitudinal	TRUE	0
b376	cf6a79f8-1a12-446e-a8d1-dfbd939a8f92	b376	0	Experiment 1	387	387	387	2020-10-07		1	Experiment 1			Experiment 1	1	14-1 Com.tif			14-1 Com.tif	(x=131.11 y=14.85)	FALSE	131.951	82.6972	131.951	2	(x=130.64 y=14.99)	131.498	82.2364	131.498	130.641	14.9944	(x=131.59 y=14.70)	132.405	83.1573	132.405	131.586	14.7007	131.113	14.8462	1	1	1	0	0	1	FALSE	unilongitudinal	TRUE	1
b377	adc74fe7-9a29-4435-8cbe-3763b80dd496	b377	0	Experiment 1	387	387	387	2020-10-07		1	Experiment 1			Experiment 1	1	14-1 Com.tif			14-1 Com.tif	(x=130.91 y=68.83)	FALSE	147.907	64.2896	147.907	2	(x=130.69 y=69.12)	147.843	64.0741	147.843	130.689	69.1227	(x=131.14 y=68.54)	147.972	64.5065	147.972	131.141	68.5412	130.915	68.832	1	1	1	1	1	0	FALSE	unilongitudinal	TRUE	1
b380	cfefd8bf-5d74-48d9-a75d-3ec76fe4e984	b380	0	Experiment 1	387	387	387	2020-10-07		1	Experiment 1			Experiment 1	1	14-1 Com.tif			14-1 Com.tif	(x=131.61 y=54.21)	FALSE	142.339	66.1351	142.339	2	(x=131.39 y=53.44)	141.842	66.0626	141.842	131.389	53.4443	(x=131.69 y=55.00)	142.715	66.0678	142.715	131.692	54.9981	131.613	54.2065	2	2	2	1	1	1	TRUE	bilongitudinal	FALSE	1
b387	0cfd4648-6384-4665-abdf-2f05def8e240	b387	0	Experiment 1	387	387	387	2020-10-07		1	Experiment 1			Experiment 1	1	14-1 Com.tif			14-1 Com.tif	(x=83.95 y=46.74)	FALSE	96.0837	26.3801	96.0837	2	(x=83.69 y=46.95)	95.9606	26.0444	95.9606	83.6885	46.9539	(x=84.21 y=46.52)	96.2077	26.7161	96.2077	84.213	46.5197	83.9509	46.7369	1	1	1	1	1	0	FALSE	unilongitudinal	TRUE	1
b388	9cd24d25-af25-4965-a266-e97a5c16e676	b388	0	Experiment 1	387	387	387	2020-10-07		1	Experiment 1			Experiment 1	1	14-1 Com.tif			14-1 Com.tif	(x=84.45 y=47.30)	FALSE	96.8	26.2935	96.8	2	(x=84.11 y=47.68)	96.6811	25.78	96.6811	84.1061	47.6801	(x=84.81 y=46.93)	96.9269	26.807	96.9269	84.8079	46.9303	84.455	47.3033	1	1	1	1	1	0	FALSE	unilongitudinal	TRUE	1
b389	785a4200-9ac7-4abc-86ca-e98b80c96850	b389	0	Experiment 1	387	387	387	2020-10-07		1	Experiment 1			Experiment 1	1	14-1 Com.tif			14-1 Com.tif	(x=98.34 y=42.92)	FALSE	107.294	39.5875	107.294	2	(x=97.89 y=43.10)	106.961	39.12	106.961	97.8919	43.1022	(x=98.78 y=42.73)	107.632	40.0544	107.632	98.7842	42.7348	98.3373	42.9167	0	0	0	0	0	0	FALSE	undefined	FALSE	0
b390	ae2548a0-09cf-460b-9ada-8901fc4e696f	b390	0	Experiment 1	387	387	387	2020-10-07		1	Experiment 1			Experiment 1	1	14-1 Com.tif			14-1 Com.tif	(x=98.50 y=43.62)	FALSE	107.721	39.3014	107.721	2	(x=98.20 y=43.88)	107.555	38.9085	107.555	98.1996	43.875	(x=98.79 y=43.36)	107.888	39.6943	107.888	98.7935	43.3554	98.4965	43.6152	1	1	1	1	1	0	FALSE	unilongitudinal	TRUE	0
b391	3f9156dd-e752-4936-a3d0-461721e08507	b391	0	Experiment 1	387	387	387	2020-10-07		1	Experiment 1			Experiment 1	1	14-1 Com.tif			14-1 Com.tif	(x=99.02 y=44.06)	FALSE	108.381	39.4734	108.381	2	(x=98.63 y=44.72)	108.29	38.7742	108.29	98.6271	44.7152	(x=99.46 y=43.42)	108.523	40.1922	108.523	99.456	43.4249	99.0223	44.0576	2	2	2	1	1	1	TRUE	bilongitudinal	FALSE	0
b379a	66e80d55-73d1-4d00-9822-a4d94b5b6ccf	b379a	0	Experiment 1	387	387	387	2020-10-07		1	Experiment 1			Experiment 1	1	14-1 Com.tif			14-1 Com.tif	(x=131.59 y=97.46)	FALSE	163.756	71.8677	163.756	2	(x=131.20 y=97.41)	163.411	71.4919	163.411	131.203	97.4114	(x=131.99 y=97.52)	164.102	72.2437	164.102	131.985	97.5157	131.594	97.4636	1	1	1	0	0	1	FALSE	unilongitudinal	TRUE	0
b379b	044fb44b-e332-4256-b602-8f68764b7981	b379b	0	Experiment 1	387	387	387	2020-10-07		1	Experiment 1			Experiment 1	1	14-1 Com.tif			14-1 Com.tif	(x=132.28 y=97.03)	FALSE	164.051	72.3056	164.051	2	(x=132.01 y=96.70)	163.644	71.9267	163.644	132.014	96.7028	(x=132.55 y=97.35)	164.458	72.6849	164.458	132.552	97.3475	132.283	97.0252	1	1	1	0	0	1	FALSE	unilongitudinal	TRUE	1
b340a	fa1eda50-2ae6-4cd9-95c6-6deb61a80dad	b340a	0	Experiment 1	387	387	387	2020-10-07		1	Experiment 1			Experiment 1	1	14-1 Com.tif			14-1 Com.tif	(x=114.83 y=35.88)	FALSE	120.301	57.1605	120.301	2	(x=114.64 y=36.52)	120.319	56.6596	120.319	114.641	36.5243	(x=114.98 y=35.23)	120.253	57.6424	120.253	114.978	35.2257	114.826	35.8792	2	2	2	1	1	1	TRUE	bilongitudinal	FALSE	1
b340b	819dd8f1-56ea-4050-8fd0-076d4124d26f	b340b	0	Experiment 1	387	387	387	2020-10-07		1	Experiment 1			Experiment 1	1	14-1 Com.tif			14-1 Com.tif	(x=115.79 y=36.10)	FALSE	121.284	57.8586	121.284	2	(x=115.44 y=35.64)	120.818	57.8052	120.818	115.44	35.6439	(x=116.14 y=36.55)	121.755	57.9221	121.755	116.14	36.5472	115.788	36.097	2	2	2	1	1	1	TRUE	bilongitudinal	FALSE	1
b322a	051dcb92-2f9c-45a2-b776-22441c34596e	b322a	0	Experiment 1	387	387	387	2020-10-07		1	Experiment 1			Experiment 1	1	14-1 Com.tif			14-1 Com.tif	(x=112.19 y=71.17)	FALSE	132.864	45.7551	132.864	2	(x=111.52 y=71.41)	132.426	45.1133	132.426	111.525	71.4055	(x=112.90 y=71.11)	133.429	46.453	133.429	112.901	71.1105	112.194	71.1712	2	2	2	1	1	1	TRUE	bilongitudinal	FALSE	1
b322b	a5ae599f-0b5b-4382-9901-4810fa4c1d59	b322b	0	Experiment 1	387	387	387	2020-10-07		1	Experiment 1			Experiment 1	1	14-1 Com.tif			14-1 Com.tif	(x=112.57 y=70.17)	FALSE	132.644	46.0376	132.644	2	(x=112.48 y=69.75)	132.349	45.9189	132.349	112.477	69.7506	(x=112.65 y=70.58)	132.939	46.1598	132.939	112.655	70.5819	112.566	70.1662	1	1	1	0	0	1	FALSE	unilongitudinal	TRUE	1
b309a	10a1f81d-67b3-4581-a92e-e470adda2835	b309a	0	Experiment 1	387	387	387	2020-10-07		1	Experiment 1			Experiment 1	1	14-1 Com.tif			14-1 Com.tif	(x=108.07 y=68.72)	FALSE	128.067	41.4589	128.067	2	(x=107.36 y=69.02)	127.633	40.7682	127.633	107.362	69.0183	(x=108.66 y=68.22)	128.3	42.0261	128.3	108.659	68.221	108.07	68.7186	2	2	2	1	1	1	TRUE	bilongitudinal	FALSE	1
b309b	4f51886b-9103-4080-8815-25deecc7c241	b309b	0	Experiment 1	387	387	387	2020-10-07		1	Experiment 1			Experiment 1	1	14-1 Com.tif			14-1 Com.tif	(x=108.66 y=69.36)	FALSE	128.911	42.0848	128.911	2	(x=108.44 y=69.81)	128.968	41.8986	128.968	108.442	69.807	(x=108.87 y=68.91)	128.85	42.2704	128.85	108.872	68.9135	108.66	69.3616	1	1	1	0	0	1	FALSE	unilongitudinal	TRUE	1
b286a	b8003d5f-df9a-44e7-9007-a137b4eecc26	b286a	0	Experiment 1	387	387	387	2020-10-07		1	Experiment 1			Experiment 1	1	14-1 Com.tif			14-1 Com.tif	(x=100.94 y=3.78)	FALSE	101.008	71.617	101.008	2	(x=100.83 y=3.32)	100.889	71.975	100.889	100.834	3.3163	(x=101.05 y=4.24)	101.136	71.2647	101.136	101.047	4.24108	100.937	3.77944	1	1	1	1	1	0	FALSE	unilongitudinal	TRUE	1
b286b	a1c41a9b-ac2b-4921-9271-3b52e8fd3f14	b286b	0	Experiment 1	387	387	387	2020-10-07		1	Experiment 1			Experiment 1	1	14-1 Com.tif			14-1 Com.tif	(x=101.78 y=3.47)	FALSE	101.837	72.289	101.837	2	(x=101.32 y=3.18)	101.371	72.3269	101.371	101.321	3.17988	(x=102.23 y=3.78)	102.296	72.2398	102.296	102.226	3.78244	101.777	3.47473	2	2	2	1	1	1	TRUE	bilongitudinal	FALSE	2
b273a	44ae78ab-0f59-4d8b-b4af-31452f973e98	b273a	0	Experiment 1	387	387	387	2020-10-07		1	Experiment 1			Experiment 1	1	14-1 Com.tif			14-1 Com.tif	(x=96.82 y=17.61)	FALSE	98.4132	57.5814	98.4132	2	(x=96.49 y=17.44)	98.0532	57.5498	98.0532	96.4889	17.4447	(x=97.21 y=17.81)	98.8286	57.6209	98.8286	97.2113	17.8059	96.8243	17.6124	1	1	1	1	1	0	FALSE	unilongitudinal	TRUE	1
b273b	81d49bcf-3942-4df1-903e-65b73d7c3edc	b273b	0	Experiment 1	387	387	387	2020-10-07		1	Experiment 1			Experiment 1	1	14-1 Com.tif			14-1 Com.tif	(x=97.58 y=17.55)	FALSE	99.1501	58.0315	99.1501	2	(x=97.29 y=17.18)	98.7975	58.1929	98.7975	97.2919	17.1823	(x=97.88 y=17.92)	99.5084	57.8802	99.5084	97.881	17.9229	97.5837	17.5549	1	1	1	0	0	1	FALSE	unilongitudinal	TRUE	1
b251a	c4468ca9-2beb-49bc-af4c-1f9b48b8054b	b251a	0	Experiment 1	387	387	387	2020-10-07		1	Experiment 1			Experiment 1	1	14-1 Com.tif			14-1 Com.tif	(x=91.69 y=34.11)	FALSE	97.8302	41.058	97.8302	2	(x=91.35 y=34.17)	97.5303	40.8103	97.5303	91.3501	34.1661	(x=92.03 y=34.06)	98.1304	41.3071	98.1304	92.0292	34.0616	91.6897	34.1139	1	1	1	0	0	1	FALSE	unilongitudinal	TRUE	1
b251b	d3bb08d9-9aec-495b-a407-80f711600922	b251b	0	Experiment 1	387	387	387	2020-10-07		1	Experiment 1			Experiment 1	1	14-1 Com.tif			14-1 Com.tif	(x=92.19 y=33.43)	FALSE	98.0655	41.9019	98.0655	2	(x=91.80 y=33.03)	97.5579	41.9853	97.5579	91.796	33.0309	(x=92.58 y=33.84)	98.5709	41.8194	98.5709	92.5794	33.8419	92.1901	33.4341	1	1	1	0	0	1	FALSE	unilongitudinal	TRUE	1
b248a	d2963b18-f65c-4412-8014-b4a312fca190	b248a	0	Experiment 1	387	387	387	2020-10-07		1	Experiment 1			Experiment 1	1	14-1 Com.tif			14-1 Com.tif	(x=89.95 y=129.39)	FALSE	157.582	66.9087	157.582	2	(x=89.72 y=129.82)	157.807	67.2375	157.807	89.7161	129.823	(x=90.18 y=128.95)	157.356	66.5798	157.356	90.1849	128.948	89.9517	129.386	1	1	1	1	1	0	FALSE	unilongitudinal	TRUE	1
b248b	baed5c4f-5706-4fcb-9e93-7a0b947aa4a8	b248b	0	Experiment 1	387	387	387	2020-10-07		1	Experiment 1			Experiment 1	1	14-1 Com.tif			14-1 Com.tif	(x=91.01 y=129.19)	FALSE	158.03	67.1043	158.03	2	(x=90.58 y=128.61)	157.304	66.4033	157.304	90.5777	128.609	(x=91.41 y=129.80)	158.755	67.8122	158.755	91.413	129.795	91.0063	129.194	2	2	2	1	1	1	TRUE	bilongitudinal	FALSE	1
b244a	d7e2ebb9-ac4b-4bfa-99cd-137c9785bd2e	b244a	0	Experiment 1	387	387	387	2020-10-07		1	Experiment 1			Experiment 1	1	14-1 Com.tif			14-1 Com.tif	(x=88.96 y=73.69)	FALSE	115.518	23.3831	115.518	2	(x=88.53 y=73.43)	115.021	22.8912	115.021	88.5284	73.4334	(x=89.39 y=73.97)	116.02	23.8685	116.02	89.3852	73.9656	88.9645	73.6871	1	1	1	0	0	1	FALSE	unilongitudinal	TRUE	1
b244b	756dab62-2102-41a3-aa57-398d61129cae	b244b	0	Experiment 1	387	387	387	2020-10-07		1	Experiment 1			Experiment 1	1	14-1 Com.tif			14-1 Com.tif	(x=89.47 y=72.52)	FALSE	115.169	23.5503	115.169	2	(x=88.81 y=72.95)	114.927	23.02	114.927	88.8061	72.9504	(x=90.18 y=72.16)	115.496	24.1541	115.496	90.1826	72.1564	89.4728	72.516	2	2	2	1	1	1	TRUE	bilongitudinal	FALSE	2
b234a	458bd822-f3ef-4deb-811f-343ad3ad4373	b234a	0	Experiment 1	387	387	387	2020-10-07		1	Experiment 1			Experiment 1	1	14-1 Com.tif			14-1 Com.tif	(x=85.74 y=27.24)	FALSE	89.9658	43.7961	89.9658	2	(x=85.66 y=27.73)	90.034	43.3139	90.034	85.6558	27.7346	(x=85.83 y=26.75)	89.9046	44.28	89.9046	85.8336	26.7474	85.7426	27.2407	1	1	1	1	1	0	FALSE	unilongitudinal	TRUE	1
b234b	5baa1c18-f64d-485b-9dd6-d4f351370b20	b234b	0	Experiment 1	387	387	387	2020-10-07		1	Experiment 1			Experiment 1	1	14-1 Com.tif			14-1 Com.tif	(x=86.63 y=26.77)	FALSE	90.6695	44.6134	90.6695	2	(x=86.25 y=26.28)	90.167	44.886	90.167	86.2532	26.2769	(x=87.00 y=27.26)	91.1716	44.3447	91.1716	87.0018	27.257	86.6288	26.766	2	2	2	1	1	1	TRUE	bilongitudinal	FALSE	1
b233a	1c209ffc-2994-486b-ac59-3a39b063c3e6	b233a	0	Experiment 1	387	387	387	2020-10-07		1	Experiment 1			Experiment 1	1	14-1 Com.tif			14-1 Com.tif	(x=86.03 y=42.00)	FALSE	95.7383	31.3612	95.7383	2	(x=85.60 y=41.85)	95.285	31.2145	95.285	85.6024	41.8505	(x=86.47 y=42.13)	96.1885	31.5344	96.1885	86.4727	42.1272	86.0342	41.9993	2	2	2	1	1	1	TRUE	bilongitudinal	FALSE	1
b233b	e35025c3-b716-4faf-b0da-ce6d274a811a	b233b	0	Experiment 1	387	387	387	2020-10-07		1	Experiment 1			Experiment 1	1	14-1 Com.tif			14-1 Com.tif	(x=86.43 y=40.74)	FALSE	95.5464	32.6003	95.5464	2	(x=86.03 y=41.30)	95.4329	31.9097	95.4329	86.0317	41.3036	(x=86.78 y=40.14)	95.6133	33.2869	95.6133	86.7789	40.1415	86.4271	40.7367	2	2	2	1	1	1	TRUE	bilongitudinal	FALSE	0
b232a	7b1f2128-dac4-4330-814f-15bea051877c	b232a	0	Experiment 1	387	387	387	2020-10-07		1	Experiment 1			Experiment 1	1	14-1 Com.tif			14-1 Com.tif	(x=85.63 y=84.83)	FALSE	120.532	26.2628	120.532	2	(x=85.37 y=85.05)	120.505	26.2319	120.505	85.3697	85.0499	(x=85.88 y=84.61)	120.56	26.2979	120.56	85.8809	84.6117	85.6253	84.8308	1	1	1	1	1	0	FALSE	unilongitudinal	TRUE	1
b232b	a1c4c717-6709-4a85-ae66-5b1748668a1f	b232b	0	Experiment 1	387	387	387	2020-10-07		1	Experiment 1			Experiment 1	1	14-1 Com.tif			14-1 Com.tif	(x=86.68 y=84.46)	FALSE	121.027	26.7883	121.027	2	(x=86.50 y=84.92)	121.216	26.9598	121.216	86.5	84.9174	(x=86.86 y=84.01)	120.846	26.6321	120.846	86.8649	84.014	86.6788	84.4642	1	1	1	0	0	1	FALSE	unilongitudinal	TRUE	1
b146a	03a93d3b-3705-49a0-9071-b4913babfe50	b146a	0	Experiment 1	387	387	387	2020-10-07		1	Experiment 1			Experiment 1	1	14-1 Com.tif			14-1 Com.tif	(x=63.04 y=21.41)	FALSE	66.5752	45.3937	66.5752	2	(x=62.69 y=21.81)	66.3747	45.0252	66.3747	62.6883	21.8122	(x=63.38 y=21.01)	66.7763	45.7678	66.7763	63.3845	21.0114	63.0377	21.4129	1	1	1	0	0	1	FALSE	unilongitudinal	TRUE	1
b146b	e02d8f9d-888d-49b7-8db1-9c85a432fc06	b146b	0	Experiment 1	387	387	387	2020-10-07		1	Experiment 1			Experiment 1	1	14-1 Com.tif			14-1 Com.tif	(x=63.41 y=20.32)	FALSE	66.5862	46.4553	66.5862	2	(x=63.12 y=20.56)	66.3865	46.2407	66.3865	63.1236	20.5566	(x=63.69 y=20.08)	66.7821	46.677	66.7821	63.692	20.0793	63.4098	20.3204	1	1	1	0	0	1	FALSE	unilongitudinal	TRUE	1
b135a	deeb0aeb-ffca-4775-be26-9a9c3026aad2	b135a	0	Experiment 1	387	387	387	2020-10-07		1	Experiment 1			Experiment 1	1	14-1 Com.tif			14-1 Com.tif	(x=57.11 y=16.53)	FALSE	59.4534	51.0341	59.4534	2	(x=57.00 y=16.11)	59.2314	51.4657	59.2314	56.9981	16.1114	(x=57.19 y=16.96)	59.6497	50.6011	59.6497	57.1893	16.9551	57.1093	16.5296	1	1	1	0	0	1	FALSE	unilongitudinal	TRUE	1
b135b	ce03bf24-f896-470b-9d3c-9bed77a7ed71	b135b	0	Experiment 1	387	387	387	2020-10-07		1	Experiment 1			Experiment 1	1	14-1 Com.tif			14-1 Com.tif	(x=57.57 y=15.74)	FALSE	59.6787	51.7303	59.6787	2	(x=57.45 y=15.29)	59.4526	52.1944	59.4526	57.4539	15.2859	(x=57.69 y=16.19)	59.9165	51.2671	59.9165	57.6889	16.186	57.5664	15.7372	1	1	1	0	0	1	FALSE	unilongitudinal	TRUE	1
b78a	789c6f81-a281-47eb-8000-9644886b5554	b78a	0	Experiment 1	387	387	387	2020-10-07		1	Experiment 1			Experiment 1	1	14-1 Com.tif			14-1 Com.tif	(x=40.05 y=100.41)	FALSE	108.104	42.9813	108.104	2	(x=39.79 y=99.91)	107.539	42.7487	107.539	39.7885	99.9075	(x=40.31 y=100.91)	108.669	43.2139	108.669	40.3137	100.914	40.0481	100.412	2	2	2	1	1	1	TRUE	bilongitudinal	FALSE	2
b78b	f0458e40-9ef5-4a93-8bc8-5574fa7b277e	b78b	0	Experiment 1	387	387	387	2020-10-07		1	Experiment 1			Experiment 1	1	14-1 Com.tif			14-1 Com.tif	(x=41.11 y=100.25)	FALSE	108.352	42.2031	108.352	2	(x=40.92 y=100.53)	108.542	42.5421	108.542	40.9212	100.533	(x=41.30 y=99.97)	108.163	41.864	108.163	41.2989	99.9683	41.1096	100.25	1	1	1	0	0	1	FALSE	unilongitudinal	TRUE	1
b58a	b3a81e8b-2f8f-47ef-9c1f-f46292726f17	b58a	0	Experiment 1	387	387	387	2020-10-07		1	Experiment 1			Experiment 1	1	14-1 Com.tif			14-1 Com.tif	(x=28.88 y=57.75)	FALSE	64.5685	38.8227	64.5685	2	(x=28.60 y=57.47)	64.194	39.1589	64.194	28.5962	57.4729	(x=29.15 y=58.03)	64.9431	38.4873	64.9431	29.1545	58.0312	28.8752	57.7522	1	1	1	0	0	1	FALSE	unilongitudinal	TRUE	1
b58b	0680ebce-e49a-4220-a4ae-38149e48931c	b58b	0	Experiment 1	387	387	387	2020-10-07		1	Experiment 1			Experiment 1	1	14-1 Com.tif			14-1 Com.tif	(x=29.44 y=57.06)	FALSE	64.211	38.4394	64.211	2	(x=29.32 y=57.30)	64.3649	38.4948	64.3649	29.3233	57.2973	(x=29.56 y=56.83)	64.0578	38.3856	64.0578	29.5561	56.8317	29.4397	57.0645	1	1	1	0	0	1	FALSE	unilongitudinal	TRUE	0
b1	aeb17365-42c7-45db-87df-fd99b37ca0ce	b1	0	Experiment 2	155	155	155	2020-10-07		1	Experiment 2			Experiment 2	1	14-2 Com.tif			14-2 Com.tif	(x=2.97 y=47.46)	FALSE	47.5511	66.5272	47.5511	2	(x=2.85 y=47.02)	47.1101	66.7648	47.1101	2.85036	47.0237	(x=3.08 y=47.89)	47.9924	66.2918	47.9924	3.08224	47.8933	2.9663	47.4585	1	1	1	0	0	1	FALSE	unilongitudinal	TRUE	1
b2	fd7e2b1b-16cc-45dc-80fa-458b6f400dc6	b2	0	Experiment 2	155	155	155	2020-10-07		1	Experiment 2			Experiment 2	1	14-2 Com.tif			14-2 Com.tif	(x=4.71 y=69.65)	FALSE	69.8135	62.0217	69.8135	2	(x=4.51 y=68.66)	68.8109	62.185	68.8109	4.50898	68.663	(x=5.07 y=70.61)	70.7904	61.7159	70.7904	5.07217	70.6085	4.71228	69.6543	2	2	2	1	1	1	TRUE	bilongitudinal	FALSE	0
b3	2f3f9d92-16b4-4766-bca9-bcc710ed2c14	b3	0	Experiment 2	155	155	155	2020-10-07		1	Experiment 2			Experiment 2	1	14-2 Com.tif			14-2 Com.tif	(x=5.35 y=75.99)	FALSE	76.1798	62.0139	76.1798	2	(x=5.32 y=76.56)	76.7437	62.1391	76.7437	5.31591	76.5594	(x=5.40 y=75.42)	75.6165	61.8894	75.6165	5.39576	75.4238	5.35366	75.9914	2	2	2	1	1	1	TRUE	bilongitudinal	FALSE	1
b4	a6afdb30-9445-478b-b6e1-c30520081251	b4	0	Experiment 2	155	155	155	2020-10-07		1	Experiment 2			Experiment 2	1	14-2 Com.tif			14-2 Com.tif	(x=8.22 y=2.35)	FALSE	8.5461	86.9004	8.5461	2	(x=7.57 y=2.10)	7.85888	87.5197	7.85888	7.57317	2.09978	(x=8.88 y=2.55)	9.23665	86.3119	9.23665	8.879	2.54537	8.2162	2.35156	2	2	2	1	1	1	TRUE	bilongitudinal	FALSE	0
b5	974ff0a7-17df-4014-abe8-dd08f4a9e37d	b5	0	Experiment 2	155	155	155	2020-10-07		1	Experiment 2			Experiment 2	1	14-2 Com.tif			14-2 Com.tif	(x=8.40 y=125.25)	FALSE	125.529	82.626	125.529	2	(x=8.01 y=124.95)	125.206	82.6872	125.206	8.01263	124.949	(x=8.78 y=125.55)	125.852	82.5667	125.852	8.78248	125.545	8.39729	125.248	1	1	1	0	0	1	FALSE	unilongitudinal	TRUE	1
b6	96b0eea8-2534-46fc-8355-3e36c5c72654	b6	0	Experiment 2	155	155	155	2020-10-07		1	Experiment 2			Experiment 2	1	14-2 Com.tif			14-2 Com.tif	(x=8.66 y=47.18)	FALSE	47.9672	61.1859	47.9672	2	(x=8.16 y=46.98)	47.6817	61.7271	47.6817	8.15686	46.9788	(x=9.17 y=47.38)	48.2543	60.6445	48.2543	9.16557	47.3758	8.66057	47.1789	2	2	2	1	1	1	TRUE	bilongitudinal	FALSE	2
b7	c4c37cf4-0ea7-4ef7-b670-4b4d0512f1d5	b7	0	Experiment 2	155	155	155	2020-10-07		1	Experiment 2			Experiment 2	1	14-2 Com.tif			14-2 Com.tif	(x=10.40 y=53.60)	FALSE	54.5998	57.7538	54.5998	2	(x=10.01 y=53.33)	54.2584	58.2034	54.2584	10.0062	53.3277	(x=10.80 y=53.87)	54.9433	57.3046	54.9433	10.8028	53.8709	10.4045	53.5993	1	1	1	0	0	1	FALSE	unilongitudinal	TRUE	1
b8	e5cd2dfe-dd20-41ab-837e-80703d8d8206	b8	0	Experiment 2	155	155	155	2020-10-07		1	Experiment 2			Experiment 2	1	14-2 Com.tif			14-2 Com.tif	(x=11.64 y=126.97)	FALSE	127.503	81.6366	127.503	2	(x=11.29 y=126.68)	127.187	81.6612	127.187	11.2921	126.685	(x=11.99 y=127.25)	127.818	81.6126	127.818	11.9892	127.255	11.6401	126.971	0	0	0	0	0	0	FALSE	undefined	FALSE	0
b9	3e3e33fd-1829-4d39-967a-fa3a56475978	b9	0	Experiment 2	155	155	155	2020-10-07		1	Experiment 2			Experiment 2	1	14-2 Com.tif			14-2 Com.tif	(x=11.96 y=131.28)	FALSE	131.82	84.6595	131.82	2	(x=11.48 y=131.58)	132.083	85.2041	132.083	11.4802	131.583	(x=12.44 y=130.97)	131.556	84.1142	131.556	12.4396	130.967	11.9609	131.276	2	2	2	1	1	1	TRUE	bilongitudinal	FALSE	1
b10	18ebe16a-b3e4-450c-a39f-7b4e32fef0fc	b10	0	Experiment 2	155	155	155	2020-10-07		1	Experiment 2			Experiment 2	1	14-2 Com.tif			14-2 Com.tif	(x=13.51 y=64.06)	FALSE	65.4707	53.2195	65.4707	2	(x=13.14 y=64.61)	65.9341	53.5637	65.9341	13.1373	64.612	(x=13.86 y=63.50)	64.995	52.9007	64.995	13.8555	63.501	13.5057	64.0626	2	2	2	1	1	1	TRUE	bilongitudinal	FALSE	2
b11	5c34afcf-cc38-4924-a671-b8c2cafe44e0	b11	0	Experiment 2	155	155	155	2020-10-07		1	Experiment 2			Experiment 2	1	14-2 Com.tif			14-2 Com.tif	(x=14.48 y=24.30)	FALSE	28.283	67.2159	28.283	2	(x=13.71 y=24.00)	27.6367	68.0018	27.6367	13.7097	23.9965	(x=15.28 y=24.48)	28.857	66.4778	28.857	15.2825	24.4779	14.4777	24.2965	2	2	2	1	1	1	TRUE	bilongitudinal	FALSE	1
b12	056c72f8-f3ef-4c7a-8778-d302ce8ea397	b12	0	Experiment 2	155	155	155	2020-10-07		1	Experiment 2			Experiment 2	1	14-2 Com.tif			14-2 Com.tif	(x=14.59 y=26.57)	FALSE	30.3124	65.7174	30.3124	2	(x=14.12 y=26.64)	30.1469	66.0528	30.1469	14.1159	26.6379	(x=15.06 y=26.49)	30.4762	65.3904	30.4762	15.0633	26.4933	14.5903	26.57	1	1	1	0	0	1	FALSE	unilongitudinal	TRUE	1
b13	39511a1c-a8ad-46ab-979c-e4e17d52b856	b13	0	Experiment 2	155	155	155	2020-10-07		1	Experiment 2			Experiment 2	1	14-2 Com.tif			14-2 Com.tif	(x=19.04 y=8.61)	FALSE	20.8987	75.0849	20.8987	2	(x=18.53 y=8.64)	20.4415	75.3914	20.4415	18.5276	8.63609	(x=19.56 y=8.58)	21.3601	74.7778	21.3601	19.5598	8.58306	19.0436	8.6078	2	2	2	1	1	1	TRUE	bilongitudinal	FALSE	2
b14	2b18d06b-6cff-49ee-8213-a469694daaf1	b14	0	Experiment 2	155	155	155	2020-10-07		1	Experiment 2			Experiment 2	1	14-2 Com.tif			14-2 Com.tif	(x=19.08 y=77.68)	FALSE	79.9857	48.8371	79.9857	2	(x=18.69 y=77.68)	79.8936	49.2173	79.8936	18.6927	77.676	(x=19.47 y=77.68)	80.0797	48.4571	80.0797	19.4729	77.676	19.0828	77.676	1	1	1	0	0	1	FALSE	unilongitudinal	TRUE	0
b15	d2ed9f1b-8122-4254-bd23-f276bd7ac00a	b15	0	Experiment 2	155	155	155	2020-10-07		1	Experiment 2			Experiment 2	1	14-2 Com.tif			14-2 Com.tif	(x=20.70 y=90.55)	FALSE	92.8853	51.7968	92.8853	2	(x=20.00 y=90.63)	92.8108	52.4567	92.8108	20.001	90.6301	(x=21.41 y=90.54)	93.0374	51.1681	93.0374	21.4074	90.5411	20.7019	90.5489	2	2	2	1	1	1	TRUE	bilongitudinal	FALSE	0
b16	2ed21904-672e-4911-9367-e01bbe69fa55	b16	0	Experiment 2	155	155	155	2020-10-07		1	Experiment 2			Experiment 2	1	14-2 Com.tif			14-2 Com.tif	(x=21.74 y=11.59)	FALSE	24.6397	71.0654	24.6397	2	(x=21.49 y=11.26)	24.2597	71.4821	24.2597	21.4857	11.2648	(x=22.00 y=11.92)	25.0209	70.6487	25.0209	21.9975	11.9228	21.7416	11.5938	1	1	1	0	0	1	FALSE	unilongitudinal	TRUE	1
b17	7f8bfa95-f8f4-4bad-9b1a-de269708069f	b17	0	Experiment 2	155	155	155	2020-10-07		1	Experiment 2			Experiment 2	1	14-2 Com.tif			14-2 Com.tif	(x=22.97 y=40.27)	FALSE	46.3561	51.0472	46.3561	2	(x=22.76 y=39.90)	45.9321	51.4198	45.9321	22.7554	39.8993	(x=23.18 y=40.63)	46.7801	50.6753	46.7801	23.1826	40.6318	22.969	40.2655	1	1	1	0	0	1	FALSE	unilongitudinal	TRUE	1
b18	69df4bff-0d69-4416-a8e0-7b52e36074f0	b18	0	Experiment 2	155	155	155	2020-10-07		1	Experiment 2			Experiment 2	1	14-2 Com.tif			14-2 Com.tif	(x=23.38 y=55.82)	FALSE	60.5215	44.6191	60.5215	2	(x=23.40 y=55.25)	60.0009	44.7432	60.0009	23.3981	55.2506	(x=23.36 y=56.40)	61.0445	44.4985	61.0445	23.3634	56.3967	23.379	55.8236	1	1	1	1	1	0	FALSE	unilongitudinal	TRUE	1
b20	733cd1cd-3426-4d25-93ee-6f03b5ba6ceb	b20	0	Experiment 2	155	155	155	2020-10-07		1	Experiment 2			Experiment 2	1	14-2 Com.tif			14-2 Com.tif	(x=27.63 y=51.42)	FALSE	58.3757	41.8976	58.3757	2	(x=27.23 y=51.27)	58.0494	42.3304	58.0494	27.2301	51.2665	(x=28.04 y=51.58)	58.7078	41.4649	58.7078	28.0366	51.5806	27.6347	51.4203	1	1	1	0	0	1	FALSE	unilongitudinal	TRUE	1
b21	286f1256-0b27-4f1c-8cda-ae41890e5b0e	b21	0	Experiment 2	155	155	155	2020-10-07		1	Experiment 2			Experiment 2	1	14-2 Com.tif			14-2 Com.tif	(x=28.30 y=106.21)	FALSE	109.912	55.097	109.912	2	(x=27.91 y=105.79)	109.413	55.0733	109.413	27.9091	105.794	(x=28.69 y=106.62)	110.411	55.124	110.411	28.6869	106.619	28.2971	106.207	2	2	2	1	1	1	TRUE	bilongitudinal	FALSE	1
b23	4d93dc37-3901-4dab-8045-48be51968853	b23	0	Experiment 2	155	155	155	2020-10-07		1	Experiment 2			Experiment 2	1	14-2 Com.tif			14-2 Com.tif	(x=29.69 y=5.98)	FALSE	30.2869	71.0596	30.2869	2	(x=29.25 y=6.03)	29.8608	71.2491	29.8608	29.2461	6.02759	(x=30.14 y=5.92)	30.7116	70.8786	30.7116	30.1357	5.91942	29.6913	5.97685	1	1	1	0	0	1	FALSE	unilongitudinal	TRUE	1
b24	7ef521e1-a31a-49b6-8904-3aa8e6692764	b24	0	Experiment 2	155	155	155	2020-10-07		1	Experiment 2			Experiment 2	1	14-2 Com.tif			14-2 Com.tif	(x=31.24 y=80.00)	FALSE	85.8874	37.8472	85.8874	2	(x=31.15 y=79.71)	85.5763	37.8365	85.5763	31.1454	79.7074	(x=31.34 y=80.30)	86.1985	37.8605	86.1985	31.3424	80.2984	31.2439	80.0029	1	1	1	1	1	0	FALSE	unilongitudinal	TRUE	1
b25	bdf43912-97cd-4e56-92d8-2790db9f4aa1	b25	0	Experiment 2	155	155	155	2020-10-07		1	Experiment 2			Experiment 2	1	14-2 Com.tif			14-2 Com.tif	(x=31.51 y=21.38)	FALSE	38.076	57.3272	38.076	2	(x=31.14 y=20.87)	37.4916	57.9499	37.4916	31.1448	20.8716	(x=31.87 y=21.88)	38.662	56.7045	38.662	31.873	21.8828	31.5085	21.3775	2	2	2	1	1	1	TRUE	bilongitudinal	FALSE	2
b26	8279c5d8-8cd1-45c1-8dc1-a652bc627c5e	b26	0	Experiment 2	155	155	155	2020-10-07		1	Experiment 2			Experiment 2	1	14-2 Com.tif			14-2 Com.tif	(x=32.07 y=30.35)	FALSE	44.1508	50.1547	44.1508	2	(x=31.39 y=30.01)	43.4319	50.8624	43.4319	31.394	30.0124	(x=32.74 y=30.68)	44.8714	49.4476	44.8714	32.7423	30.6819	32.0685	30.3464	2	2	2	1	1	1	TRUE	bilongitudinal	FALSE	1
b27	6257c387-13a5-4d27-8a32-b1fa0d9cb795	b27	0	Experiment 2	155	155	155	2020-10-07		1	Experiment 2			Experiment 2	1	14-2 Com.tif			14-2 Com.tif	(x=31.91 y=99.01)	FALSE	104.029	47.479	104.029	2	(x=31.71 y=99.42)	104.358	47.91	104.358	31.7054	99.4249	(x=32.12 y=98.60)	103.701	47.0486	103.701	32.1166	98.6024	31.911	99.0136	1	1	1	1	1	0	FALSE	unilongitudinal	TRUE	1
b28	087534e2-6230-48e9-874f-752447a79847	b28	0	Experiment 2	155	155	155	2020-10-07		1	Experiment 2			Experiment 2	1	14-2 Com.tif			14-2 Com.tif	(x=33.44 y=77.28)	FALSE	84.2021	34.8711	84.2021	2	(x=33.15 y=77.94)	84.7001	35.3567	84.7001	33.1529	77.9423	(x=33.67 y=76.58)	83.6536	34.455	83.6536	33.6653	76.5805	33.445	77.275	2	2	2	1	1	1	TRUE	bilongitudinal	FALSE	0
b29	0381c9da-bde9-4cf0-959e-3601c4a99693	b29	0	Experiment 2	155	155	155	2020-10-07		1	Experiment 2			Experiment 2	1	14-2 Com.tif			14-2 Com.tif	(x=33.58 y=6.77)	FALSE	34.2511	68.425	34.2511	2	(x=33.41 y=6.31)	34.001	68.9024	34.001	33.4096	6.3141	(x=33.74 y=7.22)	34.5061	67.9478	34.5061	33.7421	7.221	33.5759	6.76755	1	1	1	0	0	1	FALSE	unilongitudinal	TRUE	1
b30	ad487a0c-25e2-4950-b026-6051a6be7230	b30	0	Experiment 2	155	155	155	2020-10-07		1	Experiment 2			Experiment 2	1	14-2 Com.tif			14-2 Com.tif	(x=35.95 y=6.42)	FALSE	36.5147	67.6232	36.5147	2	(x=35.74 y=5.86)	36.2148	68.2165	36.2148	35.738	5.85692	(x=36.16 y=6.97)	36.8261	67.0293	36.8261	36.1596	6.9746	35.9465	6.41659	2	2	2	1	1	1	TRUE	bilongitudinal	FALSE	1
b31	e66af625-bc7f-423b-b869-a45fffaa00af	b31	0	Experiment 2	155	155	155	2020-10-07		1	Experiment 2			Experiment 2	1	14-2 Com.tif			14-2 Com.tif	(x=36.60 y=79.77)	FALSE	87.7687	32.8007	87.7687	2	(x=36.56 y=80.36)	88.284	33.0761	88.284	36.5556	80.3602	(x=36.65 y=79.19)	87.263	32.5178	87.263	36.6548	79.1913	36.5964	79.775	2	2	2	1	1	1	TRUE	bilongitudinal	FALSE	2
b32	968d9c2d-bb70-4e36-b857-70a690d52777	b32	0	Experiment 2	155	155	155	2020-10-07		1	Experiment 2			Experiment 2	1	14-2 Com.tif			14-2 Com.tif	(x=37.12 y=93.00)	FALSE	100.134	39.5803	100.134	2	(x=36.93 y=92.62)	99.7109	39.4715	99.7109	36.9275	92.6209	(x=37.31 y=93.38)	100.557	39.6933	100.557	37.3071	93.38	37.1173	93.0004	1	1	1	1	1	0	FALSE	unilongitudinal	TRUE	1
b33	00f9f9c5-ab90-4fbb-884e-2b4a9bf978b1	b33	0	Experiment 2	155	155	155	2020-10-07		1	Experiment 2			Experiment 2	1	14-2 Com.tif			14-2 Com.tif	(x=38.54 y=29.50)	FALSE	48.5316	46.6043	48.5316	2	(x=38.16 y=29.16)	48.0247	47.1057	48.0247	38.1616	29.1559	(x=38.91 y=29.85)	49.0381	46.1023	49.0381	38.9057	29.8511	38.5352	29.5019	1	1	1	0	0	1	FALSE	unilongitudinal	TRUE	1
b34	b6f445ee-f874-4867-9462-cac265ca3293	b34	0	Experiment 2	155	155	155	2020-10-07		1	Experiment 2			Experiment 2	1	14-2 Com.tif			14-2 Com.tif	(x=38.81 y=24.92)	FALSE	46.1241	50.1786	46.1241	2	(x=38.63 y=24.59)	45.7946	50.5528	45.7946	38.6315	24.5917	(x=38.98 y=25.25)	46.4494	49.8056	46.4494	38.984	25.2547	38.8122	24.9208	1	1	1	1	1	0	FALSE	unilongitudinal	TRUE	1
b35	0764c0a3-78ec-45fd-b414-9de464b8a82f	b35	0	Experiment 2	155	155	155	2020-10-07		1	Experiment 2			Experiment 2	1	14-2 Com.tif			14-2 Com.tif	(x=39.09 y=7.60)	FALSE	39.8254	65.1788	39.8254	2	(x=38.79 y=7.37)	39.4853	65.5134	39.4853	38.7909	7.3724	(x=39.40 y=7.83)	40.166	64.8443	40.166	39.3958	7.82849	39.0935	7.60018	1	1	1	0	0	1	FALSE	unilongitudinal	TRUE	1
b36	918caa16-0a3c-4e10-bd98-a6732eeb70fe	b36	0	Experiment 2	155	155	155	2020-10-07		1	Experiment 2			Experiment 2	1	14-2 Com.tif			14-2 Com.tif	(x=41.09 y=9.15)	FALSE	42.0963	62.9377	42.0963	2	(x=40.53 y=9.65)	41.6642	62.7126	41.6642	40.5306	9.65266	(x=41.64 y=8.65)	42.5296	63.1799	42.5296	41.6412	8.64733	41.0891	9.15348	2	2	2	1	1	1	TRUE	bilongitudinal	FALSE	1
b37	e86b2ccb-51cc-4ad0-8ba5-32a330bb6597	b37	0	Experiment 2	155	155	155	2020-10-07		1	Experiment 2			Experiment 2	1	14-2 Com.tif			14-2 Com.tif	(x=41.81 y=123.91)	FALSE	130.772	62.4118	130.772	2	(x=41.75 y=123.34)	130.215	61.9107	130.215	41.7521	123.34	(x=41.85 y=124.48)	131.328	62.9166	131.328	41.8532	124.481	41.8053	123.91	1	1	1	1	1	0	FALSE	unilongitudinal	TRUE	1
b38	1f1f0232-f1f6-43df-8768-929dba660c48	b38	0	Experiment 2	155	155	155	2020-10-07		1	Experiment 2			Experiment 2	1	14-2 Com.tif			14-2 Com.tif	(x=42.59 y=59.55)	FALSE	73.2147	25.0962	73.2147	2	(x=42.14 y=59.32)	72.7707	25.5912	72.7707	42.1449	59.3243	(x=43.04 y=59.77)	73.6595	24.6015	73.6595	43.0441	59.7739	42.5945	59.5491	2	2	2	1	1	1	TRUE	bilongitudinal	FALSE	1
b39	47e21da1-7f89-4a62-902b-7c6604827b4c	b39	0	Experiment 2	155	155	155	2020-10-07		1	Experiment 2			Experiment 2	1	14-2 Com.tif			14-2 Com.tif	(x=42.58 y=22.72)	FALSE	48.2606	50.1118	48.2606	2	(x=42.36 y=23.19)	48.2959	49.7998	48.2959	42.3629	23.1923	(x=42.80 y=22.24)	48.2321	50.4265	48.2321	42.7992	22.2386	42.5806	22.7153	1	1	1	0	0	1	FALSE	unilongitudinal	TRUE	1
b40	837ba910-4e99-4ab1-926b-b6d5571fd86e	b40	0	Experiment 2	155	155	155	2020-10-07		1	Experiment 2			Experiment 2	1	14-2 Com.tif			14-2 Com.tif	(x=44.44 y=11.16)	FALSE	45.8227	59.7843	45.8227	2	(x=44.40 y=10.82)	45.7015	60.115	45.7015	44.4023	10.8197	(x=44.48 y=11.50)	45.9459	59.4538	45.9459	44.4836	11.4994	44.443	11.1596	1	1	1	0	0	1	FALSE	unilongitudinal	TRUE	1
b41	dca7d62c-5766-4f24-b7f3-01a7cedf817d	b41	0	Experiment 2	155	155	155	2020-10-07		1	Experiment 2			Experiment 2	1	14-2 Com.tif			14-2 Com.tif	(x=44.96 y=85.01)	FALSE	96.1705	28.418	96.1705	2	(x=44.80 y=84.59)	95.7244	28.2767	95.7244	44.7988	84.5945	(x=45.13 y=85.43)	96.6166	28.5656	96.6166	45.1271	85.4301	44.9629	85.0123	1	1	1	0	0	1	FALSE	unilongitudinal	TRUE	1
b42	e2a44b33-a73b-4f90-a8b1-751be12b98fb	b42	0	Experiment 2	155	155	155	2020-10-07		1	Experiment 2			Experiment 2	1	14-2 Com.tif			14-2 Com.tif	(x=45.53 y=52.53)	FALSE	69.5201	25.4163	69.5201	2	(x=45.22 y=52.34)	69.1655	25.7881	69.1655	45.2177	52.3376	(x=45.86 y=52.72)	69.8731	25.0448	69.8731	45.8551	52.7216	45.535	52.532	1	1	1	0	0	1	FALSE	unilongitudinal	TRUE	1
b43	16d29cc6-74cd-47c8-87f0-39c1063f8170	b43	0	Experiment 2	155	155	155	2020-10-07		1	Experiment 2			Experiment 2	1	14-2 Com.tif			14-2 Com.tif	(x=47.24 y=119.09)	FALSE	128.122	55.9127	128.122	2	(x=46.11 y=118.53)	127.181	55.7865	127.181	46.1141	118.526	(x=48.32 y=119.74)	129.124	56.1602	129.124	48.32	119.742	47.2421	119.094	2	2	2	1	1	1	TRUE	bilongitudinal	FALSE	0
b44	5d4e61a1-4408-48fd-b488-ab2e49ea8577	b44	0	Experiment 2	155	155	155	2020-10-07		1	Experiment 2			Experiment 2	1	14-2 Com.tif			14-2 Com.tif	(x=47.23 y=7.60)	FALSE	47.8348	62.1785	47.8348	2	(x=46.82 y=7.47)	47.4127	62.4259	47.4127	46.82	7.47302	(x=47.63 y=7.72)	48.2569	61.9331	48.2569	47.6348	7.72372	47.2274	7.59837	1	1	1	0	0	1	FALSE	unilongitudinal	TRUE	0
b46	71ae9426-87b7-4954-9bd3-ecefbd232f5f	b46	0	Experiment 2	155	155	155	2020-10-07		1	Experiment 2			Experiment 2	1	14-2 Com.tif			14-2 Com.tif	(x=47.85 y=127.60)	FALSE	136.275	63.7729	136.275	2	(x=47.75 y=127.32)	135.983	63.542	135.983	47.7491	127.324	(x=47.95 y=127.87)	136.567	64.0079	136.567	47.9491	127.873	47.852	127.598	1	1	1	0	0	1	FALSE	unilongitudinal	TRUE	1
b48	e80bd083-36bb-4799-a449-397573e6f716	b48	0	Experiment 2	155	155	155	2020-10-07		1	Experiment 2			Experiment 2	1	14-2 Com.tif			14-2 Com.tif	(x=49.07 y=12.32)	FALSE	50.5894	57.1151	50.5894	2	(x=48.87 y=11.90)	50.302	57.5758	50.302	48.8735	11.9026	(x=49.26 y=12.74)	50.8851	56.6553	50.8851	49.2634	12.744	49.065	12.3249	1	1	1	0	0	1	FALSE	unilongitudinal	TRUE	1
b49	edb9406b-ed8f-4a78-9c89-d8bf69e7b9b0	b49	0	Experiment 2	155	155	155	2020-10-07		1	Experiment 2			Experiment 2	1	14-2 Com.tif			14-2 Com.tif	(x=49.73 y=37.20)	FALSE	62.1012	33.9843	62.1012	2	(x=49.44 y=36.84)	61.6593	34.4354	61.6593	49.4437	36.84	(x=50.02 y=37.55)	62.544	33.5339	62.544	50.0176	37.5499	49.7295	37.1959	1	1	1	0	0	1	FALSE	unilongitudinal	TRUE	1
b50	f2d18e1b-3906-4539-b45e-f740ea228085	b50	0	Experiment 2	155	155	155	2020-10-07		1	Experiment 2			Experiment 2	1	14-2 Com.tif			14-2 Com.tif	(x=50.74 y=106.52)	FALSE	117.985	42.9145	117.985	2	(x=50.68 y=105.61)	117.138	42.1001	117.138	50.6767	105.609	(x=50.68 y=107.42)	118.779	43.7812	118.779	50.6825	107.423	50.7448	106.515	2	2	2	1	1	1	TRUE	bilongitudinal	FALSE	0
b51	79e3cffb-2ae7-45f0-a8d8-a2addb49229b	b51	0	Experiment 2	155	155	155	2020-10-07		1	Experiment 2			Experiment 2	1	14-2 Com.tif			14-2 Com.tif	(x=51.85 y=79.58)	FALSE	94.9814	19.6541	94.9814	2	(x=51.67 y=80.14)	95.3546	20.1652	95.3546	51.6664	80.1442	(x=52.04 y=79.02)	94.6157	19.144	94.6157	52.04	79.0188	51.85	79.5805	2	2	2	1	1	1	TRUE	bilongitudinal	FALSE	1
b52	af4344e2-d4fe-476d-b763-c1040c33b40c	b52	0	Experiment 2	155	155	155	2020-10-07		1	Experiment 2			Experiment 2	1	14-2 Com.tif			14-2 Com.tif	(x=55.06 y=66.67)	FALSE	86.4621	11.6036	86.4621	2	(x=54.93 y=67.08)	86.6999	11.7378	86.6999	54.9313	67.0778	(x=55.18 y=66.25)	86.2259	11.4841	86.2259	55.1849	66.2535	55.0581	66.6657	1	1	1	0	0	1	FALSE	unilongitudinal	TRUE	1
b53	ac369ff6-94fe-4c6c-abc0-c1c46ec5097e	b53	0	Experiment 2	155	155	155	2020-10-07		1	Experiment 2			Experiment 2	1	14-2 Com.tif			14-2 Com.tif	(x=55.40 y=11.85)	FALSE	56.6496	55.9533	56.6496	2	(x=55.27 y=12.35)	56.6285	55.493	56.6285	55.2651	12.3516	(x=55.52 y=11.36)	56.6681	56.4176	56.6681	55.5187	11.3555	55.3954	11.8544	2	2	2	1	1	1	TRUE	bilongitudinal	FALSE	1
b54	833a45d8-8304-4486-884a-6bb021422432	b54	0	Experiment 2	155	155	155	2020-10-07		1	Experiment 2			Experiment 2	1	14-2 Com.tif			14-2 Com.tif	(x=58.60 y=87.00)	FALSE	104.891	21.8775	104.891	2	(x=58.03 y=87.24)	104.775	22.3159	104.775	58.0267	87.2393	(x=59.16 y=86.76)	105.011	21.449	105.011	59.1646	86.7578	58.5954	86.9979	2	2	2	1	1	1	TRUE	bilongitudinal	FALSE	1
b55	26542241-a076-4197-b794-6c50aad28397	b55	0	Experiment 2	155	155	155	2020-10-07		1	Experiment 2			Experiment 2	1	14-2 Com.tif			14-2 Com.tif	(x=58.96 y=17.55)	FALSE	61.5171	49.7141	61.5171	2	(x=58.87 y=17.13)	61.3152	50.1366	61.3152	58.8726	17.1339	(x=59.05 y=17.96)	61.7212	49.2917	61.7212	59.0499	17.9613	58.9613	17.5476	1	1	1	0	0	1	FALSE	unilongitudinal	TRUE	1
b56	d68c432d-ceae-4957-9791-42cd67242940	b56	0	Experiment 2	155	155	155	2020-10-07		1	Experiment 2			Experiment 2	1	14-2 Com.tif			14-2 Com.tif	(x=60.01 y=22.88)	FALSE	64.2206	44.2855	64.2206	2	(x=59.95 y=22.46)	64.0246	44.7039	64.0246	59.9544	22.4638	(x=60.04 y=23.30)	64.3985	43.8683	64.3985	60.037	23.2965	60.007	22.8791	1	1	1	0	0	1	FALSE	unilongitudinal	TRUE	1
b57	7628622f-7526-4f3f-bbed-086f2dd23afa	b57	0	Experiment 2	155	155	155	2020-10-07		1	Experiment 2			Experiment 2	1	14-2 Com.tif			14-2 Com.tif	(x=60.55 y=71.24)	FALSE	93.4962	7.63912	93.4962	2	(x=60.07 y=70.66)	92.7495	7.7082	92.7495	60.0745	70.6649	(x=61.02 y=71.82)	94.2426	7.64981	94.2426	61.0163	71.8239	60.5482	71.2422	2	2	2	1	1	1	TRUE	bilongitudinal	FALSE	1
b58	35bdb832-7586-4571-aa53-aec4822469f9	b58	0	Experiment 2	155	155	155	2020-10-07		1	Experiment 2			Experiment 2	1	14-2 Com.tif			14-2 Com.tif	(x=60.87 y=1.68)	FALSE	60.8891	65.2399	60.8891	2	(x=60.78 y=2.12)	60.8208	64.8107	60.8208	60.7839	2.11811	(x=60.95 y=1.24)	60.9605	65.6693	60.9605	60.9479	1.24146	60.8659	1.6798	1	1	1	1	1	0	FALSE	unilongitudinal	TRUE	1
b59	523236a1-119e-41aa-8067-24a648943a68	b59	0	Experiment 2	155	155	155	2020-10-07		1	Experiment 2			Experiment 2	1	14-2 Com.tif			14-2 Com.tif	(x=61.85 y=112.37)	FALSE	128.268	45.9588	128.268	2	(x=61.52 y=112.63)	128.336	46.2571	128.336	61.5163	112.632	(x=62.19 y=112.10)	128.2	45.662	128.2	62.192	112.104	61.8544	112.368	1	1	1	1	1	0	FALSE	unilongitudinal	TRUE	1
b60	bd57cf2d-03ba-4e61-8251-575a6e6920b3	b60	0	Experiment 2	155	155	155	2020-10-07		1	Experiment 2			Experiment 2	1	14-2 Com.tif			14-2 Com.tif	(x=62.25 y=37.01)	FALSE	72.4244	29.9735	72.4244	2	(x=61.85 y=36.78)	71.9633	30.2638	71.9633	61.8528	36.7824	(x=62.65 y=37.25)	72.8854	29.6809	72.8854	62.6453	37.2538	62.2513	37.0145	2	2	2	1	1	1	TRUE	bilongitudinal	FALSE	0
b61	d727da46-c6f7-4374-b3e1-47ef2893660f	b61	0	Experiment 2	155	155	155	2020-10-07		1	Experiment 2			Experiment 2	1	14-2 Com.tif			14-2 Com.tif	(x=62.60 y=118.04)	FALSE	133.615	51.5409	133.615	2	(x=62.17 y=117.68)	133.096	51.2185	133.096	62.1719	117.683	(x=63.03 y=118.40)	134.132	51.8653	134.132	63.0309	118.4	62.6005	118.042	2	2	2	1	1	1	TRUE	bilongitudinal	FALSE	1
b62	d3e9459d-4b0b-4fbd-84bf-6254ed7e9e48	b62	0	Experiment 2	155	155	155	2020-10-07		1	Experiment 2			Experiment 2	1	14-2 Com.tif			14-2 Com.tif	(x=63.00 y=39.97)	FALSE	74.6063	26.9463	74.6063	2	(x=62.74 y=39.46)	74.1187	27.479	74.1187	62.7388	39.4642	(x=63.26 y=40.46)	75.0975	26.4166	75.0975	63.2633	40.4647	62.9988	39.9655	2	2	2	1	1	1	TRUE	bilongitudinal	FALSE	1
b63	34789647-c368-45e6-bb0e-29b0d159c399	b63	0	Experiment 2	155	155	155	2020-10-07		1	Experiment 2			Experiment 2	1	14-2 Com.tif			14-2 Com.tif	(x=64.41 y=101.39)	FALSE	120.115	34.798	120.115	2	(x=64.15 y=101.13)	119.76	34.5588	119.76	64.1511	101.129	(x=64.66 y=101.64)	120.469	35.0389	120.469	64.6635	101.644	64.4071	101.387	1	1	1	0	0	1	FALSE	unilongitudinal	TRUE	1
b64	32932a0c-03d3-41f0-bdc9-b81c00ab7b11	b64	0	Experiment 2	155	155	155	2020-10-07		1	Experiment 2			Experiment 2	1	14-2 Com.tif			14-2 Com.tif	(x=65.59 y=27.03)	FALSE	70.9456	39.6412	70.9456	2	(x=65.27 y=27.53)	70.8349	39.1606	70.8349	65.268	27.526	(x=65.91 y=26.54)	71.047	40.1326	71.047	65.9052	26.5363	65.5926	27.035	2	2	2	1	1	1	TRUE	bilongitudinal	FALSE	1
b65	86c537b0-d294-429b-9b29-d814f26d9e0b	b65	0	Experiment 2	155	155	155	2020-10-07		1	Experiment 2			Experiment 2	1	14-2 Com.tif			14-2 Com.tif	(x=66.98 y=9.17)	FALSE	67.6022	57.4946	67.6022	2	(x=66.78 y=9.63)	67.4672	57.0293	67.4672	66.776	9.63251	(x=67.18 y=8.71)	67.7461	57.9583	67.7461	67.1844	8.70575	66.9776	9.16799	2	2	2	1	1	1	TRUE	bilongitudinal	FALSE	1
b66	3f0312a6-55c2-4c31-bf0b-9cd2d1e56621	b66	0	Experiment 2	155	155	155	2020-10-07		1	Experiment 2			Experiment 2	1	14-2 Com.tif			14-2 Com.tif	(x=67.30 y=120.03)	FALSE	137.61	53.3723	137.61	2	(x=67.09 y=120.50)	137.916	53.8381	137.916	67.0901	120.498	(x=67.50 y=119.56)	137.301	52.9056	137.301	67.504	119.561	67.2991	120.03	1	1	1	0	0	1	FALSE	unilongitudinal	TRUE	1
b67	92341baa-6d56-4a00-bbb2-3bf498b15f21	b67	0	Experiment 2	155	155	155	2020-10-07		1	Experiment 2			Experiment 2	1	14-2 Com.tif			14-2 Com.tif	(x=68.07 y=100.81)	FALSE	121.64	34.1754	121.64	2	(x=67.81 y=100.59)	121.314	33.9476	121.314	67.8143	100.59	(x=68.33 y=101.03)	121.966	34.4053	121.966	68.3324	101.026	68.0735	100.808	1	1	1	0	0	1	FALSE	unilongitudinal	TRUE	1
b68	a27ae9ae-216e-4ee2-b8a9-d94f3d7c53b7	b68	0	Experiment 2	155	155	155	2020-10-07		1	Experiment 2			Experiment 2	1	14-2 Com.tif			14-2 Com.tif	(x=68.44 y=127.42)	FALSE	144.637	60.7854	144.637	2	(x=68.20 y=127.84)	144.896	61.2004	144.896	68.1979	127.843	(x=68.67 y=126.99)	144.369	60.3649	144.369	68.6665	126.993	68.4378	127.421	1	1	1	0	0	1	FALSE	unilongitudinal	TRUE	1
b69	f0dc8b87-f904-47fb-b6d1-743a9df0f6d0	b69	0	Experiment 2	155	155	155	2020-10-07		1	Experiment 2			Experiment 2	1	14-2 Com.tif			14-2 Com.tif	(x=68.93 y=56.13)	FALSE	88.8954	10.7698	88.8954	2	(x=68.77 y=56.85)	89.2248	10.0324	89.2248	68.7667	56.8526	(x=69.09 y=55.41)	88.5629	11.5073	88.5629	69.0857	55.4126	68.9305	56.1336	2	2	2	1	1	1	TRUE	bilongitudinal	FALSE	1
b70	dcd4f5f5-6bba-4f95-aad5-14f31f6d7b4e	b70	0	Experiment 2	155	155	155	2020-10-07		1	Experiment 2			Experiment 2	1	14-2 Com.tif			14-2 Com.tif	(x=69.24 y=67.52)	FALSE	96.712	2.72013	96.712	2	(x=68.98 y=67.21)	96.3112	2.38169	96.3112	68.9783	67.2149	(x=69.51 y=67.82)	97.1128	3.07393	97.1128	69.5099	67.8179	69.2441	67.5164	1	1	1	0	0	1	FALSE	unilongitudinal	TRUE	1
b71	a2463d4e-aa50-4b2c-bb9d-1c50850b25c8	b71	0	Experiment 2	155	155	155	2020-10-07		1	Experiment 2			Experiment 2	1	14-2 Com.tif			14-2 Com.tif	(x=69.90 y=42.44)	FALSE	81.7763	24.4332	81.7763	2	(x=69.76 y=42.91)	81.8959	23.9572	81.8959	69.7573	42.9053	(x=70.05 y=41.99)	81.6692	24.9077	81.6692	70.0504	41.9856	69.899	42.4439	1	1	1	0	0	1	FALSE	unilongitudinal	TRUE	1
b72	769b2383-c603-42ed-bf30-63bd784c153a	b72	0	Experiment 2	155	155	155	2020-10-07		1	Experiment 2			Experiment 2	1	14-2 Com.tif			14-2 Com.tif	(x=70.32 y=27.74)	FALSE	75.5911	39.0919	75.5911	2	(x=70.02 y=28.07)	75.4347	38.7372	75.4347	70.0176	28.0702	(x=70.62 y=27.41)	75.7498	39.4484	75.7498	70.6159	27.412	70.3168	27.7411	1	1	1	1	1	0	FALSE	unilongitudinal	TRUE	1
b73	acfca9eb-b6e7-4b3b-8d5a-78cf3c876d57	b73	0	Experiment 2	155	155	155	2020-10-07		1	Experiment 2			Experiment 2	1	14-2 Com.tif			14-2 Com.tif	(x=72.11 y=2.15)	FALSE	72.1406	64.7423	72.1406	2	(x=71.74 y=2.17)	71.776	64.6882	71.776	71.7431	2.17336	(x=72.47 y=2.12)	72.5053	64.7983	72.5053	72.4741	2.12463	72.1086	2.149	0	0	0	0	0	0	FALSE	undefined	FALSE	0
b74	73d49a43-02dd-4f58-bb97-955a6cc2c1d5	b74	0	Experiment 2	155	155	155	2020-10-07		1	Experiment 2			Experiment 2	1	14-2 Com.tif			14-2 Com.tif	(x=72.39 y=48.41)	FALSE	87.0833	19.1343	87.0833	2	(x=72.17 y=48.63)	87.0232	18.8588	87.0232	72.1706	48.6255	(x=72.61 y=48.18)	87.1442	19.411	87.1442	72.6109	48.1848	72.3908	48.4052	1	1	1	0	0	1	FALSE	unilongitudinal	TRUE	1
b75	0245ff63-a9c4-4789-956b-32581b314e24	b75	0	Experiment 2	155	155	155	2020-10-07		1	Experiment 2			Experiment 2	1	14-2 Com.tif			14-2 Com.tif	(x=73.34 y=26.53)	FALSE	77.9878	40.6797	77.9878	2	(x=73.18 y=27.40)	78.1432	39.7993	78.1432	73.1819	27.4001	(x=73.79 y=25.78)	78.1623	41.4969	78.1623	73.788	25.7813	73.3354	26.5331	2	2	2	1	1	1	TRUE	bilongitudinal	FALSE	0
b76	0ca7ca8f-1e38-412f-88a6-4e9b0ca2852a	b76	0	Experiment 2	155	155	155	2020-10-07		1	Experiment 2			Experiment 2	1	14-2 Com.tif			14-2 Com.tif	(x=74.39 y=97.17)	FALSE	122.372	31.4693	122.372	2	(x=74.19 y=96.64)	121.835	30.9123	121.835	74.1867	96.6441	(x=74.59 y=97.69)	122.912	32.0254	122.912	74.5925	97.6895	74.3851	97.1686	1	1	1	1	1	0	FALSE	unilongitudinal	TRUE	1
b77	649e7098-c285-4819-ad70-cd18f2fa6e15	b77	0	Experiment 2	155	155	155	2020-10-07		1	Experiment 2			Experiment 2	1	14-2 Com.tif			14-2 Com.tif	(x=74.68 y=23.30)	FALSE	78.2343	44.0969	78.2343	2	(x=74.33 y=22.87)	77.7742	44.4543	77.7742	74.3343	22.8745	(x=75.04 y=23.72)	78.6977	43.7466	78.6977	75.0365	23.7243	74.6839	23.3006	1	1	1	1	1	0	FALSE	unilongitudinal	TRUE	1
b78	909fc6aa-4712-4672-b973-b2c87e7d56a0	b78	0	Experiment 2	155	155	155	2020-10-07		1	Experiment 2			Experiment 2	1	14-2 Com.tif			14-2 Com.tif	(x=75.16 y=75.98)	FALSE	106.875	12.6131	106.875	2	(x=74.83 y=76.44)	106.971	12.7415	106.971	74.8311	76.4396	(x=75.50 y=75.52)	106.787	12.5133	106.787	75.4953	75.5245	75.1614	75.9808	2	2	2	1	1	1	TRUE	bilongitudinal	FALSE	1
b79	6428c6ad-d97e-4261-abe8-27b0af17d44e	b79	0	Experiment 2	155	155	155	2020-10-07		1	Experiment 2			Experiment 2	1	14-2 Com.tif			14-2 Com.tif	(x=75.58 y=121.31)	FALSE	142.931	55.3752	142.931	2	(x=75.36 y=121.79)	143.226	55.8155	143.226	75.364	121.795	(x=75.79 y=120.83)	142.635	54.9345	142.635	75.7919	120.832	75.5794	121.314	2	2	2	1	1	1	TRUE	bilongitudinal	FALSE	2
b80	5e85c79d-dac0-4c53-9cc6-d321fac4b973	b80	0	Experiment 2	155	155	155	2020-10-07		1	Experiment 2			Experiment 2	1	14-2 Com.tif			14-2 Com.tif	(x=75.75 y=96.59)	FALSE	122.75	31.2782	122.75	2	(x=75.33 y=96.27)	122.242	30.8531	122.242	75.3323	96.2714	(x=76.16 y=96.91)	123.257	31.7048	123.257	76.1647	96.9089	75.7477	96.5912	1	1	1	0	0	1	FALSE	unilongitudinal	TRUE	1
b81	3a9f28de-4305-4cdc-a803-f378c990bf7c	b81	0	Experiment 2	155	155	155	2020-10-07		1	Experiment 2			Experiment 2	1	14-2 Com.tif			14-2 Com.tif	(x=76.15 y=83.79)	FALSE	113.218	19.5754	113.218	2	(x=75.99 y=83.47)	112.881	19.2261	112.881	75.9893	83.4736	(x=76.30 y=84.10)	113.554	19.9246	113.554	76.3	84.0999	76.1452	83.7865	1	1	1	1	1	0	FALSE	unilongitudinal	TRUE	1
b82	736e4a95-41e0-4ba0-af3b-9844cdacc483	b82	0	Experiment 2	155	155	155	2020-10-07		1	Experiment 2			Experiment 2	1	14-2 Com.tif			14-2 Com.tif	(x=76.90 y=56.36)	FALSE	95.3371	14.5223	95.3371	2	(x=76.48 y=55.82)	94.6885	14.6258	94.6885	76.4828	55.8238	(x=77.25 y=56.93)	95.9636	14.3808	95.9636	77.2513	56.932	76.8956	56.358	2	2	2	1	1	1	TRUE	bilongitudinal	FALSE	2
b84	a968b61e-0ae5-4c99-a3a6-08a549b2f376	b84	0	Experiment 2	155	155	155	2020-10-07		1	Experiment 2			Experiment 2	1	14-2 Com.tif			14-2 Com.tif	(x=76.74 y=99.42)	FALSE	125.587	34.269	125.587	2	(x=76.55 y=99.76)	125.744	34.5421	125.744	76.5488	99.7586	(x=76.93 y=99.07)	125.432	33.9982	125.432	76.9255	99.0737	76.7372	99.4161	1	1	1	1	1	0	FALSE	unilongitudinal	TRUE	1
b85	91cb6a00-3325-4774-b947-5f1e058f9c26	b85	0	Experiment 2	155	155	155	2020-10-07		1	Experiment 2			Experiment 2	1	14-2 Com.tif			14-2 Com.tif	(x=77.60 y=59.80)	FALSE	97.9685	12.9169	97.9685	2	(x=77.32 y=59.56)	97.5959	12.8083	97.5959	77.318	59.5557	(x=77.89 y=60.04)	98.3411	13.0333	98.3411	77.8867	60.0386	77.603	59.7964	1	1	1	1	1	0	FALSE	unilongitudinal	TRUE	1
b86	c47e37ff-497a-4fad-8f87-e764df37b3a5	b86	0	Experiment 2	155	155	155	2020-10-07		1	Experiment 2			Experiment 2	1	14-2 Com.tif			14-2 Com.tif	(x=78.47 y=62.09)	FALSE	100.061	12.6578	100.061	2	(x=78.38 y=61.62)	99.6996	12.7532	99.6996	78.3764	61.621	(x=78.54 y=62.56)	100.415	12.5678	100.415	78.5427	62.5638	78.4656	62.0913	1	1	1	0	0	1	FALSE	unilongitudinal	TRUE	1
b87	fc003ea6-7986-4845-8057-719a32f3a36f	b87	0	Experiment 2	155	155	155	2020-10-07		1	Experiment 2			Experiment 2	1	14-2 Com.tif			14-2 Com.tif	(x=79.85 y=41.49)	FALSE	89.9849	28.4191	89.9849	2	(x=79.49 y=41.63)	89.7315	28.1247	89.7315	79.4889	41.6325	(x=80.21 y=41.34)	90.2392	28.7158	90.2392	80.2111	41.3436	79.85	41.488	1	1	1	0	0	1	FALSE	unilongitudinal	TRUE	0
b88	bb436464-d396-4707-9ab6-006706f527ae	b88	0	Experiment 2	155	155	155	2020-10-07		1	Experiment 2			Experiment 2	1	14-2 Com.tif			14-2 Com.tif	(x=81.41 y=32.65)	FALSE	87.7103	37.0724	87.7103	2	(x=80.86 y=32.77)	87.2463	36.74	87.2463	80.8563	32.7746	(x=81.96 y=32.52)	88.1749	37.4113	88.1749	81.9586	32.5207	81.4076	32.6481	2	2	2	1	1	1	TRUE	bilongitudinal	FALSE	2
b89	67f408b5-fbeb-474d-a33c-c1becd4f6fa8	b89	0	Experiment 2	155	155	155	2020-10-07		1	Experiment 2			Experiment 2	1	14-2 Com.tif			14-2 Com.tif	(x=81.57 y=42.76)	FALSE	92.1007	28.1696	92.1007	2	(x=81.26 y=42.40)	91.6536	28.3122	91.6536	81.256	42.401	(x=81.89 y=43.12)	92.5491	28.0375	92.5491	81.8901	43.1203	81.5719	42.7617	1	1	1	0	0	1	FALSE	unilongitudinal	TRUE	1
b90	11958db8-fb08-4295-a571-14dc74113ed1	b90	0	Experiment 2	155	155	155	2020-10-07		1	Experiment 2			Experiment 2	1	14-2 Com.tif			14-2 Com.tif	(x=81.50 y=54.06)	FALSE	97.8005	19.4723	97.8005	2	(x=81.40 y=54.50)	97.9626	19.1061	97.9626	81.4003	54.5038	(x=81.61 y=53.61)	97.6402	19.8424	97.6402	81.6068	53.6092	81.5036	54.0565	1	1	1	0	0	1	FALSE	unilongitudinal	TRUE	1
b91	031099bb-5920-4e9b-92cc-e3c6bc8b0620	b91	0	Experiment 2	155	155	155	2020-10-07		1	Experiment 2			Experiment 2	1	14-2 Com.tif			14-2 Com.tif	(x=82.12 y=107.31)	FALSE	135.129	43.4907	135.129	2	(x=81.94 y=107.67)	135.307	43.7657	135.307	81.9424	107.673	(x=82.30 y=106.95)	134.952	43.2187	134.952	82.3006	106.952	82.1209	107.312	1	1	1	1	1	0	FALSE	unilongitudinal	TRUE	1
b92	8b7e4c0d-4d3e-4025-83d1-63c4103cbf78	b92	0	Experiment 2	155	155	155	2020-10-07		1	Experiment 2			Experiment 2	1	14-2 Com.tif			14-2 Com.tif	(x=85.59 y=17.01)	FALSE	87.2638	53.1364	87.2638	2	(x=85.07 y=17.15)	86.777	52.8196	86.777	85.0651	17.1518	(x=86.11 y=16.87)	87.7508	53.4575	87.7508	86.1141	16.8691	85.5897	17.0109	1	1	1	0	0	1	FALSE	unilongitudinal	TRUE	1
b93	c90f05f3-cd31-4832-98d3-42a8b14342ca	b93	0	Experiment 2	155	155	155	2020-10-07		1	Experiment 2			Experiment 2	1	14-2 Com.tif			14-2 Com.tif	(x=85.71 y=26.89)	FALSE	89.832	44.1028	89.832	2	(x=85.29 y=26.57)	89.3307	44.2113	89.3307	85.289	26.5661	(x=86.13 y=27.21)	90.3313	43.9938	90.3313	86.1349	27.2124	85.714	26.8865	1	1	1	0	0	1	FALSE	unilongitudinal	TRUE	1
b95	a7cfef3b-f3d0-4eff-870c-ddc965be61c5	b95	0	Experiment 2	155	155	155	2020-10-07		1	Experiment 2			Experiment 2	1	14-2 Com.tif			14-2 Com.tif	(x=87.61 y=120.49)	FALSE	148.974	57.7611	148.974	2	(x=87.17 y=120.24)	148.513	57.3667	148.513	87.1745	120.236	(x=88.03 y=120.76)	149.442	58.167	149.442	88.0337	120.76	87.6084	120.491	1	1	1	0	0	1	FALSE	unilongitudinal	TRUE	1
b97	0c4858aa-892f-4eaa-9c3a-e5dc56592bfa	b97	0	Experiment 2	155	155	155	2020-10-07		1	Experiment 2			Experiment 2	1	14-2 Com.tif			14-2 Com.tif	(x=88.31 y=31.16)	FALSE	93.6509	41.5814	93.6509	2	(x=88.31 y=30.79)	93.5248	41.9005	93.5248	88.3119	30.788	(x=88.32 y=31.54)	93.7777	41.2628	93.7777	88.3156	31.5373	88.3141	31.1626	1	1	1	0	0	1	FALSE	unilongitudinal	TRUE	1
b98	d3e89fa1-2b71-4423-99df-51ad2e2a9b8a	b98	0	Experiment 2	155	155	155	2020-10-07		1	Experiment 2			Experiment 2	1	14-2 Com.tif			14-2 Com.tif	(x=88.87 y=85.45)	FALSE	123.283	29.0866	123.283	2	(x=88.33 y=85.28)	122.778	28.5667	122.778	88.3304	85.2769	(x=89.40 y=85.63)	123.796	29.6136	123.796	89.4022	85.6311	88.8687	85.4468	2	2	2	1	1	1	TRUE	bilongitudinal	FALSE	1
b100	cb0d1d68-0cf8-483c-811f-57bf855ad189	b100	0	Experiment 2	155	155	155	2020-10-07		1	Experiment 2			Experiment 2	1	14-2 Com.tif			14-2 Com.tif	(x=89.29 y=77.18)	FALSE	118.02	24.9498	118.02	2	(x=88.96 y=77.09)	117.712	24.6137	117.712	88.9584	77.0871	(x=89.61 y=77.27)	118.329	25.286	118.329	89.6126	77.2749	89.2854	77.1813	1	1	1	0	0	1	FALSE	unilongitudinal	TRUE	1
b101	da4affee-4e97-466a-965e-7a53300d737b	b101	0	Experiment 2	155	155	155	2020-10-07		1	Experiment 2			Experiment 2	1	14-2 Com.tif			14-2 Com.tif	(x=89.48 y=105.59)	FALSE	138.405	45.1231	138.405	2	(x=89.24 y=105.97)	138.54	45.3316	138.54	89.2382	105.971	(x=89.72 y=105.21)	138.272	44.9183	138.272	89.7245	105.207	89.4814	105.589	1	1	1	0	0	1	FALSE	unilongitudinal	TRUE	1
b102	4eac9284-5846-4f37-89f7-cabdc50df14e	b102	0	Experiment 2	155	155	155	2020-10-07		1	Experiment 2			Experiment 2	1	14-2 Com.tif			14-2 Com.tif	(x=89.62 y=36.49)	FALSE	96.7684	37.9143	96.7684	2	(x=89.60 y=36.98)	96.9284	37.5105	96.9284	89.5969	36.9799	(x=89.64 y=36.00)	96.6029	38.3156	96.6029	89.6431	36.0033	89.624	36.4918	1	1	1	1	1	0	FALSE	unilongitudinal	TRUE	1
b105	b2b1efd1-02f2-40b3-89a3-a46712927c67	b105	0	Experiment 2	155	155	155	2020-10-07		1	Experiment 2			Experiment 2	1	14-2 Com.tif			14-2 Com.tif	(x=91.65 y=69.23)	FALSE	114.862	25.1212	114.862	2	(x=91.51 y=68.77)	114.469	24.936	114.469	91.5084	68.7703	(x=91.77 y=69.70)	115.243	25.2965	115.243	91.7748	69.7022	91.6509	69.2336	1	1	1	0	0	1	FALSE	unilongitudinal	TRUE	1
b106	fd09f14b-678d-4216-bab9-1212e8ce95d0	b106	0	Experiment 2	155	155	155	2020-10-07		1	Experiment 2			Experiment 2	1	14-2 Com.tif			14-2 Com.tif	(x=92.65 y=123.32)	FALSE	154.253	62.3407	154.253	2	(x=92.17 y=123.33)	153.964	62.1416	153.964	92.1727	123.325	(x=93.14 y=123.33)	154.543	62.5434	154.543	93.137	123.325	92.6548	123.325	1	1	1	0	0	1	FALSE	unilongitudinal	TRUE	1
b107	d975a8a9-9415-437a-8c4f-8c6b8f321455	b107	0	Experiment 2	155	155	155	2020-10-07		1	Experiment 2			Experiment 2	1	14-2 Com.tif			14-2 Com.tif	(x=93.30 y=65.67)	FALSE	114.098	26.6603	114.098	2	(x=93.01 y=66.05)	114.077	26.3559	114.077	93.0105	66.0502	(x=93.59 y=65.29)	114.118	26.9676	114.118	93.5945	65.2911	93.3037	65.6716	1	1	1	0	0	1	FALSE	unilongitudinal	TRUE	1
b108	ec268b3a-5ae6-4f18-9221-3efc7d875274	b108	0	Experiment 2	155	155	155	2020-10-07		1	Experiment 2			Experiment 2	1	14-2 Com.tif			14-2 Com.tif	(x=93.59 y=83.89)	FALSE	125.686	31.9693	125.686	2	(x=93.44 y=83.30)	125.183	31.5292	125.183	93.4419	83.3025	(x=93.74 y=84.48)	126.192	32.4172	126.192	93.7434	84.4789	93.591	83.8911	1	1	1	0	0	1	FALSE	unilongitudinal	TRUE	1
b109	cffb2718-45d5-4055-b55d-2de1e42ca6c5	b109	0	Experiment 2	155	155	155	2020-10-07		1	Experiment 2			Experiment 2	1	14-2 Com.tif			14-2 Com.tif	(x=94.12 y=46.44)	FALSE	104.953	34.1039	104.953	2	(x=94.07 y=47.00)	105.16	33.7325	105.16	94.0724	47.0012	(x=94.19 y=45.87)	104.763	34.4929	104.763	94.1862	45.8732	94.1209	46.4364	2	2	2	1	1	1	TRUE	bilongitudinal	FALSE	1
b111	17d26068-f45f-45c5-973d-1a1b05122d1e	b111	0	Experiment 2	155	155	155	2020-10-07		1	Experiment 2			Experiment 2	1	14-2 Com.tif			14-2 Com.tif	(x=94.57 y=128.51)	FALSE	159.558	67.8543	159.558	2	(x=94.25 y=128.90)	159.68	68.078	159.68	94.2464	128.901	(x=94.90 y=128.12)	159.437	67.6337	159.437	94.8974	128.12	94.5719	128.51	2	2	2	1	1	1	TRUE	bilongitudinal	FALSE	1
b112	b7d5cf88-e1c6-4fc1-9ce5-5d4dbbba2db3	b112	0	Experiment 2	155	155	155	2020-10-07		1	Experiment 2			Experiment 2	1	14-2 Com.tif			14-2 Com.tif	(x=94.56 y=121.80)	FALSE	154.197	61.7944	154.197	2	(x=94.36 y=122.17)	154.366	62.0339	154.366	94.3579	122.17	(x=94.76 y=121.43)	154.029	61.5563	154.029	94.7592	121.431	94.5588	121.801	1	1	1	0	0	1	FALSE	unilongitudinal	TRUE	1
b113	73cca857-4113-4016-9c97-d4ebf6183d9a	b113	0	Experiment 2	155	155	155	2020-10-07		1	Experiment 2			Experiment 2	1	14-2 Com.tif			14-2 Com.tif	(x=95.60 y=44.98)	FALSE	105.654	36.1656	105.654	2	(x=95.44 y=45.54)	105.746	35.6969	105.746	95.4381	45.5385	(x=95.78 y=44.41)	105.572	36.6412	105.572	95.7754	44.4138	95.6039	44.9753	2	2	2	1	1	1	TRUE	bilongitudinal	FALSE	2
b114	84732e4f-b13a-424f-8a89-8739989a8f5c	b114	0	Experiment 2	155	155	155	2020-10-07		1	Experiment 2			Experiment 2	1	14-2 Com.tif			14-2 Com.tif	(x=97.79 y=2.43)	FALSE	97.8175	71.3767	97.8175	2	(x=97.50 y=2.25)	97.5265	71.4137	97.5265	97.5005	2.24984	(x=98.07 y=2.61)	98.1089	71.3412	98.1089	98.0743	2.60843	97.7874	2.42914	1	1	1	0	0	1	FALSE	unilongitudinal	TRUE	1
b115	8e77a605-ab5f-4718-927a-783b753d871f	b115	0	Experiment 2	155	155	155	2020-10-07		1	Experiment 2			Experiment 2	1	14-2 Com.tif			14-2 Com.tif	(x=97.99 y=111.23)	FALSE	148.237	54.4774	148.237	2	(x=97.64 y=110.52)	147.471	53.6939	147.471	97.6359	110.521	(x=98.40 y=111.91)	149.016	55.2674	149.016	98.3964	111.91	97.9918	111.229	2	2	2	1	1	1	TRUE	bilongitudinal	FALSE	0
b116	d6270ae4-5ff6-42b7-a61b-5e05ca1ffca9	b116	0	Experiment 2	155	155	155	2020-10-07		1	Experiment 2			Experiment 2	1	14-2 Com.tif			14-2 Com.tif	(x=98.53 y=87.82)	FALSE	131.99	38.2556	131.99	2	(x=98.21 y=88.15)	131.964	38.1669	131.964	98.2067	88.1472	(x=98.86 y=87.49)	132.017	38.3496	132.017	98.8594	87.4945	98.5331	87.8208	1	1	1	0	0	1	FALSE	unilongitudinal	TRUE	1
b117	711c5218-1522-4c3e-a4ca-3cee79353c1f	b117	0	Experiment 2	155	155	155	2020-10-07		1	Experiment 2			Experiment 2	1	14-2 Com.tif			14-2 Com.tif	(x=99.04 y=105.47)	FALSE	144.685	50.5441	144.685	2	(x=98.91 y=105.00)	144.254	50.1015	144.254	98.912	105.003	(x=99.19 y=105.93)	145.124	50.9946	145.124	99.193	105.932	99.0436	105.47	1	1	1	1	1	0	FALSE	unilongitudinal	TRUE	1
b118	78b8f2af-c5e6-43ba-92dd-522fef097b3e	b118	0	Experiment 2	155	155	155	2020-10-07		1	Experiment 2			Experiment 2	1	14-2 Com.tif			14-2 Com.tif	(x=99.94 y=35.48)	FALSE	106.053	45.6024	106.053	2	(x=99.74 y=35.82)	105.973	45.2218	105.973	99.735	35.8207	(x=100.15 y=35.15)	106.135	45.9833	106.135	100.147	35.1467	99.941	35.4837	1	1	1	1	1	0	FALSE	unilongitudinal	TRUE	1
b119	9c29de61-cfca-4945-b8b2-794acb89d0ad	b119	0	Experiment 2	155	155	155	2020-10-07		1	Experiment 2			Experiment 2	1	14-2 Com.tif			14-2 Com.tif	(x=100.56 y=51.62)	FALSE	113.032	37.0821	113.032	2	(x=100.13 y=52.23)	112.935	36.4527	112.935	100.134	52.2255	(x=100.92 y=50.98)	113.067	37.6793	113.067	100.922	50.979	100.556	51.6199	2	2	2	1	1	1	TRUE	bilongitudinal	FALSE	1
b120	fc95b2d5-8974-473b-a201-5b8c5500dfed	b120	0	Experiment 2	155	155	155	2020-10-07		1	Experiment 2			Experiment 2	1	14-2 Com.tif			14-2 Com.tif	(x=100.70 y=128.77)	FALSE	163.469	70.8238	163.469	2	(x=100.43 y=128.43)	163.034	70.3941	163.034	100.434	128.426	(x=100.97 y=129.11)	163.904	71.2536	163.904	100.966	129.114	100.7	128.77	1	1	1	0	0	1	FALSE	unilongitudinal	TRUE	1
b123	bc336383-c389-447e-9ede-ee6a4ad6d521	b123	0	Experiment 2	155	155	155	2020-10-07		1	Experiment 2			Experiment 2	1	14-2 Com.tif			14-2 Com.tif	(x=102.81 y=80.52)	FALSE	130.584	38.7088	130.584	2	(x=102.41 y=80.58)	130.314	38.365	130.314	102.412	80.5836	(x=103.20 y=80.45)	130.854	39.0536	130.854	103.199	80.4523	102.806	80.5179	1	1	1	0	0	1	FALSE	unilongitudinal	TRUE	1
b124	2d60edca-993b-4ed3-97ce-65b987acb90b	b124	0	Experiment 2	155	155	155	2020-10-07		1	Experiment 2			Experiment 2	1	14-2 Com.tif			14-2 Com.tif	(x=103.90 y=56.51)	FALSE	118.268	38.5939	118.268	2	(x=103.28 y=56.76)	117.848	37.9291	117.848	103.276	56.7632	(x=104.52 y=56.27)	118.711	39.2615	118.711	104.524	56.2748	103.896	56.507	2	2	2	1	1	1	TRUE	bilongitudinal	FALSE	2
b125	ccbf5110-3f20-4922-8525-f67477d3eda7	b125	0	Experiment 2	155	155	155	2020-10-07		1	Experiment 2			Experiment 2	1	14-2 Com.tif			14-2 Com.tif	(x=104.23 y=130.75)	FALSE	167.217	74.2934	167.217	2	(x=104.11 y=130.37)	166.835	73.8962	166.835	104.106	130.369	(x=104.36 y=131.14)	167.598	74.6907	167.598	104.363	131.139	104.235	130.754	1	1	1	0	0	1	FALSE	unilongitudinal	TRUE	1
b126	2751686e-c5f3-4329-8fca-fb43a5fffb40	b126	0	Experiment 2	155	155	155	2020-10-07		1	Experiment 2			Experiment 2	1	14-2 Com.tif			14-2 Com.tif	(x=106.49 y=32.10)	FALSE	111.225	52.7388	111.225	2	(x=106.18 y=32.52)	111.049	52.2282	111.049	106.182	32.5162	(x=106.80 y=31.68)	111.402	53.2494	111.402	106.804	31.6751	106.494	32.0961	1	1	1	0	0	1	FALSE	unilongitudinal	TRUE	1
b127	33d6f00b-95cb-442d-9dce-cde92ef456fa	b127	0	Experiment 2	155	155	155	2020-10-07		1	Experiment 2			Experiment 2	1	14-2 Com.tif			14-2 Com.tif	(x=106.42 y=5.35)	FALSE	106.557	73.0738	106.557	2	(x=106.22 y=4.94)	106.333	73.3074	106.333	106.218	4.94228	(x=106.63 y=5.76)	106.784	72.8423	106.784	106.628	5.76264	106.423	5.35246	1	1	1	0	0	1	FALSE	unilongitudinal	TRUE	1
b128	f0ba88db-29d0-46b1-82c8-3d38979e6218	b128	0	Experiment 2	155	155	155	2020-10-07		1	Experiment 2			Experiment 2	1	14-2 Com.tif			14-2 Com.tif	(x=106.73 y=117.48)	FALSE	158.723	64.7155	158.723	2	(x=106.69 y=118.02)	159.092	65.1111	159.092	106.69	118.016	(x=106.77 y=116.95)	158.36	64.3265	158.36	106.775	116.949	106.729	117.482	2	2	2	1	1	1	TRUE	bilongitudinal	FALSE	1
b129	49acf306-cec7-4a55-838f-44fa6e1a0838	b129	0	Experiment 2	155	155	155	2020-10-07		1	Experiment 2			Experiment 2	1	14-2 Com.tif			14-2 Com.tif	(x=107.25 y=106.28)	FALSE	150.986	56.7147	150.986	2	(x=106.85 y=106.14)	150.607	56.3349	150.607	106.851	106.139	(x=107.64 y=106.42)	151.371	57.1007	151.371	107.642	106.425	107.249	106.275	1	1	1	1	1	0	FALSE	unilongitudinal	TRUE	1
b130	2a7ebeef-8a25-45e6-ad64-b49961d109e7	b130	0	Experiment 2	155	155	155	2020-10-07		1	Experiment 2			Experiment 2	1	14-2 Com.tif			14-2 Com.tif	(x=107.33 y=64.98)	FALSE	125.47	40.7061	125.47	2	(x=106.99 y=64.68)	125.026	40.3796	125.026	106.993	64.6841	(x=107.67 y=65.27)	125.914	41.0354	125.914	107.674	65.2748	107.333	64.9797	1	1	1	0	0	1	FALSE	unilongitudinal	TRUE	1
b131	47d514e2-4c42-4ea3-b902-f33bc6835d4c	b131	0	Experiment 2	155	155	155	2020-10-07		1	Experiment 2			Experiment 2	1	14-2 Com.tif			14-2 Com.tif	(x=107.61 y=114.69)	FALSE	157.269	63.1137	157.269	2	(x=107.49 y=114.18)	156.817	62.6502	156.817	107.491	114.18	(x=107.74 y=115.19)	157.721	63.5781	157.721	107.737	115.19	107.614	114.685	1	1	1	0	0	1	FALSE	unilongitudinal	TRUE	1
b132	6d14fb44-e1b6-42cd-ae41-3ab490a5213f	b132	0	Experiment 2	155	155	155	2020-10-07		1	Experiment 2			Experiment 2	1	14-2 Com.tif			14-2 Com.tif	(x=108.22 y=48.42)	FALSE	118.557	45.3872	118.557	2	(x=107.92 y=48.15)	118.18	45.2237	118.18	107.925	48.1538	(x=108.52 y=48.68)	118.934	45.5536	118.934	108.516	48.6791	108.22	48.4165	1	1	1	1	1	0	FALSE	unilongitudinal	TRUE	1
b133	ed8f59f5-9961-4bfb-bde4-e9517560a259	b133	0	Experiment 2	155	155	155	2020-10-07		1	Experiment 2			Experiment 2	1	14-2 Com.tif			14-2 Com.tif	(x=110.61 y=71.42)	FALSE	131.664	44.207	131.664	2	(x=110.56 y=70.85)	131.313	44.098	131.313	110.56	70.8484	(x=110.66 y=71.98)	132.009	44.3147	132.009	110.656	71.9839	110.612	71.4158	1	1	1	1	1	0	FALSE	unilongitudinal	TRUE	1
b134	468c1340-0303-4376-bc7b-1e48a8a5c005	b134	0	Experiment 2	155	155	155	2020-10-07		1	Experiment 2			Experiment 2	1	14-2 Com.tif			14-2 Com.tif	(x=111.10 y=84.18)	FALSE	139.394	47.77	139.394	2	(x=110.87 y=83.90)	139.041	47.4541	139.041	110.873	83.9031	(x=111.33 y=84.47)	139.747	48.0866	139.747	111.331	84.4665	111.102	84.1848	1	1	1	0	0	1	FALSE	unilongitudinal	TRUE	0
b135	e93f428b-8cdf-4fdc-8287-50131cd1ade4	b135	0	Experiment 2	155	155	155	2020-10-07		1	Experiment 2			Experiment 2	1	14-2 Com.tif			14-2 Com.tif	(x=111.31 y=8.87)	FALSE	111.668	73.0354	111.668	2	(x=111.10 y=8.50)	111.425	73.1927	111.425	111.1	8.5035	(x=111.53 y=9.23)	111.911	72.8802	111.911	111.53	9.2301	111.315	8.8668	1	1	1	1	1	0	FALSE	unilongitudinal	TRUE	1
b136	7541ac1c-9e8d-4448-833e-9b796a3153ad	b136	0	Experiment 2	155	155	155	2020-10-07		1	Experiment 2			Experiment 2	1	14-2 Com.tif			14-2 Com.tif	(x=112.19 y=112.68)	FALSE	159.01	64.7365	159.01	2	(x=111.74 y=112.96)	158.89	64.6198	158.89	111.739	112.962	(x=112.65 y=112.40)	159.132	64.8587	159.132	112.648	112.399	112.193	112.68	2	2	2	1	1	1	TRUE	bilongitudinal	FALSE	1
b137	5367597d-57ba-4ed7-a414-645cf1dbfaa6	b137	0	Experiment 2	155	155	155	2020-10-07		1	Experiment 2			Experiment 2	1	14-2 Com.tif			14-2 Com.tif	(x=112.85 y=71.12)	FALSE	133.396	46.4069	133.396	2	(x=112.52 y=70.81)	132.943	46.0416	132.943	112.516	70.8091	(x=113.19 y=71.44)	133.848	46.7731	133.848	113.19	71.4375	112.854	71.1229	1	1	1	0	0	1	FALSE	unilongitudinal	TRUE	1
b138	2d5755b8-41db-4551-b723-ba03d1907e5c	b138	0	Experiment 2	155	155	155	2020-10-07		1	Experiment 2			Experiment 2	1	14-2 Com.tif			14-2 Com.tif	(x=113.16 y=26.69)	FALSE	116.267	61.3184	116.267	2	(x=112.96 y=26.17)	115.953	61.5045	115.953	112.96	26.1742	(x=113.36 y=27.21)	116.584	61.1384	116.584	113.365	27.2064	113.162	26.6907	1	1	1	0	0	1	FALSE	unilongitudinal	TRUE	1
b139	00aa7a6d-1719-4e71-a7ff-c101d776ca3a	b139	0	Experiment 2	155	155	155	2020-10-07		1	Experiment 2			Experiment 2	1	14-2 Com.tif			14-2 Com.tif	(x=114.56 y=107.64)	FALSE	157.197	63.0368	157.197	2	(x=113.90 y=107.36)	156.524	62.3536	156.524	113.9	107.362	(x=115.23 y=107.89)	157.857	63.7093	157.857	115.229	107.894	114.558	107.645	2	2	2	1	1	1	TRUE	bilongitudinal	FALSE	1
b140	2c4cdf34-6a99-4847-bd6c-cf4888df66bc	b140	0	Experiment 2	155	155	155	2020-10-07		1	Experiment 2			Experiment 2	1	14-2 Com.tif			14-2 Com.tif	(x=116.00 y=118.99)	FALSE	166.179	71.9222	166.179	2	(x=115.75 y=119.44)	166.322	72.0746	166.322	115.749	119.437	(x=116.27 y=118.55)	166.05	71.7864	166.05	116.267	118.552	116.002	118.991	1	1	1	0	0	1	FALSE	unilongitudinal	TRUE	1
b141	e65fa907-bffc-4896-9db8-1429546dfd56	b141	0	Experiment 2	155	155	155	2020-10-07		1	Experiment 2			Experiment 2	1	14-2 Com.tif			14-2 Com.tif	(x=117.27 y=19.92)	FALSE	118.946	68.8899	118.946	2	(x=116.87 y=19.88)	118.547	68.6251	118.547	116.868	19.8782	(x=117.66 y=19.96)	119.345	69.1559	119.345	117.664	19.9578	117.266	19.918	1	1	1	0	0	1	FALSE	unilongitudinal	TRUE	1
b142	5f37d598-34ea-4b96-85fa-eff36c0be7b1	b142	0	Experiment 2	155	155	155	2020-10-07		1	Experiment 2			Experiment 2	1	14-2 Com.tif			14-2 Com.tif	(x=118.01 y=67.00)	FALSE	135.699	51.3469	135.699	2	(x=117.63 y=67.29)	135.512	50.9676	135.512	117.625	67.2889	(x=118.39 y=66.70)	135.885	51.7267	135.885	118.388	66.7002	118.008	66.9953	2	2	2	1	1	1	TRUE	bilongitudinal	FALSE	1
b144	27647e12-a2c8-4296-ba58-3ecee55f2b5b	b144	0	Experiment 2	155	155	155	2020-10-07		1	Experiment 2			Experiment 2	1	14-2 Com.tif			14-2 Com.tif	(x=118.08 y=128.91)	FALSE	174.812	80.7341	174.812	2	(x=117.63 y=128.64)	174.315	80.2462	174.315	117.631	128.642	(x=118.52 y=129.17)	175.31	81.2243	175.31	118.523	129.174	118.078	128.906	2	2	2	1	1	1	TRUE	bilongitudinal	FALSE	2
b145	1da9977d-4ee6-471b-91af-d9118a4f241b	b145	0	Experiment 2	155	155	155	2020-10-07		1	Experiment 2			Experiment 2	1	14-2 Com.tif			14-2 Com.tif	(x=121.09 y=126.95)	FALSE	175.436	81.2185	175.436	2	(x=121.00 y=126.59)	175.115	80.8934	175.115	120.997	126.59	(x=121.18 y=127.30)	175.756	81.5439	175.756	121.179	127.302	121.088	126.946	1	1	1	0	0	1	FALSE	unilongitudinal	TRUE	0
b146	5e91f305-02f5-4d6a-bd26-65b775c9f9ba	b146	0	Experiment 2	155	155	155	2020-10-07		1	Experiment 2			Experiment 2	1	14-2 Com.tif			14-2 Com.tif	(x=122.79 y=73.65)	FALSE	143.187	56.5632	143.187	2	(x=122.23 y=73.39)	142.571	55.9773	142.571	122.234	73.3854	(x=123.36 y=73.91)	143.801	57.1557	143.801	123.357	73.9056	122.791	73.6544	2	2	2	1	1	1	TRUE	bilongitudinal	FALSE	1
b147	a9c122d6-2d3b-41eb-97d9-2715a0cdaa94	b147	0	Experiment 2	155	155	155	2020-10-07		1	Experiment 2			Experiment 2	1	14-2 Com.tif			14-2 Com.tif	(x=122.69 y=65.90)	FALSE	139.271	56.036	139.271	2	(x=122.54 y=66.39)	139.364	55.8752	139.364	122.536	66.3858	(x=122.85 y=65.42)	139.183	56.2039	139.183	122.852	65.4166	122.693	65.9007	1	1	1	1	1	0	FALSE	unilongitudinal	TRUE	1
b148	5eb08021-0ec9-4132-9f6e-c80a827922f9	b148	0	Experiment 2	155	155	155	2020-10-07		1	Experiment 2			Experiment 2	1	14-2 Com.tif			14-2 Com.tif	(x=123.20 y=49.85)	FALSE	132.9	58.9813	132.9	2	(x=123.02 y=49.35)	132.555	58.9606	132.555	123.025	49.3541	(x=123.36 y=50.35)	133.241	59.001	133.241	123.362	50.3471	123.196	49.8497	1	1	1	0	0	1	FALSE	unilongitudinal	TRUE	0
b149	6df89d61-29a7-4536-bd3f-4b790305772d	b149	0	Experiment 2	155	155	155	2020-10-07		1	Experiment 2			Experiment 2	1	14-2 Com.tif			14-2 Com.tif	(x=124.00 y=21.38)	FALSE	125.83	73.0649	125.83	2	(x=123.77 y=21.73)	125.662	72.6604	125.662	123.768	21.7348	(x=124.23 y=21.02)	125.999	73.4695	125.999	124.233	21.0187	124.001	21.3768	1	1	1	0	0	1	FALSE	unilongitudinal	TRUE	0
b150	b2cccde8-940d-47d0-87d0-654a5c39dd27	b150	0	Experiment 2	155	155	155	2020-10-07		1	Experiment 2			Experiment 2	1	14-2 Com.tif			14-2 Com.tif	(x=124.01 y=100.91)	FALSE	159.881	66.7994	159.881	2	(x=123.92 y=101.21)	159.993	66.868	159.993	123.915	101.207	(x=124.11 y=100.61)	159.77	66.7318	159.77	124.113	100.61	124.014	100.908	1	1	1	0	0	1	FALSE	unilongitudinal	TRUE	1
b151	e8407a9a-fa4d-4705-80a5-54990a4c17d2	b151	0	Experiment 2	155	155	155	2020-10-07		1	Experiment 2			Experiment 2	1	14-2 Com.tif			14-2 Com.tif	(x=125.49 y=109.35)	FALSE	166.451	72.6866	166.451	2	(x=125.17 y=109.60)	166.373	72.5742	166.373	125.173	109.597	(x=125.81 y=109.10)	166.522	72.7935	166.522	125.807	109.096	125.492	109.35	1	1	1	0	0	1	FALSE	unilongitudinal	TRUE	1
b152	04ab0bfe-347a-406e-bec5-686f86350437	b152	0	Experiment 2	155	155	155	2020-10-07		1	Experiment 2			Experiment 2	1	14-2 Com.tif			14-2 Com.tif	(x=126.06 y=127.11)	FALSE	179.019	84.7473	179.019	2	(x=125.52 y=126.66)	178.319	84.0472	178.319	125.518	126.66	(x=126.57 y=127.59)	179.722	85.4498	179.722	126.57	127.593	126.055	127.115	2	2	2	1	1	1	TRUE	bilongitudinal	FALSE	1
b153	48d0c9e2-6b19-466c-9b80-31051b778a8d	b153	0	Experiment 2	155	155	155	2020-10-07		1	Experiment 2			Experiment 2	1	14-2 Com.tif			14-2 Com.tif	(x=126.62 y=4.37)	FALSE	126.695	86.4604	126.695	2	(x=126.18 y=4.18)	126.247	86.2908	126.247	126.178	4.17996	(x=127.06 y=4.56)	127.143	86.6296	127.143	127.061	4.56033	126.62	4.36874	2	2	2	1	1	1	TRUE	bilongitudinal	FALSE	2
b154	4e4eb08a-c955-45d7-8edc-9372d3e0952e	b154	0	Experiment 2	155	155	155	2020-10-07		1	Experiment 2			Experiment 2	1	14-2 Com.tif			14-2 Com.tif	(x=126.37 y=96.01)	FALSE	158.707	66.5333	158.707	2	(x=126.20 y=95.47)	158.249	66.1467	158.249	126.203	95.4748	(x=126.53 y=96.55)	159.159	66.9141	159.159	126.532	96.5466	126.373	96.009	1	1	1	0	0	1	FALSE	unilongitudinal	TRUE	1
b155	47553e2e-e1a3-4b76-bc99-93dcbda1079f	b155	0	Experiment 2	155	155	155	2020-10-07		1	Experiment 2			Experiment 2	1	14-2 Com.tif			14-2 Com.tif	(x=126.93 y=52.09)	FALSE	137.203	62.0037	137.203	2	(x=126.81 y=51.72)	136.948	61.9719	136.948	126.806	51.7208	(x=127.05 y=52.46)	137.459	62.038	137.459	127.053	52.4637	126.929	52.0922	1	1	1	0	0	1	FALSE	unilongitudinal	TRUE	1
b156	43e907cc-afe8-4df3-ba65-fccd24bf19c6	b156	0	Experiment 2	155	155	155	2020-10-07		1	Experiment 2			Experiment 2	1	14-2 Com.tif			14-2 Com.tif	(x=128.71 y=12.45)	FALSE	129.308	82.3952	129.308	2	(x=128.14 y=12.35)	128.737	82.0329	128.737	128.143	12.3529	(x=129.27 y=12.56)	129.878	82.7479	129.878	129.269	12.5554	128.708	12.4465	0	0	0	0	0	0	FALSE	undefined	FALSE	0
b157	3e743975-4b38-44b5-8cec-8d14e26fe17d	b157	0	Experiment 2	155	155	155	2020-10-07		1	Experiment 2			Experiment 2	1	14-2 Com.tif			14-2 Com.tif	(x=128.95 y=65.41)	FALSE	144.588	62.2991	144.588	2	(x=128.60 y=65.32)	144.234	61.9489	144.234	128.596	65.3184	(x=129.30 y=65.49)	144.942	62.6496	144.942	129.3	65.4945	128.948	65.4065	1	1	1	0	0	1	FALSE	unilongitudinal	TRUE	1
b158	22a0b0d5-cc8d-432e-be6d-234b912bed61	b158	0	Experiment 2	155	155	155	2020-10-07		1	Experiment 2			Experiment 2	1	14-2 Com.tif			14-2 Com.tif	(x=130.25 y=21.94)	FALSE	132.083	77.7403	132.083	2	(x=129.80 y=22.49)	131.729	77.0533	131.729	129.795	22.4872	(x=130.71 y=21.40)	132.454	78.4321	132.454	130.714	21.3973	130.248	21.9367	2	2	2	1	1	1	TRUE	bilongitudinal	FALSE	0
b159	efb01697-d122-4949-ac70-02c221e1810d	b159	0	Experiment 2	155	155	155	2020-10-07		1	Experiment 2			Experiment 2	1	14-2 Com.tif			14-2 Com.tif	(x=130.65 y=28.00)	FALSE	133.612	74.7595	133.612	2	(x=130.35 y=28.37)	133.401	74.3103	133.401	130.348	28.373	(x=130.94 y=27.62)	133.825	75.2091	133.825	130.944	27.6207	130.646	27.9969	1	1	1	0	0	1	FALSE	unilongitudinal	TRUE	1
b160	930e07f6-75c7-47d4-be0f-3d607de7c58d	b160	0	Experiment 2	155	155	155	2020-10-07		1	Experiment 2			Experiment 2	1	14-2 Com.tif			14-2 Com.tif	(x=130.54 y=127.24)	FALSE	182.291	88.0327	182.291	2	(x=130.37 y=126.94)	181.964	87.7074	181.964	130.37	126.943	(x=130.71 y=127.53)	182.617	88.3579	182.617	130.71	127.53	130.54	127.236	1	1	1	1	1	0	FALSE	unilongitudinal	TRUE	1
b161	b7a00454-70dd-427f-bd63-b2ed6cf38ef2	b161	0	Experiment 2	155	155	155	2020-10-07		1	Experiment 2			Experiment 2	1	14-2 Com.tif			14-2 Com.tif	(x=130.61 y=99.75)	FALSE	164.343	72.0015	164.343	2	(x=130.42 y=100.10)	164.403	71.9917	164.403	130.418	100.097	(x=130.80 y=99.39)	164.284	72.0122	164.284	130.805	99.3948	130.612	99.7463	1	1	1	0	0	1	FALSE	unilongitudinal	TRUE	0
b162	43d9fbc2-3d33-40b7-8a99-417615e4cef8	b162	0	Experiment 2	155	155	155	2020-10-07		1	Experiment 2			Experiment 2	1	14-2 Com.tif			14-2 Com.tif	(x=130.96 y=9.74)	FALSE	131.325	85.874	131.325	2	(x=130.49 y=9.98)	130.876	85.3652	130.876	130.494	9.98189	(x=131.43 y=9.50)	131.771	86.3846	131.771	131.428	9.49882	130.963	9.74341	2	2	2	1	1	1	TRUE	bilongitudinal	FALSE	1
b163	902d13ca-9515-4ce1-94d5-c62d2275f397	b163	0	Experiment 2	155	155	155	2020-10-07		1	Experiment 2			Experiment 2	1	14-2 Com.tif			14-2 Com.tif	(x=132.53 y=122.25)	FALSE	180.301	86.1881	180.301	2	(x=132.38 y=122.71)	180.506	86.3735	180.506	132.38	122.71	(x=132.67 y=121.78)	180.09	85.9968	180.09	132.67	121.783	132.529	122.248	1	1	1	0	0	1	FALSE	unilongitudinal	TRUE	1
b143a	bb0d2338-76e5-453e-85e6-5545101fee24	b143a	0	Experiment 2	155	155	155	2020-10-07		1	Experiment 2			Experiment 2	1	14-2 Com.tif			14-2 Com.tif	(x=118.20 y=89.30)	FALSE	148.141	56.2919	148.141	2	(x=117.64 y=89.67)	147.918	55.9289	147.918	117.638	89.6708	(x=118.75 y=88.91)	148.346	56.6414	148.346	118.751	88.9092	118.201	89.2994	2	2	2	1	1	1	TRUE	bilongitudinal	FALSE	1
b143b	e437fbd0-5830-4a74-b54b-ff82ed035b67	b143b	0	Experiment 2	155	155	155	2020-10-07		1	Experiment 2			Experiment 2	1	14-2 Com.tif			14-2 Com.tif	(x=118.22 y=88.09)	FALSE	147.435	55.8383	147.435	2	(x=118.00 y=87.69)	147.018	55.4803	147.018	118.002	87.6917	(x=118.45 y=88.49)	147.854	56.2007	147.854	118.451	88.4888	118.224	88.0914	1	1	1	0	0	1	FALSE	unilongitudinal	TRUE	1
b94a	6d706905-2915-414f-a829-36974b35b5c2	b94a	0	Experiment 2	155	155	155	2020-10-07		1	Experiment 2			Experiment 2	1	14-2 Com.tif			14-2 Com.tif	(x=86.87 y=93.04)	FALSE	127.289	33.2283	127.289	2	(x=86.50 y=92.71)	126.795	32.7406	126.795	86.5026	92.7056	(x=87.23 y=93.38)	127.784	33.7169	127.784	87.2324	93.3764	86.8689	93.0395	1	1	1	1	1	0	FALSE	unilongitudinal	TRUE	1
b94b	eeca3217-abea-44d6-80b4-703fcbd8b01a	b94b	0	Experiment 2	155	155	155	2020-10-07		1	Experiment 2			Experiment 2	1	14-2 Com.tif			14-2 Com.tif	(x=86.67 y=93.76)	FALSE	127.679	33.682	127.679	2	(x=86.50 y=93.52)	127.394	33.3945	127.394	86.5026	93.5231	(x=86.84 y=93.99)	127.965	33.9696	127.965	86.8368	93.9911	86.6697	93.7571	1	1	1	0	0	1	FALSE	unilongitudinal	TRUE	0
b19a	fb6ad72a-4dff-4901-b247-fecd5d1f76da	b19a	0	Experiment 2	155	155	155	2020-10-07		1	Experiment 2			Experiment 2	1	14-2 Com.tif			14-2 Com.tif	(x=26.51 y=9.64)	FALSE	28.2085	69.7394	28.2085	2	(x=26.33 y=10.37)	28.2944	69.2519	28.2944	26.3259	10.3693	(x=26.57 y=8.89)	28.0158	70.3215	28.0158	26.568	8.88973	26.51	9.64044	2	2	2	1	1	1	TRUE	bilongitudinal	FALSE	1
b19b	064344dd-8100-4a25-a59a-6f253c948b15	b19b	0	Experiment 2	155	155	155	2020-10-07		1	Experiment 2			Experiment 2	1	14-2 Com.tif			14-2 Com.tif	(x=26.80 y=10.81)	FALSE	28.9027	68.6144	28.9027	2	(x=26.53 y=11.00)	28.7151	68.6258	28.7151	26.5262	10.9963	(x=27.08 y=10.62)	29.0929	68.6045	29.0929	27.0834	10.6248	26.8048	10.8105	1	1	1	0	0	1	FALSE	unilongitudinal	TRUE	1
b1	36fb40bc-f748-42aa-a4e0-30e2185105a8	b1	0	Experiment 3	156	156	156	2020-10-07		1	Experiment 3			Experiment 3	1	14-3 Com.tif			14-3 Com.tif	(x=1.27 y=41.72)	FALSE	41.7427	69.9857	41.7427	2	(x=1.16 y=42.05)	42.0616	69.9771	42.0616	1.15715	42.0457	(x=1.38 y=41.40)	41.4241	69.996	41.4241	1.38278	41.401	1.26996	41.7234	1	1	1	1	1	0	FALSE	unilongitudinal	TRUE	1
b2	eab808e3-05a8-4850-8b37-65e3543ee1f9	b2	0	Experiment 3	156	156	156	2020-10-07		1	Experiment 3			Experiment 3	1	14-3 Com.tif			14-3 Com.tif	(x=3.15 y=19.72)	FALSE	19.9669	78.9787	19.9669	2	(x=2.21 y=19.93)	20.0565	79.6081	20.0565	2.21014	19.9343	(x=4.11 y=19.65)	20.0778	78.2469	20.0778	4.10996	19.6527	3.1493	19.717	2	2	2	1	1	1	TRUE	bilongitudinal	FALSE	0
b3	a7479345-290e-4b47-81d9-2aecfd2f2bd2	b3	0	Experiment 3	156	156	156	2020-10-07		1	Experiment 3			Experiment 3	1	14-3 Com.tif			14-3 Com.tif	(x=4.27 y=10.22)	FALSE	11.0742	84.1337	11.0742	2	(x=3.66 y=10.22)	10.853	84.5905	10.853	3.65592	10.2187	(x=4.89 y=10.22)	11.3279	83.6767	11.3279	4.88774	10.2192	4.27184	10.2172	2	2	2	1	1	1	TRUE	bilongitudinal	FALSE	2
b4	51a7caaf-856a-4431-bb30-0603d9420c22	b4	0	Experiment 3	156	156	156	2020-10-07		1	Experiment 3			Experiment 3	1	14-3 Com.tif			14-3 Com.tif	(x=4.34 y=129.68)	FALSE	129.753	88.6292	129.753	2	(x=3.99 y=130.07)	130.128	89.1481	130.128	3.99394	130.066	(x=4.69 y=129.30)	129.38	88.1102	129.38	4.69035	129.295	4.3419	129.681	1	1	1	1	1	0	FALSE	unilongitudinal	TRUE	1
b5	4bf7388e-0528-4eb6-b554-6f96351ae145	b5	0	Experiment 3	156	156	156	2020-10-07		1	Experiment 3			Experiment 3	1	14-3 Com.tif			14-3 Com.tif	(x=5.17 y=78.11)	FALSE	78.2774	62.5518	78.2774	2	(x=5.04 y=77.42)	77.5873	62.5571	77.5873	5.03727	77.4236	(x=5.29 y=78.79)	78.968	62.5574	78.968	5.29132	78.7905	5.16584	78.1068	2	2	2	1	1	1	TRUE	bilongitudinal	FALSE	0
b6	2bc096ef-9b84-42d0-876b-5887e4bcdb85	b6	0	Experiment 3	156	156	156	2020-10-07		1	Experiment 3			Experiment 3	1	14-3 Com.tif			14-3 Com.tif	(x=6.06 y=38.79)	FALSE	39.2641	66.7065	39.2641	2	(x=5.76 y=39.01)	39.4289	66.8878	39.4289	5.75901	39.0061	(x=6.35 y=38.58)	39.1028	66.5258	39.1028	6.35178	38.5834	6.05511	38.7944	1	1	1	0	0	1	FALSE	unilongitudinal	TRUE	1
b7	bb074269-fdb7-4cdb-94d8-31aaa1024167	b7	0	Experiment 3	156	156	156	2020-10-07		1	Experiment 3			Experiment 3	1	14-3 Com.tif			14-3 Com.tif	(x=6.33 y=53.11)	FALSE	53.4847	61.8332	53.4847	2	(x=5.91 y=53.14)	53.4637	62.2379	53.4637	5.91134	53.1358	(x=6.75 y=53.09)	53.5159	61.4268	53.5159	6.75335	53.088	6.33217	53.1086	1	1	1	1	1	0	FALSE	unilongitudinal	TRUE	1
b8	34735229-8295-40ec-81b3-57ba6819c9f0	b8	0	Experiment 3	156	156	156	2020-10-07		1	Experiment 3			Experiment 3	1	14-3 Com.tif			14-3 Com.tif	(x=6.74 y=61.21)	FALSE	61.5816	60.1646	61.5816	2	(x=6.20 y=61.45)	61.7644	60.6836	61.7644	6.2021	61.4522	(x=7.29 y=60.97)	61.4011	59.6486	61.4011	7.28558	60.9674	6.74448	61.2112	2	2	2	1	1	1	TRUE	bilongitudinal	FALSE	2
b9	861f3b0f-4ce8-42cd-82a4-d10acccc0995	b9	0	Experiment 3	156	156	156	2020-10-07		1	Experiment 3			Experiment 3	1	14-3 Com.tif			14-3 Com.tif	(x=7.36 y=75.13)	FALSE	75.4869	59.9068	75.4869	2	(x=7.32 y=75.88)	76.2329	60.0551	76.2329	7.3185	75.8808	(x=7.53 y=74.39)	74.7715	59.639	74.7715	7.52579	74.3918	7.3561	75.1276	2	2	2	1	1	1	TRUE	bilongitudinal	FALSE	1
b10	f4858864-147c-4de2-a92a-055d46772914	b10	0	Experiment 3	156	156	156	2020-10-07		1	Experiment 3			Experiment 3	1	14-3 Com.tif			14-3 Com.tif	(x=7.96 y=108.81)	FALSE	109.1	72.2674	109.1	2	(x=7.87 y=108.50)	108.785	72.1615	108.785	7.86702	108.5	(x=8.05 y=109.12)	109.416	72.3762	109.416	8.04754	109.12	7.9581	108.81	1	1	1	0	0	1	FALSE	unilongitudinal	TRUE	1
b11	8ff5440c-6f63-42b2-8188-5d17422c511e	b11	0	Experiment 3	156	156	156	2020-10-07		1	Experiment 3			Experiment 3	1	14-3 Com.tif			14-3 Com.tif	(x=8.23 y=30.39)	FALSE	31.486	68.7749	31.486	2	(x=8.08 y=30.09)	31.1534	69.0645	31.1534	8.07583	30.0885	(x=8.38 y=30.70)	31.8188	68.4858	31.8188	8.38029	30.6953	8.22815	30.3919	1	1	1	1	1	0	FALSE	unilongitudinal	TRUE	1
b12	97f54f01-c0f9-478b-8c75-9a0349365568	b12	0	Experiment 3	156	156	156	2020-10-07		1	Experiment 3			Experiment 3	1	14-3 Com.tif			14-3 Com.tif	(x=8.91 y=123.16)	FALSE	123.481	80.7925	123.481	2	(x=8.61 y=122.95)	123.249	80.8568	123.249	8.61266	122.948	(x=9.20 y=123.37)	123.714	80.7302	123.714	9.20395	123.371	8.90844	123.159	1	1	1	1	1	0	FALSE	unilongitudinal	TRUE	1
b13	c81b4c34-3c63-418d-8a28-55bdc48a612f	b13	0	Experiment 3	156	156	156	2020-10-07		1	Experiment 3			Experiment 3	1	14-3 Com.tif			14-3 Com.tif	(x=9.39 y=84.91)	FALSE	85.4241	60.1076	85.4241	2	(x=9.14 y=85.25)	85.74	60.452	85.74	9.13897	85.2515	(x=9.64 y=84.56)	85.1092	59.7643	85.1092	9.64089	84.5614	9.38993	84.9065	1	1	1	1	1	0	FALSE	unilongitudinal	TRUE	0
b14	877e523c-9699-48b0-9b36-dd0922b43635	b14	0	Experiment 3	156	156	156	2020-10-07		1	Experiment 3			Experiment 3	1	14-3 Com.tif			14-3 Com.tif	(x=10.46 y=20.92)	FALSE	23.3877	72.4641	23.3877	2	(x=9.82 y=20.65)	22.8644	73.131	22.8644	9.82131	20.6475	(x=11.11 y=21.15)	23.896	71.8089	23.896	11.1135	21.1545	10.4608	20.9179	2	2	2	1	1	1	TRUE	bilongitudinal	FALSE	2
b15	981fc365-504e-4a79-b554-4b143619c4c0	b15	0	Experiment 3	156	156	156	2020-10-07		1	Experiment 3			Experiment 3	1	14-3 Com.tif			14-3 Com.tif	(x=10.40 y=48.67)	FALSE	49.7666	59.0725	49.7666	2	(x=10.13 y=48.41)	49.4567	59.4014	49.4567	10.1347	48.4072	(x=10.66 y=48.93)	50.0773	58.7441	50.0773	10.6577	48.9301	10.3962	48.6686	1	1	1	0	0	1	FALSE	unilongitudinal	TRUE	1
b16	4cbf29cb-4c7e-431a-81b1-caa5542366d2	b16	0	Experiment 3	156	156	156	2020-10-07		1	Experiment 3			Experiment 3	1	14-3 Com.tif			14-3 Com.tif	(x=11.01 y=69.73)	FALSE	70.5981	55.7389	70.5981	2	(x=10.59 y=69.32)	70.1265	56.1323	70.1265	10.5925	69.3219	(x=11.42 y=70.15)	71.0747	55.3531	71.0747	11.4187	70.1514	11.0076	69.7346	2	2	2	1	1	1	TRUE	bilongitudinal	FALSE	1
b17	e54a123e-2196-4ab6-bc38-7177c9e36505	b17	0	Experiment 3	156	156	156	2020-10-07		1	Experiment 3			Experiment 3	1	14-3 Com.tif			14-3 Com.tif	(x=11.12 y=35.60)	FALSE	37.2963	63.6397	37.2963	2	(x=10.70 y=35.14)	36.7305	64.2329	36.7305	10.696	35.1387	(x=11.54 y=36.06)	37.8622	63.0459	37.8622	11.5404	36.0606	11.1167	35.601	2	2	2	1	1	1	TRUE	bilongitudinal	FALSE	2
b19	2c423830-9050-4b0c-a1e6-ef53e6773d1c	b19	0	Experiment 3	156	156	156	2020-10-07		1	Experiment 3			Experiment 3	1	14-3 Com.tif			14-3 Com.tif	(x=12.05 y=59.38)	FALSE	60.5911	55.0964	60.5911	2	(x=11.95 y=59.69)	60.8738	55.1514	60.8738	11.9529	59.6887	(x=12.14 y=59.07)	60.3066	55.0481	60.3066	12.1394	59.0721	12.0485	59.3811	1	1	1	1	1	0	FALSE	unilongitudinal	TRUE	1
b20	e7c99ddd-240f-44f6-bdac-dec1b342ecb1	b20	0	Experiment 3	156	156	156	2020-10-07		1	Experiment 3			Experiment 3	1	14-3 Com.tif			14-3 Com.tif	(x=12.42 y=114.11)	FALSE	114.788	72.0703	114.788	2	(x=12.33 y=114.37)	115.03	72.2999	115.03	12.334	114.367	(x=12.50 y=113.86)	114.546	71.8409	114.546	12.5023	113.862	12.4182	114.114	0	0	0	0	0	0	FALSE	undefined	FALSE	0
b21	469a4977-3532-44ed-b13a-8a1e044fff7e	b21	0	Experiment 3	156	156	156	2020-10-07		1	Experiment 3			Experiment 3	1	14-3 Com.tif			14-3 Com.tif	(x=15.14 y=31.92)	FALSE	35.3297	62.1419	35.3297	2	(x=14.77 y=32.03)	35.2698	62.3858	35.2698	14.7734	32.0266	(x=15.50 y=31.82)	35.3935	61.8994	35.3935	15.4999	31.819	15.1367	31.9228	1	1	1	1	1	0	FALSE	unilongitudinal	TRUE	1
b22	0c0711c5-71d2-4a70-b8b2-6258618aae62	b22	0	Experiment 3	156	156	156	2020-10-07		1	Experiment 3			Experiment 3	1	14-3 Com.tif			14-3 Com.tif	(x=15.84 y=21.68)	FALSE	26.8506	67.8699	26.8506	2	(x=15.46 y=21.54)	26.5092	68.251	26.5092	15.4576	21.5359	(x=16.21 y=21.83)	27.1942	67.4888	27.1942	16.2122	21.8332	15.8351	21.6842	1	1	1	1	1	0	FALSE	unilongitudinal	TRUE	1
b23	0d771150-1862-4cf3-9570-5ac1cdf34a31	b23	0	Experiment 3	156	156	156	2020-10-07		1	Experiment 3			Experiment 3	1	14-3 Com.tif			14-3 Com.tif	(x=18.02 y=79.97)	FALSE	81.9804	50.4287	81.9804	2	(x=18.02 y=80.29)	82.292	50.5139	82.292	18.0222	80.2943	(x=18.02 y=79.66)	81.6687	50.3459	81.6687	18.0215	79.6555	18.0221	79.9749	1	1	1	1	1	0	FALSE	unilongitudinal	TRUE	1
b24	1ed3397b-5ca2-4bba-b727-262a37a3013a	b24	0	Experiment 3	156	156	156	2020-10-07		1	Experiment 3			Experiment 3	1	14-3 Com.tif			14-3 Com.tif	(x=18.86 y=94.82)	FALSE	96.6756	55.4756	96.6756	2	(x=18.39 y=94.74)	96.5064	55.8468	96.5064	18.3861	94.7388	(x=19.34 y=94.90)	96.8472	55.1063	96.8472	19.3385	94.8968	18.8623	94.8176	1	1	1	1	1	0	FALSE	unilongitudinal	TRUE	1
b25	219f24e6-4712-455c-8c36-1fb3fdbf39d6	b25	0	Experiment 3	156	156	156	2020-10-07		1	Experiment 3			Experiment 3	1	14-3 Com.tif			14-3 Com.tif	(x=18.61 y=105.09)	FALSE	106.729	61.5287	106.729	2	(x=18.51 y=105.59)	107.203	61.9234	107.203	18.5076	105.594	(x=18.72 y=104.59)	106.257	61.1314	106.257	18.723	104.595	18.612	105.094	1	1	1	0	0	1	FALSE	unilongitudinal	TRUE	1
b26	486a9c3e-5791-4333-894a-027cbc090b62	b26	0	Experiment 3	156	156	156	2020-10-07		1	Experiment 3			Experiment 3	1	14-3 Com.tif			14-3 Com.tif	(x=20.82 y=49.96)	FALSE	54.1272	48.7859	54.1272	2	(x=20.22 y=50.67)	54.5591	49.1129	54.5591	20.2245	50.6721	(x=21.49 y=49.31)	53.7887	48.393	53.7887	21.4862	49.311	20.8233	49.9615	2	2	2	1	1	1	TRUE	bilongitudinal	FALSE	1
b27	e0c21ade-fa9e-40f1-aa52-0d919b10b920	b27	0	Experiment 3	156	156	156	2020-10-07		1	Experiment 3			Experiment 3	1	14-3 Com.tif			14-3 Com.tif	(x=21.11 y=31.96)	FALSE	38.3032	57.2629	38.3032	2	(x=20.97 y=32.50)	38.6813	57.0487	38.6813	20.9686	32.5048	(x=21.27 y=31.42)	37.9396	57.4699	37.9396	21.2663	31.4191	21.1112	31.9603	2	2	2	1	1	1	TRUE	bilongitudinal	FALSE	2
b28	87dff630-fa34-47e9-bd68-362ba94209b1	b28	0	Experiment 3	156	156	156	2020-10-07		1	Experiment 3			Experiment 3	1	14-3 Com.tif			14-3 Com.tif	(x=21.68 y=96.25)	FALSE	98.6572	53.8431	98.6572	2	(x=21.66 y=95.58)	98.0022	53.4961	98.0022	21.6552	95.5798	(x=21.74 y=96.91)	99.32	54.1533	99.32	21.7441	96.9105	21.6751	96.2468	2	2	2	1	1	1	TRUE	bilongitudinal	FALSE	1
b29	6d42a004-90ab-4e16-86a2-079ceae9764a	b29	0	Experiment 3	156	156	156	2020-10-07		1	Experiment 3			Experiment 3	1	14-3 Com.tif			14-3 Com.tif	(x=24.26 y=75.89)	FALSE	79.6705	43.3959	79.6705	2	(x=23.92 y=75.89)	79.5702	43.7222	79.5702	23.9242	75.8884	(x=24.59 y=75.89)	79.7724	43.0699	79.7724	24.5915	75.8874	24.2578	75.8877	1	1	1	0	0	1	FALSE	unilongitudinal	TRUE	1
b30	768a7b0a-4fa3-4a33-8d28-8373866762da	b30	0	Experiment 3	156	156	156	2020-10-07		1	Experiment 3			Experiment 3	1	14-3 Com.tif			14-3 Com.tif	(x=24.38 y=72.41)	FALSE	76.407	42.6676	76.407	2	(x=24.41 y=71.85)	75.8785	42.5691	75.8785	24.4094	71.8452	(x=24.36 y=72.98)	76.938	42.768	76.938	24.3628	72.9789	24.3833	72.4119	2	2	2	1	1	1	TRUE	bilongitudinal	FALSE	2
b31	91e071ce-4a16-4470-8eb0-7606d3a9dac9	b31	0	Experiment 3	156	156	156	2020-10-07		1	Experiment 3			Experiment 3	1	14-3 Com.tif			14-3 Com.tif	(x=24.63 y=51.35)	FALSE	56.9475	44.7366	56.9475	2	(x=24.31 y=51.35)	56.8141	45.0359	56.8141	24.3081	51.3513	(x=24.95 y=51.35)	57.0859	44.4362	57.0859	24.9485	51.3456	24.6283	51.3465	1	1	1	1	1	0	FALSE	unilongitudinal	TRUE	1
b32	12184110-7eeb-42ee-9b3b-7cf4cd7fbf34	b32	0	Experiment 3	156	156	156	2020-10-07		1	Experiment 3			Experiment 3	1	14-3 Com.tif			14-3 Com.tif	(x=25.09 y=80.39)	FALSE	84.2117	43.7794	84.2117	2	(x=24.71 y=80.35)	84.0621	44.1251	84.0621	24.7126	80.3475	(x=25.47 y=80.43)	84.3632	43.4344	84.3632	25.4665	80.4276	25.0896	80.3873	1	1	1	1	1	0	FALSE	unilongitudinal	TRUE	1
b33	e5ef7243-f50a-4903-ac34-ca0c6305d5b3	b33	0	Experiment 3	156	156	156	2020-10-07		1	Experiment 3			Experiment 3	1	14-3 Com.tif			14-3 Com.tif	(x=25.31 y=30.24)	FALSE	39.4364	55.1018	39.4364	2	(x=24.94 y=30.66)	39.5258	55.1047	39.5258	24.9401	30.664	(x=25.69 y=29.81)	39.3529	55.1066	39.3529	25.6868	29.8135	25.3142	30.2394	2	2	2	1	1	1	TRUE	bilongitudinal	FALSE	2
b34	106e8180-bfe6-4bbb-9cfe-eeff21228a7c	b34	0	Experiment 3	156	156	156	2020-10-07		1	Experiment 3			Experiment 3	1	14-3 Com.tif			14-3 Com.tif	(x=27.68 y=59.24)	FALSE	65.3915	39.6825	65.3915	2	(x=27.63 y=59.56)	65.6599	39.6703	65.6599	27.6318	59.5627	(x=27.72 y=58.93)	65.1232	39.6978	65.1232	27.7247	58.9268	27.6785	59.2448	1	1	1	0	0	1	FALSE	unilongitudinal	TRUE	1
b35	b9d720e6-c5c4-4511-a7ab-6bdbc8435e18	b35	0	Experiment 3	156	156	156	2020-10-07		1	Experiment 3			Experiment 3	1	14-3 Com.tif			14-3 Com.tif	(x=28.17 y=24.60)	FALSE	37.3989	57.0163	37.3989	2	(x=28.03 y=25.04)	37.5904	56.7824	37.5904	28.0338	25.043	(x=28.31 y=24.15)	37.2122	57.2531	37.2122	28.307	24.1549	28.1704	24.5989	1	1	1	0	0	1	FALSE	unilongitudinal	TRUE	1
b36	13185530-722e-46ae-9b18-a8c654eadec8	b36	0	Experiment 3	156	156	156	2020-10-07		1	Experiment 3			Experiment 3	1	14-3 Com.tif			14-3 Com.tif	(x=31.13 y=4.80)	FALSE	31.499	71.343	31.499	2	(x=30.64 y=4.99)	31.0448	71.4197	31.0448	30.641	4.99094	(x=31.62 y=4.59)	31.9526	71.2759	31.9526	31.6206	4.59422	31.1319	4.79527	1	1	1	1	1	0	FALSE	unilongitudinal	TRUE	1
b37	a0d34482-fa76-4f08-be23-fb0e4269cf3e	b37	0	Experiment 3	156	156	156	2020-10-07		1	Experiment 3			Experiment 3	1	14-3 Com.tif			14-3 Com.tif	(x=31.75 y=103.20)	FALSE	107.979	50.5388	107.979	2	(x=31.71 y=102.84)	107.62	50.3016	107.62	31.7146	102.841	(x=31.79 y=103.57)	108.337	50.7775	108.337	31.7873	103.569	31.751	103.205	1	1	1	0	0	1	FALSE	unilongitudinal	TRUE	1
b38	5bc34a61-763d-4740-96bc-93761a7fda3f	b38	0	Experiment 3	156	156	156	2020-10-07		1	Experiment 3			Experiment 3	1	14-3 Com.tif			14-3 Com.tif	(x=32.54 y=6.01)	FALSE	33.089	69.5906	33.089	2	(x=32.28 y=6.67)	32.9656	69.1451	32.9656	32.2841	6.66822	(x=32.79 y=5.35)	33.2217	70.0444	33.2217	32.7876	5.35299	32.5383	6.01154	2	2	2	1	1	1	TRUE	bilongitudinal	FALSE	1
b39	9148e0ca-2d3f-44a8-ac31-f4524a14a398	b39	0	Experiment 3	156	156	156	2020-10-07		1	Experiment 3			Experiment 3	1	14-3 Com.tif			14-3 Com.tif	(x=33.01 y=97.77)	FALSE	103.186	45.8273	103.186	2	(x=32.55 y=97.74)	103.014	46.1469	103.014	32.5468	97.7376	(x=33.46 y=97.78)	103.352	45.5045	103.352	33.465	97.7846	33.0057	97.765	1	1	1	0	0	1	FALSE	unilongitudinal	TRUE	1
b40	d65bf669-9743-498b-944b-f4a55fdbc862	b40	0	Experiment 3	156	156	156	2020-10-07		1	Experiment 3			Experiment 3	1	14-3 Com.tif			14-3 Com.tif	(x=33.41 y=82.51)	FALSE	89.0165	36.8378	89.0165	2	(x=33.16 y=82.85)	89.2386	37.2126	89.2386	33.1551	82.8508	(x=33.66 y=82.17)	88.7975	36.4632	88.7975	33.661	82.1702	33.4073	82.5099	1	1	1	1	1	0	FALSE	unilongitudinal	TRUE	1
b41	5771a15b-01b7-4bdc-a631-e21ba4027bfa	b41	0	Experiment 3	156	156	156	2020-10-07		1	Experiment 3			Experiment 3	1	14-3 Com.tif			14-3 Com.tif	(x=34.23 y=7.48)	FALSE	35.0349	67.4889	35.0349	2	(x=33.72 y=7.33)	34.5111	67.8617	34.5111	33.7238	7.32955	(x=34.73 y=7.62)	35.5591	67.1228	35.5591	34.7333	7.61901	34.2276	7.47742	2	2	2	1	1	1	TRUE	bilongitudinal	FALSE	1
b42	04875e8f-c6a2-4556-96c9-f8b83d7585be	b42	0	Experiment 3	156	156	156	2020-10-07		1	Experiment 3			Experiment 3	1	14-3 Com.tif			14-3 Com.tif	(x=34.76 y=84.17)	FALSE	91.0668	36.3885	91.0668	2	(x=34.43 y=84.48)	91.23	36.8344	91.23	34.4266	84.485	(x=35.10 y=83.86)	90.9103	35.9418	90.9103	35.1019	83.8602	34.7626	84.1708	1	1	1	0	0	1	FALSE	unilongitudinal	TRUE	1
b43	26ffa68f-04cb-4603-bc5f-1413f701bf2b	b43	0	Experiment 3	156	156	156	2020-10-07		1	Experiment 3			Experiment 3	1	14-3 Com.tif			14-3 Com.tif	(x=34.91 y=124.01)	FALSE	128.825	65.5502	128.825	2	(x=34.42 y=123.35)	128.06	65.2171	128.06	34.4154	123.349	(x=35.22 y=124.76)	129.64	66.0616	129.64	35.2238	124.763	34.9055	124.006	2	2	2	1	1	1	TRUE	bilongitudinal	FALSE	0
b44	eabe426f-8b66-46e7-91a0-a6c86416c8db	b44	0	Experiment 3	156	156	156	2020-10-07		1	Experiment 3			Experiment 3	1	14-3 Com.tif			14-3 Com.tif	(x=35.00 y=57.28)	FALSE	67.1234	33.0265	67.1234	2	(x=34.44 y=56.92)	66.5263	33.6609	66.5263	34.4424	56.9164	(x=35.55 y=57.64)	67.7229	32.3941	67.7229	35.5483	57.643	34.9962	57.2785	2	2	2	1	1	1	TRUE	bilongitudinal	FALSE	2
b46	ee97f0ee-86e2-49c7-be80-a6ef36dd93fb	b46	0	Experiment 3	156	156	156	2020-10-07		1	Experiment 3			Experiment 3	1	14-3 Com.tif			14-3 Com.tif	(x=36.71 y=41.19)	FALSE	55.1747	39.3189	55.1747	2	(x=36.34 y=41.06)	54.8304	39.686	54.8304	36.3376	41.0604	(x=37.07 y=41.33)	55.5195	38.9523	55.5195	37.0732	41.3279	36.7054	41.1941	1	1	1	1	1	0	FALSE	unilongitudinal	TRUE	1
b47	3520a84f-10f5-42b5-ac0b-73613c2f923c	b47	0	Experiment 3	156	156	156	2020-10-07		1	Experiment 3			Experiment 3	1	14-3 Com.tif			14-3 Com.tif	(x=36.59 y=51.98)	FALSE	63.565	33.4681	63.565	2	(x=36.41 y=51.59)	63.147	33.7972	63.147	36.4094	51.5936	(x=36.76 y=52.37)	63.983	33.1411	63.983	36.7614	52.3682	36.5854	51.9809	1	1	1	1	1	0	FALSE	unilongitudinal	TRUE	1
b48	8c082eba-c932-4859-b25b-4ffb13a3900e	b48	0	Experiment 3	156	156	156	2020-10-07		1	Experiment 3			Experiment 3	1	14-3 Com.tif			14-3 Com.tif	(x=36.91 y=109.67)	FALSE	115.714	52.2937	115.714	2	(x=36.49 y=109.96)	115.857	52.7724	115.857	36.4924	109.96	(x=37.33 y=109.38)	115.571	51.8151	115.571	37.3306	109.376	36.9119	109.668	1	1	1	1	1	0	FALSE	unilongitudinal	TRUE	1
b49	6d3b0c61-c724-4bb6-b045-da513045888d	b49	0	Experiment 3	156	156	156	2020-10-07		1	Experiment 3			Experiment 3	1	14-3 Com.tif			14-3 Com.tif	(x=38.28 y=123.14)	FALSE	128.955	63.213	128.955	2	(x=37.94 y=123.40)	129.103	63.5927	129.103	37.9442	123.401	(x=38.61 y=122.89)	128.809	62.8338	128.809	38.6102	122.886	38.2772	123.144	1	1	1	1	1	0	FALSE	unilongitudinal	TRUE	1
b51	c194dd11-59d5-4ff8-bf66-c38d4857d53d	b51	0	Experiment 3	156	156	156	2020-10-07		1	Experiment 3			Experiment 3	1	14-3 Com.tif			14-3 Com.tif	(x=38.93 y=11.84)	FALSE	40.6929	61.4372	40.6929	2	(x=38.58 y=11.45)	40.241	61.9465	40.241	38.5786	11.4466	(x=39.28 y=12.23)	41.1444	60.927	41.1444	39.284	12.2323	38.933	11.838	1	1	1	0	0	1	FALSE	unilongitudinal	TRUE	1
b52	4c5065a0-3241-46a5-87e9-bafaa920573e	b52	0	Experiment 3	156	156	156	2020-10-07		1	Experiment 3			Experiment 3	1	14-3 Com.tif			14-3 Com.tif	(x=39.02 y=15.94)	FALSE	42.152	57.767	42.152	2	(x=38.86 y=16.32)	42.1469	57.506	42.1469	38.8571	16.3244	(x=39.19 y=15.55)	42.1614	58.03	42.1614	39.1907	15.546	39.0239	15.9352	1	1	1	1	1	0	FALSE	unilongitudinal	TRUE	1
b53	d019473b-ef15-4ce5-8cd6-5719344b6d44	b53	0	Experiment 3	156	156	156	2020-10-07		1	Experiment 3			Experiment 3	1	14-3 Com.tif			14-3 Com.tif	(x=39.32 y=112.45)	FALSE	119.126	53.3327	119.126	2	(x=39.25 y=112.00)	118.682	52.9859	118.682	39.2474	112.004	(x=39.36 y=112.90)	119.565	53.6974	119.565	39.3598	112.9	39.3169	112.451	1	1	1	0	0	1	FALSE	unilongitudinal	TRUE	1
b54	09220bd1-28b5-4a5a-ac8e-b31e8c78e9a7	b54	0	Experiment 3	156	156	156	2020-10-07		1	Experiment 3			Experiment 3	1	14-3 Com.tif			14-3 Com.tif	(x=40.73 y=81.41)	FALSE	91.0298	29.8331	91.0298	2	(x=40.36 y=81.76)	91.1798	30.3303	91.1798	40.3576	81.762	(x=41.11 y=81.06)	90.8893	29.3347	90.8893	41.1054	81.063	40.729	81.4099	1	1	1	0	0	1	FALSE	unilongitudinal	TRUE	1
b55	45d56547-d114-421b-acd6-4d4b9dc80254	b55	0	Experiment 3	156	156	156	2020-10-07		1	Experiment 3			Experiment 3	1	14-3 Com.tif			14-3 Com.tif	(x=41.03 y=97.23)	FALSE	105.532	39.892	105.532	2	(x=40.81 y=98.05)	106.202	40.6628	106.202	40.8094	98.0483	(x=41.33 y=96.44)	104.923	39.0904	104.923	41.3348	96.4377	41.0296	97.2292	2	2	2	1	1	1	TRUE	bilongitudinal	FALSE	0
b56	d10dc373-f48c-4af6-9319-3d5a89b61745	b56	0	Experiment 3	156	156	156	2020-10-07		1	Experiment 3			Experiment 3	1	14-3 Com.tif			14-3 Com.tif	(x=41.24 y=52.88)	FALSE	67.0609	28.9168	67.0609	2	(x=41.23 y=52.42)	66.6929	29.1465	66.6929	41.2311	52.4207	(x=41.23 y=53.34)	67.4199	28.7072	67.4199	41.2314	53.3425	41.2395	52.8816	1	1	1	0	0	1	FALSE	unilongitudinal	TRUE	1
b57	74198aee-ba35-4c7b-b3bc-bb26b5b269a2	b57	0	Experiment 3	156	156	156	2020-10-07		1	Experiment 3			Experiment 3	1	14-3 Com.tif			14-3 Com.tif	(x=42.63 y=56.41)	FALSE	70.7029	26.1303	70.7029	2	(x=42.39 y=55.98)	70.2211	26.5155	70.2211	42.3925	55.981	(x=42.87 y=56.83)	71.1862	25.7424	71.1862	42.8713	56.8289	42.6275	56.4075	2	2	2	1	1	1	TRUE	bilongitudinal	FALSE	1
b58	dead2b12-0c9a-433c-8bd3-15fc511028d3	b58	0	Experiment 3	156	156	156	2020-10-07		1	Experiment 3			Experiment 3	1	14-3 Com.tif			14-3 Com.tif	(x=42.78 y=104.34)	FALSE	112.768	44.6056	112.768	2	(x=42.51 y=103.85)	112.218	44.3436	112.218	42.5128	103.853	(x=43.05 y=104.82)	113.318	44.8714	113.318	43.0541	104.821	42.7826	104.337	1	1	1	0	0	1	FALSE	unilongitudinal	TRUE	1
b59	0fa10a6d-fc0c-48d1-ae2f-951a013076a6	b59	0	Experiment 3	156	156	156	2020-10-07		1	Experiment 3			Experiment 3	1	14-3 Com.tif			14-3 Com.tif	(x=43.69 y=35.86)	FALSE	56.5209	38.425	56.5209	2	(x=43.23 y=36.19)	56.3819	38.4368	56.3819	43.2349	36.1892	(x=44.12 y=35.50)	56.6273	38.4601	56.6273	44.1153	35.5034	43.687	35.8617	1	1	1	1	1	0	FALSE	unilongitudinal	TRUE	1
b60	cdec0487-dbda-49cb-b504-69878166afba	b60	0	Experiment 3	156	156	156	2020-10-07		1	Experiment 3			Experiment 3	1	14-3 Com.tif			14-3 Com.tif	(x=43.55 y=120.92)	FALSE	128.528	58.9778	128.528	2	(x=43.33 y=121.29)	128.799	59.4005	128.799	43.3343	121.29	(x=43.77 y=120.56)	128.259	58.5552	128.259	43.7733	120.558	43.5538	120.924	1	1	1	0	0	1	FALSE	unilongitudinal	TRUE	1
b61	2e57fc28-4325-4e58-8218-b007896924df	b61	0	Experiment 3	156	156	156	2020-10-07		1	Experiment 3			Experiment 3	1	14-3 Com.tif			14-3 Com.tif	(x=43.64 y=76.00)	FALSE	87.6352	24.8408	87.6352	2	(x=43.59 y=75.43)	87.119	24.6845	87.119	43.5875	75.4311	(x=43.71 y=76.56)	88.1583	24.9941	88.1583	43.7106	76.5589	43.6413	75.9958	2	2	2	1	1	1	TRUE	bilongitudinal	FALSE	1
b62	d31429c6-cc58-4881-a3f5-56c00ef605d3	b62	0	Experiment 3	156	156	156	2020-10-07		1	Experiment 3			Experiment 3	1	14-3 Com.tif			14-3 Com.tif	(x=43.97 y=61.44)	FALSE	75.5508	23.2831	75.5508	2	(x=43.64 y=61.10)	75.0846	23.6848	75.0846	43.6389	61.101	(x=44.31 y=61.77)	76.0174	22.8853	76.0174	44.305	61.7714	43.9727	61.4355	2	2	2	1	1	1	TRUE	bilongitudinal	FALSE	1
b63	099847a5-74e6-47af-9dbe-189910939399	b63	0	Experiment 3	156	156	156	2020-10-07		1	Experiment 3			Experiment 3	1	14-3 Com.tif			14-3 Com.tif	(x=45.12 y=56.43)	FALSE	72.2524	23.8475	72.2524	2	(x=44.80 y=56.20)	71.8684	24.239	71.8684	44.7974	56.1984	(x=45.44 y=56.67)	72.6365	23.4562	72.6365	45.4415	56.6668	45.1195	56.4326	1	1	1	1	1	0	FALSE	unilongitudinal	TRUE	1
b64	b4bd2539-282e-4927-93ce-c342b03c4be9	b64	0	Experiment 3	156	156	156	2020-10-07		1	Experiment 3			Experiment 3	1	14-3 Com.tif			14-3 Com.tif	(x=45.28 y=99.90)	FALSE	109.684	39.5184	109.684	2	(x=44.78 y=99.96)	109.531	39.8401	109.531	44.7838	99.9572	(x=45.79 y=99.85)	109.848	39.2085	109.848	45.7867	99.8512	45.2847	99.8992	1	1	1	1	1	0	FALSE	unilongitudinal	TRUE	1
b65	ccbddc29-b91f-481e-bcf9-794829626773	b65	0	Experiment 3	156	156	156	2020-10-07		1	Experiment 3			Experiment 3	1	14-3 Com.tif			14-3 Com.tif	(x=45.58 y=50.75)	FALSE	68.2109	26.4153	68.2109	2	(x=45.09 y=50.23)	67.5007	27.1156	67.5007	45.0916	50.2305	(x=46.06 y=51.27)	68.9212	25.7165	68.9212	46.0601	51.2698	45.5778	50.7483	2	2	2	1	1	1	TRUE	bilongitudinal	FALSE	0
b66	c35b916a-804b-4976-b6ed-0bb74d85bc92	b66	0	Experiment 3	156	156	156	2020-10-07		1	Experiment 3			Experiment 3	1	14-3 Com.tif			14-3 Com.tif	(x=45.95 y=44.99)	FALSE	64.3084	29.9768	64.3084	2	(x=45.62 y=44.83)	63.9605	30.3212	63.9605	45.6243	44.826	(x=46.28 y=45.15)	64.6565	29.6329	64.6565	46.2783	45.153	45.9513	44.9895	1	1	1	1	1	0	FALSE	unilongitudinal	TRUE	1
b67	c2edf670-5f17-4940-897d-fbe6ce30ba50	b67	0	Experiment 3	156	156	156	2020-10-07		1	Experiment 3			Experiment 3	1	14-3 Com.tif			14-3 Com.tif	(x=46.44 y=82.55)	FALSE	94.7128	25.7177	94.7128	2	(x=46.06 y=82.35)	94.3585	25.9009	94.3585	46.0564	82.3549	(x=46.81 y=82.75)	95.0765	25.5555	95.0765	46.8099	82.7549	46.437	82.5477	1	1	1	0	0	1	FALSE	unilongitudinal	TRUE	1
b68	8b238c19-c7e8-40bb-a2b7-c8166e1390d1	b68	0	Experiment 3	156	156	156	2020-10-07		1	Experiment 3			Experiment 3	1	14-3 Com.tif			14-3 Com.tif	(x=46.33 y=13.59)	FALSE	48.2855	56.8287	48.2855	2	(x=46.15 y=13.91)	48.206	56.5935	48.206	46.1541	13.9145	(x=46.51 y=13.27)	48.3674	57.0654	48.3674	46.5107	13.2727	46.3325	13.5936	1	1	1	0	0	1	FALSE	unilongitudinal	TRUE	1
b69	3ec598f9-a778-4144-9cdf-19ddfbf315c3	b69	0	Experiment 3	156	156	156	2020-10-07		1	Experiment 3			Experiment 3	1	14-3 Com.tif			14-3 Com.tif	(x=46.57 y=115.81)	FALSE	124.827	53.098	124.827	2	(x=46.30 y=115.60)	124.532	53.0067	124.532	46.3039	115.603	(x=46.84 y=116.02)	125.123	53.1913	125.123	46.8443	116.023	46.5741	115.813	1	1	1	1	1	0	FALSE	unilongitudinal	TRUE	1
b70	346b946b-706c-4325-855f-0d49a82c29ec	b70	0	Experiment 3	156	156	156	2020-10-07		1	Experiment 3			Experiment 3	1	14-3 Com.tif			14-3 Com.tif	(x=47.21 y=78.88)	FALSE	91.9265	22.9723	91.9265	2	(x=46.96 y=78.45)	91.4342	22.9592	91.4342	46.9616	78.4527	(x=47.46 y=79.30)	92.4188	22.9916	92.4188	47.4575	79.3033	47.2076	78.8791	2	2	2	1	1	1	TRUE	bilongitudinal	FALSE	2
b71	591ba1af-a060-4d1c-836a-1cea7a2488c0	b71	0	Experiment 3	156	156	156	2020-10-07		1	Experiment 3			Experiment 3	1	14-3 Com.tif			14-3 Com.tif	(x=48.70 y=63.98)	FALSE	80.4083	18.1613	80.4083	2	(x=48.06 y=63.48)	79.6162	18.8737	79.6162	48.059	63.475	(x=49.34 y=64.49)	81.2	17.4562	81.2	49.3412	64.4893	48.6989	63.9836	2	2	2	1	1	1	TRUE	bilongitudinal	FALSE	0
b72	435fe338-31d6-48ac-a139-8e0950842af7	b72	0	Experiment 3	156	156	156	2020-10-07		1	Experiment 3			Experiment 3	1	14-3 Com.tif			14-3 Com.tif	(x=50.82 y=100.64)	FALSE	112.744	37.4902	112.744	2	(x=50.44 y=100.54)	112.479	37.5609	112.479	50.4362	100.537	(x=51.20 y=100.74)	113.01	37.4236	113.01	51.2048	100.744	50.8205	100.641	1	1	1	0	0	1	FALSE	unilongitudinal	TRUE	1
b73	e164de62-f81d-456e-bd95-aa7bcf91874e	b73	0	Experiment 3	156	156	156	2020-10-07		1	Experiment 3			Experiment 3	1	14-3 Com.tif			14-3 Com.tif	(x=51.28 y=67.62)	FALSE	84.8637	15.4128	84.8637	2	(x=50.91 y=67.48)	84.5324	15.7754	84.5324	50.9078	67.4842	(x=51.65 y=67.75)	85.1955	15.0519	85.1955	51.6495	67.7539	51.2787	67.6191	1	1	1	0	0	1	FALSE	unilongitudinal	TRUE	1
b74	737a9d82-78f4-4dca-a4b5-060d165f9ec1	b74	0	Experiment 3	156	156	156	2020-10-07		1	Experiment 3			Experiment 3	1	14-3 Com.tif			14-3 Com.tif	(x=52.07 y=33.13)	FALSE	61.7197	36.567	61.7197	2	(x=51.86 y=32.79)	61.3577	36.9666	61.3577	51.8635	32.7863	(x=52.28 y=33.47)	62.0823	36.1674	62.0823	52.2843	33.4748	52.0739	33.1305	1	1	1	0	0	1	FALSE	unilongitudinal	TRUE	1
b75	aabfad4f-f58e-4742-87b8-4065ced39606	b75	0	Experiment 3	156	156	156	2020-10-07		1	Experiment 3			Experiment 3	1	14-3 Com.tif			14-3 Com.tif	(x=52.88 y=84.06)	FALSE	99.3035	22.1947	99.3035	2	(x=52.73 y=84.67)	99.7452	22.7656	99.7452	52.7308	84.6674	(x=53.01 y=83.44)	98.8538	21.6334	98.8538	53.0066	83.4409	52.8757	84.0557	2	2	2	1	1	1	TRUE	bilongitudinal	FALSE	2
b76	51e1465e-d714-450f-b763-a4f0dc371881	b76	0	Experiment 3	156	156	156	2020-10-07		1	Experiment 3			Experiment 3	1	14-3 Com.tif			14-3 Com.tif	(x=55.96 y=57.36)	FALSE	80.1333	14.1815	80.1333	2	(x=55.28 y=57.83)	80.0056	14.402	80.0056	55.2832	57.833	(x=56.60 y=56.84)	80.2165	14.0586	80.2165	56.5986	56.8445	55.957	57.3599	2	2	2	1	1	1	TRUE	bilongitudinal	FALSE	0
b77	79f27a7e-6df6-4ef4-b98c-9b2167130347	b77	0	Experiment 3	156	156	156	2020-10-07		1	Experiment 3			Experiment 3	1	14-3 Com.tif			14-3 Com.tif	(x=55.53 y=60.15)	FALSE	81.8627	12.8976	81.8627	2	(x=55.45 y=60.90)	82.3594	12.6083	82.3594	55.4478	60.8983	(x=55.60 y=59.40)	81.3602	13.2348	81.3602	55.5956	59.4021	55.5282	60.1508	2	2	2	1	1	1	TRUE	bilongitudinal	FALSE	0
b78	22a1d74e-77a1-41d4-a309-ab16687d597d	b78	0	Experiment 3	156	156	156	2020-10-07		1	Experiment 3			Experiment 3	1	14-3 Com.tif			14-3 Com.tif	(x=56.04 y=99.44)	FALSE	114.143	34.4542	114.143	2	(x=55.89 y=99.87)	114.443	34.9062	114.443	55.8939	99.8656	(x=56.19 y=99.01)	113.844	34.0022	113.844	56.1897	99.0111	56.0418	99.4384	1	1	1	1	1	0	FALSE	unilongitudinal	TRUE	1
b79	dd23c2d7-11bb-49b9-8914-b4d2d654dff6	b79	0	Experiment 3	156	156	156	2020-10-07		1	Experiment 3			Experiment 3	1	14-3 Com.tif			14-3 Com.tif	(x=56.60 y=27.75)	FALSE	63.0304	40.1971	63.0304	2	(x=56.53 y=27.32)	62.7844	40.6269	62.7844	56.5295	27.3186	(x=56.67 y=28.17)	63.2818	39.7668	63.2818	56.665	28.1719	56.5952	27.7455	1	1	1	1	1	0	FALSE	unilongitudinal	TRUE	1
b80	dc1c51a6-27c5-4d4b-aa49-eb014377ed15	b80	0	Experiment 3	156	156	156	2020-10-07		1	Experiment 3			Experiment 3	1	14-3 Com.tif			14-3 Com.tif	(x=57.15 y=62.23)	FALSE	84.4939	10.491	84.4939	2	(x=56.85 y=62.13)	84.2143	10.8095	84.2143	56.8466	62.133	(x=57.46 y=62.33)	84.7726	10.1729	84.7726	57.4569	62.3306	57.1514	62.2329	1	1	1	0	0	1	FALSE	unilongitudinal	TRUE	1
b81	a30e3fb4-f11e-41cb-9011-6e1041504534	b81	0	Experiment 3	156	156	156	2020-10-07		1	Experiment 3			Experiment 3	1	14-3 Com.tif			14-3 Com.tif	(x=60.53 y=104.71)	FALSE	120.947	38.5414	120.947	2	(x=60.30 y=104.45)	120.606	38.3181	120.606	60.3022	104.448	(x=60.75 y=104.98)	121.288	38.7667	121.288	60.7522	104.975	60.5273	104.712	1	1	1	1	1	0	FALSE	unilongitudinal	TRUE	1
b82	0da57c7d-43e8-46ec-9183-79adf495bbea	b82	0	Experiment 3	156	156	156	2020-10-07		1	Experiment 3			Experiment 3	1	14-3 Com.tif			14-3 Com.tif	(x=60.86 y=98.88)	FALSE	116.109	32.7362	116.109	2	(x=60.80 y=99.28)	116.418	33.1396	116.418	60.8009	99.2789	(x=60.92 y=98.48)	115.799	32.333	115.799	60.9184	98.4806	60.8616	98.88	1	1	1	1	1	0	FALSE	unilongitudinal	TRUE	1
b83	1406647b-478e-48e9-aa0d-82bfea601dcb	b83	0	Experiment 3	156	156	156	2020-10-07		1	Experiment 3			Experiment 3	1	14-3 Com.tif			14-3 Com.tif	(x=62.92 y=84.85)	FALSE	105.632	18.5705	105.632	2	(x=62.33 y=84.77)	105.22	18.6157	105.22	62.3349	84.7676	(x=63.50 y=84.93)	106.046	18.5446	106.046	63.4968	84.9343	62.9159	84.8505	1	1	1	0	0	1	FALSE	unilongitudinal	TRUE	1
b84	4f0360af-76ab-4093-968d-eaeeaed29b2a	b84	0	Experiment 3	156	156	156	2020-10-07		1	Experiment 3			Experiment 3	1	14-3 Com.tif			14-3 Com.tif	(x=64.86 y=21.58)	FALSE	68.3508	45.12	68.3508	2	(x=64.22 y=21.34)	67.6762	45.3845	67.6762	64.2226	21.3428	(x=65.50 y=21.79)	69.0258	44.8848	69.0258	65.4956	21.7921	64.8555	21.5779	2	2	2	1	1	1	TRUE	bilongitudinal	FALSE	1
b85	ba012d9f-31b5-403f-98e5-8f3efec85edd	b85	0	Experiment 3	156	156	156	2020-10-07		1	Experiment 3			Experiment 3	1	14-3 Com.tif			14-3 Com.tif	(x=64.41 y=90.21)	FALSE	110.845	23.657	110.845	2	(x=64.41 y=89.65)	110.394	23.1027	110.394	64.4112	89.6545	(x=64.41 y=90.77)	111.3	24.2111	111.3	64.4121	90.7681	64.4097	90.2113	2	2	2	1	1	1	TRUE	bilongitudinal	FALSE	1
b86	20c7003a-92da-46b7-833c-d60b6278969b	b86	0	Experiment 3	156	156	156	2020-10-07		1	Experiment 3			Experiment 3	1	14-3 Com.tif			14-3 Com.tif	(x=65.02 y=34.81)	FALSE	73.7537	31.8935	73.7537	2	(x=64.88 y=34.29)	73.3795	32.4232	73.3795	64.8761	34.2877	(x=65.18 y=35.33)	74.137	31.3665	74.137	65.1772	35.3303	65.0219	34.8104	1	1	1	0	0	1	FALSE	unilongitudinal	TRUE	1
b87	c562b393-2ae3-4e96-9322-2c27d92f3762	b87	0	Experiment 3	156	156	156	2020-10-07		1	Experiment 3			Experiment 3	1	14-3 Com.tif			14-3 Com.tif	(x=67.44 y=66.33)	FALSE	94.5874	0.845318	94.5874	2	(x=66.99 y=65.83)	93.9201	0.893082	93.9201	66.9878	65.8303	(x=67.89 y=66.81)	95.2551	1.23985	95.2551	67.8921	66.8147	67.4371	66.325	2	2	2	1	1	1	TRUE	bilongitudinal	FALSE	0
b88	1a0cb57f-365c-4490-8e64-2016fe325265	b88	0	Experiment 3	156	156	156	2020-10-07		1	Experiment 3			Experiment 3	1	14-3 Com.tif			14-3 Com.tif	(x=67.72 y=79.24)	FALSE	104.232	12.6186	104.232	2	(x=67.59 y=78.78)	103.801	12.1518	103.801	67.5914	78.7779	(x=67.85 y=79.69)	104.664	13.0858	104.664	67.8494	79.6935	67.72	79.2358	1	1	1	1	1	0	FALSE	unilongitudinal	TRUE	1
b89	4d625513-d37a-42dc-927c-2937b7ecb033	b89	0	Experiment 3	156	156	156	2020-10-07		1	Experiment 3			Experiment 3	1	14-3 Com.tif			14-3 Com.tif	(x=67.95 y=36.87)	FALSE	77.3044	29.8226	77.3044	2	(x=67.76 y=37.21)	77.3031	29.4702	77.3031	67.7573	37.2119	(x=68.14 y=36.52)	77.3076	30.1761	77.3076	68.1369	36.5217	67.9471	36.8668	1	1	1	0	0	1	FALSE	unilongitudinal	TRUE	1
b90	385b7dfa-f019-4abb-bb0e-04e4d96ee7ef	b90	0	Experiment 3	156	156	156	2020-10-07		1	Experiment 3			Experiment 3	1	14-3 Com.tif			14-3 Com.tif	(x=68.49 y=106.97)	FALSE	127.015	40.3481	127.015	2	(x=68.24 y=106.43)	126.424	39.7962	126.424	68.2381	106.427	(x=68.74 y=107.51)	127.606	40.9009	127.606	68.7375	107.51	68.4872	106.969	2	2	2	1	1	1	TRUE	bilongitudinal	FALSE	2
b91	f3196af7-732d-4588-9d95-74925c5e67f0	b91	0	Experiment 3	156	156	156	2020-10-07		1	Experiment 3			Experiment 3	1	14-3 Com.tif			14-3 Com.tif	(x=68.70 y=26.79)	FALSE	73.7352	39.9213	73.7352	2	(x=68.65 y=26.48)	73.581	40.2284	73.581	68.6501	26.4825	(x=68.74 y=27.10)	73.8909	39.6144	73.8909	68.7412	27.102	68.6953	26.7923	1	1	1	0	0	1	FALSE	unilongitudinal	TRUE	1
b92	a3dfb82f-0d07-4609-9aea-e2d245bb590b	b92	0	Experiment 3	156	156	156	2020-10-07		1	Experiment 3			Experiment 3	1	14-3 Com.tif			14-3 Com.tif	(x=70.10 y=74.92)	FALSE	102.605	8.9502	102.605	2	(x=69.93 y=74.59)	102.244	8.57434	102.244	69.9327	74.5876	(x=70.27 y=75.26)	102.966	9.32618	102.966	70.2686	75.2622	70.101	74.9247	1	1	1	1	1	0	FALSE	unilongitudinal	TRUE	1
b93	1cbfeea0-6b30-4562-b44a-c60f92e3110f	b93	0	Experiment 3	156	156	156	2020-10-07		1	Experiment 3			Experiment 3	1	14-3 Com.tif			14-3 Com.tif	(x=70.27 y=127.18)	FALSE	145.302	60.6271	145.302	2	(x=69.88 y=127.26)	145.179	60.6791	145.179	69.8788	127.255	(x=70.66 y=127.11)	145.425	60.5764	145.425	70.6573	127.106	70.2682	127.181	1	1	1	0	0	1	FALSE	unilongitudinal	TRUE	1
b94	e6389584-0dcc-4fc4-a959-9db0abb55b7b	b94	0	Experiment 3	156	156	156	2020-10-07		1	Experiment 3			Experiment 3	1	14-3 Com.tif			14-3 Com.tif	(x=72.15 y=34.04)	FALSE	79.7763	33.0825	79.7763	2	(x=71.70 y=34.32)	79.4948	32.7319	79.4948	71.7044	34.3206	(x=72.60 y=33.76)	80.0634	33.435	80.0634	72.5985	33.7581	72.1505	34.0377	2	2	2	1	1	1	TRUE	bilongitudinal	FALSE	2
b95	1a67f292-c04d-482b-9ddc-53e4630cb506	b95	0	Experiment 3	156	156	156	2020-10-07		1	Experiment 3			Experiment 3	1	14-3 Com.tif			14-3 Com.tif	(x=74.17 y=43.55)	FALSE	86.0075	24.3016	86.0075	2	(x=74.00 y=43.40)	85.7847	24.3954	85.7847	73.9988	43.3958	(x=74.33 y=43.71)	86.2289	24.204	86.2289	74.3322	43.7053	74.1676	43.5483	1	1	1	0	0	1	FALSE	unilongitudinal	TRUE	0
b96	c18f80da-3c49-457a-b1d9-7c4fd6183bea	b96	0	Experiment 3	156	156	156	2020-10-07		1	Experiment 3			Experiment 3	1	14-3 Com.tif			14-3 Com.tif	(x=76.52 y=78.46)	FALSE	109.595	15.3738	109.595	2	(x=76.22 y=78.29)	109.27	15.0579	109.27	76.2243	78.2935	(x=76.81 y=78.63)	109.919	15.6904	109.919	76.8114	78.6272	76.5176	78.4607	1	1	1	1	1	0	FALSE	unilongitudinal	TRUE	0
b97	8d72e2b2-fccc-40f4-81aa-5f642b14d72f	b97	0	Experiment 3	156	156	156	2020-10-07		1	Experiment 3			Experiment 3	1	14-3 Com.tif			14-3 Com.tif	(x=76.53 y=131.38)	FALSE	152.042	65.4625	152.042	2	(x=76.33 y=131.03)	151.639	65.0894	151.639	76.3251	131.03	(x=76.74 y=131.72)	152.446	65.836	152.446	76.7402	131.722	76.5327	131.376	1	1	1	0	0	1	FALSE	unilongitudinal	TRUE	0
b98	974979c3-239c-4d37-af65-5caa86df2d74	b98	0	Experiment 3	156	156	156	2020-10-07		1	Experiment 3			Experiment 3	1	14-3 Com.tif			14-3 Com.tif	(x=77.36 y=67.56)	FALSE	102.705	10.7348	102.705	2	(x=76.65 y=67.68)	102.253	10.0362	102.253	76.6458	67.6831	(x=78.07 y=67.40)	103.135	11.428	103.135	78.066	67.399	77.3591	67.5573	2	2	2	1	1	1	TRUE	bilongitudinal	FALSE	0
b99	0d689f58-c06b-46ba-b818-f4284286996a	b99	0	Experiment 3	156	156	156	2020-10-07		1	Experiment 3			Experiment 3	1	14-3 Com.tif			14-3 Com.tif	(x=78.56 y=40.36)	FALSE	88.3154	28.8702	88.3154	2	(x=77.93 y=40.37)	87.7653	28.6025	87.7653	77.9287	40.3718	(x=79.18 y=40.34)	88.8665	29.1489	88.8665	79.1833	40.3394	78.556	40.3556	2	2	2	1	1	1	TRUE	bilongitudinal	FALSE	1
b100	233ee471-4ca8-42b0-b16f-673fe2573e15	b100	0	Experiment 3	156	156	156	2020-10-07		1	Experiment 3			Experiment 3	1	14-3 Com.tif			14-3 Com.tif	(x=78.80 y=16.99)	FALSE	80.6114	51.1327	80.6114	2	(x=78.49 y=17.18)	80.3482	50.8751	80.3482	78.4898	17.1807	(x=79.11 y=16.80)	80.8755	51.3915	80.8755	79.1111	16.8009	78.8005	16.9908	1	1	1	1	1	0	FALSE	unilongitudinal	TRUE	1
b101	896e8b1e-0c6f-4a05-9c0b-ae93f599455f	b101	0	Experiment 3	156	156	156	2020-10-07		1	Experiment 3			Experiment 3	1	14-3 Com.tif			14-3 Com.tif	(x=78.94 y=94.03)	FALSE	122.769	29.994	122.769	2	(x=78.80 y=94.81)	123.281	30.6523	123.281	78.8029	94.8069	(x=78.99 y=93.24)	122.204	29.3014	122.204	78.9915	93.2428	78.9352	94.0296	2	2	2	1	1	1	TRUE	bilongitudinal	FALSE	1
b102	3443f5e6-5d31-43af-910c-2c5d3e3b37e8	b102	0	Experiment 3	156	156	156	2020-10-07		1	Experiment 3			Experiment 3	1	14-3 Com.tif			14-3 Com.tif	(x=79.15 y=39.10)	FALSE	88.279	30.2554	88.279	2	(x=78.86 y=38.93)	87.9412	30.2989	87.9412	78.8572	38.9255	(x=79.44 y=39.28)	88.6167	30.2156	88.6167	79.4359	39.2792	79.1466	39.1024	1	1	1	0	0	1	FALSE	unilongitudinal	TRUE	1
b104	2e01a6c8-90e5-44ff-9816-46a48123e3a8	b104	0	Experiment 3	156	156	156	2020-10-07		1	Experiment 3			Experiment 3	1	14-3 Com.tif			14-3 Com.tif	(x=83.02 y=129.17)	FALSE	153.551	64.6148	153.551	2	(x=82.60 y=129.10)	153.258	64.4357	153.258	82.5962	129.096	(x=83.45 y=129.25)	153.848	64.8006	153.848	83.4465	129.251	83.0218	129.171	1	1	1	0	0	1	FALSE	unilongitudinal	TRUE	1
b106	49d70998-e2fa-4633-ae80-b34cde88ad6c	b106	0	Experiment 3	156	156	156	2020-10-07		1	Experiment 3			Experiment 3	1	14-3 Com.tif			14-3 Com.tif	(x=84.52 y=83.38)	FALSE	118.724	24.4606	118.724	2	(x=84.33 y=83.03)	118.343	24.0826	118.343	84.326	83.0307	(x=84.70 y=83.73)	119.106	24.8393	119.106	84.7045	83.7336	84.5152	83.3821	1	1	1	0	0	1	FALSE	unilongitudinal	TRUE	1
b107	7066c637-e402-4546-8578-08803f811ab0	b107	0	Experiment 3	156	156	156	2020-10-07		1	Experiment 3			Experiment 3	1	14-3 Com.tif			14-3 Com.tif	(x=85.80 y=49.00)	FALSE	98.802	26.0432	98.802	2	(x=85.46 y=49.37)	98.694	25.5394	98.694	85.4577	49.3709	(x=86.14 y=48.63)	98.9196	26.5477	98.9196	86.1426	48.6264	85.7975	48.9962	1	1	1	1	1	0	FALSE	unilongitudinal	TRUE	1
b109	3386ddf6-e39f-49c8-9e42-0a9dc0bbc0d7	b109	0	Experiment 3	156	156	156	2020-10-07		1	Experiment 3			Experiment 3	1	14-3 Com.tif			14-3 Com.tif	(x=87.08 y=109.34)	FALSE	139.776	47.3086	139.776	2	(x=86.71 y=109.28)	139.497	47.0943	139.497	86.7059	109.277	(x=87.45 y=109.40)	140.055	47.525	140.055	87.4461	109.401	87.076	109.339	1	1	1	1	1	0	FALSE	unilongitudinal	TRUE	1
b110	40b642c8-c4ef-4e42-a66a-30b50d0d36a3	b110	0	Experiment 3	156	156	156	2020-10-07		1	Experiment 3			Experiment 3	1	14-3 Com.tif			14-3 Com.tif	(x=88.09 y=105.31)	FALSE	137.291	44.1863	137.291	2	(x=87.89 y=105.89)	137.615	44.6066	137.615	87.8893	105.894	(x=88.29 y=104.72)	136.972	43.7743	136.972	88.2892	104.72	88.087	105.306	2	2	2	1	1	1	TRUE	bilongitudinal	FALSE	1
b111	00c41fc4-4fcc-4d1b-a598-64442063e138	b111	0	Experiment 3	156	156	156	2020-10-07		1	Experiment 3			Experiment 3	1	14-3 Com.tif			14-3 Com.tif	(x=89.63 y=21.95)	FALSE	92.2782	50.2662	92.2782	2	(x=89.41 y=22.21)	92.1304	49.9344	92.1304	89.4129	22.2114	(x=89.85 y=21.69)	92.4262	50.5982	92.4262	89.8457	21.6875	89.6297	21.9497	1	1	1	0	0	1	FALSE	unilongitudinal	TRUE	1
b112	0a9d078c-8ddb-471f-80a6-39371c42298c	b112	0	Experiment 3	156	156	156	2020-10-07		1	Experiment 3			Experiment 3	1	14-3 Com.tif			14-3 Com.tif	(x=89.65 y=82.34)	FALSE	121.723	27.8234	121.723	2	(x=89.49 y=81.90)	121.313	27.4511	121.313	89.4949	81.9	(x=89.80 y=82.78)	122.133	28.1985	122.133	89.7995	82.7799	89.6472	82.3399	1	1	1	1	1	0	FALSE	unilongitudinal	TRUE	1
b113	106a3e58-7f12-4d85-8b14-9dfb16ea7315	b113	0	Experiment 3	156	156	156	2020-10-07		1	Experiment 3			Experiment 3	1	14-3 Com.tif			14-3 Com.tif	(x=91.93 y=46.08)	FALSE	102.83	32.5876	102.83	2	(x=91.36 y=45.80)	102.194	32.3259	102.194	91.3561	45.8013	(x=92.51 y=46.34)	103.465	32.8743	103.465	92.5052	46.3434	91.9271	46.0799	2	2	2	1	1	1	TRUE	bilongitudinal	FALSE	1
b114	c5dfff89-3188-4794-b578-419f84cb7c18	b114	0	Experiment 3	156	156	156	2020-10-07		1	Experiment 3			Experiment 3	1	14-3 Com.tif			14-3 Com.tif	(x=91.67 y=13.59)	FALSE	92.6692	58.6717	92.6692	2	(x=91.62 y=13.13)	92.5599	59.061	92.5599	91.6231	13.1349	(x=91.72 y=14.04)	92.7889	58.2878	92.7889	91.7211	14.0357	91.6679	13.5858	1	1	1	1	1	0	FALSE	unilongitudinal	TRUE	1
b115	630376de-4a0c-4aab-b118-1fb3ec0cd4bc	b115	0	Experiment 3	156	156	156	2020-10-07		1	Experiment 3			Experiment 3	1	14-3 Com.tif			14-3 Com.tif	(x=91.77 y=55.41)	FALSE	107.199	27.5153	107.199	2	(x=91.68 y=54.90)	106.86	27.6424	106.86	91.6781	54.9024	(x=91.84 y=55.91)	107.525	27.3795	107.525	91.8437	55.9144	91.7699	55.4069	1	1	1	0	0	1	FALSE	unilongitudinal	TRUE	1
b116	865ac611-e94d-4793-98a2-ac316883abf6	b116	0	Experiment 3	156	156	156	2020-10-07		1	Experiment 3			Experiment 3	1	14-3 Com.tif			14-3 Com.tif	(x=92.68 y=83.67)	FALSE	124.861	31.0847	124.861	2	(x=92.70 y=83.04)	124.454	30.7597	124.454	92.6965	83.043	(x=92.66 y=84.30)	125.266	31.4141	125.266	92.6591	84.2964	92.6807	83.6698	2	2	2	1	1	1	TRUE	bilongitudinal	FALSE	1
b117	6ccadc1e-dd9d-4bef-afd4-7af8867b5a6d	b117	0	Experiment 3	156	156	156	2020-10-07		1	Experiment 3			Experiment 3	1	14-3 Com.tif			14-3 Com.tif	(x=96.01 y=105.08)	FALSE	142.339	48.3478	142.339	2	(x=95.85 y=104.78)	142.007	48.0092	142.007	95.8504	104.779	(x=96.16 y=105.39)	142.669	48.6855	142.669	96.1637	105.39	96.0096	105.083	1	1	1	0	0	1	FALSE	unilongitudinal	TRUE	0
b118	5685686c-c88a-4f1a-b676-1062c4f631a2	b118	0	Experiment 3	156	156	156	2020-10-07		1	Experiment 3			Experiment 3	1	14-3 Com.tif			14-3 Com.tif	(x=98.72 y=110.34)	FALSE	148.054	54.1782	148.054	2	(x=98.47 y=110.40)	147.935	54.0825	147.935	98.4705	110.401	(x=98.97 y=110.28)	148.173	54.2753	148.173	98.9664	110.276	98.7184	110.338	1	1	1	1	1	0	FALSE	unilongitudinal	TRUE	1
b119	bd87477c-3a30-4753-af83-bed293d9bb7f	b119	0	Experiment 3	156	156	156	2020-10-07		1	Experiment 3			Experiment 3	1	14-3 Com.tif			14-3 Com.tif	(x=99.20 y=10.91)	FALSE	99.7942	64.5487	99.7942	2	(x=98.65 y=10.40)	99.1971	64.7213	99.1971	98.6506	10.3984	(x=99.74 y=11.43)	100.392	64.3825	100.392	99.7398	11.4264	99.1959	10.9117	2	2	2	1	1	1	TRUE	bilongitudinal	FALSE	0
b120	2a60bc60-3a8e-4814-8fc3-25908314e934	b120	0	Experiment 3	156	156	156	2020-10-07		1	Experiment 3			Experiment 3	1	14-3 Com.tif			14-3 Com.tif	(x=101.62 y=35.20)	FALSE	107.547	47.0352	107.547	2	(x=100.74 y=35.47)	106.798	46.1947	106.798	100.735	35.4698	(x=102.52 y=34.95)	108.313	47.8714	108.313	102.52	34.947	101.624	35.1986	2	2	2	1	1	1	TRUE	bilongitudinal	FALSE	0
b122	1829ebc8-c264-4484-bc3c-e7b65dbdaa50	b122	0	Experiment 3	156	156	156	2020-10-07		1	Experiment 3			Experiment 3	1	14-3 Com.tif			14-3 Com.tif	(x=103.99 y=84.28)	FALSE	133.853	41.2746	133.853	2	(x=103.90 y=84.73)	134.066	41.3867	134.066	103.896	84.7304	(x=104.07 y=83.84)	133.642	41.1672	133.642	104.074	83.8382	103.985	84.2843	1	1	1	1	1	0	FALSE	unilongitudinal	TRUE	1
b124	ec5c7525-a231-459d-844a-4cf843b065be	b124	0	Experiment 3	156	156	156	2020-10-07		1	Experiment 3			Experiment 3	1	14-3 Com.tif			14-3 Com.tif	(x=105.68 y=39.38)	FALSE	112.779	47.6088	112.779	2	(x=105.34 y=39.79)	112.605	47.097	112.605	105.341	39.7905	(x=106.02 y=38.97)	112.953	48.1206	112.953	106.017	38.9709	105.679	39.3812	1	1	1	1	1	0	FALSE	unilongitudinal	TRUE	1
b125	6c952b9e-881f-4b5c-90e1-fc622ddc82ff	b125	0	Experiment 3	156	156	156	2020-10-07		1	Experiment 3			Experiment 3	1	14-3 Com.tif			14-3 Com.tif	(x=107.33 y=81.66)	FALSE	134.86	43.3433	134.86	2	(x=107.14 y=82.23)	135.06	43.37	135.06	107.141	82.2318	(x=107.54 y=81.09)	134.686	43.3509	134.686	107.542	81.0875	107.329	81.6555	2	2	2	1	1	1	TRUE	bilongitudinal	FALSE	1
b126	3ade3835-a6ac-4609-adbe-e0621e607d51	b126	0	Experiment 3	156	156	156	2020-10-07		1	Experiment 3			Experiment 3	1	14-3 Com.tif			14-3 Com.tif	(x=110.36 y=24.92)	FALSE	113.143	60.4306	113.143	2	(x=110.16 y=24.69)	112.897	60.4478	112.897	110.164	24.6916	(x=110.56 y=25.16)	113.388	60.4149	113.388	110.562	25.1564	110.363	24.924	1	1	1	0	0	1	FALSE	unilongitudinal	TRUE	1
b127	4a7fc7f3-1ac5-419b-adab-7445d643e780	b127	0	Experiment 3	156	156	156	2020-10-07		1	Experiment 3			Experiment 3	1	14-3 Com.tif			14-3 Com.tif	(x=110.50 y=3.67)	FALSE	110.558	76.7449	110.558	2	(x=110.22 y=3.92)	110.287	76.3815	110.287	110.218	3.91633	(x=110.78 y=3.42)	110.83	77.1084	110.83	110.777	3.41959	110.497	3.66796	1	1	1	1	1	0	FALSE	unilongitudinal	TRUE	1
b128	7bbf7e4b-f7ed-4c11-8e02-6fb2aad8c8ac	b128	0	Experiment 3	156	156	156	2020-10-07		1	Experiment 3			Experiment 3	1	14-3 Com.tif			14-3 Com.tif	(x=110.55 y=42.67)	FALSE	118.495	50.0156	118.495	2	(x=110.32 y=42.24)	118.126	50.0226	118.126	110.316	42.2377	(x=110.78 y=43.10)	118.865	50.0131	118.865	110.776	43.0985	110.546	42.668	1	1	1	0	0	1	FALSE	unilongitudinal	TRUE	1
b129	dd7d51ac-cf16-4448-9b92-f9535ac9d6e1	b129	0	Experiment 3	156	156	156	2020-10-07		1	Experiment 3			Experiment 3	1	14-3 Com.tif			14-3 Com.tif	(x=111.14 y=123.76)	FALSE	166.34	72.3782	166.34	2	(x=110.65 y=123.93)	166.139	72.2131	166.139	110.649	123.932	(x=111.64 y=123.57)	166.53	72.5345	166.53	111.636	123.57	111.145	123.757	1	1	1	1	1	0	FALSE	unilongitudinal	TRUE	1
b130	ef46e87c-d562-40cf-a826-6d8c31d951b7	b130	0	Experiment 3	156	156	156	2020-10-07		1	Experiment 3			Experiment 3	1	14-3 Com.tif			14-3 Com.tif	(x=111.68 y=119.49)	FALSE	163.552	69.4047	163.552	2	(x=111.49 y=119.94)	163.75	69.6244	163.75	111.486	119.938	(x=111.86 y=119.03)	163.346	69.1796	163.346	111.863	119.032	111.679	119.487	1	1	1	1	1	0	FALSE	unilongitudinal	TRUE	1
b131	09580448-4d9a-4d00-9959-0a67f80b6c9e	b131	0	Experiment 3	156	156	156	2020-10-07		1	Experiment 3			Experiment 3	1	14-3 Com.tif			14-3 Com.tif	(x=111.92 y=14.50)	FALSE	112.853	69.0599	112.853	2	(x=111.69 y=14.82)	112.671	68.6661	112.671	111.692	14.8227	(x=112.14 y=14.17)	113.036	69.4538	113.036	112.144	14.1715	111.918	14.497	1	1	1	0	0	1	FALSE	unilongitudinal	TRUE	1
b132	97b04d6e-a722-401c-a7ab-8d7ea1c39af3	b132	0	Experiment 3	156	156	156	2020-10-07		1	Experiment 3			Experiment 3	1	14-3 Com.tif			14-3 Com.tif	(x=113.24 y=69.68)	FALSE	132.96	46.6743	132.96	2	(x=113.02 y=69.17)	132.505	46.4239	132.505	113.018	69.171	(x=113.46 y=70.19)	133.417	46.9309	133.417	113.46	70.1926	113.238	69.682	1	1	1	0	0	1	FALSE	unilongitudinal	TRUE	1
b133	251e6b8f-e650-4205-b0b6-070dd2ea1a38	b133	0	Experiment 3	156	156	156	2020-10-07		1	Experiment 3			Experiment 3	1	14-3 Com.tif			14-3 Com.tif	(x=113.41 y=6.93)	FALSE	113.619	75.8455	113.619	2	(x=113.14 y=6.76)	113.341	75.8217	113.341	113.139	6.75533	(x=113.68 y=7.11)	113.897	75.8719	113.897	113.675	7.11102	113.407	6.93368	1	1	1	0	0	1	FALSE	unilongitudinal	TRUE	0
b134	6d36b5b2-876c-43d7-8677-27b8c74c95b5	b134	0	Experiment 3	156	156	156	2020-10-07		1	Experiment 3			Experiment 3	1	14-3 Com.tif			14-3 Com.tif	(x=113.45 y=1.12)	FALSE	113.46	80.5289	113.46	2	(x=113.26 y=0.73)	113.263	80.7331	113.263	113.26	0.734419	(x=113.65 y=1.51)	113.659	80.3267	113.659	113.648	1.511	113.454	1.12271	1	1	1	1	1	0	FALSE	unilongitudinal	TRUE	1
b135	f31933a1-b4e3-4b6c-b1c6-7ed183cf56a6	b135	0	Experiment 3	156	156	156	2020-10-07		1	Experiment 3			Experiment 3	1	14-3 Com.tif			14-3 Com.tif	(x=115.09 y=55.11)	FALSE	127.601	49.7829	127.601	2	(x=114.69 y=54.56)	127.007	49.5292	127.007	114.69	54.5614	(x=115.50 y=55.64)	128.208	50.069	128.208	115.503	55.6436	115.086	55.1106	2	2	2	1	1	1	TRUE	bilongitudinal	FALSE	0
b136	79e9e61d-72c7-4840-af4b-8045f0e624df	b136	0	Experiment 3	156	156	156	2020-10-07		1	Experiment 3			Experiment 3	1	14-3 Com.tif			14-3 Com.tif	(x=116.11 y=75.94)	FALSE	138.744	50.3166	138.744	2	(x=115.86 y=75.60)	138.338	49.9988	138.338	115.856	75.5973	(x=116.37 y=76.29)	139.151	50.636	139.151	116.374	76.2887	116.115	75.943	1	1	1	0	0	1	FALSE	unilongitudinal	TRUE	1
b137	20dfbffd-93ce-4302-9d61-eeb181fc22d8	b137	0	Experiment 3	156	156	156	2020-10-07		1	Experiment 3			Experiment 3	1	14-3 Com.tif			14-3 Com.tif	(x=116.76 y=96.45)	FALSE	151.445	58.2855	151.445	2	(x=116.58 y=96.06)	151.059	57.9325	151.059	116.579	96.0632	(x=116.94 y=96.84)	151.83	58.6376	151.83	116.936	96.8425	116.759	96.4522	1	1	1	0	0	1	FALSE	unilongitudinal	TRUE	1
b138	45199ef9-24a3-45f5-babf-e55ff8d383b0	b138	0	Experiment 3	156	156	156	2020-10-07		1	Experiment 3			Experiment 3	1	14-3 Com.tif			14-3 Com.tif	(x=119.63 y=53.23)	FALSE	130.94	54.6447	130.94	2	(x=119.06 y=53.66)	130.598	53.9902	130.598	119.064	53.6623	(x=120.20 y=52.80)	131.285	55.3007	131.285	120.198	52.803	119.631	53.2327	2	2	2	1	1	1	TRUE	bilongitudinal	FALSE	1
b139	3183e0cd-4f4d-4e63-8ee6-dbd3e9fe6418	b139	0	Experiment 3	156	156	156	2020-10-07		1	Experiment 3			Experiment 3	1	14-3 Com.tif			14-3 Com.tif	(x=120.10 y=110.30)	FALSE	163.069	68.9963	163.069	2	(x=119.58 y=109.87)	162.393	68.3199	162.393	119.582	109.871	(x=120.63 y=110.72)	163.743	69.6727	163.743	120.633	110.723	120.102	110.304	2	2	2	1	1	1	TRUE	bilongitudinal	FALSE	1
b140	9bdd6873-65df-49a4-a465-58a4f597c1ec	b140	0	Experiment 3	156	156	156	2020-10-07		1	Experiment 3			Experiment 3	1	14-3 Com.tif			14-3 Com.tif	(x=121.03 y=88.71)	FALSE	150.058	58.667	150.058	2	(x=120.70 y=88.43)	149.627	58.2582	149.627	120.701	88.4278	(x=121.35 y=89.00)	150.489	59.0762	150.489	121.353	88.9979	121.027	88.7129	1	1	1	0	0	1	FALSE	unilongitudinal	TRUE	1
b141	f79125a2-51d3-4f8b-9d6c-da7663c8f505	b141	0	Experiment 3	156	156	156	2020-10-07		1	Experiment 3			Experiment 3	1	14-3 Com.tif			14-3 Com.tif	(x=121.24 y=47.66)	FALSE	130.272	57.7951	130.272	2	(x=121.08 y=47.07)	129.91	57.8378	129.91	121.082	47.0735	(x=121.38 y=48.24)	130.616	57.7355	130.616	121.38	48.2427	121.242	47.6552	2	2	2	1	1	1	TRUE	bilongitudinal	FALSE	1
b142	decc2ea2-a977-4b9f-b8f1-8df3204c4ff1	b142	0	Experiment 3	156	156	156	2020-10-07		1	Experiment 3			Experiment 3	1	14-3 Com.tif			14-3 Com.tif	(x=121.74 y=85.49)	FALSE	148.758	58.205	148.758	2	(x=121.42 y=85.82)	148.687	58.0134	148.687	121.42	85.8197	(x=122.06 y=85.17)	148.836	58.4059	148.836	122.057	85.1721	121.736	85.4934	1	1	1	0	0	1	FALSE	unilongitudinal	TRUE	1
b143	2f4efc45-1029-4bea-bd3a-690fe8869c66	b143	0	Experiment 3	156	156	156	2020-10-07		1	Experiment 3			Experiment 3	1	14-3 Com.tif			14-3 Com.tif	(x=124.38 y=78.54)	FALSE	147.098	58.9247	147.098	2	(x=124.01 y=78.74)	146.897	58.6065	146.897	124.01	78.7419	(x=124.74 y=78.33)	147.3	59.2441	147.3	124.745	78.3327	124.377	78.5373	1	1	1	1	1	0	FALSE	unilongitudinal	TRUE	1
b144	2aee8463-4a40-4645-9bda-6efda3127b07	b144	0	Experiment 3	156	156	156	2020-10-07		1	Experiment 3			Experiment 3	1	14-3 Com.tif			14-3 Com.tif	(x=125.38 y=53.81)	FALSE	136.443	60.1134	136.443	2	(x=125.03 y=53.42)	135.966	59.8515	135.966	125.031	53.4229	(x=125.74 y=54.19)	136.923	60.3832	136.923	125.743	54.1898	125.385	53.8081	1	1	1	0	0	1	FALSE	unilongitudinal	TRUE	1
b145	9914fd37-00a3-4b68-911e-5e8748a24b2a	b145	0	Experiment 3	156	156	156	2020-10-07		1	Experiment 3			Experiment 3	1	14-3 Com.tif			14-3 Com.tif	(x=126.06 y=73.57)	FALSE	145.96	59.8	145.96	2	(x=125.77 y=72.74)	145.294	59.4246	145.294	125.775	72.7392	(x=126.17 y=74.45)	146.496	60.0115	146.496	126.165	74.4537	126.061	73.573	2	2	2	1	1	1	TRUE	bilongitudinal	FALSE	0
b147	8adf1d65-9cbf-4a9c-96f4-c263f6cab8f6	b147	0	Experiment 3	156	156	156	2020-10-07		1	Experiment 3			Experiment 3	1	14-3 Com.tif			14-3 Com.tif	(x=127.95 y=72.85)	FALSE	147.232	61.5951	147.232	2	(x=127.69 y=72.54)	146.855	61.3082	146.855	127.687	72.5423	(x=128.20 y=73.16)	147.609	61.8833	147.609	128.203	73.1609	127.945	72.8516	1	1	1	1	1	0	FALSE	unilongitudinal	TRUE	1
b148	7a783f73-946e-4f1d-9619-894a99edf826	b148	0	Experiment 3	156	156	156	2020-10-07		1	Experiment 3			Experiment 3	1	14-3 Com.tif			14-3 Com.tif	(x=127.97 y=7.95)	FALSE	128.213	84.8849	128.213	2	(x=127.74 y=7.65)	127.973	84.9303	127.973	127.744	7.65197	(x=128.19 y=8.25)	128.454	84.8412	128.454	128.189	8.24619	127.967	7.94908	1	1	1	1	1	0	FALSE	unilongitudinal	TRUE	1
b149	4b91c2e2-4fce-4737-8d7c-9ccec2883288	b149	0	Experiment 3	156	156	156	2020-10-07		1	Experiment 3			Experiment 3	1	14-3 Com.tif			14-3 Com.tif	(x=128.45 y=30.85)	FALSE	132.104	71.4175	132.104	2	(x=128.09 y=31.03)	131.796	71.0153	131.796	128.091	31.0296	(x=128.81 y=30.67)	132.412	71.8197	132.412	128.812	30.6692	128.451	30.8494	1	1	1	1	1	0	FALSE	unilongitudinal	TRUE	1
b150	3356f6ff-0716-47a9-abe5-609e4a85cf25	b150	0	Experiment 3	156	156	156	2020-10-07		1	Experiment 3			Experiment 3	1	14-3 Com.tif			14-3 Com.tif	(x=128.43 y=21.57)	FALSE	130.226	76.4775	130.226	2	(x=128.25 y=21.25)	129.997	76.5178	129.997	128.248	21.2516	(x=128.61 y=21.88)	130.456	76.4386	130.456	128.608	21.8787	128.428	21.5651	1	1	1	0	0	1	FALSE	unilongitudinal	TRUE	1
b151	87027b66-1db0-45ce-b34d-cf5873b43ee2	b151	0	Experiment 3	156	156	156	2020-10-07		1	Experiment 3			Experiment 3	1	14-3 Com.tif			14-3 Com.tif	(x=129.99 y=4.01)	FALSE	130.051	89.0792	130.051	2	(x=129.72 y=3.67)	129.77	89.1267	129.77	129.718	3.67383	(x=130.26 y=4.36)	130.333	89.0331	130.333	130.26	4.35532	129.989	4.01438	1	1	1	0	0	1	FALSE	unilongitudinal	TRUE	1
b153	6065fc99-a1ad-4041-b20a-80bcfde65ad1	b153	0	Experiment 3	156	156	156	2020-10-07		1	Experiment 3			Experiment 3	1	14-3 Com.tif			14-3 Com.tif	(x=131.28 y=119.42)	FALSE	177.47	83.4199	177.47	2	(x=130.82 y=119.42)	177.131	83.0655	177.131	130.818	119.424	(x=131.73 y=119.44)	177.82	83.7858	177.82	131.735	119.44	131.276	119.424	1	1	1	1	1	0	FALSE	unilongitudinal	TRUE	1
b155	a5a8a154-9249-4f74-bf56-12e033a87a54	b155	0	Experiment 3	156	156	156	2020-10-07		1	Experiment 3			Experiment 3	1	14-3 Com.tif			14-3 Com.tif	(x=1.30 y=11.69)	FALSE	11.7592	85.41	11.7592	2	(x=0.97 y=11.98)	12.0179	85.4745	12.0179	0.967959	11.9788	(x=1.61 y=11.39)	11.4994	85.3621	11.4994	1.61381	11.3856	1.29578	11.6876	1	1	1	1	1	0	FALSE	unilongitudinal	TRUE	0
b156	c9680e74-d4ed-4890-bade-7e0fc2b0a061	b156	0	Experiment 3	156	156	156	2020-10-07		1	Experiment 3			Experiment 3	1	14-3 Com.tif			14-3 Com.tif	(x=1.80 y=12.14)	FALSE	12.2752	84.732	12.2752	2	(x=1.58 y=12.40)	12.5006	84.7368	12.5006	1.57648	12.4008	(x=2.02 y=11.88)	12.0555	84.7281	12.0555	2.02162	11.8848	1.79893	12.1427	1	1	1	0	0	1	FALSE	unilongitudinal	TRUE	1
b157	4d89084b-df39-4aa8-ab9e-5b665a4b5c45	b157	0	Experiment 3	156	156	156	2020-10-07		1	Experiment 3			Experiment 3	1	14-3 Com.tif			14-3 Com.tif	(x=48.46 y=73.61)	FALSE	88.1295	19.4802	88.1295	2	(x=48.14 y=73.37)	87.7551	19.6953	87.7551	48.1439	73.3697	(x=48.78 y=73.85)	88.5041	19.2709	88.5041	48.7806	73.8473	48.4623	73.6085	1	1	1	0	0	1	FALSE	unilongitudinal	TRUE	0
b158	a210fa8d-74ac-44f5-961e-0c4c68d4e030	b158	0	Experiment 3	156	156	156	2020-10-07		1	Experiment 3			Experiment 3	1	14-3 Com.tif			14-3 Com.tif	(x=48.81 y=73.11)	FALSE	87.9113	18.9796	87.9113	2	(x=48.48 y=72.90)	87.5453	19.2215	87.5453	48.4795	72.8966	(x=49.15 y=73.33)	88.2776	18.7431	88.2776	49.1458	73.3323	48.8126	73.1144	1	1	1	0	0	1	FALSE	unilongitudinal	TRUE	1
b146a	ae901d8f-1942-4845-b7b9-084be81b11b0	b146a	0	Experiment 3	156	156	156	2020-10-07		1	Experiment 3			Experiment 3	1	14-3 Com.tif			14-3 Com.tif	(x=127.13 y=61.10)	FALSE	141.056	60.7267	141.056	2	(x=126.91 y=60.65)	140.655	60.5472	140.655	126.909	60.6461	(x=127.36 y=61.56)	141.457	60.9109	141.457	127.359	61.5624	127.134	61.1045	1	1	1	1	1	0	FALSE	unilongitudinal	TRUE	1
b146ba	4c3f016d-424e-4d18-88cf-eea83e6b2a5e	b146ba	0	Experiment 3	156	156	156	2020-10-07		1	Experiment 3			Experiment 3	1	14-3 Com.tif			14-3 Com.tif	(x=128.12 y=60.04)	FALSE	141.486	61.8102	141.486	2	(x=127.53 y=60.60)	141.195	61.1691	141.195	127.53	60.5995	(x=128.78 y=59.58)	141.896	62.5241	141.896	128.783	59.5758	128.116	60.0387	2	2	2	1	1	1	TRUE	bilongitudinal	FALSE	0
b146bb	6d00b999-5fac-4bd9-ac08-001169518663	b146bb	0	Experiment 3	156	156	156	2020-10-07		1	Experiment 3			Experiment 3	1	14-3 Com.tif			14-3 Com.tif	(x=129.18 y=60.38)	FALSE	142.59	62.8301	142.59	2	(x=128.88 y=60.21)	142.252	62.5537	142.252	128.882	60.2097	(x=129.47 y=60.55)	142.928	63.1056	142.928	129.47	60.5466	129.177	60.377	1	1	1	0	0	1	FALSE	unilongitudinal	TRUE	1
b105a	092dd129-31ad-45de-8e2e-dbe7e342dbc4	b105a	0	Experiment 3	156	156	156	2020-10-07		1	Experiment 3			Experiment 3	1	14-3 Com.tif			14-3 Com.tif	(x=83.98 y=40.79)	FALSE	93.3589	31.1306	93.3589	2	(x=83.53 y=40.84)	92.9848	30.8431	92.9848	83.5345	40.843	(x=84.42 y=40.74)	93.7342	31.4212	93.7342	84.4183	40.7388	83.9763	40.7905	2	2	2	1	1	1	TRUE	bilongitudinal	FALSE	2
b105b	0d23b4f4-f77c-4507-8701-c8874a42c58c	b105b	0	Experiment 3	156	156	156	2020-10-07		1	Experiment 3			Experiment 3	1	14-3 Com.tif			14-3 Com.tif	(x=85.30 y=40.39)	FALSE	94.3786	32.2165	94.3786	2	(x=84.71 y=40.40)	93.8465	31.8638	93.8465	84.7057	40.3992	(x=85.90 y=40.39)	94.9185	32.5633	94.9185	85.8976	40.3872	85.3016	40.3851	2	2	2	1	1	1	TRUE	bilongitudinal	FALSE	0
b50a	50496c60-a1fc-4f2b-b9fe-7d8c44c2559d	b50a	0	Experiment 3	156	156	156	2020-10-07		1	Experiment 3			Experiment 3	1	14-3 Com.tif			14-3 Com.tif	(x=38.50 y=108.50)	FALSE	115.132	50.4378	115.132	2	(x=38.26 y=108.08)	114.658	50.222	114.658	38.2642	108.084	(x=38.73 y=108.93)	115.606	50.6594	115.606	38.7303	108.925	38.4983	108.504	2	2	2	1	1	1	TRUE	bilongitudinal	FALSE	1
b50b	b034adc2-8c95-4c9c-9308-fe44711d77a3	b50b	0	Experiment 3	156	156	156	2020-10-07		1	Experiment 3			Experiment 3	1	14-3 Com.tif			14-3 Com.tif	(x=39.25 y=110.01)	FALSE	116.808	51.2898	116.808	2	(x=38.82 y=109.36)	116.045	50.9759	116.045	38.8168	109.361	(x=39.69 y=110.67)	117.572	51.6144	117.572	39.692	110.669	39.2547	110.015	2	2	2	1	1	1	TRUE	bilongitudinal	FALSE	0
b45a	03592381-57f8-4564-92de-438b9224b647	b45a	0	Experiment 3	156	156	156	2020-10-07		1	Experiment 3			Experiment 3	1	14-3 Com.tif			14-3 Com.tif	(x=34.74 y=69.22)	FALSE	77.4514	32.0247	77.4514	2	(x=34.49 y=69.47)	77.562	32.2913	77.562	34.4928	69.4702	(x=34.99 y=68.98)	77.3422	31.7597	77.3422	34.9865	68.9765	34.7396	69.2233	1	1	1	1	1	0	FALSE	unilongitudinal	TRUE	1
b45b	0a8c9b54-db14-4cd2-93ba-ce6ed113e078	b45b	0	Experiment 3	156	156	156	2020-10-07		1	Experiment 3			Experiment 3	1	14-3 Com.tif			14-3 Com.tif	(x=35.61 y=69.46)	FALSE	78.0526	31.1803	78.0526	2	(x=35.39 y=68.92)	77.4705	31.3564	77.4705	35.3865	68.9165	(x=35.85 y=69.99)	78.6367	30.986	78.6367	35.8546	69.987	35.607	69.4575	2	2	2	1	1	1	TRUE	bilongitudinal	FALSE	1
b2	9e4d74e7-a3ef-4253-8175-3e5fa4cfd341	b2	0	Experiment 8	210	210	210	2020-10-06		1	Experiment 8			Experiment 8	1	92-4 Com.tif			92-4 Com.tif	(x=1.44 y=55.88)	FALSE	55.9033	66.1096	55.9033	2	(x=1.36 y=56.45)	56.4638	66.096	56.4638	1.35978	56.4475	(x=1.52 y=55.32)	55.3444	66.1189	55.3444	1.52225	55.3235	1.43647	55.8848	1	1	1	1	1	0	FALSE	unilongitudinal	TRUE	1
b3	02b1fd38-d381-40ef-84cf-0b3405903583	b3	0	Experiment 8	210	210	210	2020-10-06		1	Experiment 8			Experiment 8	1	92-4 Com.tif			92-4 Com.tif	(x=2.65 y=38.46)	FALSE	38.5544	69.944	38.5544	2	(x=2.35 y=38.79)	38.8654	70.088	38.8654	2.35209	38.7942	(x=2.96 y=38.14)	38.251	69.7961	38.251	2.96095	38.1363	2.65399	38.4629	1	1	1	0	0	1	FALSE	unilongitudinal	TRUE	1
b4	2e788a64-358b-4160-8a1a-d971d6183f9a	b4	0	Experiment 8	210	210	210	2020-10-06		1	Experiment 8			Experiment 8	1	92-4 Com.tif			92-4 Com.tif	(x=3.61 y=48.19)	FALSE	48.3228	65.7027	48.3228	2	(x=3.35 y=47.97)	48.0825	66.0101	48.0825	3.35475	47.9653	(x=3.87 y=48.41)	48.563	65.3949	48.563	3.86583	48.4089	3.60965	48.1878	1	1	1	1	1	0	FALSE	unilongitudinal	TRUE	1
b5	2c0bb26f-2544-4f01-8e37-f58844eb28b4	b5	0	Experiment 8	210	210	210	2020-10-06		1	Experiment 8			Experiment 8	1	92-4 Com.tif			92-4 Com.tif	(x=3.70 y=30.41)	FALSE	30.6376	72.6475	30.6376	2	(x=3.44 y=30.72)	30.9135	72.7255	30.9135	3.43737	30.7218	(x=3.97 y=30.10)	30.3645	72.5721	30.3645	3.97017	30.1038	3.7039	30.4129	1	1	1	1	1	0	FALSE	unilongitudinal	TRUE	1
b6	1c9252e9-6add-4a72-b79c-7d548f0a6f96	b6	0	Experiment 8	210	210	210	2020-10-06		1	Experiment 8			Experiment 8	1	92-4 Com.tif			92-4 Com.tif	(x=5.57 y=34.71)	FALSE	35.1578	68.9439	35.1578	2	(x=4.36 y=34.61)	34.8781	70.0694	34.8781	4.35533	34.6051	(x=6.63 y=35.29)	35.9043	67.7364	35.9043	6.62969	35.2869	5.56658	34.7143	1	1	1	1	1	0	FALSE	unilongitudinal	TRUE	0
b7	017abce8-4d29-4f7b-9b6d-01c5d62a91cb	b7	0	Experiment 8	210	210	210	2020-10-06		1	Experiment 8			Experiment 8	1	92-4 Com.tif			92-4 Com.tif	(x=4.88 y=122.00)	FALSE	122.096	82.9384	122.096	2	(x=4.63 y=122.20)	122.284	83.26	122.284	4.62823	122.196	(x=5.14 y=121.80)	121.909	82.6169	121.909	5.13707	121.8	4.88265	121.998	0	0	0	0	0	0	FALSE	undefined	FALSE	0
b8	18ed0191-9c07-40fa-97d6-7327428917c7	b8	0	Experiment 8	210	210	210	2020-10-06		1	Experiment 8			Experiment 8	1	92-4 Com.tif			92-4 Com.tif	(x=5.11 y=125.17)	FALSE	125.277	84.9281	125.277	2	(x=4.78 y=125.35)	125.446	85.2872	125.446	4.78227	125.354	(x=5.43 y=124.99)	125.11	84.5691	125.11	5.4283	124.992	5.1053	125.173	1	1	1	1	1	0	FALSE	unilongitudinal	TRUE	0
b9	c4ae2961-dfc6-4822-8533-a49c2a8651e7	b9	0	Experiment 8	210	210	210	2020-10-06		1	Experiment 8			Experiment 8	1	92-4 Com.tif			92-4 Com.tif	(x=5.68 y=43.55)	FALSE	43.9166	65.2126	43.9166	2	(x=5.36 y=43.73)	44.0579	65.4496	44.0579	5.36072	43.7305	(x=6.01 y=43.36)	43.7785	64.9765	43.7785	6.00539	43.3646	5.68293	43.5473	0	0	0	0	0	0	FALSE	undefined	FALSE	0
b10	041167ed-13f7-46a0-99c0-58c6f18751fb	b10	0	Experiment 8	210	210	210	2020-10-06		1	Experiment 8			Experiment 8	1	92-4 Com.tif			92-4 Com.tif	(x=6.43 y=7.09)	FALSE	9.57045	84.7164	9.57045	2	(x=6.26 y=6.70)	9.16864	85.1113	9.16864	6.25508	6.70358	(x=6.58 y=7.49)	9.97008	84.3268	9.97008	6.58329	7.48751	6.4252	7.09298	1	1	1	1	1	0	FALSE	unilongitudinal	TRUE	1
b11	bc2a9325-6f51-4b2f-b71d-9d74d5320a5a	b11	0	Experiment 8	210	210	210	2020-10-06		1	Experiment 8			Experiment 8	1	92-4 Com.tif			92-4 Com.tif	(x=7.28 y=47.54)	FALSE	48.0917	62.3863	48.0917	2	(x=7.18 y=48.61)	49.1335	62.1579	49.1335	7.18421	48.6054	(x=7.45 y=46.48)	47.0729	62.5591	47.0729	7.44731	46.4801	7.2789	47.5376	2	2	2	1	1	1	TRUE	bilongitudinal	FALSE	0
b12	cbca8bf6-1ec8-444b-ad82-2f899ea0573e	b12	0	Experiment 8	210	210	210	2020-10-06		1	Experiment 8			Experiment 8	1	92-4 Com.tif			92-4 Com.tif	(x=7.79 y=11.14)	FALSE	13.5974	80.9187	13.5974	2	(x=7.61 y=10.82)	13.2287	81.2721	13.2287	7.61445	10.8175	(x=7.97 y=11.47)	13.9663	80.5654	13.9663	7.97456	11.4657	7.79451	11.1416	0	0	0	0	0	0	FALSE	undefined	FALSE	0
b13	2c91316d-ebd3-42ff-b41a-42df781270be	b13	0	Experiment 8	210	210	210	2020-10-06		1	Experiment 8			Experiment 8	1	92-4 Com.tif			92-4 Com.tif	(x=8.11 y=72.65)	FALSE	73.1023	58.8533	73.1023	2	(x=7.65 y=72.79)	73.1892	59.3299	73.1892	7.64899	72.7884	(x=8.57 y=72.50)	73.0037	58.38	73.0037	8.57427	72.4985	8.11389	72.6506	1	1	1	0	0	1	FALSE	unilongitudinal	TRUE	0
b15	2e548ec0-b71b-40d3-96e1-43c0c132c925	b15	0	Experiment 8	210	210	210	2020-10-06		1	Experiment 8			Experiment 8	1	92-4 Com.tif			92-4 Com.tif	(x=8.61 y=68.52)	FALSE	69.0572	58.0785	69.0572	2	(x=7.94 y=68.45)	68.9108	58.7514	68.9108	7.93761	68.4522	(x=9.29 y=68.53)	69.1534	57.4004	69.1534	9.29159	68.5263	8.61293	68.518	1	1	1	1	1	0	FALSE	unilongitudinal	TRUE	1
b16	45c7c9eb-ae40-4a31-a245-bba402d0262b	b16	0	Experiment 8	210	210	210	2020-10-06		1	Experiment 8			Experiment 8	1	92-4 Com.tif			92-4 Com.tif	(x=9.97 y=30.91)	FALSE	32.4787	67.0215	32.4787	2	(x=9.83 y=30.62)	32.161	67.2959	32.161	9.82978	30.622	(x=10.11 y=31.20)	32.7966	66.7483	32.7966	10.1138	31.1982	9.97235	30.9098	1	1	1	0	0	1	FALSE	unilongitudinal	TRUE	1
b17	ae6469af-0723-4767-a00e-f0c4992e7f40	b17	0	Experiment 8	210	210	210	2020-10-06		1	Experiment 8			Experiment 8	1	92-4 Com.tif			92-4 Com.tif	(x=10.23 y=88.10)	FALSE	88.6916	60.3701	88.6916	2	(x=9.78 y=88.36)	88.9003	60.8762	88.9003	9.78396	88.3603	(x=10.67 y=87.84)	88.4901	59.8634	88.4901	10.6713	87.8443	10.2263	88.1	1	1	1	1	1	0	FALSE	unilongitudinal	TRUE	1
b18	2327d2b7-7c6a-4a0e-8cc7-2ddd736f7a45	b18	0	Experiment 8	210	210	210	2020-10-06		1	Experiment 8			Experiment 8	1	92-4 Com.tif			92-4 Com.tif	(x=10.38 y=108.62)	FALSE	109.111	70.1951	109.111	2	(x=9.82 y=108.83)	109.27	70.77	109.27	9.82488	108.828	(x=10.94 y=108.39)	108.937	69.6157	108.937	10.9356	108.386	10.3836	108.616	2	2	2	1	1	1	TRUE	bilongitudinal	FALSE	1
b19	dcc0a860-d4eb-48d2-9b15-f9a030e6e06b	b19	0	Experiment 8	210	210	210	2020-10-06		1	Experiment 8			Experiment 8	1	92-4 Com.tif			92-4 Com.tif	(x=10.19 y=14.55)	FALSE	17.7659	76.8405	17.7659	2	(x=10.00 y=14.88)	17.9338	76.7526	17.9338	10.005	14.8837	(x=10.37 y=14.23)	17.6044	76.9301	17.6044	10.3706	14.2255	10.1878	14.5546	1	1	1	1	1	0	FALSE	unilongitudinal	TRUE	1
b20	64873eb2-3187-4831-9607-f26e8de5b63d	b20	0	Experiment 8	210	210	210	2020-10-06		1	Experiment 8			Experiment 8	1	92-4 Com.tif			92-4 Com.tif	(x=10.75 y=77.91)	FALSE	78.651	57.031	78.651	2	(x=10.30 y=78.30)	78.9747	57.5467	78.9747	10.3041	78.2996	(x=11.20 y=77.53)	78.3355	56.5138	78.3355	11.2028	77.5303	10.7516	77.9127	2	2	2	1	1	1	TRUE	bilongitudinal	FALSE	2
b21	c6cc3dd0-f66b-4f32-9542-6e0987578dab	b21	0	Experiment 8	210	210	210	2020-10-06		1	Experiment 8			Experiment 8	1	92-4 Com.tif			92-4 Com.tif	(x=11.16 y=116.80)	FALSE	117.335	74.7954	117.335	2	(x=10.98 y=116.15)	116.668	74.4933	116.668	10.9827	116.15	(x=11.33 y=117.46)	118.003	75.1109	118.003	11.3317	117.458	11.1619	116.803	1	1	1	1	1	0	FALSE	unilongitudinal	TRUE	1
b22	559f81be-9155-45df-8041-55a529935ae9	b22	0	Experiment 8	210	210	210	2020-10-06		1	Experiment 8			Experiment 8	1	92-4 Com.tif			92-4 Com.tif	(x=11.38 y=19.06)	FALSE	22.1982	72.9526	22.1982	2	(x=11.25 y=18.68)	21.8058	73.3006	21.8058	11.2455	18.6824	(x=11.52 y=19.43)	22.5921	72.6018	22.5921	11.5202	19.4342	11.3796	19.0595	0	0	0	0	0	0	FALSE	undefined	FALSE	0
b23	21a7ec53-d430-4bf6-8716-3e720188b5e8	b23	0	Experiment 8	210	210	210	2020-10-06		1	Experiment 8			Experiment 8	1	92-4 Com.tif			92-4 Com.tif	(x=13.12 y=83.04)	FALSE	84.0668	55.9928	84.0668	2	(x=12.86 y=82.78)	83.7714	56.1653	83.7714	12.8585	82.7787	(x=13.38 y=83.30)	84.3627	55.8222	84.3627	13.3754	83.2956	13.117	83.0371	1	1	1	0	0	1	FALSE	unilongitudinal	TRUE	0
b24	4b606b68-03db-4f30-a7a6-760a56bd8561	b24	0	Experiment 8	210	210	210	2020-10-06		1	Experiment 8			Experiment 8	1	92-4 Com.tif			92-4 Com.tif	(x=13.99 y=72.18)	FALSE	73.5235	52.9567	73.5235	2	(x=13.66 y=72.64)	73.9137	53.3338	73.9137	13.664	72.6397	(x=14.32 y=71.72)	73.1318	52.5869	73.1318	14.3183	71.7165	13.9933	72.1796	2	2	2	1	1	1	TRUE	bilongitudinal	FALSE	1
b25	2919c744-23d8-4e1c-aea7-7354e15b60f1	b25	0	Experiment 8	210	210	210	2020-10-06		1	Experiment 8			Experiment 8	1	92-4 Com.tif			92-4 Com.tif	(x=14.34 y=91.13)	FALSE	92.2533	57.764	92.2533	2	(x=14.02 y=90.98)	92.0513	57.982	92.0513	14.0244	90.9767	(x=14.65 y=91.29)	92.4562	57.5474	92.4562	14.6498	91.2882	14.3371	91.1324	1	1	1	1	1	0	FALSE	unilongitudinal	TRUE	1
b26	261d732d-bcde-4722-acd9-945e3d80ebbc	b26	0	Experiment 8	210	210	210	2020-10-06		1	Experiment 8			Experiment 8	1	92-4 Com.tif			92-4 Com.tif	(x=15.10 y=36.28)	FALSE	39.2982	59.8466	39.2982	2	(x=14.77 y=36.55)	39.4214	59.9935	39.4214	14.7732	36.5486	(x=15.43 y=36.01)	39.1792	59.7024	39.1792	15.4257	36.0147	15.0994	36.2816	0	0	0	0	0	0	FALSE	undefined	FALSE	0
b27	b4d76e08-118b-435b-8fa4-0848b25f3498	b27	0	Experiment 8	210	210	210	2020-10-06		1	Experiment 8			Experiment 8	1	92-4 Com.tif			92-4 Com.tif	(x=16.31 y=102.03)	FALSE	103.321	61.5284	103.321	2	(x=15.59 y=101.23)	102.42	61.6645	102.42	15.5945	101.225	(x=16.89 y=102.93)	104.308	61.5843	104.308	16.8909	102.931	16.3116	102.026	1	1	1	0	0	1	FALSE	unilongitudinal	TRUE	0
b28	1928419f-1f0b-4535-94d7-1f4aafa6abf3	b28	0	Experiment 8	210	210	210	2020-10-06		1	Experiment 8			Experiment 8	1	92-4 Com.tif			92-4 Com.tif	(x=16.54 y=46.90)	FALSE	49.7335	53.8749	49.7335	2	(x=16.23 y=47.10)	49.8148	54.0958	49.8148	16.2276	47.0976	(x=16.85 y=46.71)	49.6547	53.6556	49.6547	16.855	46.7066	16.5413	46.9021	0	0	0	0	0	0	FALSE	undefined	FALSE	0
b29	85c6ad3e-4d9e-4a6c-90a0-283ca53f29e1	b29	0	Experiment 8	210	210	210	2020-10-06		1	Experiment 8			Experiment 8	1	92-4 Com.tif			92-4 Com.tif	(x=16.67 y=78.67)	FALSE	80.4154	51.4156	80.4154	2	(x=16.45 y=79.03)	80.7225	51.7099	80.7225	16.4523	79.0281	(x=16.88 y=78.31)	80.1092	51.1231	80.1092	16.8833	78.3099	16.6678	78.669	1	1	1	0	0	1	FALSE	unilongitudinal	TRUE	1
b30	287bb7d6-e2a8-493d-a976-8a1bf7f5caee	b30	0	Experiment 8	210	210	210	2020-10-06		1	Experiment 8			Experiment 8	1	92-4 Com.tif			92-4 Com.tif	(x=17.34 y=32.46)	FALSE	36.803	60.018	36.803	2	(x=17.05 y=32.79)	36.9593	60.073	36.9593	17.046	32.7936	(x=17.64 y=32.13)	36.6514	59.9663	36.6514	17.6368	32.129	17.3414	32.4613	2	2	2	1	1	1	TRUE	bilongitudinal	FALSE	0
b31	06c438fa-832e-4470-b765-2214b3d6170d	b31	0	Experiment 8	210	210	210	2020-10-06		1	Experiment 8			Experiment 8	1	92-4 Com.tif			92-4 Com.tif	(x=17.94 y=106.33)	FALSE	107.827	62.8274	107.827	2	(x=17.76 y=106.06)	107.536	62.7978	107.536	17.76	106.06	(x=18.11 y=106.59)	108.119	62.8585	108.119	18.1139	106.59	17.937	106.325	1	1	1	1	1	0	FALSE	unilongitudinal	TRUE	1
b32	a1ba930e-10c5-4675-aced-984d05906c6d	b32	0	Experiment 8	210	210	210	2020-10-06		1	Experiment 8			Experiment 8	1	92-4 Com.tif			92-4 Com.tif	(x=19.12 y=48.69)	FALSE	52.3098	50.8225	52.3098	2	(x=18.45 y=48.27)	51.6758	51.598	51.6758	18.4534	48.2686	(x=19.89 y=48.88)	52.7715	50.0353	52.7715	19.8934	48.8783	19.1232	48.689	1	1	1	0	0	1	FALSE	unilongitudinal	TRUE	0
b34	a7229f52-d612-4b43-83d3-9621d26a5a42	b34	0	Experiment 8	210	210	210	2020-10-06		1	Experiment 8			Experiment 8	1	92-4 Com.tif			92-4 Com.tif	(x=22.64 y=49.65)	FALSE	54.5677	47.1921	54.5677	2	(x=22.35 y=49.52)	54.3274	47.5139	54.3274	22.3486	49.5177	(x=22.94 y=49.78)	54.8095	46.8703	54.8095	22.9376	49.7789	22.6433	49.648	0	0	0	0	0	0	FALSE	undefined	FALSE	0
b35	d2d64051-76c7-402c-9b39-e576ac9a6d43	b35	0	Experiment 8	210	210	210	2020-10-06		1	Experiment 8			Experiment 8	1	92-4 Com.tif			92-4 Com.tif	(x=23.50 y=5.04)	FALSE	24.0395	75.2282	24.0395	2	(x=23.13 y=5.37)	23.7484	75.1724	23.7484	23.1322	5.37498	(x=23.88 y=4.71)	24.3373	75.2871	24.3373	23.8765	4.7135	23.5043	5.04418	1	1	1	1	1	0	FALSE	unilongitudinal	TRUE	0
b36	367d061c-a8d0-48f3-a245-d4c684f4587c	b36	0	Experiment 8	210	210	210	2020-10-06		1	Experiment 8			Experiment 8	1	92-4 Com.tif			92-4 Com.tif	(x=23.85 y=65.40)	FALSE	69.6139	42.8277	69.6139	2	(x=23.54 y=65.65)	69.741	43.1294	69.741	23.5442	65.6466	(x=24.16 y=65.15)	69.4888	42.5274	69.4888	24.161	65.1532	23.8526	65.3999	0	0	0	0	0	0	FALSE	undefined	FALSE	0
b37	b8f34102-5ea3-4135-9d13-80c26d00e077	b37	0	Experiment 8	210	210	210	2020-10-06		1	Experiment 8			Experiment 8	1	92-4 Com.tif			92-4 Com.tif	(x=26.74 y=74.76)	FALSE	79.4006	40.7362	79.4006	2	(x=26.61 y=74.32)	78.9453	40.7758	78.9453	26.6124	74.3246	(x=26.86 y=75.20)	79.8551	40.7116	79.8551	26.8563	75.2036	26.7392	74.7627	0	0	0	0	0	0	FALSE	undefined	FALSE	0
b38	b000e872-fd3f-479f-857f-acf3f590d9a0	b38	0	Experiment 8	210	210	210	2020-10-06		1	Experiment 8			Experiment 8	1	92-4 Com.tif			92-4 Com.tif	(x=28.97 y=14.48)	FALSE	32.3886	64.3723	32.3886	2	(x=28.14 y=13.12)	31.0492	65.9594	31.0492	28.1415	13.1189	(x=29.57 y=15.96)	33.5986	62.8245	33.5986	29.5672	15.9576	28.974	14.4752	1	1	1	1	1	0	FALSE	unilongitudinal	TRUE	0
b39	1ef0024f-7233-40c0-8c90-3dfa5ebf2f30	b39	0	Experiment 8	210	210	210	2020-10-06		1	Experiment 8			Experiment 8	1	92-4 Com.tif			92-4 Com.tif	(x=29.09 y=121.50)	FALSE	124.931	66.4729	124.931	2	(x=28.88 y=121.83)	125.207	66.8665	125.207	28.879	121.831	(x=29.30 y=121.16)	124.657	66.0792	124.657	29.2999	121.165	29.0887	121.497	1	1	1	0	0	1	FALSE	unilongitudinal	TRUE	1
b40	fdf9911b-a47b-4711-94a4-c02ac640ddf0	b40	0	Experiment 8	210	210	210	2020-10-06		1	Experiment 8			Experiment 8	1	92-4 Com.tif			92-4 Com.tif	(x=29.46 y=37.23)	FALSE	47.4751	47.4374	47.4751	2	(x=28.97 y=37.28)	47.2121	47.7906	47.2121	28.9724	37.2771	(x=29.94 y=37.18)	47.7398	47.0881	47.7398	29.944	37.1813	29.4583	37.2302	1	1	1	1	1	0	FALSE	unilongitudinal	TRUE	1
b41	daf53118-2a07-4ac8-9923-d8679b8cac6d	b41	0	Experiment 8	210	210	210	2020-10-06		1	Experiment 8			Experiment 8	1	92-4 Com.tif			92-4 Com.tif	(x=29.56 y=77.95)	FALSE	83.3674	38.7822	83.3674	2	(x=29.17 y=77.95)	83.2298	39.1557	83.2298	29.1689	77.9512	(x=29.95 y=77.95)	83.5066	38.409	83.5066	29.9493	77.9512	29.5591	77.9512	1	1	1	1	1	0	FALSE	unilongitudinal	TRUE	1
b42	575396c7-0263-4dc1-9169-23e4fd8d85f0	b42	0	Experiment 8	210	210	210	2020-10-06		1	Experiment 8			Experiment 8	1	92-4 Com.tif			92-4 Com.tif	(x=29.43 y=127.21)	FALSE	130.571	71.0777	130.571	2	(x=29.21 y=127.72)	131.022	71.634	131.022	29.2086	127.725	(x=29.66 y=126.70)	130.123	70.5209	130.123	29.6623	126.697	29.4336	127.21	1	1	1	0	0	1	FALSE	unilongitudinal	TRUE	1
b43	6fcdd344-1d02-4e59-b9d6-c8c6c478b4f4	b43	0	Experiment 8	210	210	210	2020-10-06		1	Experiment 8			Experiment 8	1	92-4 Com.tif			92-4 Com.tif	(x=30.31 y=67.06)	FALSE	73.5905	36.3539	73.5905	2	(x=29.42 y=67.67)	73.7883	37.2553	73.7883	29.42	67.6696	(x=31.20 y=66.44)	73.4003	35.4669	73.4003	31.1955	66.4413	30.31	67.0587	3	3	3	1	1	2	TRUE	bilongitudinal	FALSE	0
b44	390ce776-0af6-439c-882d-686062fe0217	b44	0	Experiment 8	210	210	210	2020-10-06		1	Experiment 8			Experiment 8	1	92-4 Com.tif			92-4 Com.tif	(x=29.58 y=71.06)	FALSE	76.9677	37.3451	76.9677	2	(x=29.58 y=70.65)	76.5945	37.2994	76.5945	29.5765	70.6537	(x=29.56 y=71.46)	77.3366	37.4067	77.3366	29.5644	71.4626	29.5763	71.0582	1	1	1	0	0	1	FALSE	unilongitudinal	TRUE	1
b45	2cd70ef6-fff7-435c-8467-22b6f866c9ae	b45	0	Experiment 8	210	210	210	2020-10-06		1	Experiment 8			Experiment 8	1	92-4 Com.tif			92-4 Com.tif	(x=29.87 y=52.07)	FALSE	60.027	39.5798	60.027	2	(x=29.84 y=51.34)	59.3798	39.8838	59.3798	29.8392	51.338	(x=29.94 y=52.79)	60.6923	39.2529	60.6923	29.9403	52.7933	29.8711	52.0669	2	2	2	1	1	1	TRUE	bilongitudinal	FALSE	0
b46	3f9e679d-9a66-416a-b75f-f6952298a372	b46	0	Experiment 8	210	210	210	2020-10-06		1	Experiment 8			Experiment 8	1	92-4 Com.tif			92-4 Com.tif	(x=31.38 y=43.52)	FALSE	53.6524	42.1964	53.6524	2	(x=30.96 y=43.87)	53.6926	42.3598	53.6926	30.9556	43.8708	(x=31.80 y=43.17)	53.6165	42.0407	53.6165	31.7962	43.1709	31.3763	43.5214	2	2	2	2	2	0	FALSE	unilongitudinal	TRUE	2
b47	77e181e2-c040-477a-be28-7e6e12c562fc	b47	0	Experiment 8	210	210	210	2020-10-06		1	Experiment 8			Experiment 8	1	92-4 Com.tif			92-4 Com.tif	(x=32.32 y=9.91)	FALSE	33.7994	66.3392	33.7994	2	(x=32.24 y=9.60)	33.6384	66.6369	33.6384	32.238	9.60492	(x=32.38 y=10.21)	33.9538	66.0447	33.9538	32.3825	10.2096	32.3152	9.90612	1	1	1	0	0	1	FALSE	unilongitudinal	TRUE	1
b48	9f394bcb-432e-436d-828b-8357c50e6635	b48	0	Experiment 8	210	210	210	2020-10-06		1	Experiment 8			Experiment 8	1	92-4 Com.tif			92-4 Com.tif	(x=32.82 y=80.47)	FALSE	86.9047	36.5491	86.9047	2	(x=32.56 y=80.74)	87.052	36.8959	87.052	32.5554	80.7354	(x=33.09 y=80.20)	86.7592	36.2027	86.7592	33.0866	80.2024	32.8209	80.4688	0	0	0	0	0	0	FALSE	undefined	FALSE	0
b49	c6dc83ff-57c2-49b3-bb3a-d4912d14bd0b	b49	0	Experiment 8	210	210	210	2020-10-06		1	Experiment 8			Experiment 8	1	92-4 Com.tif			92-4 Com.tif	(x=33.78 y=96.53)	FALSE	102.273	44.4283	102.273	2	(x=33.27 y=96.21)	101.799	44.5889	101.799	33.2682	96.2091	(x=34.29 y=96.85)	102.741	44.2642	102.741	34.2896	96.8505	33.7759	96.5347	1	1	1	1	1	0	FALSE	unilongitudinal	TRUE	1
b50	c8b44ddf-4a04-487f-ab79-d5024b6cb71a	b50	0	Experiment 8	210	210	210	2020-10-06		1	Experiment 8			Experiment 8	1	92-4 Com.tif			92-4 Com.tif	(x=34.53 y=71.55)	FALSE	79.4488	32.5065	79.4488	2	(x=34.34 y=72.05)	79.8144	32.77	79.8144	34.3378	72.0504	(x=34.72 y=71.06)	79.0906	32.243	79.0906	34.7204	71.062	34.5256	71.5549	2	2	2	1	1	1	TRUE	bilongitudinal	FALSE	1
b51	a11be935-1468-4469-a375-d339c92b6a08	b51	0	Experiment 8	210	210	210	2020-10-06		1	Experiment 8			Experiment 8	1	92-4 Com.tif			92-4 Com.tif	(x=36.27 y=44.23)	FALSE	57.2005	37.7718	57.2005	2	(x=36.03 y=43.25)	56.2909	38.554	56.2909	36.0316	43.248	(x=36.45 y=45.22)	58.0838	37.0447	58.0838	36.452	45.2215	36.2735	44.2281	2	2	2	0	0	2	FALSE	unilongitudinal	TRUE	1
b52	c6a13522-a4b5-47cd-b75a-ca0633ad1451	b52	0	Experiment 8	210	210	210	2020-10-06		1	Experiment 8			Experiment 8	1	92-4 Com.tif			92-4 Com.tif	(x=36.31 y=34.06)	FALSE	49.7799	44.5479	49.7799	2	(x=36.15 y=34.46)	49.9471	44.3571	49.9471	36.1519	34.4639	(x=36.47 y=33.65)	49.6214	44.7368	49.6214	36.467	33.6517	36.3067	34.0568	1	1	1	0	0	1	FALSE	unilongitudinal	TRUE	0
b53	d96eaa55-086a-4595-b549-44c7430825bb	b53	0	Experiment 8	210	210	210	2020-10-06		1	Experiment 8			Experiment 8	1	92-4 Com.tif			92-4 Com.tif	(x=37.70 y=76.71)	FALSE	85.4755	30.6608	85.4755	2	(x=37.37 y=76.54)	85.1724	30.9101	85.1724	37.3712	76.5358	(x=38.02 y=76.89)	85.779	30.414	85.779	38.0202	76.8928	37.6957	76.7143	1	1	1	0	0	1	FALSE	unilongitudinal	TRUE	0
b54	dd88e16a-17db-4fe9-a69b-9d11cdc149d0	b54	0	Experiment 8	210	210	210	2020-10-06		1	Experiment 8			Experiment 8	1	92-4 Com.tif			92-4 Com.tif	(x=37.88 y=117.05)	FALSE	123.033	58.0311	123.033	2	(x=37.78 y=116.66)	122.626	57.7441	122.626	37.7771	116.662	(x=37.99 y=117.45)	123.439	58.3195	123.439	37.9912	117.447	37.8841	117.055	0	0	0	0	0	0	FALSE	undefined	FALSE	0
b55	abeb5095-0dd7-4a79-a159-3b8f6bc870ce	b55	0	Experiment 8	210	210	210	2020-10-06		1	Experiment 8			Experiment 8	1	92-4 Com.tif			92-4 Com.tif	(x=38.99 y=106.59)	FALSE	113.5	48.5844	113.5	2	(x=38.61 y=106.85)	113.608	49.0064	113.608	38.6105	106.846	(x=39.37 y=106.34)	113.395	48.1629	113.395	39.3653	106.343	38.9879	106.594	1	1	1	0	0	1	FALSE	unilongitudinal	TRUE	1
b56	9c8a4208-964f-4895-8e3b-5831a1a11fad	b56	0	Experiment 8	210	210	210	2020-10-06		1	Experiment 8			Experiment 8	1	92-4 Com.tif			92-4 Com.tif	(x=40.00 y=83.84)	FALSE	92.8934	31.7165	92.8934	2	(x=39.88 y=84.16)	93.133	31.9942	93.133	39.8788	84.1632	(x=40.12 y=83.52)	92.6545	31.44	92.6545	40.1217	83.5171	40.0001	83.8401	0	0	0	0	0	0	FALSE	undefined	FALSE	0
b57	dbd7392a-6c60-4ca7-85f1-3fb8ddef1914	b57	0	Experiment 8	210	210	210	2020-10-06		1	Experiment 8			Experiment 8	1	92-4 Com.tif			92-4 Com.tif	(x=40.91 y=51.59)	FALSE	65.8426	29.8394	65.8426	2	(x=40.63 y=51.85)	65.8756	29.948	65.8756	40.6316	51.8523	(x=41.18 y=51.34)	65.8118	29.7352	65.8118	41.1803	51.3359	40.906	51.5941	1	1	1	1	1	0	FALSE	unilongitudinal	TRUE	0
b59	debe02e8-48e7-4dd2-ab9f-73b61bce4312	b59	0	Experiment 8	210	210	210	2020-10-06		1	Experiment 8			Experiment 8	1	92-4 Com.tif			92-4 Com.tif	(x=41.99 y=131.51)	FALSE	138.054	69.3876	138.054	2	(x=41.67 y=131.09)	137.557	69.1088	137.557	41.6709	131.094	(x=42.31 y=131.93)	138.547	69.6617	138.547	42.3105	131.929	41.9872	131.514	1	1	1	0	0	1	FALSE	unilongitudinal	TRUE	0
b60	a7dd3914-46ca-4306-9814-56f2a9ad6aec	b60	0	Experiment 8	210	210	210	2020-10-06		1	Experiment 8			Experiment 8	1	92-4 Com.tif			92-4 Com.tif	(x=42.60 y=90.73)	FALSE	100.233	34.0328	100.233	2	(x=42.25 y=90.94)	100.27	34.4276	100.27	42.2473	90.9351	(x=42.95 y=90.52)	100.197	33.6384	100.197	42.9522	90.5238	42.5998	90.7295	0	0	0	0	0	0	FALSE	undefined	FALSE	0
b61	68fd007c-45c7-4b32-abd8-53989a821f4d	b61	0	Experiment 8	210	210	210	2020-10-06		1	Experiment 8			Experiment 8	1	92-4 Com.tif			92-4 Com.tif	(x=43.13 y=7.54)	FALSE	43.7871	63.629	43.7871	2	(x=42.93 y=7.54)	43.5879	63.7051	43.5879	42.9305	7.54173	(x=43.33 y=7.54)	43.9862	63.5543	43.9862	43.3345	7.54323	43.1325	7.54302	1	1	1	1	1	0	FALSE	unilongitudinal	TRUE	0
b62	602797b1-7b91-4ad0-b64b-9e3539ee6ce6	b62	0	Experiment 8	210	210	210	2020-10-06		1	Experiment 8			Experiment 8	1	92-4 Com.tif			92-4 Com.tif	(x=43.46 y=16.43)	FALSE	46.4628	55.3318	46.4628	2	(x=43.11 y=16.42)	46.1335	55.4892	46.1335	43.1136	16.417	(x=43.81 y=16.43)	46.7898	55.1829	46.7898	43.8092	16.4331	43.4613	16.4288	1	1	1	0	0	1	FALSE	unilongitudinal	TRUE	0
b63	4b59159f-41a4-4aa3-9197-945a2a8c7b28	b63	0	Experiment 8	210	210	210	2020-10-06		1	Experiment 8			Experiment 8	1	92-4 Com.tif			92-4 Com.tif	(x=44.50 y=14.62)	FALSE	46.844	56.5628	46.844	2	(x=44.38 y=15.21)	46.9173	56.0701	46.9173	44.3844	15.2071	(x=44.63 y=14.03)	46.7834	57.0548	46.7834	44.6293	14.0327	44.5044	14.6194	1	1	1	0	0	1	FALSE	unilongitudinal	TRUE	1
b64	c7aef526-e10e-412b-853c-7646e824a9c5	b64	0	Experiment 8	210	210	210	2020-10-06		1	Experiment 8			Experiment 8	1	92-4 Com.tif			92-4 Com.tif	(x=44.79 y=96.05)	FALSE	105.979	36.6381	105.979	2	(x=44.26 y=96.10)	105.803	36.9912	105.803	44.2623	96.1001	(x=45.31 y=95.98)	106.139	36.2747	106.139	45.3061	95.9839	44.7853	96.0517	3	3	3	2	2	1	TRUE	bilongitudinal	FALSE	3
b65	aa4bb13a-351a-4c5f-8614-5204f2aaa235	b65	0	Experiment 8	210	210	210	2020-10-06		1	Experiment 8			Experiment 8	1	92-4 Com.tif			92-4 Com.tif	(x=45.10 y=41.27)	FALSE	61.135	33.3094	61.135	2	(x=44.73 y=41.52)	61.033	33.36	61.033	44.7291	41.525	(x=45.48 y=41.02)	61.2402	33.2648	61.2402	45.476	41.0158	45.1026	41.2704	1	1	1	0	0	1	FALSE	unilongitudinal	TRUE	1
b66	b1e812ce-77b8-4733-af33-85a14448b17e	b66	0	Experiment 8	210	210	210	2020-10-06		1	Experiment 8			Experiment 8	1	92-4 Com.tif			92-4 Com.tif	(x=45.31 y=102.48)	FALSE	112.048	41.6957	112.048	2	(x=44.80 y=101.84)	111.26	41.4218	111.26	44.7972	101.843	(x=45.78 y=103.15)	112.85	42.0406	112.85	45.7769	103.148	45.312	102.477	1	1	1	0	0	1	FALSE	unilongitudinal	TRUE	1
b67	9bfc1ded-638b-4d2e-a960-617215674483	b67	0	Experiment 8	210	210	210	2020-10-06		1	Experiment 8			Experiment 8	1	92-4 Com.tif			92-4 Com.tif	(x=45.09 y=7.32)	FALSE	45.6798	63.1411	45.6798	2	(x=45.01 y=7.01)	45.5548	63.4584	45.5548	45.0121	7.01049	(x=45.17 y=7.63)	45.8068	62.8237	45.8068	45.1669	7.62957	45.0895	7.32003	1	1	1	1	1	0	FALSE	unilongitudinal	TRUE	1
b68	d2d50f3a-7212-40d8-abb8-e21d6c4a7870	b68	0	Experiment 8	210	210	210	2020-10-06		1	Experiment 8			Experiment 8	1	92-4 Com.tif			92-4 Com.tif	(x=46.67 y=70.16)	FALSE	84.2661	20.2967	84.2661	2	(x=46.47 y=70.89)	84.7612	20.6329	84.7612	46.4667	70.8895	(x=46.90 y=69.44)	83.7971	19.9573	83.7971	46.8993	69.4437	46.6692	70.1625	2	2	2	0	0	2	FALSE	unilongitudinal	TRUE	2
b69	999e2e7e-46a3-4afe-8c07-b9882e0aced8	b69	0	Experiment 8	210	210	210	2020-10-06		1	Experiment 8			Experiment 8	1	92-4 Com.tif			92-4 Com.tif	(x=47.23 y=5.95)	FALSE	47.5999	63.7442	47.5999	2	(x=47.03 y=6.60)	47.4948	63.1916	47.4948	47.0346	6.59545	(x=47.42 y=5.31)	47.7168	64.2975	47.7168	47.4203	5.31074	47.2262	5.95274	2	2	2	1	1	1	TRUE	bilongitudinal	FALSE	1
b70	61a8d5dd-8315-4340-ad49-aa68e3b770bd	b70	0	Experiment 8	210	210	210	2020-10-06		1	Experiment 8			Experiment 8	1	92-4 Com.tif			92-4 Com.tif	(x=48.39 y=119.70)	FALSE	129.114	56.1015	129.114	2	(x=48.08 y=120.12)	129.391	56.5995	129.391	48.0825	120.125	(x=48.69 y=119.28)	128.836	55.6028	128.836	48.6912	119.28	48.3883	119.704	0	0	0	0	0	0	FALSE	undefined	FALSE	0
b72	4cd3fdde-6bd9-417a-95e4-8278220ee376	b72	0	Experiment 8	210	210	210	2020-10-06		1	Experiment 8			Experiment 8	1	92-4 Com.tif			92-4 Com.tif	(x=48.65 y=52.28)	FALSE	71.4096	23.0538	71.4096	2	(x=48.14 y=51.89)	70.7879	23.6846	70.7879	48.1443	51.8946	(x=49.15 y=52.66)	72.0312	22.423	72.0312	49.1498	52.6573	48.6467	52.2764	1	1	1	1	1	0	FALSE	unilongitudinal	TRUE	1
b73	c7391f24-1e58-4d75-9984-6d8e5a5f4755	b73	0	Experiment 8	210	210	210	2020-10-06		1	Experiment 8			Experiment 8	1	92-4 Com.tif			92-4 Com.tif	(x=48.83 y=31.63)	FALSE	58.1791	39.3084	58.1791	2	(x=48.65 y=31.33)	57.8626	39.6585	57.8626	48.6459	31.3315	(x=49.01 y=31.93)	58.4959	38.9582	58.4959	49.0122	31.9308	48.829	31.6311	0	0	0	0	0	0	FALSE	undefined	FALSE	0
b74	a4f5af87-c24a-4c19-9d7d-6436dd1739c7	b74	0	Experiment 8	210	210	210	2020-10-06		1	Experiment 8			Experiment 8	1	92-4 Com.tif			92-4 Com.tif	(x=49.79 y=37.04)	FALSE	62.0564	34.0884	62.0564	2	(x=49.59 y=37.21)	62.0024	34.0377	62.0024	49.5933	37.2129	(x=49.98 y=36.87)	62.1114	34.141	62.1114	49.9827	36.8721	49.788	37.0425	1	1	1	1	1	0	FALSE	unilongitudinal	TRUE	1
b75	778226ed-01de-420f-9bc7-75e9a3c2349c	b75	0	Experiment 8	210	210	210	2020-10-06		1	Experiment 8			Experiment 8	1	92-4 Com.tif			92-4 Com.tif	(x=50.48 y=34.76)	FALSE	61.2877	35.7743	61.2877	2	(x=50.09 y=34.89)	61.0443	35.8363	61.0443	50.0943	34.885	(x=50.86 y=34.63)	61.5329	35.7169	61.5329	50.8643	34.6283	50.4793	34.7567	1	1	1	0	0	1	FALSE	unilongitudinal	TRUE	0
b76	087d836f-7edb-4dba-8962-bd665473bb2e	b76	0	Experiment 8	210	210	210	2020-10-06		1	Experiment 8			Experiment 8	1	92-4 Com.tif			92-4 Com.tif	(x=51.10 y=79.26)	FALSE	94.3083	20.0205	94.3083	2	(x=50.68 y=78.61)	93.5322	19.955	93.5322	50.6803	78.6115	(x=51.51 y=79.92)	95.0843	20.1338	95.0843	51.5116	79.9224	51.1037	79.262	2	2	2	1	1	1	TRUE	bilongitudinal	FALSE	2
b77	730c557b-0458-4b68-a9bc-11756cb27835	b77	0	Experiment 8	210	210	210	2020-10-06		1	Experiment 8			Experiment 8	1	92-4 Com.tif			92-4 Com.tif	(x=51.36 y=98.02)	FALSE	110.657	34.889	110.657	2	(x=51.18 y=97.73)	110.32	34.712	110.32	51.1799	97.73	(x=51.54 y=98.30)	110.994	35.0674	110.994	51.5404	98.3013	51.3597	98.016	1	1	1	0	0	1	FALSE	unilongitudinal	TRUE	1
b79	dbcc105c-3aa2-448b-bb12-ec8e57baf9ae	b79	0	Experiment 8	210	210	210	2020-10-06		1	Experiment 8			Experiment 8	1	92-4 Com.tif			92-4 Com.tif	(x=54.63 y=24.67)	FALSE	59.9441	43.6824	59.9441	2	(x=54.34 y=25.10)	59.8564	43.3484	59.8564	54.3387	25.1018	(x=54.92 y=24.23)	60.0243	44.0291	60.0243	54.9175	24.2278	54.6331	24.6681	2	2	2	1	1	1	TRUE	bilongitudinal	FALSE	2
b80	c81cc7cf-8e4d-4e63-ba27-750fe2be4db3	b80	0	Experiment 8	210	210	210	2020-10-06		1	Experiment 8			Experiment 8	1	92-4 Com.tif			92-4 Com.tif	(x=56.51 y=38.35)	FALSE	68.299	30.0725	68.299	2	(x=56.10 y=38.18)	67.862	30.3774	67.862	56.1044	38.1778	(x=56.92 y=38.53)	68.7361	29.7712	68.7361	56.9227	38.5285	56.5136	38.3532	1	1	1	0	0	1	FALSE	unilongitudinal	TRUE	0
b81	a4d0e8b6-a9e9-4b0a-95d0-56f2f9ff02ca	b81	0	Experiment 8	210	210	210	2020-10-06		1	Experiment 8			Experiment 8	1	92-4 Com.tif			92-4 Com.tif	(x=56.57 y=96.49)	FALSE	111.852	31.492	111.852	2	(x=56.20 y=96.57)	111.73	31.6803	111.73	56.2024	96.5656	(x=56.93 y=96.42)	111.974	31.307	111.974	56.9344	96.4192	56.5684	96.4924	1	1	1	1	1	0	FALSE	unilongitudinal	TRUE	0
b82	1e6fc51c-deda-475e-b450-7167e290fad1	b82	0	Experiment 8	210	210	210	2020-10-06		1	Experiment 8			Experiment 8	1	92-4 Com.tif			92-4 Com.tif	(x=56.99 y=89.48)	FALSE	106.086	24.7792	106.086	2	(x=56.72 y=89.65)	106.084	25.0428	106.084	56.7205	89.6468	(x=57.26 y=89.31)	106.089	24.5171	106.089	57.2649	89.3065	56.9927	89.4767	1	1	1	0	0	1	FALSE	unilongitudinal	TRUE	0
b83	fccf9f5f-9c77-4c38-9caf-245a9c2b4e7c	b83	0	Experiment 8	210	210	210	2020-10-06		1	Experiment 8			Experiment 8	1	92-4 Com.tif			92-4 Com.tif	(x=56.94 y=118.72)	FALSE	131.669	52.9598	131.669	2	(x=56.74 y=118.41)	131.305	52.6926	131.305	56.7411	118.412	(x=57.13 y=119.03)	132.033	53.2282	132.033	57.1346	119.03	56.9378	118.721	1	1	1	1	1	0	FALSE	unilongitudinal	TRUE	1
b84	27c145ec-5474-4aaa-97c6-40304686b9d3	b84	0	Experiment 8	210	210	210	2020-10-06		1	Experiment 8			Experiment 8	1	92-4 Com.tif			92-4 Com.tif	(x=57.37 y=130.70)	FALSE	142.736	64.7086	142.736	2	(x=56.85 y=130.46)	142.314	64.5522	142.314	56.8534	130.464	(x=57.88 y=130.94)	143.166	64.8796	143.166	57.8796	130.944	57.3687	130.7	1	1	1	0	0	1	FALSE	unilongitudinal	TRUE	1
b86	eaeb6981-e36a-4e09-9f44-2404f9f5800f	b86	0	Experiment 8	210	210	210	2020-10-06		1	Experiment 8			Experiment 8	1	92-4 Com.tif			92-4 Com.tif	(x=57.22 y=13.35)	FALSE	58.7565	54.1406	58.7565	2	(x=57.17 y=13.83)	58.8161	53.6774	58.8161	57.1668	13.8308	(x=57.29 y=12.87)	58.7142	54.6001	58.7142	57.2857	12.8726	57.2196	13.3509	0	0	0	0	0	0	FALSE	undefined	FALSE	0
b87	244f37b7-40b7-44bd-983c-c321164c6d7e	b87	0	Experiment 8	210	210	210	2020-10-06		1	Experiment 8			Experiment 8	1	92-4 Com.tif			92-4 Com.tif	(x=57.55 y=78.16)	FALSE	97.0617	14.6748	97.0617	2	(x=57.45 y=77.87)	96.7699	14.5076	96.7699	57.451	77.8703	(x=57.63 y=78.46)	97.3509	14.8532	97.3509	57.6344	78.4568	57.5466	78.1624	1	1	1	0	0	1	FALSE	unilongitudinal	TRUE	1
b88	0daa7266-9b3d-4741-97ee-e97f7317dd7e	b88	0	Experiment 8	210	210	210	2020-10-06		1	Experiment 8			Experiment 8	1	92-4 Com.tif			92-4 Com.tif	(x=57.76 y=120.19)	FALSE	133.351	54.2652	133.351	2	(x=57.56 y=119.68)	132.797	53.7913	132.797	57.5553	119.677	(x=57.97 y=120.71)	133.905	54.7375	133.905	57.9727	120.705	57.7612	120.192	1	1	1	1	1	0	FALSE	unilongitudinal	TRUE	1
b89	61a807a2-09f9-45fc-8f82-a3dd3d87b9d8	b89	0	Experiment 8	210	210	210	2020-10-06		1	Experiment 8			Experiment 8	1	92-4 Com.tif			92-4 Com.tif	(x=58.40 y=36.14)	FALSE	68.6738	31.6248	68.6738	2	(x=57.81 y=35.53)	67.8581	32.3658	67.8581	57.8137	35.5288	(x=58.98 y=36.74)	69.4907	30.89	69.4907	58.9833	36.7412	58.3978	36.1357	1	1	1	1	1	0	FALSE	unilongitudinal	TRUE	1
b90	97f4d340-9b30-40a3-bf35-beaf26380e22	b90	0	Experiment 8	210	210	210	2020-10-06		1	Experiment 8			Experiment 8	1	92-4 Com.tif			92-4 Com.tif	(x=58.53 y=62.22)	FALSE	85.427	9.26116	85.427	2	(x=58.36 y=62.62)	85.6013	9.23004	85.6013	58.3636	62.62	(x=58.71 y=61.82)	85.2545	9.31243	85.2545	58.7055	61.8222	58.5346	62.2211	1	1	1	0	0	1	FALSE	unilongitudinal	TRUE	1
b91	c8208518-c9de-4a57-898a-7ce42d1b2ed3	b91	0	Experiment 8	210	210	210	2020-10-06		1	Experiment 8			Experiment 8	1	92-4 Com.tif			92-4 Com.tif	(x=59.21 y=88.53)	FALSE	106.508	23.1033	106.508	2	(x=58.76 y=89.05)	106.691	23.7427	106.691	58.7611	89.0513	(x=59.66 y=88.01)	106.32	22.4633	106.32	59.6581	88.0053	59.2132	88.5314	1	1	1	0	0	1	FALSE	unilongitudinal	TRUE	1
b92	78838c17-c91e-4cc7-bf04-e7c3868b1f53	b92	0	Experiment 8	210	210	210	2020-10-06		1	Experiment 8			Experiment 8	1	92-4 Com.tif			92-4 Com.tif	(x=59.85 y=125.22)	FALSE	138.783	58.9486	138.783	2	(x=59.60 y=124.93)	138.415	58.69	138.415	59.602	124.926	(x=60.10 y=125.51)	139.151	59.2092	139.151	60.0952	125.506	59.8489	125.215	0	0	0	0	0	0	FALSE	undefined	FALSE	0
b94	9c6c7a57-866f-4cfe-959e-9ef999e6e328	b94	0	Experiment 8	210	210	210	2020-10-06		1	Experiment 8			Experiment 8	1	92-4 Com.tif			92-4 Com.tif	(x=60.77 y=109.38)	FALSE	125.125	43.1207	125.125	2	(x=60.45 y=109.74)	125.289	43.526	125.289	60.4487	109.742	(x=61.09 y=109.01)	124.962	42.717	124.962	61.0862	109.013	60.7674	109.378	1	1	1	1	1	0	FALSE	unilongitudinal	TRUE	1
b95	6ad9d981-e335-416c-b23d-29244eb0eddb	b95	0	Experiment 8	210	210	210	2020-10-06		1	Experiment 8			Experiment 8	1	92-4 Com.tif			92-4 Com.tif	(x=60.90 y=67.06)	FALSE	90.5854	5.77483	90.5854	2	(x=60.60 y=67.39)	90.6296	6.10906	90.6296	60.5966	67.3928	(x=61.20 y=66.72)	90.5433	5.45758	90.5433	61.2045	66.7241	60.9005	67.0584	1	1	1	0	0	1	FALSE	unilongitudinal	TRUE	1
b96	464807d7-18b0-4dfe-b376-08b6734a1a47	b96	0	Experiment 8	210	210	210	2020-10-06		1	Experiment 8			Experiment 8	1	92-4 Com.tif			92-4 Com.tif	(x=60.92 y=125.94)	FALSE	139.9	59.5575	139.9	2	(x=60.69 y=125.71)	139.596	59.3531	139.596	60.689	125.714	(x=61.14 y=126.17)	140.205	59.7628	140.205	61.1448	126.169	60.9169	125.941	1	1	1	1	1	0	FALSE	unilongitudinal	TRUE	1
b97	aab52686-528e-443c-9d45-5aa74ffe1df7	b97	0	Experiment 8	210	210	210	2020-10-06		1	Experiment 8			Experiment 8	1	92-4 Com.tif			92-4 Com.tif	(x=61.84 y=122.60)	FALSE	137.31	56.1429	137.31	2	(x=62.16 y=123.56)	138.311	57.0717	138.311	62.1602	123.556	(x=62.45 y=121.76)	136.837	55.2573	136.837	62.4457	121.758	61.8385	122.597	3	3	3	2	2	1	TRUE	bilongitudinal	FALSE	0
b98	cdfb36da-ba43-44de-9ddf-6b9c641c594a	b98	0	Experiment 8	210	210	210	2020-10-06		1	Experiment 8			Experiment 8	1	92-4 Com.tif			92-4 Com.tif	(x=62.09 y=79.66)	FALSE	100.999	13.7805	100.999	2	(x=61.82 y=79.44)	100.664	13.6657	100.664	61.8241	79.4425	(x=62.35 y=79.88)	101.333	13.9045	101.333	62.3495	79.8807	62.0874	79.6609	1	1	1	0	0	1	FALSE	unilongitudinal	TRUE	0
b99	83659626-7faa-4fa9-ae5e-8ac7aa7e7f5a	b99	0	Experiment 8	210	210	210	2020-10-06		1	Experiment 8			Experiment 8	1	92-4 Com.tif			92-4 Com.tif	(x=62.93 y=41.17)	FALSE	75.1976	25.7642	75.1976	2	(x=62.88 y=40.55)	74.8236	26.3836	74.8236	62.8828	40.5502	(x=62.97 y=41.79)	75.5789	25.1445	75.5789	62.975	41.7889	62.9264	41.1697	2	2	2	1	1	1	TRUE	bilongitudinal	FALSE	0
b100	949502c2-691d-4d32-ab10-bc4bd016216b	b100	0	Experiment 8	210	210	210	2020-10-06		1	Experiment 8			Experiment 8	1	92-4 Com.tif			92-4 Com.tif	(x=63.35 y=90.04)	FALSE	110.097	23.6162	110.097	2	(x=62.81 y=89.96)	109.718	23.6121	109.718	62.8138	89.9581	(x=63.89 y=90.13)	110.475	23.6309	110.475	63.8869	90.1291	63.3502	90.0446	1	1	1	0	0	1	FALSE	unilongitudinal	TRUE	1
b101	c011471b-8645-4137-8d0a-ef9ab21d381e	b101	0	Experiment 8	210	210	210	2020-10-06		1	Experiment 8			Experiment 8	1	92-4 Com.tif			92-4 Com.tif	(x=63.70 y=15.05)	FALSE	65.457	51.6962	65.457	2	(x=63.22 y=14.81)	64.928	51.9704	64.928	63.2174	14.8056	(x=64.18 y=15.30)	65.9835	51.4168	65.9835	64.184	15.3047	63.7033	15.0502	2	2	2	2	2	0	FALSE	unilongitudinal	TRUE	2
b102	e9ea7b1c-a2ed-40bb-8198-716fa6fa1dbc	b102	0	Experiment 8	210	210	210	2020-10-06		1	Experiment 8			Experiment 8	1	92-4 Com.tif			92-4 Com.tif	(x=65.59 y=83.69)	FALSE	106.327	17.0599	106.327	2	(x=65.18 y=83.49)	105.917	16.8904	105.917	65.1796	83.4869	(x=66.00 y=83.89)	106.737	17.2377	106.737	65.9986	83.8867	65.5886	83.6878	0	0	0	0	0	0	FALSE	undefined	FALSE	0
b104	ec662d77-c281-443e-a663-e0334a1cd63c	b104	0	Experiment 8	210	210	210	2020-10-06		1	Experiment 8			Experiment 8	1	92-4 Com.tif			92-4 Com.tif	(x=65.75 y=95.54)	FALSE	115.978	28.8935	115.978	2	(x=65.57 y=95.12)	115.527	28.4776	115.527	65.5668	95.1183	(x=65.93 y=95.96)	116.428	29.3108	116.428	65.9289	95.9633	65.7478	95.5408	2	2	2	1	1	1	TRUE	bilongitudinal	FALSE	0
b105	bf9c39b8-6370-46b1-9d4b-5148e7d5068d	b105	0	Experiment 8	210	210	210	2020-10-06		1	Experiment 8			Experiment 8	1	92-4 Com.tif			92-4 Com.tif	(x=67.35 y=115.91)	FALSE	134.056	49.2542	134.056	2	(x=67.09 y=115.45)	133.527	48.7901	133.527	67.0888	115.45	(x=67.61 y=116.37)	134.584	49.7167	134.584	67.6101	116.369	67.3468	115.911	1	1	1	1	1	0	FALSE	unilongitudinal	TRUE	1
b106	e81e0d3a-c767-4554-9720-d3060f68e523	b106	0	Experiment 8	210	210	210	2020-10-06		1	Experiment 8			Experiment 8	1	92-4 Com.tif			92-4 Com.tif	(x=68.30 y=111.12)	FALSE	130.429	44.486	130.429	2	(x=68.00 y=111.38)	130.5	44.7424	130.5	67.9986	111.384	(x=68.60 y=110.85)	130.36	44.2317	130.36	68.5984	110.851	68.2985	111.118	1	1	1	0	0	1	FALSE	unilongitudinal	TRUE	1
b107	44c849fd-0c4a-4df2-b0c4-0f9fd8dc5fb0	b107	0	Experiment 8	210	210	210	2020-10-06		1	Experiment 8			Experiment 8	1	92-4 Com.tif			92-4 Com.tif	(x=68.42 y=3.91)	FALSE	68.5279	62.7792	68.5279	2	(x=68.26 y=4.36)	68.404	62.3228	68.404	68.2649	4.35953	(x=68.58 y=3.46)	68.6668	63.2322	68.6668	68.5797	3.45863	68.4164	3.90705	1	1	1	1	1	0	FALSE	unilongitudinal	TRUE	1
b108	49569065-cdcb-4680-8335-6e3b6a6f8d11	b108	0	Experiment 8	210	210	210	2020-10-06		1	Experiment 8			Experiment 8	1	92-4 Com.tif			92-4 Com.tif	(x=69.12 y=10.32)	FALSE	69.8899	56.3936	69.8899	2	(x=68.89 y=10.04)	69.6147	56.6668	69.6147	68.8871	10.0386	(x=69.36 y=10.60)	70.1698	56.1254	70.1698	69.3643	10.6014	69.1235	10.3218	1	1	1	0	0	1	FALSE	unilongitudinal	TRUE	0
b109	560f9a38-3348-44cf-ab51-7c655147cd7d	b109	0	Experiment 8	210	210	210	2020-10-06		1	Experiment 8			Experiment 8	1	92-4 Com.tif			92-4 Com.tif	(x=69.62 y=128.09)	FALSE	145.79	61.5031	145.79	2	(x=69.47 y=128.61)	146.169	62.0072	146.169	69.4695	128.605	(x=69.76 y=127.58)	145.404	60.996	145.404	69.7552	127.579	69.6178	128.094	2	2	2	1	1	1	TRUE	bilongitudinal	FALSE	1
b110	adcf48e6-ad33-46ac-b9b2-52aa433edeca	b110	0	Experiment 8	210	210	210	2020-10-06		1	Experiment 8			Experiment 8	1	92-4 Com.tif			92-4 Com.tif	(x=71.21 y=85.63)	FALSE	111.375	19.5093	111.375	2	(x=70.67 y=85.83)	111.18	19.5793	111.18	70.6748	85.8254	(x=71.75 y=85.44)	111.573	19.4564	111.573	71.7537	85.44	71.2142	85.6324	2	2	2	2	2	0	FALSE	unilongitudinal	TRUE	0
b111	17627a48-6f37-40b2-819a-5dcfd4bbc5a7	b111	0	Experiment 8	210	210	210	2020-10-06		1	Experiment 8			Experiment 8	1	92-4 Com.tif			92-4 Com.tif	(x=71.22 y=3.97)	FALSE	71.3327	62.8599	71.3327	2	(x=71.00 y=3.48)	71.0829	63.327	71.0829	70.9975	3.4833	(x=71.45 y=4.45)	71.5882	62.3953	71.5882	71.4497	4.4504	71.2222	3.96748	2	2	2	1	1	1	TRUE	bilongitudinal	FALSE	1
b112	cd86bc83-390d-4c35-9a93-767fa3bb69d3	b112	0	Experiment 8	210	210	210	2020-10-06		1	Experiment 8			Experiment 8	1	92-4 Com.tif			92-4 Com.tif	(x=72.06 y=47.01)	FALSE	86.0374	20.3796	86.0374	2	(x=71.65 y=47.71)	86.0783	19.5973	86.0783	71.6471	47.7091	(x=72.47 y=46.31)	86.0056	21.1637	86.0056	72.4723	46.3113	72.059	47.0098	2	2	2	0	0	2	FALSE	unilongitudinal	TRUE	0
b113	bb6af557-a75b-42ec-8a39-9139ed32c36b	b113	0	Experiment 8	210	210	210	2020-10-06		1	Experiment 8			Experiment 8	1	92-4 Com.tif			92-4 Com.tif	(x=72.90 y=64.30)	FALSE	97.2013	6.66769	97.2013	2	(x=72.28 y=63.49)	96.2017	6.45261	96.2017	72.279	63.4864	(x=73.88 y=64.57)	98.1188	7.51146	98.1188	73.8766	64.572	72.8963	64.2979	1	1	1	1	1	0	FALSE	unilongitudinal	TRUE	0
b114	c85dcd51-242a-4a07-b869-5de50d6f4857	b114	0	Experiment 8	210	210	210	2020-10-06		1	Experiment 8			Experiment 8	1	92-4 Com.tif			92-4 Com.tif	(x=73.20 y=49.90)	FALSE	88.5878	17.9964	88.5878	2	(x=72.45 y=49.21)	87.5826	18.3827	87.5826	72.4482	49.2135	(x=73.81 y=50.71)	89.5504	17.4759	89.5504	73.8068	50.7133	73.2003	49.8952	2	2	2	1	1	1	TRUE	bilongitudinal	FALSE	0
b115	8e94da96-4678-4c34-a7b2-cb1fe9538195	b115	0	Experiment 8	210	210	210	2020-10-06		1	Experiment 8			Experiment 8	1	92-4 Com.tif			92-4 Com.tif	(x=74.35 y=62.40)	FALSE	97.0632	8.78554	97.0632	2	(x=74.06 y=62.68)	97.0287	8.40113	97.0287	74.062	62.6849	(x=74.63 y=62.12)	97.099	9.17126	97.099	74.6288	62.1189	74.3455	62.402	0	0	0	0	0	0	FALSE	undefined	FALSE	0
b116	d177d10a-a3c6-4e65-88f5-352d21775a76	b116	0	Experiment 8	210	210	210	2020-10-06		1	Experiment 8			Experiment 8	1	92-4 Com.tif			92-4 Com.tif	(x=76.29 y=70.05)	FALSE	103.57	10.2038	103.57	2	(x=76.10 y=70.49)	103.732	10.1873	103.732	76.1022	70.4903	(x=76.48 y=69.62)	103.42	10.2525	103.42	76.4785	69.6187	76.2856	70.0525	1	1	1	0	0	1	FALSE	unilongitudinal	TRUE	0
b117	80ae94aa-8b57-4ea3-a911-b386c55e36c7	b117	0	Experiment 8	210	210	210	2020-10-06		1	Experiment 8			Experiment 8	1	92-4 Com.tif			92-4 Com.tif	(x=77.28 y=10.00)	FALSE	77.9273	57.6459	77.9273	2	(x=77.15 y=10.38)	77.8403	57.2486	77.8403	77.145	10.3811	(x=77.42 y=9.62)	78.0162	58.0433	78.0162	77.4202	9.62422	77.2826	10.0027	1	1	1	1	1	0	FALSE	unilongitudinal	TRUE	1
b118	161e3945-2706-4b2e-87c6-b2e6348c45f0	b118	0	Experiment 8	210	210	210	2020-10-06		1	Experiment 8			Experiment 8	1	92-4 Com.tif			92-4 Com.tif	(x=77.91 y=12.45)	FALSE	78.9016	55.3633	78.9016	2	(x=77.72 y=12.84)	78.7744	54.9477	78.7744	77.7212	12.8385	(x=78.11 y=12.07)	79.0391	55.7766	79.0391	78.1116	12.073	77.9125	12.4537	1	1	1	1	1	0	FALSE	unilongitudinal	TRUE	1
b119	d72f132a-a822-4419-ada7-da2540e0f613	b119	0	Experiment 8	210	210	210	2020-10-06		1	Experiment 8			Experiment 8	1	92-4 Com.tif			92-4 Com.tif	(x=77.86 y=44.06)	FALSE	89.461	25.2267	89.461	2	(x=78.11 y=42.61)	88.9749	26.6358	88.9749	78.108	42.6108	(x=78.26 y=45.48)	90.513	24.1511	90.513	78.2587	45.4772	77.8605	44.057	2	2	2	0	0	2	FALSE	unilongitudinal	TRUE	1
b120	a03766ae-34a4-4a39-8b27-0a39ac78a0f2	b120	0	Experiment 8	210	210	210	2020-10-06		1	Experiment 8			Experiment 8	1	92-4 Com.tif			92-4 Com.tif	(x=79.00 y=98.40)	FALSE	126.187	34.0507	126.187	2	(x=78.81 y=98.73)	126.331	34.2942	126.331	78.8144	98.7304	(x=79.18 y=98.07)	126.044	33.8098	126.044	79.1826	98.0676	78.9985	98.399	1	1	1	1	1	0	FALSE	unilongitudinal	TRUE	1
[truncated: 3,753 more rows]
[truncated: 80 more columns]

## Sheet: Chromosome_maxima
NAME	NAME.id	NAME.name	EXPERIMENT	EXPERIMENT.count	EXPERIMENT.count.active	EXPERIMENT.count.total	EXPERIMENT.date	EXPERIMENT.description	EXPERIMENT.field	EXPERIMENT.fullname	EXPERIMENT.id	EXPERIMENT.index	EXPERIMENT.name	EXPERIMENT.series	IMAGE	IMAGE.label	IMAGE.meta	IMAGE.name	INTENSITY	INTENSITY.ch1	INTENSITY.ch1.count	INTENSITY.ch1.coverage	INTENSITY.ch1.dmode	INTENSITY.ch1.kurtosis	INTENSITY.ch1.max	INTENSITY.ch1.mean	INTENSITY.ch1.mean_c	INTENSITY.ch1.mean_n	INTENSITY.ch1.median	INTENSITY.ch1.min	INTENSITY.ch1.mode	INTENSITY.ch1.signal	INTENSITY.ch1.skewness	INTENSITY.ch1.snr	INTENSITY.ch1.stdev	INTENSITY.ch1.sum	INTENSITY.ch1.variation	INTENSITY.ch2	INTENSITY.ch2.count	INTENSITY.ch2.coverage	INTENSITY.ch2.dmode	INTENSITY.ch2.kurtosis	INTENSITY.ch2.max	INTENSITY.ch2.mean	INTENSITY.ch2.mean_c	INTENSITY.ch2.mean_n	INTENSITY.ch2.median	INTENSITY.ch2.min	INTENSITY.ch2.mode
[truncated: 6,213 more rows]
[truncated: 133 more columns]

[truncated: 17 more sheets: Chromosome_complementation_bac, Chromosome_complementation_max, Divisome_invagination_site, Divisome_complementation, Carboxysome_bacteria, Carboxysome_maxima, Carboxysome_complementation_bac, Carboxysome_complementation_max, Flagella_bacteria, Flagella_maxima, Flagella_complementation_bac, Flagella_complementation_max, Chemotaxis_bacteria, Chemotaxis_maxima, Chemotaxis_complementation_bac, Chemotaxis_complementation_max, Sheet1]
